# Supplementary material for: Evolutionary route of nasopharyngeal carcinoma metastasis and its clinical significance
Source: Nat Commun. 2023 Feb 4;14:610. doi: 10.1038/s41467-023-35995-2 (PMC9899247; doi:10.1038/s41467-023-35995-2)
Supplement: Supplementary file 3 — Supplementary Data 1 [file 41467_2023_35995_MOESM3_ESM.xlsx]

## Sheet: Sheet1
Supplementary Data 1. Genome sequencing (WGS/WES) information.
Patient	Sample_ID	Site	DNA-seq	Multiregion_sample	Progressive_sample	Total_reads	Read length	Total throughput(Gb)	Percentage mapped	Percentage PCR duplicates	Percentage properly paired	Percentage singletons
P01	P01-Blood	blood	WGS	no	no	722956838	150*2	108.44	0.9977	0.0657	0.9769	0.0019
	P01-Lyn	cervical lymph nodes	WGS	no	no	2203467140	150*2	330.52	0.9949	0.0803	0.9757	0.0028
	P01-Met	liver	WGS	no	no	1976139250	150*2	296.42	0.9942	0.0705	0.9757	0.0044
	P01-Pri	nasopharynx	WGS	no	no	1966512677	150*2	294.98	0.9956	0.0673	0.9704	0.0029
P02	P02-Blood	blood	WES	no	no	136182381	150*2	20.43	0.9991	0.1494	0.9952	0.0006
	P02-Lyn	cervical lymph nodes	WES	no	no	160636815	150*2	24.09	0.9988	0.1572	0.9943	0.0007
	P02-Met	liver	WES	no	no	150019815	150*2	22.5	0.9987	0.1698	0.994	0.0007
	P02-Pri	nasopharynx	WES	no	no	141483457	150*2	21.22	0.9991	0.1676	0.9946	0.0005
P03	P03-Blood	blood	WES	no	no	156025438	150*2	23.4	0.9993	0.1528	0.9958	0.0004
	P03-Lyn	cervical lymph nodes	WES	no	no	152458602	150*2	22.87	0.9992	0.185	0.9942	0.0005
	P03-Met	lung	WES	no	no	147316934	150*2	22.1	0.9992	0.1615	0.9937	0.0006
	P03-Pri	nasopharynx	WES	no	no	139230863	150*2	20.88	0.9991	0.1565	0.9951	0.0006
P04	P04-Blood	blood	WES	no	no	152657318	150*2	22.9	0.9992	0.1601	0.9954	0.0006
	P04-Lyn	cervical lymph nodes	WES	no	no	137457870	150*2	20.62	0.9991	0.1699	0.9945	0.0006
	P04-Met	thyroid	WES	no	no	154728903	150*2	23.21	0.9983	0.1379	0.9941	0.0008
	P04-Pri	nasopharynx	WES	no	no	153194458	150*2	22.98	0.9979	0.1454	0.9935	0.0007
P05	P05-Blood	blood	WES	no	no	152632731	150*2	22.89	0.9991	0.1466	0.994	0.0007
	P05-Lyn	cervical lymph nodes	WES	no	no	155388180	150*2	23.31	0.9992	0.1524	0.9951	0.0006
	P05-Met	liver	WES	no	no	138640707	150*2	20.8	0.9992	0.1277	0.9946	0.0006
	P05-Pri	nasopharynx	WES	no	no	152583084	150*2	22.89	0.999	0.1594	0.9938	0.0007
P06	P06-Blood	blood	WES	no	no	135619879	150*2	20.34	0.9987	0.117	0.9943	0.0008
	P06-Lyn	cervical lymph nodes	WES	no	no	150267448	150*2	22.54	0.9988	0.1471	0.9945	0.0009
	P06-Met	lung	WES	no	no	134832231	150*2	20.22	0.9991	0.1472	0.9948	0.0007
	P06-Pri	nasopharynx	WES	no	no	138233834	150*2	20.73	0.9991	0.1341	0.9946	0.0007
	P06-Pri_R	nasopharynx	WES	no	no	156194924	150*2	23.43	0.999	0.1636	0.9948	0.0007
P07	P07-Blood	blood	WES	no	no	142523140	150*2	21.38	0.9991	0.1353	0.9949	0.0006
	P07-Lyn	cervical lymph nodes	WES	no	no	153931789	150*2	23.09	0.9992	0.1466	0.9956	0.0004
	P07-Met1	lung	WES	no	no	139650517	150*2	20.95	0.9991	0.1462	0.9951	0.0006
	P07-Met2	liver	WES	no	no	154243990	150*2	23.14	0.9991	0.1358	0.995	0.0005
	P07-Met3_P	brain	WES	no	yes	174281306	150*2	26.14	0.998	0.2453	0.9883	0.001
	P07-Pri	nasopharynx	WES	no	no	155133139	150*2	23.27	0.9991	0.1463	0.9954	0.0005
P08	P08-Blood	blood	WES	no	no	130611010	150*2	19.59	0.9991	0.1307	0.995	0.0006
	P08-Lyn	cervical lymph nodes	WES	no	no	144451371	150*2	21.67	0.9992	0.1552	0.9941	0.0005
	P08-Met	liver	WES	no	no	132498854	150*2	19.87	0.9991	0.1487	0.9952	0.0006
	P08-Pri	nasopharynx	WES	no	no	158853178	150*2	23.83	0.999	0.1649	0.9945	0.0007
	P08-Pri_R	nasopharynx	WES	no	no	133894088	150*2	20.08	0.9993	0.1662	0.9944	0.0005
P09	P09-Blood	blood	WES	no	no	127946434	150*2	19.19	0.999	0.1231	0.9946	0.0006
	P09-Lyn	cervical lymph nodes	WES	no	no	135756001	150*2	20.36	0.9988	0.1319	0.9934	0.0008
	P09-Met	lung	WES	no	no	130698768	150*2	19.6	0.999	0.127	0.9926	0.0008
	P09-Pri	nasopharynx	WES	no	no	124316275	150*2	18.65	0.9989	0.1184	0.9941	0.0007
P10	P10-Blood	blood	WES	no	no	158167743	150*2	23.73	0.9983	0.2426	0.9911	0.0008
	P10-Lyn1	cervical lymph nodes	WES	yes	no	153062641	150*2	22.96	0.9976	0.2719	0.9891	0.0014
	P10-Lyn2	cervical lymph nodes	WES	yes	no	159068304	150*2	23.86	0.9982	0.2723	0.9912	0.001
	P10-Met	bone	WES	no	no	168935994	150*2	25.34	0.9979	0.2932	0.9881	0.0011
	P10-Pri	nasopharynx	WES	no	no	161967049	150*2	24.3	0.9978	0.2955	0.9881	0.0013
P11	P11-Blood	blood	WES	no	no	172202853	150*2	25.83	0.9985	0.1938	0.9895	0.0006
	P11-Lyn	cervical lymph nodes	WES	no	no	176273120	150*2	26.44	0.999	0.198	0.9922	0.0006
	P11-Met	liver	WES	no	no	178732065	150*2	26.81	0.9987	0.1977	0.9912	0.0006
	P11-Pri	nasopharynx	WES	no	no	172795325	150*2	25.92	0.9989	0.1625	0.9877	0.0006
P12	P12-Blood	blood	WES	no	no	179577337	150*2	26.94	0.9978	0.204	0.9892	0.0007
	P12-Lyn	cervical lymph nodes	WES	no	no	189173943	150*2	28.38	0.9988	0.2294	0.9913	0.0006
	P12-Met	parotid	WES	no	no	186487967	150*2	27.97	0.9988	0.2054	0.9892	0.0006
	P12-Pri	nasopharynx	WES	no	no	195323167	150*2	29.3	0.9987	0.3019	0.9909	0.0007
P13	P13-Blood	blood	WES	no	no	181499376	150*2	27.22	0.998	0.2081	0.9889	0.0006
	P13-Lyn	cervical lymph nodes	WES	no	no	172766985	150*2	25.91	0.9988	0.1984	0.9906	0.0006
	P13-Met	lung	WES	no	no	187977437	150*2	28.2	0.9988	0.2091	0.9901	0.0006
	P13-Pri	nasopharynx	WES	no	no	176581560	150*2	26.49	0.9988	0.235	0.9879	0.0007
P14	P14-Blood	blood	WES	no	no	168540000	150*2	25.28	0.9991	0.1666	0.9913	0.0007
	P14-Lyn2	cervical lymph nodes	WES	yes	no	176890465	150*2	26.53	0.9985	0.2931	0.986	0.0007
	P14-Lyn1	cervical lymph nodes	WES	yes	no	169554230	150*2	25.43	0.9985	0.2873	0.99	0.0007
	P14-Met1	inguinal lymph nodes	WES	no	no	193591120	150*2	29.04	0.9981	0.3341	0.9778	0.0011
	P14-Met2	bone	WES	no	no	161652245	150*2	24.25	0.9984	0.2841	0.9888	0.0007
	P14-Met3	liver	WES	no	no	168320136	150*2	25.25	0.9984	0.2753	0.9897	0.0007
	P14-Pri1	nasopharynx	WES	yes	no	167008228	150*2	25.05	0.9985	0.299	0.9851	0.0008
	P14-Pri2	nasopharynx	WES	yes	no	149800980	150*2	22.47	0.9985	0.2677	0.9871	0.0008
P15	P15-Blood	blood	WES	no	no	158048045	150*2	23.71	0.9991	0.1528	0.9925	0.0007
	P15-Lyn1	cervical lymph nodes	WES	yes	no	168975550	150*2	25.35	0.9982	0.2819	0.9858	0.0009
	P15-Lyn2	cervical lymph nodes	WES	yes	no	169256088	150*2	25.39	0.9983	0.2275	0.983	0.0011
	P15-Lyn3	cervical lymph nodes	WES	yes	no	154439828	150*2	23.16	0.9982	0.2207	0.9861	0.0012
	P15-Lyn4	cervical lymph nodes	WES	yes	no	145815089	150*2	21.87	0.9986	0.2199	0.9897	0.001
	P15-Lyn5	cervical lymph nodes	WES	yes	no	146740113	150*2	22.01	0.9982	0.2148	0.9851	0.0012
	P15-Met1	axillary lymph nodes	WES	yes	no	133896423	150*2	20.08	0.9984	0.1969	0.9844	0.0011
	P15-Met2	axillary lymph nodes	WES	yes	no	144908118	150*2	21.74	0.9988	0.2017	0.9919	0.0008
	P15-Met3	axillary lymph nodes	WES	yes	no	153871354	150*2	23.08	0.9983	0.2259	0.987	0.0012
	P15-Met4	axillary lymph nodes	WES	yes	no	147391226	150*2	22.11	0.9984	0.2497	0.9863	0.0011
	P15-Pri1	nasopharynx	WES	yes	no	193230079	150*2	28.98	0.9984	0.3147	0.9878	0.0008
	P15-Pri2	nasopharynx	WES	yes	no	185730279	150*2	27.86	0.9984	0.3026	0.9893	0.0008
P16	P16-Blood	blood	WES	no	no	210117869	150*2	31.52	0.999	0.2908	0.9935	0.0007
	P16-Lyn	cervical lymph nodes	WES	no	no	190091607	150*2	28.51	0.9989	0.3125	0.9927	0.0008
	P16-Pri1	nasopharynx	WES	yes	no	190307367	150*2	28.55	0.9991	0.3346	0.9925	0.0007
	P16-Pri2	nasopharynx	WES	yes	no	173459906	150*2	26.02	0.9987	0.2302	0.9913	0.0007
P17	P17-Blood	blood	WES	no	no	159562101	150*2	23.93	0.998	0.2685	0.9913	0.001
	P17-Lyn1	cervical lymph nodes	WES	no	no	148888593	150*2	22.33	0.9979	0.2719	0.9885	0.0011
	P17-Pri1	nasopharynx	WES	yes	no	152040264	150*2	22.81	0.9976	0.2519	0.9885	0.001
	P17-Pri2	nasopharynx	WES	yes	no	156005306	150*2	23.4	0.9976	0.2796	0.9904	0.0009
P18	P18-Blood	blood	WES	no	no	153175791	150*2	22.98	0.9977	0.2509	0.9906	0.0009
	P18-Lyn1	cervical lymph nodes	WES	yes	no	147637647	150*2	22.14	0.9982	0.2621	0.9897	0.0011
	P18-Lyn2	cervical lymph nodes	WES	yes	no	160724413	150*2	24.11	0.9981	0.2767	0.9906	0.0008
	P18-Pri1	nasopharynx	WES	yes	no	158364900	150*2	23.75	0.9967	0.275	0.9871	0.0014
	P18-Pri2	nasopharynx	WES	yes	no	158661390	150*2	23.8	0.998	0.2944	0.9872	0.0011
P19	P19-Blood	blood	WES	no	no	157822098	150*2	23.67	0.9932	0.2566	0.9855	0.0013
	P19-Lyn1	cervical lymph nodes	WES	yes	no	150331714	150*2	22.55	0.9981	0.2498	0.9903	0.0012
	P19-Lyn2	cervical lymph nodes	WES	yes	no	166151250	150*2	24.92	0.9982	0.297	0.9912	0.0013
	P19-Pri1	nasopharynx	WES	yes	no	155768259	150*2	23.36	0.9985	0.2803	0.9913	0.0009
	P19-Pri2	nasopharynx	WES	yes	no	166939753	150*2	25.04	0.9981	0.3057	0.9899	0.0011
P20	P20-Blood	blood	WES	no	no	195374502	150*2	29.31	0.9977	0.2617	0.9896	0.0011
	P20-Lyn1	cervical lymph nodes	WES	yes	no	177257182	150*2	26.59	0.9989	0.1743	0.9905	0.0006
	P20-Lyn2	cervical lymph nodes	WES	yes	no	186732912	150*2	28.01	0.999	0.1989	0.9914	0.0006
	P20-Pri1	nasopharynx	WES	yes	no	156806330	150*2	23.52	0.9976	0.2826	0.9877	0.0015
	P20-Pri2	nasopharynx	WES	yes	no	159165530	150*2	23.87	0.9982	0.2601	0.9914	0.001
	P20-Pri3	nasopharynx	WES	yes	no	158606935	150*2	23.79	0.9982	0.2836	0.9899	0.001
P21	P21-Blood	blood	WES	no	no	187984085	150*2	28.2	0.9986	0.2148	0.9879	0.0007
	P21-Lyn1	cervical lymph nodes	WES	yes	no	140638801	150*2	21.09	0.9978	0.2628	0.9882	0.0012
	P21-Lyn2	cervical lymph nodes	WES	yes	no	151604500	150*2	22.74	0.9964	0.2687	0.9867	0.0028
	P21-Pri1	nasopharynx	WES	yes	no	188535983	150*2	28.28	0.9972	0.2358	0.9893	0.0013
	P21-Pri2	nasopharynx	WES	yes	no	204590828	150*2	30.69	0.9976	0.2795	0.9906	0.0012
	P21-Pri3	nasopharynx	WES	yes	no	181479671	150*2	27.22	0.9989	0.2133	0.9895	0.0007
P22	P22-Blood	blood	WES	no	no	173895064	150*2	26.08	0.9984	0.2404	0.9904	0.001
	P22-Lyn1	cervical lymph nodes	WES	yes	no	165656131	150*2	24.85	0.9983	0.2149	0.9911	0.001
	P22-Lyn2	cervical lymph nodes	WES	yes	no	182816544	150*2	27.42	0.9983	0.236	0.9904	0.001
	P22-Pri1	nasopharynx	WES	yes	no	191559940	150*2	28.73	0.9989	0.2281	0.9905	0.0006
	P22-Pri2	nasopharynx	WES	yes	no	157179925	150*2	23.58	0.9987	0.2008	0.9911	0.0007
	P22-Pri3	nasopharynx	WES	yes	no	176102105	150*2	26.41	0.999	0.1965	0.9891	0.0006
	P22-Pri4	nasopharynx	WES	yes	no	176197527	150*2	26.43	0.9985	0.1937	0.9909	0.0006
P23	P23-Blood	blood	WES	no	no	183216706	150*2	27.48	0.9983	0.2659	0.9906	0.0009
	P23-Lyn1	cervical lymph nodes	WES	yes	no	168976798	150*2	25.35	0.9978	0.245	0.9911	0.0009
	P23-Lyn2	cervical lymph nodes	WES	yes	no	174420406	150*2	26.16	0.9986	0.2444	0.991	0.0008
	P23-Pri1	nasopharynx	WES	yes	no	198233849	150*2	29.73	0.9978	0.2508	0.9898	0.0009
	P23-Pri2	nasopharynx	WES	yes	no	179306012	150*2	26.89	0.9979	0.205	0.9897	0.0008
P24	P24-Blood	blood	WGS	no	no	698845409	150*2	104.83	0.9972	0.0545	0.9753	0.0018
	P24-Lyn	cervical lymph nodes	WGS	no	no	2353307715	150*2	353	0.9943	0.1352	0.9706	0.0049
	P24-Pri	nasopharynx	WGS	no	no	2661731829	150*2	399.26	0.9968	0.1486	0.9759	0.0026
P25	P25-Blood	blood	WGS	no	no	719483308	150*2	107.92	0.996	0.0581	0.9751	0.0026
	P25-Lyn	cervical lymph nodes	WGS	no	no	2139702476	150*2	320.95	0.9976	0.0572	0.9792	0.0017
	P25-Met1_P	liver	WES	no	yes	148683878	150*2	22.3	0.999	0.1654	0.9939	0.0008
	P25-Met2_P	lung	WES	no	yes	146034394	150*2	21.91	0.9988	0.1768	0.9904	0.001
	P25-Pri	nasopharynx	WGS	no	no	1942893502	150*2	291.43	0.9956	0.0672	0.978	0.002
P26	P26-Blood	blood	WES	no	no	145044890	150*2	21.76	0.9989	0.1293	0.9947	0.0007
	P26-Lyn	cervical lymph nodes	WES	no	no	156771148	150*2	23.52	0.9991	0.1262	0.9949	0.0006
	P26-Pri	nasopharynx	WES	no	no	157979038	150*2	23.7	0.9988	0.1502	0.9935	0.0008
P27	P27-Blood	blood	WES	no	no	139389184	150*2	20.91	0.999	0.1456	0.9937	0.0007
	P27-Lyn	cervical lymph nodes	WES	no	no	148220123	150*2	22.23	0.9987	0.1397	0.9941	0.0007
	P27-Met_P	pleura	WES	no	yes	164846616	150*2	24.73	0.999	0.169	0.9949	0.0006
	P27-Pri	nasopharynx	WES	no	no	153869299	150*2	23.08	0.999	0.1682	0.994	0.0007
	P27-Pri_R	nasopharynx	WES	no	no	153214533	150*2	22.98	0.9991	0.141	0.9952	0.0007
P28	P28-Blood	blood	WES	no	no	138052275	150*2	20.71	0.9989	0.1407	0.9948	0.0007
	P28-Met	liver	WES	no	no	144138850	150*2	21.62	0.999	0.1488	0.9942	0.0007
	P28-Pri	nasopharynx	WES	no	no	138211637	150*2	20.73	0.9992	0.1737	0.9956	0.0004
P29	P29-Blood	blood	WES	no	no	150632297	150*2	22.59	0.9988	0.1392	0.9941	0.0008
	P29-Met	liver	WES	no	no	146221097	150*2	21.93	0.9989	0.1414	0.9943	0.0007
	P29-Pri	nasopharynx	WES	no	no	133876698	150*2	20.08	0.9991	0.1458	0.9949	0.0006
P30	P30-Blood	blood	WES	no	no	146918212	150*2	22.04	0.9989	0.16	0.9942	0.0008
	P30-Met	liver	WES	no	no	150073172	150*2	22.51	0.9991	0.1792	0.9939	0.0006
	P30-Pri	nasopharynx	WES	no	no	136790298	150*2	20.52	0.9988	0.1668	0.9922	0.0007
P31	P31-Blood	blood	WES	no	no	156031880	150*2	23.4	0.9988	0.1738	0.994	0.0007
	P31-Met_P	liver	WES	no	yes	153781436	150*2	23.07	0.9991	0.1605	0.9937	0.0006
	P31-Pri	nasopharynx	WES	no	no	133058833	150*2	19.96	0.9993	0.157	0.994	0.0005
	P31-Pri_R	nasopharynx	WES	no	no	138816383	150*2	20.82	0.9993	0.1564	0.995	0.0005
P32	P32-Blood	blood	WES	no	no	178877195	150*2	26.83	0.9983	0.2426	0.9899	0.0009
	P32-Met_P	lung	WES	no	yes	141983292	150*2	21.3	0.9981	0.1329	0.9873	0.0012
	P32-Pri	nasopharynx	WES	no	no	146874160	150*2	22.03	0.9981	0.1536	0.9885	0.0013
	P32-Pri_R	nasopharynx	WES	no	no	140508232	150*2	21.08	0.9983	0.158	0.9909	0.0012
P33	P33-Blood	blood	WES	no	no	144498796	150*2	21.67	0.9987	0.126	0.9946	0.0006
	P33-Met_P	liver	WES	no	yes	145112840	150*2	21.77	0.9986	0.1361	0.9906	0.0007
	P33-Pri	nasopharynx	WES	no	no	141205505	150*2	21.18	0.9987	0.1473	0.9943	0.0008
P34	P34-Blood	blood	WES	no	no	190080457	150*2	28.51	0.9991	0.3109	0.9939	0.0006
	P34-Met1_P	lung	WES	no	yes	144247355	150*2	21.64	0.9982	0.1656	0.992	0.0011
	P34-Met2_P	liver	WES	no	yes	135219065	150*2	20.28	0.9978	0.1332	0.9907	0.0012
	P34-Pri	nasopharynx	WES	no	no	199420278	150*2	29.91	0.9988	0.3609	0.9886	0.0009
P35	P35-Blood	blood	WES	no	no	155692533	150*2	23.35	0.9987	0.1578	0.9889	0.0005
	P35-Lyn	cervical lymph nodes	WES	no	no	171175783	150*2	25.68	0.999	0.1836	0.9881	0.0006
	P35-Met1	liver	WES	no	no	184323693	150*2	27.65	0.9977	0.19	0.9862	0.0007
	P35-Met2	parotid	WES	no	no	181668324	150*2	27.25	0.9987	0.1989	0.9905	0.0006
