# Supplementary material for: Evolutionary route of nasopharyngeal carcinoma metastasis and its clinical significance
Source: Nat Commun. 2023 Feb 4;14:610. doi: 10.1038/s41467-023-35995-2 (PMC9899247; doi:10.1038/s41467-023-35995-2)
Supplement: Supplementary file 4 — Supplementary Data 2 [file 41467_2023_35995_MOESM4_ESM.xlsx]

## Sheet: Sheet1
Supplementary Data 2. Transcriptome sequencing information.
Patient	Sample_ID	Site	RNA-seq	Multiregion_sample	Progressive_sample	Sequence_length	Total_reads	Percent_duplicates	Uniq_map_reads	Uniq_map_rate	Muti_map_reads	Muti_map_count	Median_insert_size	1_x_pc	5_x_pc	10_x_pc	30_x_pc	50_x_pc	Avg_gc
P02	P02-Pri	nasopharynx	yes	no	no	150*2	55746866	65.6102	47340405	0.8492	5655768	0.1015	283	26.9038	8.03356	4.25731	2.38145	1.89145	53.866
P04	P04-Pri	nasopharynx	yes	no	no	150*2	72704222	66.6352	59083369	0.8127	5690450	0.0783	231	13.2714	5.75735	4.13464	2.61399	2.0805	52.7077
P05	P05-Pri	nasopharynx	yes	no	no	150*2	52422367	65.1203	45054089	0.8594	4756947	0.0907	267	39.239	13.073	6.076	2.31126	1.68965	52.5515
P07	P07-Pri	nasopharynx	yes	no	no	150*2	60799417	61.4648	52210417	0.8587	3061850	0.0504	290	12.4402	5.84542	4.2287	2.73462	2.20906	52.6492
P08	P08-Pri	nasopharynx	yes	no	no	150*2	72799035	62.79	60632381	0.8329	3734677	0.0513	268	13.944	6.24406	4.43933	2.82399	2.3082	53.2052
P10	P10-Pri	nasopharynx	yes	no	no	150*2	91900385	64.9041	77998315	0.8487	4019196	0.0437	290	15.7413	6.99049	4.92534	3.0453	2.46944	52.4178
P12	P12-Pri	nasopharynx	yes	no	no	150*2	45282093	80.2737	35139006	0.776	4605993	0.1017	202	5.33252	3.08988	2.27079	1.25319	0.904275	51.593
P14	P14-Pri	nasopharynx	yes	yes	no	150*2	86064904	78.4041	69210353	0.8042	5199776	0.0604	194	13.2047	5.18834	3.60687	2.1912	1.66109	49.7213
P15	P15-Pri	nasopharynx	yes	yes	no	150*2	119235912	82.4472	93221933	0.7818	11039269	0.0926	187	12.0795	5.35831	3.73307	2.15812	1.64235	48.9315
P16	P16-Pri	nasopharynx	yes	yes	no	150*2	53840734	56.8895	44719157	0.8306	2684547	0.0499	319	32.2894	10.3435	5.29805	2.65966	2.09576	49.922
P20	P20-Pri	nasopharynx	yes	yes	no	150*2	87137965	70.8899	66028748	0.7577	7988826	0.0917	284	11.0328	5.06973	3.75871	2.43187	1.93539	55.5838
P21	P21-Pri	nasopharynx	yes	yes	no	150*2	66031691	68.5551	56237967	0.8517	3306289	0.0501	289	8.94141	4.27533	3.19851	2.02935	1.60455	53.4038
P22	P22-Pri	nasopharynx	yes	yes	no	150*2	53898527	77.7264	42554440	0.7895	5611124	0.1041	254	4.95022	2.52851	1.8607	1.13027	0.881233	55.6759
P23	P23-Pri	nasopharynx	yes	yes	no	150*2	94979611	65.5672	77829709	0.8194	5576284	0.0587	255	15.8321	7.27369	5.14843	3.21245	2.6046	53.1841
P26	P26-Pri	nasopharynx	yes	no	no	150*2	50186404	81.6252	39792707	0.7929	5054897	0.1007	200	5.2879	2.85142	2.00517	1.10118	0.838157	51.9757
P28	P28-Pri	nasopharynx	yes	no	no	150*2	84497940	64.7339	69465120	0.8221	4594156	0.0544	236	16.7897	7.71118	5.37201	3.18993	2.52812	51.9055
P30	P30-Pri	nasopharynx	yes	no	no	150*2	57720063	61.6619	42717581	0.7401	3098696	0.0537	311	24.214	7.09576	4.00373	2.34289	1.845	50.927
P33	P33-Pri	nasopharynx	yes	no	no	150*2	77259833	63.7277	62715822	0.8118	5372156	0.0695	258	15.3565	6.78987	4.78412	2.98931	2.41178	53.704
P34	P34-Pri	nasopharynx	yes	no	no	150*2	59746685	52.6198	43843055	0.7338	2791806	0.0467	303	40.3982	17.6481	8.98369	2.89017	1.96927	49.6083
P40	P40-Pri	nasopharynx	yes	no	no	150*2	91496322	71.0864	74785970	0.8174	7841609	0.0857	258	11.7489	5.5912	4.13967	2.68967	2.1751	53.2284
P41	P41-Pri	nasopharynx	yes	no	no	150*2	54128123	58.8436	48070696	0.8881	3224505	0.0596	286	31.5966	11.5176	5.9112	2.6338	2.02059	51.5139
P42	P42-Pri	nasopharynx	yes	no	no	150*2	80568622	67.9803	64929698	0.8059	6269463	0.0778	213	13.9325	6.41694	4.60988	2.83628	2.22633	52.142
P43	P43-Pri	nasopharynx	yes	no	no	150*2	65981293	65.1453	57459058	0.8708	5131322	0.0778	322	31.4068	10.6862	5.72527	2.68091	2.03279	52.9285
P44	P44-Pri	nasopharynx	yes	no	no	150*2	56525089	61.7411	49037385	0.8675	4610575	0.0816	271	36.9734	12.9207	6.38164	2.59321	1.93783	52.9352
P45	P45-Pri	nasopharynx	yes	no	no	150*2	88819126	68.8949	68507010	0.7713	9590310	0.108	249	11.1415	5.33018	4.01704	2.74088	2.26329	54.8347
P46	P46-Pri	nasopharynx	yes	no	no	150*2	78061250	51.7958	67933354	0.8703	5537892	0.0709	304	50.9157	24.3682	14.2504	4.84674	3.137	50.9841
P47	P47-Pri	nasopharynx	yes	no	no	150*2	55332729	61.8335	50024890	0.9041	3047489	0.0551	319	30.937	10.5374	5.37005	2.48435	1.91589	50.4207
P48	P48-Pri	nasopharynx	yes	no	no	150*2	55263577	65.0182	46865692	0.848	5055526	0.0915	308	23.6287	6.88933	4.02137	2.48886	2.01703	53.0536
