# Supplementary material for: Evolutionary route of nasopharyngeal carcinoma metastasis and its clinical significance
Source: Nat Commun. 2023 Feb 4;14:610. doi: 10.1038/s41467-023-35995-2 (PMC9899247; doi:10.1038/s41467-023-35995-2)
Supplement: Supplementary file 6 — Supplementary Data 4 [file 41467_2023_35995_MOESM6_ESM.xlsx]

## Sheet: Sheet1
Supplementary Data 4. Mutation validation by Sanger sequencing.
Gene_name	Chr	Start_pos	End_pos	Mutation_type	Sample_ID	Forward_primer	Reverse_primer	Validation_result
ADGRV1	5	90840786	90840786	SNV	P08-Lyn	GGAGTGCTGAAACAATTGG	TTTTCTGTGGCCACTTTCA	√
ANK2	4	113367661	113367661	SNV	P31-Met_P	ACTTAAATCATTCTGCCTT	CTTCAGGCAGGTCTTGCAT	√
ANKRD36	2	97146500	97146500	SNV	P01-Lyn	CTGTGTGGAGATGACATGAC	CCTTTTGAGTAGCTGAGATT	√
ANKRD36	2	97146500	97146500	SNV	P01-Pri	CTGTGTGGAGATGACATGAC	CCTTTTGAGTAGCTGAGATT	√
ARID1A	1	26774563	26774563	SNV	P33-Met_P	AATTACAAGCGGCCAATGGA	GTCATTACGCCCCTGCCACA	√
ASTN1	1	177032600	177032600	SNV	P05-Lyn	GGAGTCGAGGGTGCGCGTGA	CTTGTGCCTGGTGATGATCC	√
ASTN1	1	177032668	177032668	SNV	P31-Met_P	GGAGTCGAGGGTGCGCGTGA	CTTGTGCCTGGTGATGATCC	√
ATM	11	108312485	108312485	SNV	P07-Lyn	TATATGATGCTTAGTCCAGT	GCTTCCAAATAGTATGTTCT	√
ATM	11	108312485	108312485	SNV	P07-Met1	TATATGATGCTTAGTCCAGT	GCTTCCAAATAGTATGTTCT	√
ATM	11	108312485	108312485	SNV	P07-Met2	TATATGATGCTTAGTCCAGT	GCTTCCAAATAGTATGTTCT	√
ATM	11	108312485	108312485	SNV	P07-Pri	TATATGATGCTTAGTCCAGT	GCTTCCAAATAGTATGTTCT	√
BAP1	3	52403788	52403788	SNV	P06-Lyn	GAGTTGAAAGCACTGCCGAT	GCCCGTTCCCTTGCTTCACA	√
BAP1	3	52403788	52403788	SNV	P06-Met	GAGTTGAAAGCACTGCCGAT	GCCCGTTCCCTTGCTTCACA	√
BAP1	3	52403788	52403788	SNV	P06-Pri	GAGTTGAAAGCACTGCCGAT	GCCCGTTCCCTTGCTTCACA	√
BSN	3	49653560	49653560	SNV	P08-Met	CCTCACGAGACCTGGCTTTT	AAAAGGGCATGCCTATCTCC	√
CDKN2A	9	21971210	21971210	SNV	P03-Lyn	CAGCCAGGTCCACGGGCAGA	CCGTGCCTCACAGTGCTCTC	√
CDKN2A	9	21994256	21994256	SNV	P31-Met_P	CCTTTCCTACCTGGTCTTCT	CCAGTCTGCAGTTAAGGG	√
CFAP46	10	132937049	132937049	SNV	P07-Lyn	AACTCAGTATTTGCTCTCCC	ATTCATTCATCAGCAGTCCA	√
CFAP46	10	132937049	132937049	SNV	P07-Met1	AACTCAGTATTTGCTCTCCC	ATTCATTCATCAGCAGTCCA	√
CFAP46	10	132937049	132937049	SNV	P07-Met2	AACTCAGTATTTGCTCTCCC	ATTCATTCATCAGCAGTCCA	√
CNTNAP5	2	124914272	124914272	SNV	P08-Lyn	TCTTCTGTATCATCGGCATC	TGGGCTGGATCAAGGGAATT	√
CNTNAP5	2	124914272	124914272	SNV	P08-Met	TCTTCTGTATCATCGGCATC	TGGGCTGGATCAAGGGAATT	√
CSMD3	8	113019088	113019088	SNV	P05-Lyn	CATTATTGTCTCAGCAACAG	TGCAAAGTCATGAATATAGT	√
CYLD	16	50792654	50792654	SNV	P01-Lyn	ACGTGTGGATCCTGTTTC	CATTTGTGTTTTCTCAGA	√
CYLD	16	50792654	50792654	SNV	P01-Pri	ACGTGTGGATCCTGTTTC	CATTTGTGTTTTCTCAGA	√
CYLD	16	50791607	50791608	INS	P24-Lyn	AAATACCACAGGTGAGTATC	TTCTCAAATACTGCTGGGAC	√
CYLD	16	50791607	50791608	INS	P29-Met	AAATACCACAGGTGAGTATC	TTCTCAAATACTGCTGGGAC	√
CYLD	16	50791607	50791608	INS	P29-Pri	AAATACCACAGGTGAGTATC	TTCTCAAATACTGCTGGGAC	√
DNHD1	11	6545301	6545301	SNV	P07-Lyn	ACGCTGCTTTCCTCATGT	CCTCAAGCTTGCGCATAT	√
DNHD1	11	6545301	6545301	SNV	P07-Met1	ACGCTGCTTTCCTCATGT	CCTCAAGCTTGCGCATAT	√
DNHD1	11	6545301	6545301	SNV	P07-Met2	ACGCTGCTTTCCTCATGT	CCTCAAGCTTGCGCATAT	√
EP300	22	41176385	41176394	DEL	P28-Pri	CAGTACAGTGCCAGCGTGTCTC	TTTCAGGTCTTCTTTGTGATCC	√
GLDC	9	6644649	6644649	SNV	P01-Lyn	CTGTCTGCTCCGAGAACC	CCCACTTCACGATTTTCT	√
GLDC	9	6644649	6644649	SNV	P01-Pri	CTGTCTGCTCCGAGAACC	CCCACTTCACGATTTTCT	√
GLDC	9	6592889	6592889	SNV	P08-Lyn	AGACCACAGTGTTGCATA	ACCAACAAGAGTCTAGTA	√
GLDC	9	6592889	6592889	SNV	P08-Met	AGACCACAGTGTTGCATA	ACCAACAAGAGTCTAGTA	√
GPR158	10	25176156	25176156	SNV	P04-Met	GCGGCCATCACCTTCAGC	CCACCCACAAGACCGGAA	√
GPR158	10	25176156	25176156	SNV	P04-Pri	GCGGCCATCACCTTCAGC	CCACCCACAAGACCGGAA	√
KIF1A	2	240745873	240745873	SNV	P05-Lyn	AGCGCAGGGACACAAAGG	AGAGCTTCGCATCGTGGA	√
MAGEC1	X	141907612	141907612	SNV	P07-Lyn	GGACTCTCATGGGAACTTTG	GCACTCCCAATCTCCTCTCC	√
MAGEC1	X	141907612	141907612	SNV	P07-Met1	GGACTCTCATGGGAACTTTG	GCACTCCCAATCTCCTCTCC	√
MAGEC1	X	141907612	141907612	SNV	P07-Met2	GGACTCTCATGGGAACTTTG	GCACTCCCAATCTCCTCTCC	√
MAGEC1	X	141907612	141907612	SNV	P07-Pri	GGACTCTCATGGGAACTTTG	GCACTCCCAATCTCCTCTCC	√
MAGEC1	X	141907934	141907934	SNV	P28-Met	TTCTCCTACACTTTAGCG	AATCACTCTCTAGCAAGG	√
MAP1A	15	43528993	43528993	SNV	P04-Met	ACTGAGGAAGTTCGGCTA	GTCTGGCTGTGGGAGAGG	√
MAP1A	15	43528993	43528993	SNV	P04-Pri	ACTGAGGAAGTTCGGCTA	GTCTGGCTGTGGGAGAGG	√
MUC3A	7	100951876	100951876	SNV	P07-Met2	AGTCAGCTGTAATATGCC	GGGGAGGTAGTGAGTGTC	√
NFKBIA	14	35403695	35403695	SNV	P07-Lyn	CATAAAGACCTCACCAAA	TTCCTGCACTTGGCCATC	√
NFKBIA	14	35403695	35403695	SNV	P07-Met1	CATAAAGACCTCACCAAA	TTCCTGCACTTGGCCATC	√
NFKBIA	14	35403695	35403695	SNV	P07-Met2	CATAAAGACCTCACCAAA	TTCCTGCACTTGGCCATC	√
PKP4	2	158669839	158669839	SNV	P06-Lyn	TTGCATGCCACCAGAATC	ACAAAGGCCTCATCACAG	√
PKP4	2	158669839	158669839	SNV	P06-Pri	TTGCATGCCACCAGAATC	ACAAAGGCCTCATCACAG	√
RYR1	19	38492528	38492528	SNV	P08-Lyn	ATGAGTGTGTAAGCAGGT	TCTCCCCAGTGACCCCAG	√
RYR1	19	38492528	38492528	SNV	P08-Met	ATGAGTGTGTAAGCAGGT	TCTCCCCAGTGACCCCAG	√
RYR2	1	237595547	237595547	SNV	P06-Lyn	ACAGAATCGGGCCTATTG	ATCACTGACCGCGTACCT	√
RYR2	1	237595547	237595547	SNV	P06-Met	ACAGAATCGGGCCTATTG	ATCACTGACCGCGTACCT	√
RYR2	1	237595547	237595547	SNV	P06-Pri	ACAGAATCGGGCCTATTG	ATCACTGACCGCGTACCT	√
SUGP1	19	19297079	19297079	SNV	P07-Lyn	TTCTGATACAAGCTACAC	AAGTACTACCGACAGAAG	√
SUGP1	19	19297079	19297079	SNV	P07-Met1	TTCTGATACAAGCTACAC	AAGTACTACCGACAGAAG	√
SUGP1	19	19297079	19297079	SNV	P07-Met2	TTCTGATACAAGCTACAC	AAGTACTACCGACAGAAG	√
TP53	17	7673767	7673767	SNV	P06-Lyn	TTGTTGGGCAGTGCTAGG	AAGGGTGGTTGGGAGTAG	√
TP53	17	7673767	7673767	SNV	P06-Met	TTGTTGGGCAGTGCTAGG	AAGGGTGGTTGGGAGTAG	√
TP53	17	7673767	7673767	SNV	P06-Pri	TTGTTGGGCAGTGCTAGG	AAGGGTGGTTGGGAGTAG	√
TRAF3	14	102903326	102903346	DEL	P31-Met_P	CCTCTGACTGTTCTGCTC	CTAACATAGCCCTCATCC	√
