# Supplementary material for: Evolutionary route of nasopharyngeal carcinoma metastasis and its clinical significance
Source: Nat Commun. 2023 Feb 4;14:610. doi: 10.1038/s41467-023-35995-2 (PMC9899247; doi:10.1038/s41467-023-35995-2)
Supplement: Supplementary file 7 — Supplementary Data 5 [file 41467_2023_35995_MOESM7_ESM.xlsx]

## Sheet: Supplementary Data 2 Segmentati
Sample	Chrom	Start	Stop	Mark	Seg.CN
P01-Pri	1	6001	69000	126	0.713423
P01-Pri	1	69001	138000	138	1.3812
P01-Pri	1	138001	179000	82	-1.24767
P01-Pri	1	179001	191000	24	0.876157
P01-Pri	1	191001	260000	138	-1.0275
P01-Pri	1	260001	285000	50	1.39008
P01-Pri	1	285001	625000	680	-0.840869
P01-Pri	1	625001	633000	16	1.25528
P01-Pri	1	633001	730000	194	-0.594927
P01-Pri	1	730001	738000	16	1.45573
P01-Pri	1	738001	2447000	3418	-0.877643
P01-Pri	1	2447001	2649000	404	-5.30985
P01-Pri	1	2649001	2683000	68	0.126167
P01-Pri	1	2683001	12938000	20510	-0.860874
P01-Pri	1	12938001	13311000	746	-2.26802
P01-Pri	1	13311001	16557000	6492	-0.86031
P01-Pri	1	16557001	16601000	88	0.614012
P01-Pri	1	16601001	16644000	86	1.45696
P01-Pri	1	16644001	16714000	140	0.137976
P01-Pri	1	16714001	16732000	36	1.4868
P01-Pri	1	16732001	16746000	28	-0.083505
P01-Pri	1	16746001	16796000	100	1.05897
P01-Pri	1	16796001	16862000	132	-1.17049
P01-Pri	1	16862001	16947000	170	0.657677
P01-Pri	1	16947001	28637000	23380	-0.866823
P01-Pri	1	28637001	28863000	452	0.0241494
P01-Pri	1	28863001	28882000	38	0.0168528
P01-Pri	1	28882001	30350000	2936	0.108959
P01-Pri	1	30350001	30454000	208	-1.72969
P01-Pri	1	30454001	31973000	3038	0.106777
P01-Pri	1	31973001	32302000	658	0.0747657
P01-Pri	1	32302001	33529000	2454	0.11043
P01-Pri	1	33529001	33531000	4	0.153663
P01-Pri	1	33531001	46749000	26436	0.11695
P01-Pri	1	46749001	46769000	40	0.15256
P01-Pri	1	46769001	47119000	700	0.133905
P01-Pri	1	47119001	47120000	2	0.119662
P01-Pri	1	47120001	51314000	8388	0.137608
P01-Pri	1	51314001	51318000	8	0.0997261
P01-Pri	1	51318001	52204000	1772	0.11518
P01-Pri	1	52204001	66365000	28322	0.130035
P01-Pri	1	66365001	66366000	2	-0.0690129
P01-Pri	1	66366001	66381000	30	-0.484736
P01-Pri	1	66381001	67486000	2210	-0.490292
P01-Pri	1	67486001	67552000	132	-0.81543
P01-Pri	1	67552001	67561000	18	-0.858313
P01-Pri	1	67561001	110214000	85306	-0.835201
P01-Pri	1	110214001	110218000	8	-0.692537
P01-Pri	1	110218001	116546000	12656	-0.0820932
P01-Pri	1	116546001	119942000	6792	0.129995
P01-Pri	1	119942001	119985000	86	0.149181
P01-Pri	1	119985001	119989000	8	0.2642
P01-Pri	1	119989001	120201000	424	0.515309
P01-Pri	1	120201001	120673000	944	0.0616794
P01-Pri	1	120673001	120821000	296	-0.59186
P01-Pri	1	120821001	120838000	34	0.813278
P01-Pri	1	120838001	121405000	1134	-0.026424
P01-Pri	1	121405001	121414000	18	0.107822
P01-Pri	1	121414001	121501000	174	0.130166
P01-Pri	1	121501001	121508000	14	0.116218
P01-Pri	1	121508001	121602000	188	0.120962
P01-Pri	1	121602001	121632000	60	-1.43831
P01-Pri	1	121632001	121641000	18	1.60654
P01-Pri	1	121641001	121658000	34	0.0855198
P01-Pri	1	121658001	121739000	162	-2
P01-Pri	1	121739001	121753000	28	1.61572
P01-Pri	1	121753001	121763000	20	-0.586157
P01-Pri	1	121763001	121776000	26	2.48521
P01-Pri	1	121776001	121876000	200	-2
P01-Pri	1	121876001	121888000	24	0.717491
P01-Pri	1	121888001	122238000	700	-2
P01-Pri	1	122238001	122243000	10	1.52843
P01-Pri	1	122243001	122370000	254	0.39224
P01-Pri	1	122370001	122377000	14	1.6365
P01-Pri	1	122377001	122400000	46	-0.138083
P01-Pri	1	122400001	122411000	22	0.890392
P01-Pri	1	122411001	122514000	206	-0.222076
P01-Pri	1	122514001	122528000	28	1.79854
P01-Pri	1	122528001	122549000	42	0.211448
P01-Pri	1	122549001	122554000	10	1.9577
P01-Pri	1	122554001	122640000	172	-0.770666
P01-Pri	1	122640001	122645000	10	2.27942
P01-Pri	1	122645001	122663000	36	-0.59735
P01-Pri	1	122663001	122684000	42	1.33615
P01-Pri	1	122684001	122884000	400	0.0801255
P01-Pri	1	122884001	122944000	120	0.840548
P01-Pri	1	122944001	123045000	202	-0.46811
P01-Pri	1	123045001	123050000	10	1.77943
P01-Pri	1	123050001	123094000	88	-0.946775
P01-Pri	1	123094001	123108000	28	1.09827
P01-Pri	1	123108001	123114000	12	-1.48216
P01-Pri	1	123114001	123121000	14	0.833198
P01-Pri	1	123121001	123141000	40	-1.23591
P01-Pri	1	123141001	123164000	46	1.27509
P01-Pri	1	123164001	123429000	530	-0.292482
P01-Pri	1	123429001	123437000	16	1.46804
P01-Pri	1	123437001	123463000	52	-0.478702
P01-Pri	1	123463001	123467000	8	1.61794
P01-Pri	1	123467001	123502000	70	-0.666743
P01-Pri	1	123502001	123511000	18	1.27536
P01-Pri	1	123511001	123520000	18	-1.32673
P01-Pri	1	123520001	123536000	32	1.12952
P01-Pri	1	123536001	123546000	20	-2
P01-Pri	1	123546001	123559000	26	1.94291
P01-Pri	1	123559001	123604000	90	-1.31857
P01-Pri	1	123604001	123619000	30	0.97772
P01-Pri	1	123619001	123670000	102	-0.471213
P01-Pri	1	123670001	123693000	46	1.17795
P01-Pri	1	123693001	123751000	116	-0.324683
P01-Pri	1	123751001	123756000	10	1.97783
P01-Pri	1	123756001	123794000	76	-0.297858
P01-Pri	1	123794001	123799000	10	1.59221
P01-Pri	1	123799001	123807000	16	-2
P01-Pri	1	123807001	123822000	30	1.01793
P01-Pri	1	123822001	123852000	60	-0.612368
P01-Pri	1	123852001	123857000	10	1.89977
P01-Pri	1	123857001	123922000	130	-0.551021
P01-Pri	1	123922001	123927000	10	1.32546
P01-Pri	1	123927001	123942000	30	-2
P01-Pri	1	123942001	124050000	216	-0.0572551
P01-Pri	1	124050001	124070000	40	1.46688
P01-Pri	1	124070001	124126000	112	0.138552
P01-Pri	1	124126001	124132000	12	1.89412
P01-Pri	1	124132001	124152000	40	-1.34026
P01-Pri	1	124152001	124165000	26	1.40463
P01-Pri	1	124165001	124258000	186	0.0796614
P01-Pri	1	124258001	124269000	22	1.62948
P01-Pri	1	124269001	124324000	110	0.263407
P01-Pri	1	124324001	124329000	10	2.06937
P01-Pri	1	124329001	124361000	64	-0.551247
P01-Pri	1	124361001	124378000	34	1.94726
P01-Pri	1	124378001	124433000	110	0.0477757
P01-Pri	1	124433001	124667000	468	0.885973
P01-Pri	1	124667001	124687000	40	2.38227
P01-Pri	1	124687001	124710000	46	0.317975
P01-Pri	1	124710001	124788000	156	2.06077
P01-Pri	1	124788001	124800000	24	-0.96769
P01-Pri	1	124800001	124810000	20	2.11315
P01-Pri	1	124810001	124841000	62	0.473288
P01-Pri	1	124841001	124847000	12	2.45487
P01-Pri	1	124847001	124860000	26	0.0847854
P01-Pri	1	124860001	124894000	68	1.09282
P01-Pri	1	124894001	124904000	20	-0.946677
P01-Pri	1	124904001	124926000	44	0.962268
P01-Pri	1	124926001	125076000	300	0.0556122
P01-Pri	1	125076001	125082000	12	1.96186
P01-Pri	1	125082001	125161000	158	0.50852
P01-Pri	1	125161001	125168000	14	2.38141
P01-Pri	1	125168001	143268000	10	-0.65862
P01-Pri	1	143268001	143288000	40	0.457216
P01-Pri	1	143288001	143397000	218	-0.82476
P01-Pri	1	143397001	144098000	1402	0.146955
P01-Pri	1	144098001	144105000	14	2.28544
P01-Pri	1	144105001	144488000	766	-0.0169031
P01-Pri	1	144488001	144610000	244	-1.37702
P01-Pri	1	144610001	144824000	428	-0.213133
P01-Pri	1	144824001	145388000	1128	0.337871
P01-Pri	1	145388001	145511000	246	0.159423
P01-Pri	1	145511001	145514000	6	0.255186
P01-Pri	1	145514001	146048000	1068	0.143367
P01-Pri	1	146048001	146066000	36	0.161991
P01-Pri	1	146066001	146266000	400	0.499445
P01-Pri	1	146266001	146328000	124	0.47202
P01-Pri	1	146328001	146981000	1306	0.11422
P01-Pri	1	146981001	146992000	22	1.91348
P01-Pri	1	146992001	147004000	24	0.0700733
P01-Pri	1	147004001	147909000	1810	0.143197
P01-Pri	1	147909001	147936000	54	0.174624
P01-Pri	1	147936001	148257000	642	0.222706
P01-Pri	1	148257001	148438000	362	0.11699
P01-Pri	1	148438001	148532000	188	0.302723
P01-Pri	1	148532001	148568000	72	1.24582
P01-Pri	1	148568001	148961000	786	0.45287
P01-Pri	1	148961001	149360000	798	0.122951
P01-Pri	1	149360001	149457000	194	-0.778365
P01-Pri	1	149457001	149875000	836	0.155257
P01-Pri	1	149875001	149879000	8	0.165841
P01-Pri	1	149879001	152210000	4662	0.128056
P01-Pri	1	152210001	152216000	12	1.62397
P01-Pri	1	152216001	152581000	730	0.178453
P01-Pri	1	152581001	152614000	66	-1.77876
P01-Pri	1	152614001	152901000	574	0.16337
P01-Pri	1	152901001	152906000	10	0.129942
P01-Pri	1	152906001	153169000	526	0.173959
P01-Pri	1	153169001	153699000	1060	0.168976
P01-Pri	1	153699001	153863000	328	-1.73068
P01-Pri	1	153863001	155213000	2700	0.122447
P01-Pri	1	155213001	155303000	180	-1.81632
P01-Pri	1	155303001	161438000	12270	0.140988
P01-Pri	1	161438001	161472000	68	2.22559
P01-Pri	1	161472001	175851000	28758	0.163834
P01-Pri	1	175851001	175871000	40	0.117762
P01-Pri	1	175871001	176425000	1108	0.118665
P01-Pri	1	176425001	176458000	66	0.128293
P01-Pri	1	176458001	187695000	22474	0.160856
P01-Pri	1	187695001	187773000	156	-0.891549
P01-Pri	1	187773001	189355000	3164	0.126259
P01-Pri	1	189355001	189574000	438	-1.75548
P01-Pri	1	189574001	196607000	14066	0.139404
P01-Pri	1	196607001	196634000	54	0.140674
P01-Pri	1	196634001	197861000	2454	0.152819
P01-Pri	1	197861001	197867000	12	0.0798662
P01-Pri	1	197867001	198368000	1002	0.149012
P01-Pri	1	198368001	198723000	710	-1.66505
P01-Pri	1	198723001	206153000	14860	0.152547
P01-Pri	1	206153001	206157000	8	0.209815
P01-Pri	1	206157001	206463000	612	0.197287
P01-Pri	1	206463001	206466000	6	0.136913
P01-Pri	1	206466001	207525000	2118	0.180161
P01-Pri	1	207525001	207562000	74	-1.42521
P01-Pri	1	207562001	215205000	15286	0.13184
P01-Pri	1	215205001	215210000	10	1.96476
P01-Pri	1	215210001	223775000	17130	0.125188
P01-Pri	1	223775001	223813000	76	0.165314
P01-Pri	1	223813001	224041000	456	0.11542
P01-Pri	1	224041001	225966000	3850	0.126563
P01-Pri	1	225966001	225985000	38	0.090867
P01-Pri	1	225985001	226368000	766	0.0770242
P01-Pri	1	226368001	226375000	14	0.229243
P01-Pri	1	226375001	228605000	4460	0.136821
P01-Pri	1	228605001	228646000	82	2.13542
P01-Pri	1	228646001	234161000	11030	0.127197
P01-Pri	1	234161001	234208000	94	-1.77763
P01-Pri	1	234208001	234773000	1130	0.131787
P01-Pri	1	234773001	234783000	20	1.68556
P01-Pri	1	234783001	236093000	2620	0.117123
P01-Pri	1	236093001	236098000	10	2.09801
P01-Pri	1	236098001	242985000	13774	0.0968421
P01-Pri	1	242985001	243009000	48	-1.8753
P01-Pri	1	243009001	243893000	1768	-1.71251
P01-Pri	1	243893001	245304000	2822	0.104001
P01-Pri	1	245304001	245725000	842	-1.80908
P01-Pri	1	245725001	246010000	570	0.0829069
P01-Pri	1	246010001	246020000	20	0.148765
P01-Pri	1	246020001	246431000	822	0.116724
P01-Pri	1	246431001	246440000	18	0.125162
P01-Pri	1	246440001	248350000	3820	0.0969095
P01-Pri	1	248350001	248556000	412	-3.24309
P01-Pri	1	248556001	248946000	780	0.108866
P01-Pri	1	248946001	248956422	2	-2.18315
P01-Pri	2	6001	725000	1438	0.146069
P01-Pri	2	725001	765000	80	-0.349388
P01-Pri	2	765001	843000	156	-1.7019
P01-Pri	2	843001	858000	30	-1.69061
P01-Pri	2	858001	937000	158	0.120126
P01-Pri	2	937001	1203000	532	0.111125
P01-Pri	2	1203001	1271000	136	-1.71882
P01-Pri	2	1271001	1313000	84	0.155166
P01-Pri	2	1313001	1539000	452	-1.89728
P01-Pri	2	1539001	3390000	3702	0.110604
P01-Pri	2	3390001	3508000	236	-1.59505
P01-Pri	2	3508001	3800000	584	0.111739
P01-Pri	2	3800001	3817000	34	0.142832
P01-Pri	2	3817001	8894000	10154	0.124275
P01-Pri	2	8894001	9741000	1694	0.149194
P01-Pri	2	9741001	9747000	12	0.111699
P01-Pri	2	9747001	11130000	2766	0.117855
P01-Pri	2	11130001	11131000	2	-0.251583
P01-Pri	2	11131001	26466000	30670	-0.521449
P01-Pri	2	26466001	26484000	36	0.0731621
P01-Pri	2	26484001	26513000	58	0.107433
P01-Pri	2	26513001	26848000	670	0.0970174
P01-Pri	2	26848001	26884000	72	0.157988
P01-Pri	2	26884001	27841000	1914	0.118546
P01-Pri	2	27841001	27852000	22	0.142936
P01-Pri	2	27852001	34468000	13232	0.134352
P01-Pri	2	34468001	34509000	82	-1.96046
P01-Pri	2	34509001	35749000	2480	0.110363
P01-Pri	2	35749001	35770000	42	-1.95546
P01-Pri	2	35770001	36224000	908	0.117535
P01-Pri	2	36224001	36361000	274	-1.65197
P01-Pri	2	36361001	61572000	50422	0.132103
P01-Pri	2	61572001	61680000	216	0.0576929
P01-Pri	2	61680001	62169000	978	0.114647
P01-Pri	2	62169001	62199000	60	0.11422
P01-Pri	2	62199001	67370000	10342	0.14543
P01-Pri	2	67370001	67382000	24	0.123785
P01-Pri	2	67382001	67534000	304	0.155568
P01-Pri	2	67534001	67537000	6	0.0675837
P01-Pri	2	67537001	72281000	9488	0.14159
P01-Pri	2	72281001	72301000	40	0.162519
P01-Pri	2	72301001	73785000	2968	0.129876
P01-Pri	2	73785001	73805000	40	1.61972
P01-Pri	2	73805001	73809000	8	-0.0583002
P01-Pri	2	73809001	73811000	4	-0.065085
P01-Pri	2	73811001	86856000	26090	0.10541
P01-Pri	2	86856001	87339000	966	0.141472
P01-Pri	2	87339001	87365000	52	0.87871
P01-Pri	2	87365001	88029000	1328	0.0968825
P01-Pri	2	88029001	88045000	32	0.110189
P01-Pri	2	88045001	88769000	1448	0.0936007
P01-Pri	2	88769001	88778000	18	1.40907
P01-Pri	2	88778001	88971000	386	0.013112
P01-Pri	2	88971001	89030000	118	-0.0845847
P01-Pri	2	89030001	89047000	34	1.15812
P01-Pri	2	89047001	89530000	966	0.00811394
P01-Pri	2	89530001	89574000	88	0.637638
P01-Pri	2	89574001	89753000	218	1.26633
P01-Pri	2	89753001	89824000	142	1.39903
P01-Pri	2	89824001	89841000	34	3.33414
P01-Pri	2	89841001	89850000	18	1.40973
P01-Pri	2	89850001	90148000	596	0.125201
P01-Pri	2	90148001	90167000	38	-6.03479
P01-Pri	2	90167001	90216000	98	0.110069
P01-Pri	2	90216001	90260000	88	-2.24939
P01-Pri	2	90260001	90342000	164	-0.972073
P01-Pri	2	90342001	90377000	70	-0.0286371
P01-Pri	2	90377001	91402000	46	2.33748
P01-Pri	2	91402001	91417000	30	1.07849
P01-Pri	2	91417001	91447000	60	1.90868
P01-Pri	2	91447001	91495000	96	0.980632
P01-Pri	2	91495001	91526000	62	1.75621
P01-Pri	2	91526001	91545000	38	0.80747
P01-Pri	2	91545001	91604000	118	1.69125
P01-Pri	2	91604001	91649000	90	0.966741
P01-Pri	2	91649001	91728000	158	0.455702
P01-Pri	2	91728001	91853000	250	0.0922886
P01-Pri	2	91853001	91896000	86	0.930207
P01-Pri	2	91896001	92078000	364	0.258254
P01-Pri	2	92078001	92194000	232	-1.25921
P01-Pri	2	92194001	92205000	22	1.34826
P01-Pri	2	92205001	92222000	34	0.712129
P01-Pri	2	92222001	92229000	14	-4.75341
P01-Pri	2	92229001	92254000	50	1.36251
P01-Pri	2	92254001	92268000	28	-0.000297226
P01-Pri	2	92268001	92274000	12	1.29096
P01-Pri	2	92274001	92283000	18	-0.596414
P01-Pri	2	92283001	92305000	44	1.12758
P01-Pri	2	92305001	92311000	12	0.0914087
P01-Pri	2	92311001	92329000	36	1.92723
P01-Pri	2	92329001	92388000	118	1.14612
P01-Pri	2	92388001	92402000	28	0.153766
P01-Pri	2	92402001	92432000	60	1.3296
P01-Pri	2	92432001	92463000	62	0.144503
P01-Pri	2	92463001	92496000	66	1.21063
P01-Pri	2	92496001	92509000	26	0.323555
P01-Pri	2	92509001	92567000	116	1.40811
P01-Pri	2	92567001	92584000	34	0.322505
P01-Pri	2	92584001	92638000	108	1.1047
P01-Pri	2	92638001	92648000	20	-0.0501095
P01-Pri	2	92648001	92676000	56	0.958338
P01-Pri	2	92676001	92754000	156	-0.339687
P01-Pri	2	92754001	92759000	10	1.04111
P01-Pri	2	92759001	92767000	16	-3.06745
P01-Pri	2	92767001	92772000	10	1.7254
P01-Pri	2	92772001	92796000	48	0.332313
P01-Pri	2	92796001	92826000	60	-0.637477
P01-Pri	2	92826001	92831000	10	1.64824
P01-Pri	2	92831001	92958000	254	-0.442818
P01-Pri	2	92958001	92964000	12	1.37085
P01-Pri	2	92964001	93282000	636	-1.3215
P01-Pri	2	93282001	93287000	10	1.11829
P01-Pri	2	93287001	93303000	32	-5.75378
P01-Pri	2	93303001	93314000	22	0.614908
P01-Pri	2	93314001	94141000	1654	-2.22679
P01-Pri	2	94141001	94187000	92	0.488381
P01-Pri	2	94187001	94281000	188	1.43819
P01-Pri	2	94281001	94556000	550	0.228074
P01-Pri	2	94556001	94568000	24	0.977251
P01-Pri	2	94568001	94671000	206	0.0660823
P01-Pri	2	94671001	94680000	18	0.187806
P01-Pri	2	94680001	95928000	2496	0.134444
P01-Pri	2	95928001	95953000	50	1.76312
P01-Pri	2	95953001	97133000	2360	0.120325
P01-Pri	2	97133001	97139000	12	0.155115
P01-Pri	2	97139001	97159000	40	0.644871
P01-Pri	2	97159001	97169000	20	1.50919
P01-Pri	2	97169001	97192000	46	0.131892
P01-Pri	2	97192001	97235000	86	0.888671
P01-Pri	2	97235001	97435000	400	0.206993
P01-Pri	2	97435001	97543000	216	-0.866676
P01-Pri	2	97543001	97545000	4	-0.344231
P01-Pri	2	97545001	108313000	21536	0.120153
P01-Pri	2	108313001	108332000	38	0.166214
P01-Pri	2	108332001	108902000	1140	0.127211
P01-Pri	2	108902001	108978000	152	0.151625
P01-Pri	2	108978001	109195000	434	0.123375
P01-Pri	2	109195001	109200000	10	2.86355
P01-Pri	2	109200001	109693000	986	0.1254
P01-Pri	2	109693001	109699000	12	0.114554
P01-Pri	2	109699001	109927000	456	0.1149
P01-Pri	2	109927001	109981000	108	-1.31439
P01-Pri	2	109981001	110323000	684	0.069386
P01-Pri	2	110323001	110394000	142	0.545227
P01-Pri	2	110394001	110440000	92	-0.531408
P01-Pri	2	110440001	110961000	1042	0.123547
P01-Pri	2	110961001	111279000	636	0.138893
P01-Pri	2	111279001	111618000	678	0.187426
P01-Pri	2	111618001	111628000	20	0.162133
P01-Pri	2	111628001	113373000	3490	0.116591
P01-Pri	2	113373001	113388000	30	0.0911921
P01-Pri	2	113388001	113489000	202	0.0926405
P01-Pri	2	113489001	113503000	28	-3.76627
P01-Pri	2	113503001	113571000	136	0.36455
P01-Pri	2	113571001	113598000	54	1.26812
P01-Pri	2	113598001	113625000	54	0.0739436
P01-Pri	2	113625001	115907000	4564	0.0831793
P01-Pri	2	115907001	115995000	176	-1.75996
P01-Pri	2	115995001	116022000	54	-1.82084
P01-Pri	2	116022001	116039000	34	-2.05093
P01-Pri	2	116039001	116248000	418	0.0717215
P01-Pri	2	116248001	116873000	1250	0.0795522
P01-Pri	2	116873001	116980000	214	-1.8143
P01-Pri	2	116980001	122252000	10544	0.108437
P01-Pri	2	122252001	122261000	18	0.191525
P01-Pri	2	122261001	122451000	380	0.109628
P01-Pri	2	122451001	122458000	14	0.0410186
P01-Pri	2	122458001	125888000	6860	0.0738751
P01-Pri	2	125888001	125893000	10	1.28849
P01-Pri	2	125893001	130003000	8220	0.104216
P01-Pri	2	130003001	130004000	2	0.0440723
P01-Pri	2	130004001	130129000	250	0.188819
P01-Pri	2	130129001	130407000	556	0.0892269
P01-Pri	2	130407001	130427000	40	0.111632
P01-Pri	2	130427001	130460000	66	0.15835
P01-Pri	2	130460001	130546000	172	-1.14555
P01-Pri	2	130546001	130570000	48	0.132182
P01-Pri	2	130570001	130656000	172	0.675699
P01-Pri	2	130656001	130711000	110	0.163537
P01-Pri	2	130711001	130758000	94	0.0576651
P01-Pri	2	130758001	131011000	506	0.0849215
P01-Pri	2	131011001	131016000	10	0.148973
P01-Pri	2	131016001	131537000	1042	0.0570135
P01-Pri	2	131537001	131683000	292	0.101475
P01-Pri	2	131683001	131685000	4	0.025525
P01-Pri	2	131685001	131694000	18	0.0321714
P01-Pri	2	131694001	131804000	220	-1.65455
P01-Pri	2	131804001	131860000	112	0.124977
P01-Pri	2	131860001	131940000	160	0.110818
P01-Pri	2	131940001	131941000	2	0.140203
P01-Pri	2	131941001	132076000	270	0.162274
P01-Pri	2	132076001	132165000	178	0.110617
P01-Pri	2	132165001	132358000	386	0.116737
P01-Pri	2	132358001	132363000	10	1.2463
P01-Pri	2	132363001	132395000	64	0.0958434
P01-Pri	2	132395001	147709000	30628	0.114514
P01-Pri	2	147709001	147720000	22	0.103397
P01-Pri	2	147720001	148448000	1456	0.0946955
P01-Pri	2	148448001	148932000	968	0.124368
P01-Pri	2	148932001	149022000	180	-1.54329
P01-Pri	2	149022001	168829000	39614	0.12258
P01-Pri	2	168829001	168935000	212	-1.77119
P01-Pri	2	168935001	178462000	19054	0.132353
P01-Pri	2	178462001	178498000	72	0.0887658
P01-Pri	2	178498001	178988000	980	0.13998
P01-Pri	2	178988001	179005000	34	0.0953303
P01-Pri	2	179005001	179808000	1606	0.106844
P01-Pri	2	179808001	179811000	6	0.14159
P01-Pri	2	179811001	189029000	18436	0.122394
P01-Pri	2	189029001	189772000	1486	0.119848
P01-Pri	2	189772001	189794000	44	0.127224
P01-Pri	2	189794001	195576000	11564	0.125823
P01-Pri	2	195576001	195585000	18	0.112273
P01-Pri	2	195585001	196158000	1146	0.118054
P01-Pri	2	196158001	202098000	11880	0.126405
P01-Pri	2	202098001	202128000	60	0.118958
P01-Pri	2	202128001	202579000	902	0.0814214
P01-Pri	2	202579001	202580000	2	0.0916795
P01-Pri	2	202580001	212188000	19216	0.121519
P01-Pri	2	212188001	212193000	10	1.70757
P01-Pri	2	212193001	218165000	11944	0.113527
P01-Pri	2	218165001	218174000	18	0.146382
P01-Pri	2	218174001	218765000	1182	0.0951413
P01-Pri	2	218765001	218812000	94	0.120856
P01-Pri	2	218812001	224434000	11244	0.114434
P01-Pri	2	224434001	224443000	18	0.0914087
P01-Pri	2	224443001	224696000	506	0.0932762
P01-Pri	2	224696001	224755000	118	0.093479
P01-Pri	2	224755001	227948000	6386	0.115406
P01-Pri	2	227948001	227950000	4	0.0441843
P01-Pri	2	227950001	228349000	798	0.121214
P01-Pri	2	228349001	228363000	28	0.172231
P01-Pri	2	228363001	231819000	6912	0.101166
P01-Pri	2	231819001	231850000	62	0.100143
P01-Pri	2	231850001	241209000	18718	0.122129
P01-Pri	2	241209001	241232000	46	0.125902
P01-Pri	2	241232001	241517000	570	0.131985
P01-Pri	2	241517001	241786000	538	0.080644
P01-Pri	2	241786001	241960000	348	-1.76486
P01-Pri	2	241960001	242115000	310	-5.56653
P01-Pri	2	242115001	242174000	118	-0.0385871
P01-Pri	2	242174001	242181000	14	1.10027
P01-Pri	2	242181001	242193529	6	-2
P01-Pri	3	6001	14000	16	-0.602188
P01-Pri	3	14001	11813000	23598	-0.843826
P01-Pri	3	11813001	11984000	342	-5.70881
P01-Pri	3	11984001	20267000	16566	-0.838172
P01-Pri	3	20267001	20381000	228	-5.10176
P01-Pri	3	20381001	56964000	73166	-0.839898
P01-Pri	3	56964001	56969000	10	1.9945
P01-Pri	3	56969001	62595000	11252	-0.841231
P01-Pri	3	62595001	62600000	10	1.16788
P01-Pri	3	62600001	75660000	26120	-0.827753
P01-Pri	3	75660001	75664000	8	1.14226
P01-Pri	3	75664001	75670000	12	4.15643
P01-Pri	3	75670001	75675000	10	0.737912
P01-Pri	3	75675001	75706000	62	1.50279
P01-Pri	3	75706001	79536000	7660	-0.829554
P01-Pri	3	79536001	79789000	506	0.123203
P01-Pri	3	79789001	79808000	38	0.178619
P01-Pri	3	79808001	82886000	6156	0.113874
P01-Pri	3	82886001	82893000	14	0.109735
P01-Pri	3	82893001	83897000	2008	0.0956409
P01-Pri	3	83897001	83900000	6	0.0249437
P01-Pri	3	83900001	87421000	7042	0.09379
P01-Pri	3	87421001	87447000	52	0.0609881
P01-Pri	3	87447001	87516000	138	0.0777899
P01-Pri	3	87516001	87531000	30	0.129824
P01-Pri	3	87531001	88017000	972	0.0970039
P01-Pri	3	88017001	88021000	8	0.0910295
P01-Pri	3	88021001	88223000	404	0.0836695
P01-Pri	3	88223001	88224000	2	0.0701282
P01-Pri	3	88224001	88366000	284	0.102403
P01-Pri	3	88366001	88586000	440	0.0863898
P01-Pri	3	88586001	88600000	28	0.0655723
P01-Pri	3	88600001	89454000	1708	0.108611
P01-Pri	3	89454001	89457000	6	0.055751
P01-Pri	3	89457001	90266000	1618	0.0844317
P01-Pri	3	90266001	90506000	480	0.120604
P01-Pri	3	90506001	90563000	114	0.49635
P01-Pri	3	90563001	90568000	10	-1.83208
P01-Pri	3	90568001	90612000	88	0.328997
P01-Pri	3	90612001	90617000	10	2.03956
P01-Pri	3	90617001	90669000	104	0.290318
P01-Pri	3	90669001	90674000	10	1.37471
P01-Pri	3	90674001	90771000	92	0.525788
P01-Pri	3	90771001	90778000	14	1.07411
P01-Pri	3	90778001	90788000	20	-0.131089
P01-Pri	3	90788001	90805000	34	1.88822
P01-Pri	3	90805001	90820000	30	0.889341
P01-Pri	3	90820001	90826000	12	2.51622
P01-Pri	3	90826001	90832000	12	0.63291
P01-Pri	3	90832001	90851000	38	1.51455
P01-Pri	3	90851001	90865000	28	0.202462
P01-Pri	3	90865001	90882000	34	2.12739
P01-Pri	3	90882001	90886000	8	0.491248
P01-Pri	3	90886001	90896000	20	1.73895
P01-Pri	3	90896001	90917000	42	1.08915
P01-Pri	3	90917001	90930000	26	-2.17763
P01-Pri	3	90930001	90954000	48	0.460365
P01-Pri	3	90954001	90982000	56	-0.46149
P01-Pri	3	90982001	90990000	16	2.02068
P01-Pri	3	90990001	91032000	84	0.465086
P01-Pri	3	91032001	91078000	92	-0.59663
P01-Pri	3	91078001	91092000	28	0.900923
P01-Pri	3	91092001	91120000	56	-1.25217
P01-Pri	3	91120001	91133000	26	0.979301
P01-Pri	3	91133001	91148000	30	-0.85714
P01-Pri	3	91148001	91153000	10	1.87681
P01-Pri	3	91153001	91175000	44	0.0866207
P01-Pri	3	91175001	91191000	32	1.24268
P01-Pri	3	91191001	91202000	22	-0.744961
P01-Pri	3	91202001	91207000	10	1.28151
P01-Pri	3	91207001	91218000	22	-0.270488
P01-Pri	3	91218001	91238000	40	-5.24581
P01-Pri	3	91238001	91247000	18	1.79983
P01-Pri	3	91247001	91274000	54	-2
P01-Pri	3	91274001	91662000	776	0.0643448
P01-Pri	3	91662001	91669000	14	1.14429
P01-Pri	3	91669001	91762000	186	0.654793
P01-Pri	3	91762001	91767000	10	1.71746
P01-Pri	3	91767001	91845000	156	0.248377
P01-Pri	3	91845001	91852000	14	1.16686
P01-Pri	3	91852001	91866000	28	0.0291772
P01-Pri	3	91866001	91886000	40	0.791881
P01-Pri	3	91886001	91915000	58	-0.188828
P01-Pri	3	91915001	92154000	478	0.445261
P01-Pri	3	92154001	92169000	30	1.07126
P01-Pri	3	92169001	92428000	518	0.248474
P01-Pri	3	92428001	92433000	10	1.55288
P01-Pri	3	92433001	92565000	264	0.169335
P01-Pri	3	92565001	92571000	12	1.34046
P01-Pri	3	92571001	92895000	648	0.365603
P01-Pri	3	92895001	92900000	10	1.70747
P01-Pri	3	92900001	92931000	62	-0.345213
P01-Pri	3	92931001	92936000	10	1.46757
P01-Pri	3	92936001	92951000	30	0.370767
P01-Pri	3	92951001	92958000	14	1.14161
P01-Pri	3	92958001	93466000	1016	0.0606838
P01-Pri	3	93466001	93471000	10	3.70185
P01-Pri	3	93471001	93800000	658	0.094655
P01-Pri	3	93800001	93817000	34	0.0851799
P01-Pri	3	93817001	94111000	588	0.0867974
P01-Pri	3	94111001	94531000	840	0.10537
P01-Pri	3	94531001	94534000	6	0.0835742
P01-Pri	3	94534001	94612000	156	0.0943982
P01-Pri	3	94612001	94619000	14	-0.0502111
P01-Pri	3	94619001	94871000	504	0.0967881
P01-Pri	3	94871001	94877000	12	0.102416
P01-Pri	3	94877001	95210000	666	0.0854111
P01-Pri	3	95210001	95222000	24	0.0459741
P01-Pri	3	95222001	95780000	1116	0.103746
P01-Pri	3	95780001	95849000	138	0.1343
P01-Pri	3	95849001	96304000	910	0.121281
P01-Pri	3	96304001	96314000	20	0.106764
P01-Pri	3	96314001	98562000	4496	0.122143
P01-Pri	3	98562001	98567000	10	-0.0482392
P01-Pri	3	98567001	98868000	602	0.105021
P01-Pri	3	98868001	98871000	6	0.0608083
P01-Pri	3	98871001	99590000	1438	0.125188
P01-Pri	3	99590001	99609000	38	0.0970579
P01-Pri	3	99609001	100250000	1282	0.142283
P01-Pri	3	100250001	100271000	42	0.154415
P01-Pri	3	100271001	101141000	1740	0.132866
P01-Pri	3	101141001	101492000	702	0.132485
P01-Pri	3	101492001	101508000	32	0.103679
P01-Pri	3	101508001	103449000	3882	0.123746
P01-Pri	3	103449001	103534000	170	0.0845814
P01-Pri	3	103534001	103830000	592	0.103316
P01-Pri	3	103830001	103857000	54	0.0747109
P01-Pri	3	103857001	104841000	1968	0.0914764
P01-Pri	3	104841001	104851000	20	0.0770789
P01-Pri	3	104851001	105076000	450	0.102779
P01-Pri	3	105076001	105081000	10	0.0542095
P01-Pri	3	105081001	107263000	4364	0.122792
P01-Pri	3	107263001	108341000	2156	0.141511
P01-Pri	3	108341001	108350000	18	0.122911
P01-Pri	3	108350001	109063000	1426	0.115206
P01-Pri	3	109063001	109067000	8	0.0969904
P01-Pri	3	109067001	109206000	278	0.0797979
P01-Pri	3	109206001	110794000	3176	0.0911108
P01-Pri	3	110794001	110819000	50	0.146786
P01-Pri	3	110819001	111091000	544	0.116218
P01-Pri	3	111091001	111111000	40	0.0921939
P01-Pri	3	111111001	112940000	3658	0.14436
P01-Pri	3	112940001	112944000	8	0.0679278
P01-Pri	3	112944001	113082000	276	0.153585
P01-Pri	3	113082001	113093000	22	0.0148694
P01-Pri	3	113093001	119918000	13650	0.130746
P01-Pri	3	119918001	119926000	16	0.134931
P01-Pri	3	119926001	119977000	102	0.087843
P01-Pri	3	119977001	119991000	28	0.11921
P01-Pri	3	119991001	121928000	3874	0.113714
P01-Pri	3	121928001	122166000	476	0.155672
P01-Pri	3	122166001	122181000	30	0.19021
P01-Pri	3	122181001	122829000	1296	0.142544
P01-Pri	3	122829001	122897000	136	0.589831
P01-Pri	3	122897001	125616000	5438	0.132893
P01-Pri	3	125616001	125664000	96	0.0948171
P01-Pri	3	125664001	125882000	436	-1.76604
P01-Pri	3	125882001	125941000	118	0.13018
P01-Pri	3	125941001	130042000	8202	0.11994
P01-Pri	3	130042001	130079000	74	-1.95621
P01-Pri	3	130079001	130141000	124	0.114753
P01-Pri	3	130141001	130204000	126	0.0694547
P01-Pri	3	130204001	130205000	2	-0.0782088
P01-Pri	3	130205001	133168000	5926	0.138526
P01-Pri	3	133168001	133171000	6	0.247077
P01-Pri	3	133171001	133466000	590	0.134352
P01-Pri	3	133466001	134527000	2122	0.128821
P01-Pri	3	134527001	134531000	8	0.0902302
P01-Pri	3	134531001	135021000	980	0.108705
P01-Pri	3	135021001	135142000	242	0.0742862
P01-Pri	3	135142001	135169000	54	0.107768
P01-Pri	3	135169001	136223000	2108	0.107661
P01-Pri	3	136223001	136566000	686	0.0910837
P01-Pri	3	136566001	136589000	46	0.128386
P01-Pri	3	136589001	137009000	840	0.0965992
P01-Pri	3	137009001	137010000	2	0.0599228
P01-Pri	3	137010001	137043000	66	0.14108
P01-Pri	3	137043001	137588000	1090	0.129573
P01-Pri	3	137588001	137591000	6	0.132537
P01-Pri	3	137591001	137645000	108	0.171578
P01-Pri	3	137645001	137665000	40	0.139273
P01-Pri	3	137665001	141930000	8530	0.126458
P01-Pri	3	141930001	142135000	410	0.10916
P01-Pri	3	142135001	148412000	12554	0.117801
P01-Pri	3	148412001	148413000	2	-0.0286606
P01-Pri	3	148413001	148576000	326	0.107541
P01-Pri	3	148576001	148592000	32	0.0550985
P01-Pri	3	148592001	149441000	1698	0.125836
P01-Pri	3	149441001	149561000	240	0.1338
P01-Pri	3	149561001	149562000	2	0.106697
P01-Pri	3	149562001	151587000	4050	0.133997
P01-Pri	3	151587001	151758000	342	-1.76186
P01-Pri	3	151758001	152656000	1796	0.139325
P01-Pri	3	152656001	152663000	14	0.17918
P01-Pri	3	152663001	152729000	132	0.106362
P01-Pri	3	152729001	152747000	36	0.147763
P01-Pri	3	152747001	154110000	2726	0.108785
P01-Pri	3	154110001	154280000	340	-1.87748
P01-Pri	3	154280001	154934000	1308	0.125109
P01-Pri	3	154934001	155088000	308	0.104779
P01-Pri	3	155088001	155142000	108	0.15195
P01-Pri	3	155142001	156113000	1942	0.121917
P01-Pri	3	156113001	156135000	44	0.184191
P01-Pri	3	156135001	156297000	324	0.151352
P01-Pri	3	156297001	156312000	30	0.195486
P01-Pri	3	156312001	158209000	3794	0.126867
P01-Pri	3	158209001	158221000	24	0.082975
P01-Pri	3	158221001	158285000	128	0.0974894
P01-Pri	3	158285001	158289000	8	0.0727507
P01-Pri	3	158289001	159606000	2634	0.12401
P01-Pri	3	159606001	159622000	32	0.109066
P01-Pri	3	159622001	159829000	414	0.113647
P01-Pri	3	159829001	159834000	10	0.00650629
P01-Pri	3	159834001	162792000	5916	0.0969095
P01-Pri	3	162792001	162794000	4	-0.810943
P01-Pri	3	162794001	162816000	44	-2.10258
P01-Pri	3	162816001	162903000	174	-1.93072
P01-Pri	3	162903001	162904000	2	-1.90683
P01-Pri	3	162904001	162907000	6	-0.968771
P01-Pri	3	162907001	165366000	4918	0.0830431
P01-Pri	3	165366001	165372000	12	0.112994
P01-Pri	3	165372001	165515000	286	0.0619835
P01-Pri	3	165515001	165522000	14	0.0577622
P01-Pri	3	165522001	166260000	1476	0.108237
P01-Pri	3	166260001	166267000	14	0.0917878
P01-Pri	3	166267001	166298000	62	0.0629782
P01-Pri	3	166298001	166372000	148	-1.78454
P01-Pri	3	166372001	166462000	180	-1.77221
P01-Pri	3	166462001	166542000	160	-1.80545
P01-Pri	3	166542001	175755000	18426	0.129085
P01-Pri	3	175755001	175907000	304	0.0915577
P01-Pri	3	175907001	175912000	10	0.153092
P01-Pri	3	175912001	176950000	2076	0.107768
P01-Pri	3	176950001	176955000	10	0.216573
P01-Pri	3	176955001	177085000	260	0.133419
P01-Pri	3	177085001	177086000	2	0.0328485
P01-Pri	3	177086001	184423000	14674	0.116697
P01-Pri	3	184423001	184531000	216	-1.92616
P01-Pri	3	184531001	186546000	4030	0.11707
P01-Pri	3	186546001	186558000	24	0.141655
P01-Pri	3	186558001	186631000	146	0.119595
P01-Pri	3	186631001	186636000	10	0.110056
P01-Pri	3	186636001	188755000	4238	0.131616
P01-Pri	3	188755001	188756000	2	0.120644
P01-Pri	3	188756001	188865000	218	0.140124
P01-Pri	3	188865001	191461000	5192	0.147437
P01-Pri	3	191461001	191552000	182	0.106174
P01-Pri	3	191552001	191569000	34	0.0938035
P01-Pri	3	191569001	195477000	7816	0.107206
P01-Pri	3	195477001	195478000	2	0.833797
P01-Pri	3	195478001	195504000	52	1.2807
P01-Pri	3	195504001	195505000	2	0.749431
P01-Pri	3	195505001	195618000	226	0.124699
P01-Pri	3	195618001	195628000	20	1.30726
P01-Pri	3	195628001	195825000	394	-2
P01-Pri	3	195825001	195860000	70	0.0479571
P01-Pri	3	195860001	195965000	210	0.121705
P01-Pri	3	195965001	195995000	60	1.08497
P01-Pri	3	195995001	196112000	234	0.0913546
P01-Pri	3	196112001	197396000	2568	0.119728
P01-Pri	3	197396001	197556000	320	-1.86985
P01-Pri	3	197556001	197560000	8	-0.175522
P01-Pri	3	197560001	197564000	8	0.166176
P01-Pri	3	197564001	197787000	446	0.130509
P01-Pri	3	197787001	197789000	4	-0.0444595
P01-Pri	3	197789001	197913000	248	0.108999
P01-Pri	3	197913001	198045000	264	0.117868
P01-Pri	3	198045001	198234000	378	-1.52877
P01-Pri	3	198234001	198295559	4	-2
P01-Pri	4	6001	11000	10	-2
P01-Pri	4	11001	68000	114	1.84962
P01-Pri	4	68001	152000	168	0.132037
P01-Pri	4	152001	1427000	2550	0.465494
P01-Pri	4	1427001	1430000	6	-2
P01-Pri	4	1430001	1435000	10	1.92205
P01-Pri	4	1435001	1441000	12	-1.26783
P01-Pri	4	1441001	3545000	4208	0.470802
P01-Pri	4	3545001	3600000	110	0.466204
P01-Pri	4	3600001	3601000	2	0.474285
P01-Pri	4	3601001	4106000	1010	0.435277
P01-Pri	4	4106001	4155000	98	-2
P01-Pri	4	4155001	5175000	2040	0.457227
P01-Pri	4	5175001	5312000	274	0.101085
P01-Pri	4	5312001	5317000	10	2.58375
P01-Pri	4	5317001	5845000	1056	0.441707
P01-Pri	4	5845001	5847000	4	0.382855
P01-Pri	4	5847001	6142000	590	0.439272
P01-Pri	4	6142001	6172000	60	0.0784049
P01-Pri	4	6172001	6194000	44	0.150131
P01-Pri	4	6194001	7473000	2558	0.0949927
P01-Pri	4	7473001	7578000	210	0.0936007
P01-Pri	4	7578001	7602000	48	0.183175
P01-Pri	4	7602001	8618000	2032	0.11426
P01-Pri	4	8618001	8635000	34	1.84796
P01-Pri	4	8635001	8794000	318	0.0989989
P01-Pri	4	8794001	8816000	44	-2.94586
P01-Pri	4	8816001	8946000	260	0.114527
P01-Pri	4	8946001	8947000	2	0.135548
P01-Pri	4	8947001	9153000	412	0.0882366
P01-Pri	4	9153001	9211000	116	-2
P01-Pri	4	9211001	9229000	36	1.0737
P01-Pri	4	9229001	9318000	88	2.30387
P01-Pri	4	9318001	9320000	4	-0.989183
P01-Pri	4	9320001	9369000	98	1.90012
P01-Pri	4	9369001	9399000	60	0.0735872
P01-Pri	4	9399001	9475000	106	0.103733
P01-Pri	4	9475001	9479000	8	-4.00606
P01-Pri	4	9479001	9538000	118	0.0749986
P01-Pri	4	9538001	9563000	50	0.0406821
P01-Pri	4	9563001	10207000	1288	0.084214
P01-Pri	4	10207001	10231000	48	-1.57806
P01-Pri	4	10231001	12598000	4734	0.10337
P01-Pri	4	12598001	12622000	48	0.0419438
P01-Pri	4	12622001	12784000	324	0.062481
P01-Pri	4	12784001	12789000	10	0.0886437
P01-Pri	4	12789001	13936000	2294	0.112166
P01-Pri	4	13936001	13997000	122	0.471448
P01-Pri	4	13997001	15607000	3220	0.115326
P01-Pri	4	15607001	17557000	3900	0.457731
P01-Pri	4	17557001	17573000	32	0.412619
P01-Pri	4	17573001	18286000	1426	0.463978
P01-Pri	4	18286001	18308000	44	0.490704
P01-Pri	4	18308001	21519000	6422	0.457384
P01-Pri	4	21519001	21732000	426	-1.70441
P01-Pri	4	21732001	21794000	124	0.0699908
P01-Pri	4	21794001	21870000	152	0.0866072
P01-Pri	4	21870001	21907000	74	0.10427
P01-Pri	4	21907001	25166000	6518	0.0931545
P01-Pri	4	25166001	25172000	12	0.0712135
P01-Pri	4	25172001	25262000	180	0.0881823
P01-Pri	4	25262001	25301000	78	0.117083
P01-Pri	4	25301001	32478000	14354	0.103921
P01-Pri	4	32478001	32482000	8	-0.346283
P01-Pri	4	32482001	32483000	2	-0.458997
P01-Pri	4	32483001	34516000	4066	-0.367847
P01-Pri	4	34516001	34882000	732	-2.77973
P01-Pri	4	34882001	36311000	2858	-0.367045
P01-Pri	4	36311001	36595000	568	-0.359551
P01-Pri	4	36595001	36667000	144	-0.346259
P01-Pri	4	36667001	37890000	2446	-0.35894
P01-Pri	4	37890001	37891000	2	-0.274175
P01-Pri	4	37891001	38415000	1048	0.132221
P01-Pri	4	38415001	38420000	10	0.134339
P01-Pri	4	38420001	38478000	116	0.166433
P01-Pri	4	38478001	38489000	22	0.0398262
P01-Pri	4	38489001	38761000	544	0.113114
P01-Pri	4	38761001	38803000	84	0.163512
P01-Pri	4	38803001	38859000	112	0.123097
P01-Pri	4	38859001	38877000	36	0.108611
P01-Pri	4	38877001	41456000	5158	0.0996049
P01-Pri	4	41456001	41487000	62	0.0897964
P01-Pri	4	41487001	42282000	1590	0.103853
P01-Pri	4	42282001	42298000	32	0.0984735
P01-Pri	4	42298001	43673000	2750	0.0935061
P01-Pri	4	43673001	43965000	584	0.0772703
P01-Pri	4	43965001	44782000	1634	0.0913139
P01-Pri	4	44782001	44790000	16	0.0986082
P01-Pri	4	44790001	44891000	202	0.0774481
P01-Pri	4	44891001	44894000	6	0.0963158
P01-Pri	4	44894001	46904000	4020	0.0729427
P01-Pri	4	46904001	46979000	150	0.113807
P01-Pri	4	46979001	47062000	166	0.0960054
P01-Pri	4	47062001	47860000	1596	0.0936007
P01-Pri	4	47860001	47884000	48	0.103504
P01-Pri	4	47884001	49087000	2406	0.103612
P01-Pri	4	49087001	49159000	144	4.5026
P01-Pri	4	49159001	49215000	112	0.459243
P01-Pri	4	49215001	49243000	56	0.910165
P01-Pri	4	49243001	49273000	60	2.07473
P01-Pri	4	49273001	49486000	122	0.633747
P01-Pri	4	49486001	49506000	40	0.931812
P01-Pri	4	49506001	49538000	64	1.67688
P01-Pri	4	49538001	49566000	56	1.1083
P01-Pri	4	49566001	49580000	28	1.9555
P01-Pri	4	49580001	49628000	96	0.834396
P01-Pri	4	49628001	49705000	60	3.07694
P01-Pri	4	49705001	49712000	14	4.73724
P01-Pri	4	49712001	49725000	26	-2.98333
P01-Pri	4	49725001	49730000	10	1.80879
P01-Pri	4	49730001	49742000	24	-2
P01-Pri	4	49742001	49748000	12	1.52133
P01-Pri	4	49748001	49752000	8	-2.25808
P01-Pri	4	49752001	49761000	18	1.59252
P01-Pri	4	49761001	49783000	44	0.482848
P01-Pri	4	49783001	49789000	12	-2
P01-Pri	4	49789001	49796000	14	0.770931
P01-Pri	4	49796001	49801000	10	1.42047
P01-Pri	4	49801001	49807000	12	-0.940736
P01-Pri	4	49807001	49812000	10	1.82701
P01-Pri	4	49812001	49820000	16	0.51439
P01-Pri	4	49820001	49827000	14	-1.00292
P01-Pri	4	49827001	49832000	10	1.84863
P01-Pri	4	49832001	49851000	38	-0.691425
P01-Pri	4	49851001	49856000	10	1.1866
P01-Pri	4	49856001	49862000	12	-0.0342682
P01-Pri	4	49862001	49882000	40	1.50919
P01-Pri	4	49882001	49890000	16	-0.0973846
P01-Pri	4	49890001	49898000	16	-2
P01-Pri	4	49898001	49915000	34	0.641176
P01-Pri	4	49915001	49920000	10	1.85178
P01-Pri	4	49920001	49928000	16	-0.332644
P01-Pri	4	49928001	49943000	30	0.955796
P01-Pri	4	49943001	49952000	18	-2
P01-Pri	4	49952001	49963000	22	0.689245
P01-Pri	4	49963001	49975000	24	2.06935
P01-Pri	4	49975001	49981000	12	-2
P01-Pri	4	49981001	50009000	56	0.186551
P01-Pri	4	50009001	50015000	12	1.70291
P01-Pri	4	50015001	50029000	28	0.0782819
P01-Pri	4	50029001	50044000	30	-4.01139
P01-Pri	4	50044001	50055000	22	1.28818
P01-Pri	4	50055001	50069000	28	0.0847038
P01-Pri	4	50069001	50078000	18	2.23498
P01-Pri	4	50078001	50107000	58	-0.296644
P01-Pri	4	50107001	50112000	10	3.12315
P01-Pri	4	50112001	50130000	36	-0.323301
P01-Pri	4	50130001	50135000	10	1.82504
P01-Pri	4	50135001	50159000	48	-2.68754
P01-Pri	4	50159001	50165000	12	0.545958
P01-Pri	4	50165001	50170000	10	1.43357
P01-Pri	4	50170001	50177000	14	0.189046
P01-Pri	4	50177001	50202000	50	-2.99357
P01-Pri	4	50202001	50214000	24	0.379987
P01-Pri	4	50214001	50225000	22	-1.49581
P01-Pri	4	50225001	50242000	34	0.515097
P01-Pri	4	50242001	50254000	24	-2.58727
P01-Pri	4	50254001	50261000	14	0.718868
P01-Pri	4	50261001	50267000	12	2.39874
P01-Pri	4	50267001	50280000	26	-2.16547
P01-Pri	4	50280001	50285000	10	1.6053
P01-Pri	4	50285001	50363000	156	-0.176389
P01-Pri	4	50363001	50371000	16	2.41566
P01-Pri	4	50371001	50381000	20	-1.96099
P01-Pri	4	50381001	50387000	12	1.23453
P01-Pri	4	50387001	50392000	10	0.180924
P01-Pri	4	50392001	50397000	10	1.73138
P01-Pri	4	50397001	50413000	32	0.237392
P01-Pri	4	50413001	50421000	16	-2.49583
P01-Pri	4	50421001	50448000	54	0.638704
P01-Pri	4	50448001	50460000	24	1.78154
P01-Pri	4	50460001	50488000	56	-1.73371
P01-Pri	4	50488001	50493000	10	2.57119
P01-Pri	4	50493001	50513000	40	-1.04186
P01-Pri	4	50513001	50518000	10	1.02618
P01-Pri	4	50518001	50534000	32	-0.569353
P01-Pri	4	50534001	50539000	10	1.22894
P01-Pri	4	50539001	50551000	24	-1.63403
P01-Pri	4	50551001	50558000	14	2.31313
P01-Pri	4	50558001	50562000	8	-0.511826
P01-Pri	4	50562001	50574000	24	2.40441
P01-Pri	4	50574001	50602000	56	-0.959256
P01-Pri	4	50602001	50609000	14	1.52182
P01-Pri	4	50609001	50622000	26	-0.904964
P01-Pri	4	50622001	50627000	10	2.0577
P01-Pri	4	50627001	50648000	42	-0.907167
P01-Pri	4	50648001	50665000	34	1.46731
P01-Pri	4	50665001	50672000	14	-1.21442
P01-Pri	4	50672001	50678000	12	4.32948
P01-Pri	4	50678001	50682000	8	1.04819
P01-Pri	4	50682001	50709000	54	-0.626807
P01-Pri	4	50709001	50714000	10	3.22588
P01-Pri	4	50714001	50760000	92	-0.0430379
P01-Pri	4	50760001	50770000	20	-2.86757
P01-Pri	4	50770001	50775000	10	0.880309
P01-Pri	4	50775001	50779000	8	-2.73613
P01-Pri	4	50779001	50812000	66	0.564046
P01-Pri	4	50812001	50826000	28	-0.746141
P01-Pri	4	50826001	50831000	10	2.10957
P01-Pri	4	50831001	50836000	10	0.878482
P01-Pri	4	50836001	50861000	50	-2.26505
P01-Pri	4	50861001	50867000	12	1.18557
P01-Pri	4	50867001	50878000	22	-1.29579
P01-Pri	4	50878001	50886000	16	1.42531
P01-Pri	4	50886001	50889000	6	-0.215677
P01-Pri	4	50889001	50897000	16	1.88668
P01-Pri	4	50897001	50903000	12	0.854881
P01-Pri	4	50903001	50941000	76	-0.889982
P01-Pri	4	50941001	50946000	10	1.18634
P01-Pri	4	50946001	50955000	18	-1.12211
P01-Pri	4	50955001	50960000	10	1.57767
P01-Pri	4	50960001	50976000	32	0.271462
P01-Pri	4	50976001	50981000	10	1.78161
P01-Pri	4	50981001	50988000	14	1.04044
P01-Pri	4	50988001	51026000	76	-1.10006
P01-Pri	4	51026001	51031000	10	0.785299
P01-Pri	4	51031001	51040000	18	-1.98995
P01-Pri	4	51040001	51071000	62	0.307347
P01-Pri	4	51071001	51076000	10	1.66205
P01-Pri	4	51076001	51088000	24	-0.596647
P01-Pri	4	51088001	51094000	12	1.52559
P01-Pri	4	51094001	51119000	50	0.684657
P01-Pri	4	51119001	51127000	16	-0.150478
P01-Pri	4	51127001	51133000	12	2.87217
P01-Pri	4	51133001	51144000	22	-1.14903
P01-Pri	4	51144001	51150000	12	0.609953
P01-Pri	4	51150001	51157000	14	-1.36738
P01-Pri	4	51157001	51162000	10	2.91314
P01-Pri	4	51162001	51173000	22	-0.900514
P01-Pri	4	51173001	51184000	22	1.41474
P01-Pri	4	51184001	51198000	28	-1.42666
P01-Pri	4	51198001	51203000	10	1.51056
P01-Pri	4	51203001	51229000	52	-0.871799
P01-Pri	4	51229001	51234000	10	0.822094
P01-Pri	4	51234001	51252000	36	-0.48317
P01-Pri	4	51252001	51257000	10	1.41266
P01-Pri	4	51257001	51270000	26	-2.33866
P01-Pri	4	51270001	51278000	16	0.0115815
P01-Pri	4	51278001	51284000	12	1.39677
P01-Pri	4	51284001	51290000	12	-3.34178
P01-Pri	4	51290001	51297000	14	1.28094
P01-Pri	4	51297001	51372000	150	0.369271
P01-Pri	4	51372001	51377000	10	1.16801
P01-Pri	4	51377001	51397000	40	-0.774703
P01-Pri	4	51397001	51401000	8	1.51386
P01-Pri	4	51401001	51420000	38	-0.366794
P01-Pri	4	51420001	51426000	12	3.61451
P01-Pri	4	51426001	51432000	12	0.786989
P01-Pri	4	51432001	51512000	160	-0.403389
P01-Pri	4	51512001	51525000	26	0.702755
P01-Pri	4	51525001	51541000	32	-0.822707
P01-Pri	4	51541001	51547000	12	1.07041
P01-Pri	4	51547001	51570000	46	-0.721387
P01-Pri	4	51570001	51584000	28	1.27089
P01-Pri	4	51584001	51591000	14	0.538786
P01-Pri	4	51591001	51596000	10	1.87574
P01-Pri	4	51596001	51601000	10	-0.139851
P01-Pri	4	51601001	51606000	10	2.0478
P01-Pri	4	51606001	51615000	18	0.245727
P01-Pri	4	51615001	51622000	14	1.31762
P01-Pri	4	51622001	51625000	6	0.103075
P01-Pri	4	51625001	51630000	10	1.89368
P01-Pri	4	51630001	51637000	14	-0.0425326
P01-Pri	4	51637001	51647000	20	1.99838
P01-Pri	4	51647001	51653000	12	0.675247
P01-Pri	4	51653001	51661000	16	-1.95071
P01-Pri	4	51661001	51707000	92	0.152261
P01-Pri	4	51707001	51713000	12	3.51336
P01-Pri	4	51713001	51723000	20	-0.544117
P01-Pri	4	51723001	51729000	12	1.86626
P01-Pri	4	51729001	51793000	24	0.463068
P01-Pri	4	51793001	51814000	42	2.54962
P01-Pri	4	51814001	52222000	816	-0.389323
P01-Pri	4	52222001	55676000	6908	-0.375787
P01-Pri	4	55676001	55783000	214	-2.88302
P01-Pri	4	55783001	68305000	25044	-0.371893
P01-Pri	4	68305001	68735000	860	-3.18529
P01-Pri	4	68735001	68759000	48	-0.625994
P01-Pri	4	68759001	69008000	498	-2.70323
P01-Pri	4	69008001	73478000	8940	-0.344304
P01-Pri	4	73478001	73480000	4	-0.272639
P01-Pri	4	73480001	73986000	1012	-0.32228
P01-Pri	4	73986001	74008000	44	-0.291504
P01-Pri	4	74008001	75587000	3158	-0.331129
P01-Pri	4	75587001	75602000	30	-0.355105
P01-Pri	4	75602001	75750000	296	-0.418722
P01-Pri	4	75750001	75759000	18	-0.471273
P01-Pri	4	75759001	84748000	17978	-0.35265
P01-Pri	4	84748001	84764000	32	-0.299369
P01-Pri	4	84764001	85479000	1430	-0.345374
P01-Pri	4	85479001	86883000	2808	-0.504276
P01-Pri	4	86883001	86928000	90	-0.923148
P01-Pri	4	86928001	120162000	66468	-0.83472
P01-Pri	4	120162001	120315000	306	-2
P01-Pri	4	120315001	150485000	60340	-0.844248
P01-Pri	4	150485001	150490000	10	2.17625
P01-Pri	4	150490001	155834000	10688	-0.828665
P01-Pri	4	155834001	155985000	302	-5.88707
P01-Pri	4	155985001	168151000	24332	-0.817531
P01-Pri	4	168151001	168157000	12	2.83198
P01-Pri	4	168157001	169801000	3288	-0.764219
P01-Pri	4	169801001	170451000	1300	-0.588533
P01-Pri	4	170451001	173479000	6056	-0.58985
P01-Pri	4	173479001	173484000	10	1.04658
P01-Pri	4	173484001	175633000	4298	-0.574743
P01-Pri	4	175633001	175638000	10	2.33242
P01-Pri	4	175638001	186429000	21582	-0.596444
P01-Pri	4	186429001	186434000	10	1.36326
P01-Pri	4	186434001	186919000	970	-0.584438
P01-Pri	4	186919001	187045000	252	-4.49919
P01-Pri	4	187045001	188340000	2590	-0.606008
P01-Pri	4	188340001	188540000	400	-3.76115
P01-Pri	4	188540001	189193000	1306	-0.578127
P01-Pri	4	189193001	189360000	334	-0.534567
P01-Pri	4	189360001	190018000	1316	-8.30414
P01-Pri	4	190018001	190023000	10	0.51077
P01-Pri	4	190023001	190064000	82	-1.4417
P01-Pri	4	190064001	190091000	54	2.11801
P01-Pri	4	190091001	190097000	12	0.79511
P01-Pri	4	190097001	190170000	44	1.88791
P01-Pri	4	190170001	190175000	10	1.78864
P01-Pri	4	190175001	190182000	14	4.92016
P01-Pri	4	190182001	190214555	46	-0.701314
P01-Pri	5	6001	7000	2	2.84376
P01-Pri	5	7001	12000	10	3.47359
P01-Pri	5	12001	67000	110	0.655837
P01-Pri	5	67001	68000	2	0.648769
P01-Pri	5	68001	184000	232	0.559423
P01-Pri	5	184001	298000	228	0.52664
P01-Pri	5	298001	500000	404	0.562279
P01-Pri	5	500001	624000	248	-1.02724
P01-Pri	5	624001	733000	218	0.557601
P01-Pri	5	733001	825000	184	1.33568
P01-Pri	5	825001	859000	68	0.791172
P01-Pri	5	859001	870000	22	0.633673
P01-Pri	5	870001	980000	220	0.597793
P01-Pri	5	980001	1159000	358	-1.09309
P01-Pri	5	1159001	1252000	186	0.59684
P01-Pri	5	1252001	1317000	130	0.575399
P01-Pri	5	1317001	1340000	46	-0.920918
P01-Pri	5	1340001	1355000	30	-1.00389
P01-Pri	5	1355001	1507000	304	-1.02294
P01-Pri	5	1507001	1634000	254	0.588047
P01-Pri	5	1634001	1837000	406	0.547766
P01-Pri	5	1837001	1838000	2	0.616292
P01-Pri	5	1838001	1882000	88	0.519169
P01-Pri	5	1882001	1884000	4	0.314662
P01-Pri	5	1884001	1941000	114	0.563432
P01-Pri	5	1941001	1947000	12	0.583769
P01-Pri	5	1947001	2020000	146	0.555963
P01-Pri	5	2020001	2141000	242	0.595141
P01-Pri	5	2141001	2161000	40	0.533514
P01-Pri	5	2161001	2165000	8	0.516651
P01-Pri	5	2165001	3626000	2922	0.54587
P01-Pri	5	3626001	4041000	830	0.545949
P01-Pri	5	4041001	4044000	6	0.556993
P01-Pri	5	4044001	4520000	952	0.561869
P01-Pri	5	4520001	4545000	50	0.598184
P01-Pri	5	4545001	4556000	22	0.587202
P01-Pri	5	4556001	4570000	28	0.635262
P01-Pri	5	4570001	4811000	482	0.598146
P01-Pri	5	4811001	4866000	110	0.615077
P01-Pri	5	4866001	6171000	2610	0.571221
P01-Pri	5	6171001	6176000	10	0.566698
P01-Pri	5	6176001	6249000	146	0.557386
P01-Pri	5	6249001	6273000	48	0.579161
P01-Pri	5	6273001	6963000	1380	0.559423
P01-Pri	5	6963001	6983000	40	0.567497
P01-Pri	5	6983001	6987000	8	0.534669
P01-Pri	5	6987001	7661000	1348	0.537793
P01-Pri	5	7661001	7749000	176	0.543526
P01-Pri	5	7749001	7751000	4	0.483127
P01-Pri	5	7751001	9773000	4044	0.546502
P01-Pri	5	9773001	10226000	906	0.215269
P01-Pri	5	10226001	10401000	350	0.186615
P01-Pri	5	10401001	10466000	130	0.233176
P01-Pri	5	10466001	10475000	18	0.277616
P01-Pri	5	10475001	12680000	4410	0.202361
P01-Pri	5	12680001	12742000	124	-1.50079
P01-Pri	5	12742001	13447000	1410	0.21181
P01-Pri	5	13447001	13451000	8	0.221085
P01-Pri	5	13451001	13580000	258	0.224868
P01-Pri	5	13580001	13605000	50	0.270218
P01-Pri	5	13605001	16991000	6772	0.230842
P01-Pri	5	16991001	16996000	10	0.143785
P01-Pri	5	16996001	17011000	30	0.126154
P01-Pri	5	17011001	17019000	16	0.18489
P01-Pri	5	17019001	17481000	924	0.176744
P01-Pri	5	17481001	17504000	46	0.251107
P01-Pri	5	17504001	17513000	18	0.25365
P01-Pri	5	17513001	17580000	32	2.76683
P01-Pri	5	17580001	17599000	38	2.18222
P01-Pri	5	17599001	17724000	250	0.201634
P01-Pri	5	17724001	18183000	918	0.19813
P01-Pri	5	18183001	18185000	4	0.192093
P01-Pri	5	18185001	18235000	100	0.21919
P01-Pri	5	18235001	18240000	10	0.223731
P01-Pri	5	18240001	18685000	890	0.202336
P01-Pri	5	18685001	18692000	14	0.254086
P01-Pri	5	18692001	18716000	48	0.174125
P01-Pri	5	18716001	18721000	10	0.184445
P01-Pri	5	18721001	20428000	3414	0.195096
P01-Pri	5	20428001	20454000	52	0.19823
P01-Pri	5	20454001	20552000	196	0.166291
P01-Pri	5	20552001	20553000	2	0.0892134
P01-Pri	5	20553001	20797000	488	0.164439
P01-Pri	5	20797001	20818000	42	0.178925
P01-Pri	5	20818001	20920000	204	0.192409
P01-Pri	5	20920001	20970000	100	0.242731
P01-Pri	5	20970001	20975000	10	0.176629
P01-Pri	5	20975001	21076000	202	0.210464
P01-Pri	5	21076001	21086000	20	0.187844
P01-Pri	5	21086001	21336000	500	0.199701
P01-Pri	5	21336001	21475000	278	0.156953
P01-Pri	5	21475001	21497000	44	2.25658
P01-Pri	5	21497001	22189000	1384	0.211336
P01-Pri	5	22189001	22190000	2	0.122765
P01-Pri	5	22190001	22203000	26	0.230412
P01-Pri	5	22203001	24566000	4726	0.195423
P01-Pri	5	24566001	24571000	10	0.19088
P01-Pri	5	24571001	25043000	944	0.183099
P01-Pri	5	25043001	25075000	64	0.2253
P01-Pri	5	25075001	25236000	322	0.193885
P01-Pri	5	25236001	25299000	126	0.228899
P01-Pri	5	25299001	26404000	2210	0.189907
P01-Pri	5	26404001	26415000	22	0.233532
P01-Pri	5	26415001	26427000	24	0.173422
P01-Pri	5	26427001	28614000	4374	0.193456
P01-Pri	5	28614001	28619000	10	1.65596
P01-Pri	5	28619001	29034000	830	0.195977
P01-Pri	5	29034001	29253000	438	-1.71127
P01-Pri	5	29253001	29645000	784	0.492786
P01-Pri	5	29645001	29660000	30	0.495419
P01-Pri	5	29660001	29744000	168	0.502799
P01-Pri	5	29744001	30359000	1230	0.19594
P01-Pri	5	30359001	30363000	8	0.243364
P01-Pri	5	30363001	31510000	2294	0.234526
P01-Pri	5	31510001	31552000	84	0.294288
P01-Pri	5	31552001	31591000	78	0.187476
P01-Pri	5	31591001	31599000	16	0.228517
P01-Pri	5	31599001	32454000	1710	0.201671
P01-Pri	5	32454001	32457000	6	0.315381
P01-Pri	5	32457001	32639000	364	0.218508
P01-Pri	5	32639001	32643000	8	0.270338
P01-Pri	5	32643001	33110000	934	0.25267
P01-Pri	5	33110001	33118000	16	0.277759
P01-Pri	5	33118001	33253000	270	0.235641
P01-Pri	5	33253001	33257000	8	0.360128
P01-Pri	5	33257001	33799000	1084	0.218868
P01-Pri	5	33799001	33961000	324	-1.51649
P01-Pri	5	33961001	34068000	214	0.243742
P01-Pri	5	34068001	34175000	214	0.317304
P01-Pri	5	34175001	34195000	40	2.48037
P01-Pri	5	34195001	34260000	130	0.188477
P01-Pri	5	34260001	34265000	10	0.101327
P01-Pri	5	34265001	34368000	206	0.242194
P01-Pri	5	34368001	34372000	8	0.252585
P01-Pri	5	34372001	34397000	50	0.328664
P01-Pri	5	34397001	36179000	3564	0.234967
P01-Pri	5	36179001	36277000	196	0.239752
P01-Pri	5	36277001	38549000	4544	0.231961
P01-Pri	5	38549001	39775000	2452	0.136808
P01-Pri	5	39775001	39783000	16	0.214311
P01-Pri	5	39783001	40027000	488	0.109588
P01-Pri	5	40027001	40037000	20	0.105919
P01-Pri	5	40037001	40363000	652	0.130615
P01-Pri	5	40363001	40376000	26	0.146655
P01-Pri	5	40376001	40952000	1152	0.117934
P01-Pri	5	40952001	40956000	8	0.0492544
P01-Pri	5	40956001	41515000	1118	0.114074
P01-Pri	5	41515001	41549000	68	0.0744095
P01-Pri	5	41549001	41559000	20	0.11683
P01-Pri	5	41559001	41569000	20	0.0771746
P01-Pri	5	41569001	42149000	1160	0.107099
P01-Pri	5	42149001	45855000	7412	-0.842278
P01-Pri	5	45855001	46406000	1102	0.0990393
P01-Pri	5	46406001	46433000	54	0.0433865
P01-Pri	5	46433001	46795000	724	-2
P01-Pri	5	46795001	47005000	420	-0.0390658
P01-Pri	5	47005001	47107000	204	-1.08497
P01-Pri	5	47107001	47116000	18	1.69377
P01-Pri	5	47116001	47124000	16	-0.0625185
P01-Pri	5	47124001	47144000	40	1.32094
P01-Pri	5	47144001	47321000	354	-0.616623
P01-Pri	5	47321001	47334000	26	1.78919
P01-Pri	5	47334001	47355000	42	0.148244
P01-Pri	5	47355001	47360000	10	1.84055
P01-Pri	5	47360001	47446000	172	-1.03642
P01-Pri	5	47446001	47451000	10	2.04428
P01-Pri	5	47451001	47485000	68	-0.0450012
P01-Pri	5	47485001	47490000	10	1.82186
P01-Pri	5	47490001	47620000	260	-0.17037
P01-Pri	5	47620001	47632000	24	1.52339
P01-Pri	5	47632001	47690000	116	-0.466451
P01-Pri	5	47690001	47696000	12	2.1741
P01-Pri	5	47696001	47750000	108	0.587855
P01-Pri	5	47750001	47829000	158	-0.760152
P01-Pri	5	47829001	47851000	44	0.420962
P01-Pri	5	47851001	47856000	10	2.04811
P01-Pri	5	47856001	47900000	88	-1.23405
P01-Pri	5	47900001	47927000	54	0.674434
P01-Pri	5	47927001	47947000	40	-1.92836
P01-Pri	5	47947001	47970000	46	0.966142
P01-Pri	5	47970001	48118000	296	-0.131827
P01-Pri	5	48118001	48133000	30	-4.59708
P01-Pri	5	48133001	48141000	16	1.01087
P01-Pri	5	48141001	48235000	188	-0.752291
P01-Pri	5	48235001	48243000	16	1.47346
P01-Pri	5	48243001	48268000	50	-0.729856
P01-Pri	5	48268001	48273000	10	1.56859
P01-Pri	5	48273001	48308000	70	-1.02783
P01-Pri	5	48308001	48317000	18	1.31104
P01-Pri	5	48317001	48326000	18	-1.85474
P01-Pri	5	48326001	48342000	32	1.27946
P01-Pri	5	48342001	48351000	18	-2
P01-Pri	5	48351001	48365000	28	1.71901
P01-Pri	5	48365001	48409000	88	-1.41837
P01-Pri	5	48409001	48425000	32	0.806934
P01-Pri	5	48425001	48476000	102	-0.614262
P01-Pri	5	48476001	48499000	46	1.08935
P01-Pri	5	48499001	48557000	116	-0.553104
P01-Pri	5	48557001	48562000	10	1.96983
P01-Pri	5	48562001	48600000	76	-0.61343
P01-Pri	5	48600001	48605000	10	1.43145
P01-Pri	5	48605001	48613000	16	-2
P01-Pri	5	48613001	48628000	30	0.950991
P01-Pri	5	48628001	48658000	60	-0.456059
P01-Pri	5	48658001	48663000	10	1.91351
P01-Pri	5	48663001	48728000	130	-0.402069
P01-Pri	5	48728001	48733000	10	1.17322
P01-Pri	5	48733001	48748000	30	-2
P01-Pri	5	48748001	48856000	216	0.0780633
P01-Pri	5	48856001	48876000	40	1.6022
P01-Pri	5	48876001	48900000	48	0.0155832
P01-Pri	5	48900001	48908000	16	1.57236
P01-Pri	5	48908001	48931000	46	0.0988238
P01-Pri	5	48931001	48938000	14	1.742
P01-Pri	5	48938001	48958000	40	-0.981597
P01-Pri	5	48958001	48974000	32	1.15873
P01-Pri	5	48974001	49064000	180	0.0572076
P01-Pri	5	49064001	49090000	52	1.13149
P01-Pri	5	49090001	49130000	80	0.137399
P01-Pri	5	49130001	49135000	10	1.81014
P01-Pri	5	49135001	49167000	64	-0.237279
P01-Pri	5	49167001	49184000	34	1.84581
P01-Pri	5	49184001	49239000	110	0.185499
P01-Pri	5	49239001	49245000	12	2.59694
P01-Pri	5	49245001	49252000	14	0.0423642
P01-Pri	5	49252001	49264000	24	1.56231
P01-Pri	5	49264001	49399000	270	0.696305
P01-Pri	5	49399001	49437000	76	1.38811
P01-Pri	5	49437001	49444000	14	-0.113888
P01-Pri	5	49444001	49466000	44	1.63784
P01-Pri	5	49466001	49473000	14	-0.00975523
P01-Pri	5	49473001	49498000	50	2.28837
P01-Pri	5	49498001	49516000	36	0.233778
P01-Pri	5	49516001	49589000	146	2.01145
P01-Pri	5	49589001	49595000	8	-4.31668
P01-Pri	5	49595001	49603000	16	5.09424
P01-Pri	5	49603001	49626000	46	-1.88908
P01-Pri	5	49626001	49632000	12	3.58927
P01-Pri	5	49632001	49638000	12	-2
P01-Pri	5	49638001	49646000	16	1.8796
P01-Pri	5	49646001	49652000	10	-2
P01-Pri	5	49652001	49668000	32	4.03839
P01-Pri	5	49668001	49970000	604	-1.75857
P01-Pri	5	49970001	50106000	272	-0.304532
P01-Pri	5	50106001	50116000	20	0.562709
P01-Pri	5	50116001	50144000	56	1.72865
P01-Pri	5	50144001	50145000	2	0.203364
P01-Pri	5	50145001	51120000	1950	-0.526527
P01-Pri	5	51120001	51138000	36	-0.548499
P01-Pri	5	51138001	51336000	396	-0.50255
P01-Pri	5	51336001	51358000	44	-0.500751
P01-Pri	5	51358001	56003000	9290	-0.498709
P01-Pri	5	56003001	56008000	10	1.33525
P01-Pri	5	56008001	62661000	13306	-0.515185
P01-Pri	5	62661001	62662000	2	-0.666936
P01-Pri	5	62662001	64478000	3632	-0.55655
P01-Pri	5	64478001	64563000	170	-0.53346
P01-Pri	5	64563001	64617000	108	-0.511831
P01-Pri	5	64617001	69215000	9196	-0.530499
P01-Pri	5	69215001	69650000	870	-4.27429
P01-Pri	5	69650001	71214000	3128	-2
P01-Pri	5	71214001	71234000	40	0.692516
P01-Pri	5	71234001	71613000	758	-2
P01-Pri	5	71613001	78528000	13830	-0.529404
P01-Pri	5	78528001	78579000	102	-0.520854
P01-Pri	5	78579001	78718000	278	-0.514303
P01-Pri	5	78718001	84202000	10968	-0.544048
P01-Pri	5	84202001	84204000	4	-0.614242
P01-Pri	5	84204001	84543000	678	-0.568704
P01-Pri	5	84543001	84554000	22	-0.577511
P01-Pri	5	84554001	85194000	1280	-0.568037
P01-Pri	5	85194001	85302000	216	-0.560179
P01-Pri	5	85302001	86516000	2428	-0.564551
P01-Pri	5	86516001	86523000	14	-0.506562
P01-Pri	5	86523001	87942000	2838	-0.547761
P01-Pri	5	87942001	87964000	44	-0.61299
P01-Pri	5	87964001	88037000	146	-0.617541
P01-Pri	5	88037001	88042000	10	-0.532545
P01-Pri	5	88042001	95168000	14252	-0.541385
P01-Pri	5	95168001	95252000	168	-3.48557
P01-Pri	5	95252001	96817000	3130	-0.531656
P01-Pri	5	96817001	96832000	30	-0.429661
P01-Pri	5	96832001	96955000	246	-0.547065
P01-Pri	5	96955001	97008000	106	-0.481318
P01-Pri	5	97008001	100057000	6098	-0.54258
P01-Pri	5	100057001	100107000	100	-0.441989
P01-Pri	5	100107001	107926000	15638	-0.549973
P01-Pri	5	107926001	107927000	2	-0.490399
P01-Pri	5	107927001	108017000	180	-0.519964
P01-Pri	5	108017001	108021000	8	-0.526047
P01-Pri	5	108021001	112645000	9248	-0.552123
P01-Pri	5	112645001	112648000	6	-0.672821
P01-Pri	5	112648001	112956000	616	-0.545746
P01-Pri	5	112956001	112970000	28	-0.55122
P01-Pri	5	112970001	117290000	8640	-0.539287
P01-Pri	5	117290001	117301000	22	-0.4832
P01-Pri	5	117301001	117343000	84	-0.481044
P01-Pri	5	117343001	117367000	48	-0.45518
P01-Pri	5	117367001	122680000	10626	-0.543169
P01-Pri	5	122680001	122703000	46	-0.598284
P01-Pri	5	122703001	123143000	880	-0.532871
P01-Pri	5	123143001	123216000	146	-0.532773
P01-Pri	5	123216001	125277000	4122	-0.527974
P01-Pri	5	125277001	125441000	328	-3.33462
P01-Pri	5	125441001	130683000	10484	-0.535627
P01-Pri	5	130683001	130730000	94	-0.479589
P01-Pri	5	130730001	131038000	616	-0.534932
P01-Pri	5	131038001	131041000	6	-0.535794
P01-Pri	5	131041001	132103000	2124	-0.528525
P01-Pri	5	132103001	132496000	786	-0.520792
P01-Pri	5	132496001	132503000	14	-0.514114
P01-Pri	5	132503001	137920000	10834	-0.535238
P01-Pri	5	137920001	137934000	28	-0.482573
P01-Pri	5	137934001	139730000	3592	-0.576575
P01-Pri	5	139730001	139737000	14	-0.652219
P01-Pri	5	139737001	143701000	7928	-0.543774
P01-Pri	5	143701001	143758000	114	-0.545462
P01-Pri	5	143758001	143856000	196	-0.52602
P01-Pri	5	143856001	143861000	10	-0.524818
P01-Pri	5	143861001	149645000	11568	-0.534713
P01-Pri	5	149645001	149866000	442	-0.560673
P01-Pri	5	149866001	161517000	23302	-0.546283
P01-Pri	5	161517001	161585000	136	-0.541568
P01-Pri	5	161585001	162052000	934	-0.552565
P01-Pri	5	162052001	162053000	2	-0.647813
P01-Pri	5	162053001	162372000	638	-0.56384
P01-Pri	5	162372001	162539000	334	-3.52543
P01-Pri	5	162539001	173807000	22536	-0.526043
P01-Pri	5	173807001	174170000	726	-0.534013
P01-Pri	5	174170001	176001000	3662	-0.530399
P01-Pri	5	176001001	176130000	258	-0.321739
P01-Pri	5	176130001	176164000	68	-0.506748
P01-Pri	5	176164001	177443000	2558	-0.523446
P01-Pri	5	177443001	177447000	8	-0.574425
P01-Pri	5	177447001	177783000	672	-0.530639
P01-Pri	5	177783001	177862000	158	-1.00744
P01-Pri	5	177862001	177995000	266	-2
P01-Pri	5	177995001	180946000	5902	-0.540814
P01-Pri	5	180946001	181002000	112	-2
P01-Pri	5	181002001	181302000	600	-0.522785
P01-Pri	5	181302001	181460000	316	-0.943625
P01-Pri	5	181460001	181538259	38	0.577625
P01-Pri	6	56001	57000	2	-2
P01-Pri	6	57001	294000	474	-0.845603
P01-Pri	6	294001	380000	172	1.09346
P01-Pri	6	380001	11110000	21460	-0.832318
P01-Pri	6	11110001	11835000	1450	0.135272
P01-Pri	6	11835001	11842000	14	0.0663579
P01-Pri	6	11842001	12051000	418	0.141341
P01-Pri	6	12051001	17168000	10234	0.124421
P01-Pri	6	17168001	17790000	1244	0.0939658
P01-Pri	6	17790001	17798000	16	0.143733
P01-Pri	6	17798001	17834000	72	0.0923022
P01-Pri	6	17834001	17855000	42	0.132998
P01-Pri	6	17855001	18499000	1288	0.130166
P01-Pri	6	18499001	18510000	22	0.163202
P01-Pri	6	18510001	18598000	176	0.134931
P01-Pri	6	18598001	26744000	16292	0.121652
P01-Pri	6	26744001	26765000	42	-1.1315
P01-Pri	6	26765001	28508000	3486	0.0751766
P01-Pri	6	28508001	28689000	362	-1.70684
P01-Pri	6	28689001	28692000	6	-5.52833
P01-Pri	6	28692001	33451000	9518	-2
P01-Pri	6	33451001	33456000	10	-2.58212
P01-Pri	6	33456001	33479000	46	-4.73088
P01-Pri	6	33479001	33622000	286	0.0223891
P01-Pri	6	33622001	33633000	22	0.0723802
P01-Pri	6	33633001	34357000	1448	0.111018
P01-Pri	6	34357001	34378000	42	0.0559869
P01-Pri	6	34378001	34439000	122	0.0194742
P01-Pri	6	34439001	34443000	8	-0.0513678
P01-Pri	6	34443001	35280000	1674	0.11683
P01-Pri	6	35280001	35304000	48	0.143916
P01-Pri	6	35304001	35445000	282	0.1145
P01-Pri	6	35445001	35477000	64	0.11246
P01-Pri	6	35477001	42460000	13966	0.114887
P01-Pri	6	42460001	42462000	4	-0.0191046
P01-Pri	6	42462001	42769000	614	0.11917
P01-Pri	6	42769001	51746000	17954	0.115792
P01-Pri	6	51746001	51755000	18	0.172359
P01-Pri	6	51755001	51942000	374	0.100628
P01-Pri	6	51942001	51946000	8	0.106482
P01-Pri	6	51946001	55539000	7186	0.128452
P01-Pri	6	55539001	55544000	10	1.69617
P01-Pri	6	55544001	56080000	1072	0.145769
P01-Pri	6	56080001	56093000	26	0.2027
P01-Pri	6	56093001	56328000	470	0.123057
P01-Pri	6	56328001	56329000	2	0.122911
P01-Pri	6	56329001	57517000	2376	0.135088
P01-Pri	6	57517001	58445000	1856	0.0956949
P01-Pri	6	58445001	58554000	218	-1.65065
P01-Pri	6	58554001	58569000	30	0.238506
P01-Pri	6	58569001	58593000	48	1.59485
P01-Pri	6	58593001	58601000	16	0.812013
P01-Pri	6	58601001	58797000	392	1.75013
P01-Pri	6	58797001	58801000	8	0.705253
P01-Pri	6	58801001	58841000	80	1.34497
P01-Pri	6	58841001	58932000	182	1.69937
P01-Pri	6	58932001	58945000	26	1.15364
P01-Pri	6	58945001	58952000	14	1.64527
P01-Pri	6	58952001	58970000	36	0.929685
P01-Pri	6	58970001	59104000	268	1.8313
P01-Pri	6	59104001	59107000	6	0.929458
P01-Pri	6	59107001	59151000	88	2.00304
P01-Pri	6	59151001	59184000	66	1.33367
P01-Pri	6	59184001	59251000	134	1.62682
P01-Pri	6	59251001	59270000	38	1.05127
P01-Pri	6	59270001	59403000	266	1.50789
P01-Pri	6	59403001	59449000	92	1.15435
P01-Pri	6	59449001	59455000	12	2.25029
P01-Pri	6	59455001	59470000	30	1.13381
P01-Pri	6	59470001	59501000	62	1.83246
P01-Pri	6	59501001	59602000	202	1.2035
P01-Pri	6	59602001	59626000	48	1.53444
P01-Pri	6	59626001	59650000	48	1.03515
P01-Pri	6	59650001	59675000	50	1.75544
P01-Pri	6	59675001	59686000	22	0.969388
P01-Pri	6	59686001	59760000	148	1.63047
P01-Pri	6	59760001	59790000	60	1.21964
P01-Pri	6	59790001	60228000	72	1.6658
P01-Pri	6	60228001	60241000	26	1.64562
P01-Pri	6	60241001	60563000	644	0.0656275
P01-Pri	6	60563001	61319000	1512	0.0701008
P01-Pri	6	61319001	61320000	2	-0.289
P01-Pri	6	61320001	61362000	84	-1.7573
P01-Pri	6	61362001	61423000	122	0.0996992
P01-Pri	6	61423001	61489000	132	-1.74046
P01-Pri	6	61489001	61491000	4	-0.816959
P01-Pri	6	61491001	61494000	6	-0.0592544
P01-Pri	6	61494001	61956000	924	0.0666885
P01-Pri	6	61956001	61979000	46	0.0745739
P01-Pri	6	61979001	65296000	6634	0.0846222
P01-Pri	6	65296001	65297000	2	0.106255
P01-Pri	6	65297001	65356000	118	0.0956949
P01-Pri	6	65356001	65367000	22	0.103531
P01-Pri	6	65367001	65773000	812	0.0769832
P01-Pri	6	65773001	65941000	336	-1.72673
P01-Pri	6	65941001	68261000	4640	0.0897693
P01-Pri	6	68261001	68401000	280	-1.73154
P01-Pri	6	68401001	71886000	6970	0.119848
P01-Pri	6	71886001	72432000	1092	0.123295
P01-Pri	6	72432001	72459000	54	0.0805894
P01-Pri	6	72459001	74545000	4172	0.108718
P01-Pri	6	74545001	74574000	58	0.122262
P01-Pri	6	74574001	74699000	250	0.130483
P01-Pri	6	74699001	74725000	52	0.092911
P01-Pri	6	74725001	75147000	844	0.126894
P01-Pri	6	75147001	75204000	114	0.141119
P01-Pri	6	75204001	75386000	364	0.121838
P01-Pri	6	75386001	75407000	42	0.102403
P01-Pri	6	75407001	76868000	2922	0.127514
P01-Pri	6	76868001	76884000	32	0.0901488
P01-Pri	6	76884001	77062000	356	0.0802347
P01-Pri	6	77062001	77067000	10	0.0576513
P01-Pri	6	77067001	77586000	1038	0.084663
P01-Pri	6	77586001	77592000	12	2.79077
P01-Pri	6	77592001	78809000	2434	0.103813
P01-Pri	6	78809001	78819000	20	-1.87194
P01-Pri	6	78819001	79348000	1058	0.155166
P01-Pri	6	79348001	79444000	192	-1.65985
P01-Pri	6	79444001	82414000	5940	0.117695
P01-Pri	6	82414001	82426000	24	0.18011
P01-Pri	6	82426001	82728000	604	0.149467
P01-Pri	6	82728001	82733000	10	0.187464
P01-Pri	6	82733001	87108000	8750	0.138395
P01-Pri	6	87108001	87756000	1296	0.153092
P01-Pri	6	87756001	87767000	22	0.0765317
P01-Pri	6	87767001	95070000	14502	0.150872
P01-Pri	6	95070001	97777000	5414	0.134983
P01-Pri	6	97777001	98268000	982	0.148062
P01-Pri	6	98268001	98284000	32	0.15804
P01-Pri	6	98284001	101786000	7004	0.156164
P01-Pri	6	101786001	102261000	950	0.151105
P01-Pri	6	102261001	104692000	4862	0.118825
P01-Pri	6	104692001	104715000	46	0.137241
P01-Pri	6	104715001	105016000	602	0.132945
P01-Pri	6	105016001	105019000	6	0.143589
P01-Pri	6	105019001	105528000	1018	0.144843
P01-Pri	6	105528001	105530000	4	0.176795
P01-Pri	6	105530001	105603000	146	0.16782
P01-Pri	6	105603001	105606000	6	0.208729
P01-Pri	6	105606001	109534000	7856	0.159603
P01-Pri	6	109534001	109545000	22	0.206631
P01-Pri	6	109545001	109754000	418	0.165558
P01-Pri	6	109754001	109764000	20	0.117269
P01-Pri	6	109764001	113013000	6498	0.162971
P01-Pri	6	113013001	113020000	14	0.187641
P01-Pri	6	113020001	113235000	430	0.168514
P01-Pri	6	113235001	119561000	12652	0.159836
P01-Pri	6	119561001	119567000	12	0.209641
P01-Pri	6	119567001	119718000	302	0.175544
P01-Pri	6	119718001	119775000	114	0.131774
P01-Pri	6	119775001	125355000	11160	0.139627
P01-Pri	6	125355001	125789000	868	0.174956
P01-Pri	6	125789001	125793000	8	0.198368
P01-Pri	6	125793001	127653000	3720	0.182959
P01-Pri	6	127653001	128519000	1732	-1.65831
P01-Pri	6	128519001	131695000	6352	0.154505
P01-Pri	6	131695001	131708000	26	1.22582
P01-Pri	6	131708001	132607000	1798	0.163834
P01-Pri	6	132607001	132608000	2	0.0739573
P01-Pri	6	132608001	132663000	110	0.156293
P01-Pri	6	132663001	132712000	98	0.138487
P01-Pri	6	132712001	143504000	21584	0.167833
P01-Pri	6	143504001	145458000	3908	0.121652
P01-Pri	6	145458001	145478000	40	0.134563
P01-Pri	6	145478001	145901000	846	0.123759
P01-Pri	6	145901001	145908000	14	0.153209
P01-Pri	6	145908001	153418000	15020	0.113994
P01-Pri	6	153418001	153430000	24	0.860359
P01-Pri	6	153430001	157306000	7752	0.127237
P01-Pri	6	157306001	157313000	14	2.31256
P01-Pri	6	157313001	160610000	6594	0.119609
P01-Pri	6	160610001	160611000	2	1.5549
P01-Pri	6	160611001	160646000	70	2.50396
P01-Pri	6	160646001	161221000	1150	0.110443
P01-Pri	6	161221001	162951000	3460	0.104095
P01-Pri	6	162951001	162954000	6	0.118107
P01-Pri	6	162954001	163010000	112	0.109615
P01-Pri	6	163010001	163031000	42	0.178262
P01-Pri	6	163031001	165308000	4554	0.11486
P01-Pri	6	165308001	165318000	20	-3.21569
P01-Pri	6	165318001	165897000	1158	0.117017
P01-Pri	6	165897001	165959000	124	0.0757654
P01-Pri	6	165959001	165967000	16	0.133734
P01-Pri	6	165967001	166219000	504	0.103947
P01-Pri	6	166219001	166289000	140	-1.79826
P01-Pri	6	166289001	167101000	1624	0.114927
P01-Pri	6	167101001	167113000	24	0.114127
P01-Pri	6	167113001	167189000	152	0.135771
P01-Pri	6	167189001	167640000	798	0.122885
P01-Pri	6	167640001	168794000	2308	0.135338
P01-Pri	6	168794001	168950000	312	-1.70958
P01-Pri	6	168950001	169321000	742	0.129956
P01-Pri	6	169321001	169666000	690	0.135312
P01-Pri	6	169666001	169694000	56	0.117762
P01-Pri	6	169694001	169721000	54	0.101395
P01-Pri	6	169721001	169910000	378	-1.73782
P01-Pri	6	169910001	170271000	722	0.0938982
P01-Pri	6	170271001	170446000	350	-1.7838
P01-Pri	6	170446001	170533000	174	-1.64505
P01-Pri	6	170533001	170647000	228	0.137162
P01-Pri	6	170647001	170696000	98	-0.505877
P01-Pri	6	170696001	170805979	100	-2.48612
P01-Pri	7	6001	12000	12	-4.87268
P01-Pri	7	12001	196000	368	-5.29276
P01-Pri	7	196001	362000	332	0.0891863
P01-Pri	7	362001	2286000	3848	0.0927893
P01-Pri	7	2286001	2407000	242	0.048585
P01-Pri	7	2407001	2412000	10	0.0770515
P01-Pri	7	2412001	3752000	2680	0.107849
P01-Pri	7	3752001	3851000	198	0.13018
P01-Pri	7	3851001	3857000	12	-0.0135993
P01-Pri	7	3857001	4176000	638	0.114114
P01-Pri	7	4176001	4289000	226	0.107018
P01-Pri	7	4289001	4578000	578	0.079443
P01-Pri	7	4578001	4579000	2	0.0933709
P01-Pri	7	4579001	4604000	50	-0.106802
P01-Pri	7	4604001	4607000	6	0.166972
P01-Pri	7	4607001	5757000	2300	0.057069
P01-Pri	7	5757001	5783000	52	0.0369885
P01-Pri	7	5783001	5825000	84	-0.0241233
P01-Pri	7	5825001	5828000	6	-0.00983367
P01-Pri	7	5828001	5897000	138	-0.0118687
P01-Pri	7	5897001	5915000	36	-1.04292
P01-Pri	7	5915001	5945000	60	0.471042
P01-Pri	7	5945001	6776000	1662	0.0368479
P01-Pri	7	6776001	6806000	60	-0.710378
P01-Pri	7	6806001	6823000	34	0.714426
P01-Pri	7	6823001	7010000	374	0.0808896
P01-Pri	7	7010001	14266000	14512	0.114967
P01-Pri	7	14266001	14321000	110	0.0457645
P01-Pri	7	14321001	26660000	24678	0.11711
P01-Pri	7	26660001	27074000	828	0.130984
P01-Pri	7	27074001	27082000	16	0.0576374
P01-Pri	7	27082001	27246000	328	0.106844
P01-Pri	7	27246001	27248000	4	0.0851391
P01-Pri	7	27248001	27372000	248	0.104726
P01-Pri	7	27372001	27389000	34	0.173754
P01-Pri	7	27389001	35040000	15302	0.133984
P01-Pri	7	35040001	35225000	370	0.135312
P01-Pri	7	35225001	35226000	2	0.167589
P01-Pri	7	35226001	39736000	9020	0.115499
P01-Pri	7	39736001	39805000	138	0.126828
P01-Pri	7	39805001	43409000	7208	0.119051
P01-Pri	7	43409001	43833000	848	0.151703
P01-Pri	7	43833001	43835000	4	0.0517758
P01-Pri	7	43835001	45754000	3838	0.116458
P01-Pri	7	45754001	45850000	192	0.135837
P01-Pri	7	45850001	48781000	5862	0.122673
P01-Pri	7	48781001	48988000	414	0.111766
P01-Pri	7	48988001	49000000	24	0.0741903
P01-Pri	7	49000001	49931000	1862	0.0872592
P01-Pri	7	49931001	49964000	66	0.131734
P01-Pri	7	49964001	50209000	490	0.101596
P01-Pri	7	50209001	50213000	8	0.132116
P01-Pri	7	50213001	54227000	8028	0.0915983
P01-Pri	7	54227001	54546000	638	0.118692
P01-Pri	7	54546001	55665000	2238	0.133682
P01-Pri	7	55665001	55693000	56	0.0287247
P01-Pri	7	55693001	55829000	272	0.0329895
P01-Pri	7	55829001	55832000	6	0.0112237
P01-Pri	7	55832001	56366000	1068	0.030548
P01-Pri	7	56366001	56375000	18	4.09129
P01-Pri	7	56375001	56781000	812	0.0569719
P01-Pri	7	56781001	56815000	68	0.0980422
P01-Pri	7	56815001	56820000	10	1.53071
P01-Pri	7	56820001	56991000	342	0.13964
P01-Pri	7	56991001	57051000	120	-0.67024
P01-Pri	7	57051001	57127000	152	0.0955059
P01-Pri	7	57127001	57465000	676	0.024419
P01-Pri	7	57465001	57497000	64	0.162648
P01-Pri	7	57497001	57501000	8	0.0553206
P01-Pri	7	57501001	57609000	216	0.0595491
P01-Pri	7	57609001	57614000	10	0.14801
P01-Pri	7	57614001	57636000	44	0.640676
P01-Pri	7	57636001	57715000	158	0.178594
P01-Pri	7	57715001	57822000	214	0.0311128
P01-Pri	7	57822001	57995000	346	0.151573
P01-Pri	7	57995001	58060000	130	0.0826617
P01-Pri	7	58060001	58093000	66	0.818139
P01-Pri	7	58093001	58116000	46	0.139915
P01-Pri	7	58116001	58191000	150	-3.42885
P01-Pri	7	58191001	58200000	18	0.322182
P01-Pri	7	58200001	58210000	20	1.51753
P01-Pri	7	58210001	58230000	40	0.813155
P01-Pri	7	58230001	58242000	24	1.40865
P01-Pri	7	58242001	58259000	34	0.479603
P01-Pri	7	58259001	58282000	46	1.08759
P01-Pri	7	58282001	58327000	90	0.535535
P01-Pri	7	58327001	58360000	66	1.00098
P01-Pri	7	58360001	58372000	24	-0.304149
P01-Pri	7	58372001	58413000	82	0.926379
P01-Pri	7	58413001	58429000	32	0.238762
P01-Pri	7	58429001	58460000	62	0.910426
P01-Pri	7	58460001	58502000	84	0.0409766
P01-Pri	7	58502001	58556000	108	-0.897116
P01-Pri	7	58556001	58561000	10	1.71064
P01-Pri	7	58561001	58629000	136	0.102913
P01-Pri	7	58629001	58637000	16	1.03299
P01-Pri	7	58637001	58703000	132	-0.174792
P01-Pri	7	58703001	58708000	10	1.67783
P01-Pri	7	58708001	58720000	24	0.93943
P01-Pri	7	58720001	58840000	240	-0.327562
P01-Pri	7	58840001	58848000	16	1.15658
P01-Pri	7	58848001	58856000	16	-0.091164
P01-Pri	7	58856001	58861000	10	2.8785
P01-Pri	7	58861001	58942000	162	-0.335845
P01-Pri	7	58942001	58948000	12	2.56846
P01-Pri	7	58948001	58963000	30	0.081476
P01-Pri	7	58963001	58969000	12	1.42628
P01-Pri	7	58969001	59007000	76	-0.224639
P01-Pri	7	59007001	59037000	60	0.586222
P01-Pri	7	59037001	59099000	124	-0.78296
P01-Pri	7	59099001	59109000	20	0.754888
P01-Pri	7	59109001	59207000	196	-0.346131
P01-Pri	7	59207001	59212000	10	1.48993
P01-Pri	7	59212001	59412000	400	-0.332369
P01-Pri	7	59412001	59419000	14	1.07369
P01-Pri	7	59419001	59439000	40	-0.44907
P01-Pri	7	59439001	59444000	10	1.35999
P01-Pri	7	59444001	59661000	434	-0.206107
P01-Pri	7	59661001	59666000	10	1.73291
P01-Pri	7	59666001	59755000	178	-0.356489
P01-Pri	7	59755001	59759000	8	1.46834
P01-Pri	7	59759001	59825000	132	-0.125985
P01-Pri	7	59825001	59830000	10	2.35257
P01-Pri	7	59830001	59842000	24	0.374822
P01-Pri	7	59842001	59928000	172	-0.60898
P01-Pri	7	59928001	59945000	34	1.21454
P01-Pri	7	59945001	60036000	182	-0.573272
P01-Pri	7	60036001	60041000	10	1.04334
P01-Pri	7	60041001	60205000	328	-0.281153
P01-Pri	7	60205001	60212000	14	1.10416
P01-Pri	7	60212001	60251000	78	0.0548207
P01-Pri	7	60251001	60256000	10	1.47774
P01-Pri	7	60256001	60287000	62	-0.227858
P01-Pri	7	60287001	60317000	60	-0.846996
P01-Pri	7	60317001	60324000	14	0.984283
P01-Pri	7	60324001	60458000	268	-0.70876
P01-Pri	7	60458001	60572000	228	0.063282
P01-Pri	7	60572001	60587000	30	0.967766
P01-Pri	7	60587001	60593000	12	-0.257971
P01-Pri	7	60593001	60600000	14	1.5317
P01-Pri	7	60600001	60612000	24	0.468531
P01-Pri	7	60612001	60624000	24	1.70139
P01-Pri	7	60624001	60687000	126	0.669326
P01-Pri	7	60687001	60715000	56	0.229674
P01-Pri	7	60715001	60730000	30	1.15732
P01-Pri	7	60730001	60737000	14	0.121811
P01-Pri	7	60737001	60791000	108	1.0173
P01-Pri	7	60791001	60797000	12	0.253433
P01-Pri	7	60797001	60807000	20	1.79614
P01-Pri	7	60807001	60825000	36	0.804252
P01-Pri	7	60825001	60909000	168	-3.51616
P01-Pri	7	60909001	61090000	362	0.253747
P01-Pri	7	61090001	61111000	42	0.142871
P01-Pri	7	61111001	61119000	16	2.45545
P01-Pri	7	61119001	61406000	574	-1.05264
P01-Pri	7	61406001	61411000	10	0.85263
P01-Pri	7	61411001	61578000	334	-10.72
P01-Pri	7	61578001	61650000	144	-1.11965
P01-Pri	7	61650001	61727000	154	0.141982
P01-Pri	7	61727001	61961000	468	0.137818
P01-Pri	7	61961001	62099000	276	-2.2943
P01-Pri	7	62099001	62233000	268	-0.00902482
P01-Pri	7	62233001	62252000	38	0.377357
P01-Pri	7	62252001	62383000	262	0.420574
P01-Pri	7	62383001	62406000	46	1.37211
P01-Pri	7	62406001	62453000	94	0.278901
P01-Pri	7	62453001	62518000	130	-1.224
P01-Pri	7	62518001	62530000	24	0.0144124
P01-Pri	7	62530001	63224000	1388	0.0834381
P01-Pri	7	63224001	63227000	6	-0.962188
P01-Pri	7	63227001	63237000	20	-2.11095
P01-Pri	7	63237001	63280000	86	-2.07638
P01-Pri	7	63280001	63306000	52	-1.73723
P01-Pri	7	63306001	63516000	420	-0.0889389
P01-Pri	7	63516001	63524000	16	1.03586
P01-Pri	7	63524001	63564000	80	0.154
P01-Pri	7	63564001	63581000	34	0.696581
P01-Pri	7	63581001	63652000	142	-0.27152
P01-Pri	7	63652001	63793000	282	-0.16574
P01-Pri	7	63793001	63875000	164	0.0328485
P01-Pri	7	63875001	63880000	10	0.111819
P01-Pri	7	63880001	65088000	2416	0.0590368
P01-Pri	7	65088001	65094000	12	0.795543
P01-Pri	7	65094001	65105000	22	0.756075
P01-Pri	7	65105001	65174000	138	-0.545209
P01-Pri	7	65174001	65176000	4	-0.238385
P01-Pri	7	65176001	65485000	618	0.0717901
P01-Pri	7	65485001	65720000	470	0.187932
P01-Pri	7	65720001	65783000	126	0.107822
P01-Pri	7	65783001	65822000	78	1.28872
P01-Pri	7	65822001	67021000	2398	0.0680104
P01-Pri	7	67021001	67026000	10	0.0247594
P01-Pri	7	67026001	67261000	470	0.0825391
P01-Pri	7	67261001	68059000	1596	0.0351312
P01-Pri	7	68059001	68075000	32	0.0151835
P01-Pri	7	68075001	68800000	1450	0.0196165
P01-Pri	7	68800001	68808000	16	-0.0724372
P01-Pri	7	68808001	69481000	1346	0.0508569
P01-Pri	7	69481001	69519000	76	0.0441703
P01-Pri	7	69519001	70420000	1802	0.127488
P01-Pri	7	70420001	70434000	28	0.127197
P01-Pri	7	70434001	72561000	4254	0.0779129
P01-Pri	7	72561001	72958000	794	0.085615
P01-Pri	7	72958001	73002000	88	0.250307
P01-Pri	7	73002001	73006000	8	0.914587
P01-Pri	7	73006001	73109000	206	0.010121
P01-Pri	7	73109001	73228000	238	0.591459
P01-Pri	7	73228001	73603000	750	0.0557787
P01-Pri	7	73603001	73630000	54	-0.0023564
P01-Pri	7	73630001	74173000	1086	0.046002
P01-Pri	7	74173001	74197000	48	0.160468
P01-Pri	7	74197001	74215000	36	-0.142062
P01-Pri	7	74215001	74570000	710	0.018449
P01-Pri	7	74570001	74737000	334	0.0675424
P01-Pri	7	74737001	75080000	686	-0.132937
P01-Pri	7	75080001	75171000	182	0.324108
P01-Pri	7	75171001	75236000	130	-0.295075
P01-Pri	7	75236001	75358000	244	-1.28395
P01-Pri	7	75358001	75531000	346	0.0378742
P01-Pri	7	75531001	75534000	6	0.0082287
P01-Pri	7	75534001	76285000	1502	0.0367073
P01-Pri	7	76285001	76309000	48	0.0280174
P01-Pri	7	76309001	76366000	114	0.107688
P01-Pri	7	76366001	76371000	10	-0.0549962
P01-Pri	7	76371001	76486000	230	0.000187538
P01-Pri	7	76486001	76720000	468	-1.74784
P01-Pri	7	76720001	76995000	550	0.130931
P01-Pri	7	76995001	77008000	26	-0.171284
P01-Pri	7	77008001	77038000	60	-1.1765
P01-Pri	7	77038001	77175000	274	0.171604
P01-Pri	7	77175001	77187000	24	0.184217
P01-Pri	7	77187001	83368000	12362	0.114873
P01-Pri	7	83368001	83385000	34	0.0725312
P01-Pri	7	83385001	83464000	158	0.0538203
P01-Pri	7	83464001	90096000	13264	0.108879
P01-Pri	7	90096001	90209000	226	0.111352
P01-Pri	7	90209001	90210000	2	0.226213
P01-Pri	7	90210001	91582000	2744	0.141616
P01-Pri	7	91582001	91591000	18	-2
P01-Pri	7	91591001	97923000	12664	0.118227
P01-Pri	7	97923001	97993000	140	0.138618
P01-Pri	7	97993001	98758000	1530	0.0424903
P01-Pri	7	98758001	98799000	82	-0.0140654
P01-Pri	7	98799001	99104000	610	0.0748616
P01-Pri	7	99104001	99117000	26	0.111071
P01-Pri	7	99117001	99567000	900	0.0624395
P01-Pri	7	99567001	99595000	56	0.140635
P01-Pri	7	99595001	99634000	78	0.16972
P01-Pri	7	99634001	99686000	104	0.180797
P01-Pri	7	99686001	100948000	2524	0.0660272
P01-Pri	7	100948001	100968000	40	1.35953
P01-Pri	7	100968001	100994000	52	0.368947
P01-Pri	7	100994001	101001000	14	1.87314
P01-Pri	7	101001001	102344000	2686	0.0384081
P01-Pri	7	102344001	102357000	26	1.07543
P01-Pri	7	102357001	102442000	170	0.028357
P01-Pri	7	102442001	102479000	74	0.0651587
P01-Pri	7	102479001	102638000	318	1.58529
P01-Pri	7	102638001	102673000	70	1.17159
P01-Pri	7	102673001	102686000	26	0.623708
P01-Pri	7	102686001	103085000	798	0.129837
P01-Pri	7	103085001	103239000	308	-1.67613
P01-Pri	7	103239001	105502000	4526	0.122222
P01-Pri	7	105502001	105509000	14	-0.0010319
P01-Pri	7	105509001	105546000	74	0.0585797
P01-Pri	7	105546001	105564000	36	0.19203
P01-Pri	7	105564001	107784000	4440	0.128676
P01-Pri	7	107784001	107925000	282	0.14372
P01-Pri	7	107925001	111547000	7244	0.119582
P01-Pri	7	111547001	111552000	10	0.0481385
P01-Pri	7	111552001	111616000	128	0.0834517
P01-Pri	7	111616001	111639000	46	0.0770926
P01-Pri	7	111639001	112642000	2006	0.137661
P01-Pri	7	112642001	113538000	1792	0.110898
P01-Pri	7	113538001	113547000	18	0.0847038
P01-Pri	7	113547001	117389000	7684	0.124937
P01-Pri	7	117389001	117482000	186	0.146564
P01-Pri	7	117482001	117829000	694	0.155931
P01-Pri	7	117829001	117836000	14	0.0753136
P01-Pri	7	117836001	119583000	3494	0.11318
P01-Pri	7	119583001	119587000	8	-0.0299769
P01-Pri	7	119587001	119729000	284	0.118147
P01-Pri	7	119729001	119742000	26	0.0411028
P01-Pri	7	119742001	133692000	27900	0.108598
P01-Pri	7	133692001	133697000	10	0.19628
P01-Pri	7	133697001	134813000	2232	0.117828
P01-Pri	7	134813001	134817000	8	0.218794
P01-Pri	7	134817001	136730000	3826	0.116924
P01-Pri	7	136730001	136749000	38	0.094182
P01-Pri	7	136749001	136837000	176	0.0699633
P01-Pri	7	136837001	136850000	26	0.0908941
P01-Pri	7	136850001	141018000	8336	0.0950737
P01-Pri	7	141018001	141021000	6	0.175429
P01-Pri	7	141021001	141046000	50	0.15095
P01-Pri	7	141046001	141632000	1172	0.145795
P01-Pri	7	141632001	141745000	226	-1.59119
P01-Pri	7	141745001	142036000	582	0.158647
P01-Pri	7	142036001	142518000	964	-1.70792
P01-Pri	7	142518001	142724000	412	-3.64976
P01-Pri	7	142724001	143086000	724	-1.67157
P01-Pri	7	143086001	143499000	826	0.0872456
P01-Pri	7	143499001	143599000	200	0.142204
P01-Pri	7	143599001	143726000	254	-1.13612
P01-Pri	7	143726001	143771000	90	0.412998
P01-Pri	7	143771001	143842000	142	-0.107887
P01-Pri	7	143842001	143852000	20	1.24635
P01-Pri	7	143852001	143906000	108	0.117003
P01-Pri	7	143906001	143908000	4	0.1666
P01-Pri	7	143908001	144077000	338	0.105946
P01-Pri	7	144077001	144178000	202	0.12006
P01-Pri	7	144178001	144199000	42	0.686989
P01-Pri	7	144199001	144282000	166	1.40185
P01-Pri	7	144282001	144296000	28	0.739157
P01-Pri	7	144296001	144373000	154	1.47691
P01-Pri	7	144373001	144376000	6	1.29288
P01-Pri	7	144376001	148213000	7674	0.0827435
P01-Pri	7	148213001	148486000	546	-1.89527
P01-Pri	7	148486001	149059000	1146	0.0919503
P01-Pri	7	149059001	149069000	20	0.0110376
P01-Pri	7	149069001	149441000	744	0.0563338
P01-Pri	7	149441001	149454000	26	0.105142
P01-Pri	7	149454001	149854000	800	0.110965
P01-Pri	7	149854001	150302000	896	0.116418
P01-Pri	7	150302001	150303000	2	0.196972
P01-Pri	7	150303001	152197000	3788	0.103974
P01-Pri	7	152197001	152202000	10	0.136966
P01-Pri	7	152202001	152398000	392	0.159526
P01-Pri	7	152398001	152407000	18	2.23575
P01-Pri	7	152407001	152417000	20	0.244753
P01-Pri	7	152417001	152422000	10	0.0276778
P01-Pri	7	152422001	152741000	638	0.0219913
P01-Pri	7	152741001	152764000	46	0.0566529
P01-Pri	7	152764001	152848000	168	0.0554872
P01-Pri	7	152848001	152858000	20	0.0746698
P01-Pri	7	152858001	152899000	82	0.0743821
P01-Pri	7	152899001	152919000	40	-1.9836
P01-Pri	7	152919001	154044000	2250	0.0714744
P01-Pri	7	154044001	154236000	384	0.0691385
P01-Pri	7	154236001	154237000	2	0.0138267
P01-Pri	7	154237001	155887000	3300	0.0930057
P01-Pri	7	155887001	155991000	208	0.0858869
P01-Pri	7	155991001	156892000	1802	0.123865
P01-Pri	7	156892001	156910000	36	0.138041
P01-Pri	7	156910001	156942000	64	0.103115
P01-Pri	7	156942001	156943000	2	0.036018
P01-Pri	7	156943001	157412000	938	0.0961809
P01-Pri	7	157412001	157415000	6	0.186881
P01-Pri	7	157415001	157474000	118	0.107996
P01-Pri	7	157474001	157696000	444	0.107286
P01-Pri	7	157696001	157712000	32	-1.88569
P01-Pri	7	157712001	157819000	214	-1.77433
P01-Pri	7	157819001	158143000	648	0.0841051
P01-Pri	7	158143001	158149000	12	2.60502
P01-Pri	7	158149001	158265000	232	0.116285
P01-Pri	7	158265001	158463000	396	-1.81815
P01-Pri	7	158463001	158475000	24	-1.66055
P01-Pri	7	158475001	158994000	1038	0.0900675
P01-Pri	7	158994001	159218000	448	0.125268
P01-Pri	7	159218001	159222000	8	0.167062
P01-Pri	7	159222001	159345973	228	0.141354
P01-Pri	8	56001	57000	2	-2
P01-Pri	8	57001	182000	250	-0.67425
P01-Pri	8	182001	236000	108	0.0771473
P01-Pri	8	236001	248000	24	0.158686
P01-Pri	8	248001	717000	938	0.127977
P01-Pri	8	717001	1030000	626	-1.77162
P01-Pri	8	1030001	1190000	320	-1.818
P01-Pri	8	1190001	1196000	12	-1.75924
P01-Pri	8	1196001	1386000	380	-1.92335
P01-Pri	8	1386001	1708000	644	-2
P01-Pri	8	1708001	1851000	286	-1.90366
P01-Pri	8	1851001	2235000	768	-1.81278
P01-Pri	8	2235001	2353000	236	-2.54145
P01-Pri	8	2353001	2371000	36	-0.0951344
P01-Pri	8	2371001	2477000	212	-2.33071
P01-Pri	8	2477001	2815000	676	-1.79566
P01-Pri	8	2815001	3001000	372	0.0926269
P01-Pri	8	3001001	3017000	32	0.111926
P01-Pri	8	3017001	3066000	98	0.118293
P01-Pri	8	3066001	3071000	10	0.125982
[truncated: 93,334 more rows]
