# Supplementary material for: Evolutionary route of nasopharyngeal carcinoma metastasis and its clinical significance
Source: Nat Commun. 2023 Feb 4;14:610. doi: 10.1038/s41467-023-35995-2 (PMC9899247; doi:10.1038/s41467-023-35995-2)
Supplement: Supplementary file 8 — Supplementary Data 6 [file 41467_2023_35995_MOESM8_ESM.xlsx]

## Sheet: merge_features_matrix
Patients	Texture_1	Texture_2	Texture_3	Texture_4	Texture_5	Texture_6	Texture_7	Texture_8	Texture_9	Texture_10	Texture_11	Texture_12	Texture_13	Texture_14	Texture_15	Texture_16	Texture_17	Texture_18	Texture_19	Texture_20	Texture_21	Texture_22	Texture_23	Texture_24	Texture_25	Texture_26	Texture_27	Texture_28	Texture_29	Texture_30	Texture_31	Texture_32	Texture_33	Texture_34	Texture_35	Texture_36	Texture_37	Texture_38	Texture_39	Texture_40	Texture_41	Texture_42	Texture_43	Texture_44	Texture_45	Texture_46	Texture_47	Texture_48	Texture_49
P01	2.52703	2.63268	2.63823	2.52972	2.60346	2.53109	2.52586	0.39257	0.17276	0.167921	0.388674	0.237139	0.387874	0.394197	0.119413	0.500745	0.497059	0.13318	0.375375	0.120409	0.116105	1.24908	2.49864	2.60395	1.42158	2.15648	1.29849	1.29333	0.10436	0.289011	0.300607	0.145717	0.255276	0.102631	0.146198	0.338709	0.167838	0.163573	0.337827	0.223909	0.336256	0.341081	0.476637	0.523452	0.523784	0.471285	0.502397	0.478392	0.475437
P03	4.50099	4.62739	4.62592	4.52508	4.60239	4.51015	4.5326	0.410789	0.162238	0.16573	0.366105	0.211124	0.392581	0.349968	0.0851591	0.581137	0.540548	0.14302	0.441899	0.0945109	0.156127	0.949223	2.21525	2.24164	1.23429	1.97308	1.06844	1.26237	0.0336277	0.0972671	0.0909611	0.0562044	0.0765078	0.0499015	0.0555562	0.360302	0.160759	0.163417	0.332737	0.204829	0.350224	0.321377	0.44982	0.512151	0.508773	0.448695	0.491524	0.450249	0.458181
P08	3.08505	3.19327	3.18577	3.10365	3.16612	3.09233	3.10456	0.345362	0.139853	0.150933	0.310114	0.187583	0.32817	0.306284	0.122575	0.574049	0.54669	0.215395	0.453154	0.163472	0.189964	0.923009	1.85391	1.80574	1.08832	1.59567	0.970127	1.05564	-0.0182956	-0.0376843	-0.0428368	-0.0232265	-0.032854	-0.021845	-0.0165974	0.323181	0.13967	0.150071	0.292039	0.185776	0.306038	0.29169	0.462507	0.5259	0.518456	0.464134	0.50595	0.467856	0.473656
P09	4.63811	4.73564	4.73842	4.65803	4.72879	4.64644	4.67504	0.320276	0.118254	0.117907	0.282198	0.138885	0.305707	0.251653	0.091436	0.533823	0.544807	0.204823	0.496292	0.137378	0.253417	1.10482	2.11048	2.1023	1.2493	1.87352	1.09355	1.21559	-0.0445204	-0.0824885	-0.0786789	-0.0347454	-0.0637962	-0.0286548	-0.0239283	0.297156	0.11801	0.116361	0.255855	0.134938	0.279089	0.227677	0.522195	0.585483	0.584712	0.528247	0.583829	0.526168	0.554005
P02	4.98524	5.07554	5.05477	4.94222	5.06191	4.97218	5.03081	0.488492	0.203116	0.219223	0.490167	0.276055	0.495771	0.426933	0.0964049	0.619571	0.602947	0.156014	0.491413	0.126467	0.226958	1.41152	2.69782	2.51673	1.44088	2.21483	1.33109	1.51278	-0.0876221	-0.191911	-0.251764	-0.149095	-0.204044	-0.119339	-0.141239	0.451366	0.202232	0.217141	0.441345	0.266699	0.448952	0.395311	0.311423	0.383294	0.375552	0.311126	0.363615	0.31335	0.332582
P07	5.51831	5.63487	5.57331	5.40988	5.55651	5.43182	5.45647	0.356887	0.148139	0.199027	0.48532	0.25753	0.464659	0.440009	0.301825	0.70964	0.596987	0.0661554	0.480529	0.0825519	0.14693	1.47998	2.81573	2.62651	1.38873	2.29853	1.2899	1.51538	-0.0522791	-0.264563	-0.232895	-0.128068	-0.226774	-0.104899	-0.169558	0.322085	0.148139	0.199027	0.438844	0.256356	0.421999	0.41148	0.377643	0.443746	0.415626	0.348141	0.390812	0.356828	0.351902
P12	4.66417	4.81445	4.82015	4.72491	4.81193	4.69126	4.75849	0.516502	0.191196	0.176361	0.383315	0.219566	0.458457	0.370127	0.0428004	0.616798	0.650856	0.27575	0.540385	0.150423	0.250081	1.2313	2.86065	2.87958	1.73733	2.64008	1.37783	1.7699	-0.0675255	-0.163746	-0.136284	-0.079464	-0.173267	-0.0560455	-0.131715	0.459566	0.190825	0.175202	0.357913	0.21712	0.412993	0.344965	0.361641	0.430606	0.440427	0.376758	0.422947	0.36903	0.386738
P04	6.71348	6.79113	6.78181	6.70968	6.77986	6.723	6.73952	0.321841	0.11805	0.11389	0.272467	0.158192	0.287364	0.275394	0.148395	0.640439	0.661626	0.276613	0.532974	0.222428	0.231276	0.925367	1.89106	1.99887	1.3063	1.69675	1.09667	1.13909	-0.146619	-0.340686	-0.356472	-0.208452	-0.309752	-0.167593	-0.200991	0.306492	0.11805	0.11389	0.264504	0.157792	0.276926	0.269649	0.462786	0.537644	0.535959	0.464453	0.518697	0.471267	0.478449
P11	4.50801	4.59293	4.58884	4.48992	4.55531	4.49223	4.49595	0.343752	0.168451	0.176941	0.377183	0.24555	0.375715	0.36595	0.113619	0.542264	0.535288	0.108141	0.365368	0.0928192	0.0940939	1.15326	2.07231	1.97834	0.932383	1.58606	0.921464	0.968345	0.0432	0.0726683	0.0625505	0.0298905	0.0498826	0.0283687	0.0142132	0.313851	0.166699	0.172435	0.337798	0.232885	0.336376	0.331883	0.464404	0.516381	0.514549	0.454045	0.490302	0.459184	0.463277
P13	3.73204	3.84585	3.86057	3.75443	3.8148	3.74988	3.73803	0.446813	0.219996	0.193154	0.405831	0.282975	0.412871	0.43589	0.0720323	0.503772	0.562486	0.173547	0.378005	0.140278	0.0988785	1.1903	2.36323	2.54316	1.45146	1.97974	1.32294	1.21543	0.0181129	0.0261385	0.0235276	0.0126427	0.0123375	0.0146177	0.00661417	0.391307	0.215178	0.189049	0.359082	0.266724	0.36874	0.381932	0.411464	0.455799	0.467089	0.412755	0.438974	0.414842	0.413808
P10	6.01052	6.09527	6.06561	5.96726	6.08575	6.01036	6.0415	0.506111	0.182936	0.181883	0.418662	0.240949	0.451849	0.418477	0.145923	0.666436	0.654788	0.239282	0.544467	0.20144	0.237351	1.53981	3.18157	3.20669	2.10015	2.84003	1.82913	1.96829	-0.256892	-0.497332	-0.498807	-0.315233	-0.443006	-0.293688	-0.281366	0.433807	0.180036	0.178715	0.380408	0.235022	0.399287	0.375586	0.333396	0.402626	0.4013	0.331143	0.380902	0.339457	0.342555
P14	3.33871	3.45819	3.45361	3.35911	3.42956	3.34921	3.36709	0.380433	0.141286	0.155987	0.347061	0.198672	0.363447	0.321876	0.0829502	0.591117	0.568073	0.171503	0.442456	0.13514	0.170508	1.00809	2.28401	2.16046	1.20902	1.88176	1.04939	1.20376	0.0704357	0.182608	0.15807	0.0713939	0.128275	0.0610245	0.0672176	0.342365	0.140502	0.153603	0.306139	0.192033	0.317181	0.297086	0.473432	0.536679	0.530062	0.47544	0.515288	0.481077	0.483734
P15	7.89443	7.91698	7.91249	7.87465	7.91079	7.89462	7.88732	0.175526	0.0726264	0.0772415	0.17293	0.107911	0.171638	0.181308	0.121301	0.447303	0.434632	0.152048	0.319879	0.141083	0.114568	0.589987	1.14558	1.14177	0.647553	0.941801	0.592103	0.568777	-0.167446	-0.337283	-0.333047	-0.181464	-0.273371	-0.164716	-0.160474	0.169484	0.0726067	0.0771611	0.162975	0.10691	0.161289	0.172139	0.684209	0.722455	0.719182	0.677792	0.70541	0.687786	0.680249
[truncated: 143 more columns]
