# Supplementary material for: Evolutionary route of nasopharyngeal carcinoma metastasis and its clinical significance
Source: Nat Commun. 2023 Feb 4;14:610. doi: 10.1038/s41467-023-35995-2 (PMC9899247; doi:10.1038/s41467-023-35995-2)
Supplement: Supplementary file 9 — Supplementary Data 7 [file 41467_2023_35995_MOESM9_ESM.zip]

Archive with 150 entries (136 files):
- Codes-20220701/1.Basic_mutation_analysis/
- Codes-20220701/1.Basic_mutation_analysis/Example/
- Codes-20220701/1.Basic_mutation_analysis/Example/hugo_to_mutSigSymbol.txt
- Codes-20220701/1.Basic_mutation_analysis/Example/P38L.vcf
- Codes-20220701/1.Basic_mutation_analysis/Example/P38M.vcf
- Codes-20220701/1.Basic_mutation_analysis/Example/P38T.vcf
- Codes-20220701/1.Basic_mutation_analysis/README.txt
- Codes-20220701/1.Basic_mutation_analysis/run.sh
- Codes-20220701/1.Basic_mutation_analysis/Script/
- Codes-20220701/1.Basic_mutation_analysis/Script/Choose_exonic_mut_from_MAF.pl
- Codes-20220701/1.Basic_mutation_analysis/Script/extractSignatures.R
- Codes-20220701/1.Basic_mutation_analysis/Script/Filt_imputated_mut_maf.pl
- Codes-20220701/1.Basic_mutation_analysis/Script/GATK_vcf2simp.pl
- Codes-20220701/1.Basic_mutation_analysis/Script/ln_vcf.pl
- Codes-20220701/1.Basic_mutation_analysis/Script/Maf_analysis.R
- Codes-20220701/1.Basic_mutation_analysis/Script/Maf_compare.R
- Codes-20220701/1.Basic_mutation_analysis/Script/Merge_file.pl
- Codes-20220701/1.Basic_mutation_analysis/Script/Mutation_imputation.raw.pl
- Codes-20220701/1.Basic_mutation_analysis/Script/Mutation_region_filt.pl
- Codes-20220701/1.Basic_mutation_analysis/Script/Mutation_region_filt2.pl
- Codes-20220701/1.Basic_mutation_analysis/Script/Mutsig_result_edit.pl
- Codes-20220701/1.Basic_mutation_analysis/Script/MutSigCV_oncoplot.R
- Codes-20220701/1.Basic_mutation_analysis/Script/Normal_database_filt.pl
- Codes-20220701/1.Basic_mutation_analysis/Script/Signature_analysis_new.R
- Codes-20220701/1.Basic_mutation_analysis/Script/Signature_of_each_mutation.R
- Codes-20220701/1.Basic_mutation_analysis/Script/Signature_prepare.pl
- Codes-20220701/1.Basic_mutation_analysis/Script/Split_maf.pl
- Codes-20220701/1.Basic_mutation_analysis/Script/Tumor_type_merge_split_maf.pl
- Codes-20220701/1.Basic_mutation_analysis/Script/vcf2annovar.pl
- Codes-20220701/1.Basic_mutation_analysis/Script/vcf2maf.pl
- Codes-20220701/2.Variant_clonality_analysis/
- Codes-20220701/2.Variant_clonality_analysis/Example/
- Codes-20220701/2.Variant_clonality_analysis/Example/hg38_chrNameLength.txt
- Codes-20220701/2.Variant_clonality_analysis/Example/P38L_sorted_dedup_realign.bam_ratio.txt
- Codes-20220701/2.Variant_clonality_analysis/Example/P38M_sorted_dedup_realign.bam_ratio.txt
- Codes-20220701/2.Variant_clonality_analysis/Example/P38T_sorted_dedup_realign.bam_ratio.txt
- Codes-20220701/2.Variant_clonality_analysis/Example/Sample.lst
- Codes-20220701/2.Variant_clonality_analysis/README.txt
- Codes-20220701/2.Variant_clonality_analysis/run.sh
- Codes-20220701/2.Variant_clonality_analysis/Script/
- Codes-20220701/2.Variant_clonality_analysis/Script/Absolute_analysis_step1.R
- Codes-20220701/2.Variant_clonality_analysis/Script/Absolute_analysis_step2.R
- Codes-20220701/2.Variant_clonality_analysis/Script/Absolute_analysis_step3.R
- Codes-20220701/2.Variant_clonality_analysis/Script/Maf_prepare.pl
- Codes-20220701/2.Variant_clonality_analysis/Script/Mut_clonal_stat.pl
- Codes-20220701/2.Variant_clonality_analysis/Script/Mut_clonal_stat_window.pl
- Codes-20220701/2.Variant_clonality_analysis/Script/Segmentation_prepare.pl
- Codes-20220701/3.Mutation_based_evolution_analysis/
- Codes-20220701/3.Mutation_based_evolution_analysis/Example/
- Codes-20220701/3.Mutation_based_evolution_analysis/Example/all_data_by_genes.txt
- Codes-20220701/3.Mutation_based_evolution_analysis/Example/Important_gene.lst
- Codes-20220701/3.Mutation_based_evolution_analysis/Example/Mutation_group.txt
- Codes-20220701/3.Mutation_based_evolution_analysis/Example/Reported_recurrent_cnv.lst
- Codes-20220701/3.Mutation_based_evolution_analysis/Example/sample_cutoffs.txt
- Codes-20220701/3.Mutation_based_evolution_analysis/README.txt
- Codes-20220701/3.Mutation_based_evolution_analysis/run.sh
- Codes-20220701/3.Mutation_based_evolution_analysis/Script/
- Codes-20220701/3.Mutation_based_evolution_analysis/Script/All_branch_cnv_gene_anno.pl
- Codes-20220701/3.Mutation_based_evolution_analysis/Script/All_branch_key_cnv_gene_anno.pl
- Codes-20220701/3.Mutation_based_evolution_analysis/Script/All_branch_key_mut_gene_anno.pl
- Codes-20220701/3.Mutation_based_evolution_analysis/Script/All_branch_mut_gene_anno.pl
- Codes-20220701/3.Mutation_based_evolution_analysis/Script/All_ML_P_ccf_pair.pl
- Codes-20220701/3.Mutation_based_evolution_analysis/Script/All_ML_P_ccf_pair_clone_model.pl
- Codes-20220701/3.Mutation_based_evolution_analysis/Script/All_share_exlusive_stat.R
- Codes-20220701/3.Mutation_based_evolution_analysis/Script/Binary_to_CCF_mat.pl
- Codes-20220701/3.Mutation_based_evolution_analysis/Script/Bootstrap_common_stat.R
- Codes-20220701/3.Mutation_based_evolution_analysis/Script/Bootstrap_common_stat_edit.pl
- Codes-20220701/3.Mutation_based_evolution_analysis/Script/Branch_anno.pl
- Codes-20220701/3.Mutation_based_evolution_analysis/Script/Branch_cnv_merge.pl
- Codes-20220701/3.Mutation_based_evolution_analysis/Script/Branch_mut_cnv_merge.pl
- Codes-20220701/3.Mutation_based_evolution_analysis/Script/Branch_mut_merge.pl
- Codes-20220701/3.Mutation_based_evolution_analysis/Script/Clonality_matrix.pl
- Codes-20220701/3.Mutation_based_evolution_analysis/Script/Common_evol_type.bootstrap.R
- Codes-20220701/3.Mutation_based_evolution_analysis/Script/Compare_groups_signature.R
- Codes-20220701/3.Mutation_based_evolution_analysis/Script/Diff_group_extract_maf.pl
- Codes-20220701/3.Mutation_based_evolution_analysis/Script/Draw_Mut_sort_ccf_heatmap.R
- Codes-20220701/3.Mutation_based_evolution_analysis/Script/Draw_Mut_sort_heatmap.R
- Codes-20220701/3.Mutation_based_evolution_analysis/Script/Edge_length.pl
- Codes-20220701/3.Mutation_based_evolution_analysis/Script/Evolution_analysis_prepare.pl
- Codes-20220701/3.Mutation_based_evolution_analysis/Script/Evolution_type_bootstrap.R
- Codes-20220701/3.Mutation_based_evolution_analysis/Script/ex.tre
- Codes-20220701/3.Mutation_based_evolution_analysis/Script/extractSignatures.R
- Codes-20220701/3.Mutation_based_evolution_analysis/Script/Filt_maf.pl
- Codes-20220701/3.Mutation_based_evolution_analysis/Script/Gene_to_Gene_set_maf.pl
- Codes-20220701/3.Mutation_based_evolution_analysis/Script/GO_KEGG_Reactome_gene_set_enrich.R
- Codes-20220701/3.Mutation_based_evolution_analysis/Script/GO_KEGG_Reactome_gene_set_enrich.R_new
- Codes-20220701/3.Mutation_based_evolution_analysis/Script/Heatmap.exclusive_percentage.R
- Codes-20220701/3.Mutation_based_evolution_analysis/Script/Heatmap.shared_percentage.R
- Codes-20220701/3.Mutation_based_evolution_analysis/Script/Known_signature_map_to_branch.pl
- Codes-20220701/3.Mutation_based_evolution_analysis/Script/M_track.pl
- Codes-20220701/3.Mutation_based_evolution_analysis/Script/Merge_maf.pl
- Codes-20220701/3.Mutation_based_evolution_analysis/Script/Met_time.pl
- Codes-20220701/3.Mutation_based_evolution_analysis/Script/ML_P_mut_smoothscatter.R
- Codes-20220701/3.Mutation_based_evolution_analysis/Script/Monoclone_MLP_ccf_pair_clone_model.pl
- Codes-20220701/3.Mutation_based_evolution_analysis/Script/Mut_CNV_oncoplot.R
- Codes-20220701/3.Mutation_based_evolution_analysis/Script/Mutation_extract.pl
- Codes-20220701/3.Mutation_based_evolution_analysis/Script/NJ_tree.len_edit.bootstrap.R
- Codes-20220701/3.Mutation_based_evolution_analysis/Script/NJ_tree.len_edit.R
- Codes-20220701/3.Mutation_based_evolution_analysis/Script/NJ_tree.R
- Codes-20220701/3.Mutation_based_evolution_analysis/Script/Share_exclusive_mut_percent_stat.pl
- Codes-20220701/3.Mutation_based_evolution_analysis/Script/Signature_analysis.R
- Codes-20220701/3.Mutation_based_evolution_analysis/Script/Signature_analysis_new.R
- Codes-20220701/3.Mutation_based_evolution_analysis/Script/Signature_of_each_mutation.R
- Codes-20220701/3.Mutation_based_evolution_analysis/Script/Signature_proportion_compare.R
- Codes-20220701/3.Mutation_based_evolution_analysis/Script/SNV_type_stat_between_two_maf.R
- Codes-20220701/3.Mutation_based_evolution_analysis/Script/Sort.pl
- Codes-20220701/3.Mutation_based_evolution_analysis/Script/Sort_binary_matrix.pl
- Codes-20220701/3.Mutation_based_evolution_analysis/Script/Sort_mut_gene.pl
- Codes-20220701/3.Mutation_based_evolution_analysis/Script/Time_group.pl
- Codes-20220701/3.Mutation_based_evolution_analysis/Script/Treat_ccf_pair.pl
- Codes-20220701/3.Mutation_based_evolution_analysis/Script/Treat_tolerance_related_gene_detect.pl
- Codes-20220701/3.Mutation_based_evolution_analysis/Script/trinucleotideMatrix.R
- Codes-20220701/4.Subclone_based_evolution_analysis/
- Codes-20220701/4.Subclone_based_evolution_analysis/Example/
- Codes-20220701/4.Subclone_based_evolution_analysis/Example/Gene_cnv.tsv
- Codes-20220701/4.Subclone_based_evolution_analysis/README.txt
- Codes-20220701/4.Subclone_based_evolution_analysis/run.sh
- Codes-20220701/4.Subclone_based_evolution_analysis/Script/
- Codes-20220701/4.Subclone_based_evolution_analysis/Script/CCF_flow.R
- Codes-20220701/4.Subclone_based_evolution_analysis/Script/CCF_matrix.pl
- Codes-20220701/4.Subclone_based_evolution_analysis/Script/CI_prepare_absolute_CNV.pl
- Codes-20220701/4.Subclone_based_evolution_analysis/Script/CI_prepare_absolute_SNV.pl
- Codes-20220701/4.Subclone_based_evolution_analysis/Script/Clonevol_edit.R
- Codes-20220701/4.Subclone_based_evolution_analysis/Script/Clonevol_prepare.pl
- Codes-20220701/4.Subclone_based_evolution_analysis/Script/Command_draw_tree.pl
- Codes-20220701/4.Subclone_based_evolution_analysis/Script/Draw_clonal_tree.R
- Codes-20220701/4.Subclone_based_evolution_analysis/Script/Edit_CI.pl
- Codes-20220701/4.Subclone_based_evolution_analysis/Script/PyClone_input_prepare_absolute_CNV.pl
- Codes-20220701/4.Subclone_based_evolution_analysis/Script/PyClone_input_prepare_absolute_SNV.pl
- Codes-20220701/5. Single_cell_basic_analysis/
- Codes-20220701/5. Single_cell_basic_analysis/Basic_analysis.R
- Codes-20220701/5. Single_cell_basic_analysis/README.txt
- Codes-20220701/6. Radiomics_analysis/
- Codes-20220701/6. Radiomics_analysis/assignUserInputs.m
- Codes-20220701/6. Radiomics_analysis/centralMoment.m
- Codes-20220701/6. Radiomics_analysis/common_nan.m
- Codes-20220701/6. Radiomics_analysis/DataStandard.m
- Codes-20220701/6. Radiomics_analysis/eigsort.m
- Codes-20220701/6. Radiomics_analysis/FeatureExtraction.m
- Codes-20220701/6. Radiomics_analysis/FindSlice_uint16.m
- Codes-20220701/6. Radiomics_analysis/GLCM_Features1.m
- Codes-20220701/6. Radiomics_analysis/hand_engineered_feature.m
- Codes-20220701/6. Radiomics_analysis/Phi.m
- Codes-20220701/6. Radiomics_analysis/process_nan.m
- Codes-20220701/6. Radiomics_analysis/README.md
- Codes-20220701/6. Radiomics_analysis/run_data_FeatureExtraction.m
- Codes-20220701/6. Radiomics_analysis/standard_im.m
- Codes-20220701/6. Radiomics_analysis/textureGLCM.m
- Codes-20220701/6. Radiomics_analysis/yfeature_T1C13_nonzscore.mat
- Codes-20220701/6. Radiomics_analysis/ypatient13_idx.mat
