# Supplementary material for: Evolutionary route of nasopharyngeal carcinoma metastasis and its clinical significance
Source: Nat Commun. 2023 Feb 4;14:610. doi: 10.1038/s41467-023-35995-2 (PMC9899247; doi:10.1038/s41467-023-35995-2)
Supplement: Supplementary file 9 — Supplementary Data 7 [file 41467_2023_35995_MOESM9_ESM.zip › Codes-20220701/1.Basic_mutation_analysis/Example/hugo_to_mutSigSymbol.txt]

Hugo_Symbol	MutSig_Synonym
AAED1	C9orf21
AAMDC	C11orf67
AAR2	C20orf4
AARD	C8orf85
ABHD16A	BAT5
ABHD16B	C20orf135
ABHD17A	FAM108A1
ABHD17B	FAM108B1
ABHD17C	FAM108C1
ABHD18	C4orf29
ABRACL	C6orf115
ACKR1	DARC
ACKR2	CCBP2
ACKR3	CXCR7
ACSM6	C10orf129
ACTL10	C20orf134
ACTRT3	ARPM1
ADGRA1	GPR123
ADGRA2	GPR124
ADGRA3	GPR125
ADGRB1	BAI1
ADGRB2	BAI2
ADGRB3	BAI3
ADGRD1	GPR133
ADGRE1	EMR1
ADGRE2	EMR2
ADGRE3	EMR3
ADGRE5	CD97
ADGRF1	GPR110
ADGRF2	GPR111
ADGRF3	GPR113
ADGRF4	GPR115
ADGRF5	GPR116
ADGRG1	GPR56
ADGRG2	GPR64
ADGRG3	GPR97
ADGRG4	GPR112
ADGRG5	GPR114
ADGRG6	GPR126
ADGRG7	GPR128
ADGRL1	LPHN1
ADGRL2	LPHN2
ADGRL3	LPHN3
ADGRL4	ELTD1
ADGRV1	GPR98
ADIRF	C10orf116
ADM5	C19orf76
ADPRM	C17orf48
ADTRP	C6orf105
AFDN	MLLT4
AGAP4	AGAP8
AGAP7P	AGAP7
AGER	RAGE
AGMO	TMEM195
AGO1	EIF2C1
AGO2	EIF2C2
AGO3	EIF2C3
AGO4	EIF2C4
AJUBA	JUB
AK3	AK3L1
AK8	C9orf98
AK9	AKD1
AKAP17A	SFRS17A
AKIP1	C11orf17
ALYREF	THOC4
AMER1	FAM123B
AMER2	FAM123A
AMER3	FAM123C
ANAPC15	C11orf51
ANKEF1	ANKRD5
ANOS1	KAL1
ANXA2R	C5orf39
ANXA8L1	ANXA8L2
AOC1	ABP1
AP5B1	DKFZp761E198
AP5M1	MUDENG
AP5S1	C20orf29
AP5Z1	KIAA0415
APMAP	C20orf3
APOBR	APOB48R
APOPT1	C14orf153
AREL1	KIAA0317
ARFGEF3	KIAA1244
ARHGAP27	SH3D20
ARHGAP35	GRLF1
ARHGAP44	RICH2
ARHGAP45	HMHA1
ARHGEF25	GEFT
ARHGEF26	SGEF
ARHGEF28	RGNEF
ARHGEF39	C9orf100
ARHGEF40	FLJ10357
ARIH2OS	C3orf71
ARL14EP	C11orf46
ARMC12	C6orf81
ARMT1	C6orf211
ARPIN	C15orf38
ARRDC1-AS1	C9orf37
ASB16-AS1	C17orf65
ASIC1	ACCN2
ASIC2	ACCN1
ASIC3	ACCN3
ASIC4	ACCN4
ASIC5	ACCN5
ASUN	C12orf11
ATAT1	C6orf134
ATG13	KIAA0652
ATG14	KIAA0831
ATG101	C12orf44
ATP11AUN	C13orf35
ATP23	XRCC6BP1
ATRAID	C2orf28
AUNIP	C1orf135
AXDND1	C1orf125
AZIN2	ADC
B3GLCT	B3GALTL
B3GNT2	B3GNT1
BABAM1	C19orf62
BAG6	BAT3
BBOF1	C14orf45
BCO1	BCMO1
BEX3	NGFRAP1
BHLHE40	STRA13
BICDL1	CCDC64
BICDL2	CCDC64B
BLOC1S4	CNO
BLOC1S5	MUTED
BLOC1S6	PLDN
BMT2	C7orf60
BOD1L1	BOD1L
BORA	C13orf34
BORCS5	LOH12CR1
BORCS6	C17orf59
BORCS7	C10orf32
BPIFA1	PLUNC
BPIFA2	C20orf70
BPIFA3	C20orf71
BPIFB1	C20orf114
BPIFB2	BPIL1
BPIFB3	C20orf185
BPIFB4	C20orf186
BPIFB6	BPIL3
BPIFC	BPIL2
BRAT1	C7orf27
BRICD5	C16orf79
BRINP1	DBC1
BRINP2	FAM5B
BRINP3	FAM5C
BRK1	C3orf10
BROX	C1orf58
C1QTNF9B-AS1	PCOTH
C2CD5	KIAA0528
C5AR2	GPR77
C5orf64	FLJ37543
C7orf62	MGC26647
C8orf82	MGC70857
C11orf98	C11orf48
CAAP1	C9orf82
CABS1	C4orf35
CACFD1	C9orf7
CACTIN	C19orf29
CACUL1	C10orf46
CAMKMT	C2orf34
CAMSAP2	CAMSAP1L1
CAMSAP3	KIAA1543
CAPN15	SOLH
CARD19	C9orf89
CARF	ALS2CR8
CARMIL1	LRRC16A
CARMIL2	RLTPR
CARMIL3	LRRC16B
CARNMT1	C9orf41
CASC10	C10orf114
CATIP	C2orf62
CATSPERD	TMEM146
CBARP	C19orf26
CCDC7	C10orf68
CCDC71L	FLJ36031
CCDC167	C6orf129
CCDC170	C6orf97
CCDC171	C9orf93
CCDC172	C10orf96
CCDC173	C2orf77
CCDC174	C3orf19
CCDC178	C18orf34
CCDC180	KIAA1529
CCDC181	C1orf114
CCDC183	KIAA1984
CCDC184	C12orf68
CCDC185	C1orf65
CCDC186	C10orf118
CCDC189	C16orf93
CCDC190	C1orf110
CCDC191	KIAA1407
CCER1	C12orf12
CCM2L	C20orf160
CCP110	CP110
CCSAP	C1orf96
CCSER1	FAM190A
CCSER2	FAM190B
CCZ1	C7orf28A
CCZ1B	C7orf28B
CDIP1	C16orf5
CDPF1	C22orf40
CEMIP	KIAA1199
CENPC	CENPC1
CENPS	APITD1
CENPU	MLF1IP
CEP19	C3orf34
CEP41	TSGA14
CEP44	KIAA1712
CEP57L1	C6orf182
CEP83	CCDC41
CEP85	CCDC21
CEP85L	C6orf204
CEP89	CCDC123
CEP95	CCDC45
CEP104	KIAA0562
CEP112	CCDC46
CEP126	KIAA1377
CEP128	C14orf145
CEP131	AZI1
CEP162	KIAA1009
CEP170B	KIAA0284
CERS1	LASS1
CERS2	LASS2
CERS3	LASS3
CERS4	LASS4
CERS5	LASS5
CERS6	LASS6
CES4A	CES8
CES5A	CES7
CFAP20	C16orf80
CFAP36	CCDC104
CFAP43	C10orf79
CFAP44	WDR52
CFAP45	CCDC19
CFAP46	C10orf93
CFAP52	WDR16
CFAP53	CCDC11
CFAP54	C12orf63
CFAP57	WDR65
CFAP58	CCDC147
CFAP61	C20orf26
CFAP65	CCDC108
CFAP69	C7orf63
CFAP70	TTC18
CFAP73	CCDC42B
CFAP74	KIAA1751
CFAP77	C9orf171
CFAP97	KIAA1430
CFAP100	CCDC37
CFAP126	C1orf192
CFAP157	C9orf117
CFAP161	C15orf26
CFAP206	C6orf165
CFAP221	PCDP1
CGB3	CGB
CHAMP1	ZNF828
CHMP3	VPS24
CHP1	CHP
CHTOP	C1orf77
CIART	C1orf51
CIPC	KIAA1737
CLASRP	SFRS16
CLHC1	C2orf63
CLMP	ASAM
CLPSL1	C6orf127
CLPSL2	C6orf126
CLUH	KIAA0664
CMC2	C16orf61
CMC4	MTCP1NB
CMSS1	C3orf26
CMTR1	FTSJD2
CMTR2	FTSJD1
CNBD2	C20orf152
CNEP1R1	TMEM188
CNIH1	CNIH
CNOT9	RQCD1
CNOT11	C2orf29
CNPPD1	C2orf24
CNTRL	CEP110
COA1	C7orf44
COA3	CCDC56
COA4	CHCHD8
COA5	C2orf64
COA6	C1orf31
COA7	C1orf163
COL26A1	EMID2
COLCA1	C11orf92
COLGALT1	GLT25D1
COLGALT2	GLT25D2
COPG1	COPG
COPRS	C17orf79
COPS9	MYEOV2
COQ8A	CABC1
COQ8B	ADCK4
COX14	C12orf62
COX20	FAM36A
CPED1	C7orf58
CPQ	PGCP
CPTP	GLTPD1
CRACR2A	EFCAB4B
CRACR2B	EFCAB4A
CRAMP1	CRAMP1L
CREBRF	C5orf41
CT55	CXorf48
CT83	CXorf61
CTAGE6	CTAGE6P
CTC1	C17orf68
CTDNEP1	DULLARD
CTIF	KIAA0427
CTPS1	CTPS
CTSL	CTSL1
CTSV	CTSL2
CX3CR1	CCRL1
CXCL8	IL8
CYB561A3	CYBASC3
CYSTM1	C5orf32
DAW1	WDR69
DCAF1	VPRBP
DCANP1	C5orf20
DCSTAMP	TM7SF4
DDIAS	C11orf82
DDX39A	DDX39
DDX39B	BAT1
DENND6A	FAM116A
DENND6B	FAM116B
DEPTOR	DEPDC6
DESI1	PPPDE2
DESI2	PPPDE1
DEUP1	CCDC67
DHFR2	DHFRL1
DIEXF	C1orf107
DIMT1	DIMT1L
DISP3	PTCHD2
DMTN	EPB49
DNAAF1	LRRC50
DNAAF2	C14orf104
DNAAF3	C19orf51
DNAAF5	HEATR2
DNPH1	C6orf108
DPH6	ATPBD4
DPH7	WDR85
DRAXIN	C1orf187
DRC1	C2orf39
DRC3	LRRC48
DRC7	CCDC135
DRICH1	C22orf43
DROSHA	RNASEN
DTD2	C14orf126
DUS2	DUS2L
DXO	DOM3Z
DYNAP	C18orf26
DZANK1	C20orf12
ECI1	DCI
ECI2	PECI
EDRF1	C10orf137
EEF1AKMT1	N6AMT2
EEF2KMT	FAM86A
EFCAB11	C14orf143
EFCAB13	C17orf57
EFCAB14	KIAA0494
EFCC1	CCDC48
EFL1	EFTUD1
ELMSAN1	C14orf43
ELP5	C17orf81
ELP6	C3orf75
EMC1	KIAA0090
EMC2	TTC35
EMC3	TMEM111
EMC4	TMEM85
EMC6	TMEM93
EMC7	C15orf24
EMC8	COX4NB
EMC9	FAM158A
EMC10	C19orf63
EMSY	C11orf30
ENDOV	FLJ35220
ENKD1	C16orf48
EOGT	C3orf64
EPG5	KIAA1632
EPPIN	SPINLW1
EQTN	C9orf11
ERBIN	ERBB2IP
ERCC6L2	C9orf102
ERICH3	C1orf173
ERICH5	C8orf47
ERICH6	FAM194A
ERMARD	C6orf70
ERO1A	ERO1L
ERO1B	ERO1LB
ERV3-1	ERV3
ERVFRD-1	ERVFRDE1
ETFBKMT	C12orf72
ETFRF1	LYRM5
ETNPPL	AGXT2L1
EVA1A	FAM176A
EVA1B	FAM176B
EVA1C	C21orf63
EXO5	DEM1
EXOC3-AS1	C5orf55
EXOC3L1	EXOC3L
EXOC3L4	C14orf73
FAAP20	C1orf86
FAAP24	C19orf40
FAAP100	C17orf70
FAM21A	FAM21B
FAM25BP	FAM25B
FAM58BP	FAM58B
FAM86C1	FAM86C
FAM204A	C10orf84
FAM206A	C9orf6
FAM207A	C21orf70
FAM208A	C3orf63
FAM208B	C10orf18
FAM209A	C20orf106
FAM209B	C20orf107
FAM210A	C18orf19
FAM210B	C20orf108
FAM212A	C3orf54
FAM212B	C1orf183
FAM213A	C10orf58
FAM213B	C1orf93
FAM214A	KIAA1370
FAM214B	KIAA1539
FAM216A	C12orf24
FAM216B	C13orf30
FAM217A	C6orf146
FAM217B	C20orf177
FAM218A	C4orf39
FAM219A	C9orf25
FAM219B	C15orf17
FAM220A	C7orf70
FAM221A	C7orf46
FAM221B	C9orf128
FAM222A	C12orf34
FAM222B	C17orf63
FAM227B	C15orf33
FAM228A	C2orf84
FAM229B	C6orf225
FAM234A	ITFG3
FAM234B	KIAA1467
FAN1	MTMR15
FANCD2OS	C3orf24
FAXC	C6orf168
FAXDC2	C5orf4
FCMR	FAIM3
FDCSP	C4orf7
FDX2	FDX1L
FFAR4	GPR120
FMC1	C7orf55
FNDC9	C5orf40
FNDC11	C20orf195
FOCAD	KIAA1797
FOPNL	C16orf63
FOXD4L4	FOXD4L2
FOXL2NB	C3orf72
FRRS1L	C9orf4
FUOM	C10orf125
GALNT15	GALNTL2
GALNT16	GALNTL1
GALNT18	GALNTL4
GAREM1	FAM59A
GAS8-AS1	C16orf3
GATB	PET112L
GCFC2	C2orf3
GCN1	GCN1L1
GCOM1	GRINL1A
GCSAM	GCET2
GCSAML	C1orf150
GDPGP1	C15orf58
GEMIN2	SIP1
GFOD1	C6orf114
GID4	C17orf39
GID8	C20orf11
GINM1	C6orf72
GLMP	C1orf85
GLTSCR1L	KIAA0240
GOLGA2P5	GOLGA2B
GON7	C14orf142
GPALPP1	KIAA1704
GPANK1	BAT4
GPAT3	AGPAT9
GPAT4	AGPAT6
GPATCH2L	C14orf118
GPATCH11	CCDC75
GPER1	GPER
GPR89B	GPR89C
GRK2	ADRBK1
GRK3	ADRBK2
GSAP	PION
GSE1	KIAA0182
GSKIP	C14orf129
GTF2H2C_2	GTF2H2D
GUCD1	C22orf13
HACD1	PTPLA
HACD2	PTPLB
HACD3	PTPLAD1
HACD4	PTPLAD2
HCAR1	GPR81
HCAR2	GPR109A
HCAR3	GPR109B
HEATR9	C17orf66
HECTD4	C12orf51
HELZ2	PRIC285
HENMT1	C1orf59
HGH1	C8orf30A
HID1	C17orf28
HIKESHI	C11orf73
HILPDA	C7orf68
HMCES	C3orf37
HNRNPDL	HNRPDL
HNRNPLL	HNRPLL
HOGA1	DHDPSL
HPF1	C4orf27
HYKK	AGPHD1
HYPK	C15orf63
HYPM	CXorf27
IBA57	C1orf69
ICE1	KIAA0947
ICE2	NARG2
IDNK	C9orf103
IFNL1	IL29
IFNL2	IL28A
IFNL3	IL28B
IFNLR1	IL28RA
IFT22	RABL5
IFT43	C14orf179
IFT46	C11orf2
IGFLR1	TMEM149
IGIP	C5orf53
IL36A	IL1F6
IL36B	IL1F8
IL36G	IL1F9
IL36RN	IL1F5
IL37	IL1F7
INIP	C9orf80
INTS6L	DDX26B
IRF2BPL	C14orf4
IST1	KIAA0174
ITIH6	ITIH5L
IZUMO1R	FOLR4
IZUMO2	C19orf41
IZUMO4	C19orf36
JADE1	PHF17
JADE2	PHF15
JADE3	PHF16
JAML	AMICA1
JCHAIN	IGJ
KANSL1	KIAA1267
KANSL1L	C2orf67
KANSL2	C12orf41
KANSL3	KIAA1310
KAT6A	MYST3
KAT6B	MYST4
KAT7	MYST2
KAT8	MYST1
KAT14	CSRP2BP
KATNBL1	C15orf29
KCNE5	KCNE1L
KDF1	C1orf172
KDM7A	JHDM1D
KDM8	JMJD5
KHDC3L	C6orf221
KIAA0825	C5orf36
KIAA0930	C22orf9
KIAA1211L	C2orf55
KIAA1456	C8orf79
KIAA1549L	C11orf41
KIAA1551	C12orf35
KIF1BP	KIAA1279
KIZ	PLK1S1
KLHL40	KBTBD5
KLHL41	KBTBD10
KLHL42	KLHDC5
KLK10	PRSSL1
KMT2A	MLL
KMT2C	MLL3
KMT2E	MLL5
KMT5A	SETD8
KMT5B	SUV420H1
KMT5C	SUV420H2
KNL1	CASC5
KNOP1	C16orf88
KNSTRN	C15orf23
KRBOX4	ZNF673
KXD1	C19orf50
KYAT1	CCBL1
KYAT3	CCBL2
L3HYPDH	C14orf149
L3MBTL1	L3MBTL
LACC1	C13orf31
LAMP5	C20orf103
LAMTOR1	C11orf59
LAMTOR2	ROBLD3
LAMTOR3	MAPKSP1
LAMTOR4	C7orf59
LAMTOR5	HBXIP
LARGE1	LARGE
LARGE2	GYLTL1B
LDAH	C2orf43
LDLRAD4	C18orf1
LEXM	C1orf177
LGALSL	HSPC159
LINC00482	C17orf55
LINC01465	C12orf61
LINC01559	C12orf36
LINC01565	C3orf27
LINC01587	C4orf6
LINC01588	C14orf182
LINC01599	C14orf183
LINC01600	C6orf195
LKAAEAR1	C20orf201
LMNTD1	IFLTD1
LMNTD2	C11orf35
LNPK	KIAA1715
LRIF1	C1orf103
LRR1	PPIL5
LRRC71	C1orf92
LRRC73	C6orf154
LRRC74A	C14orf166B
LRRC75A	C17orf76
LRRC75B	C22orf36
LSMEM1	C7orf53
LSMEM2	C3orf45
LTN1	RNF160
LURAP1	C1orf190
LURAP1L	C9orf150
LVRN	AQPEP
LYRM9	C17orf108
LZTS3	ProSAPiP1
M1AP	C2orf65
MAATS1	C3orf15
MAB21L3	C1orf161
MAJIN	C11orf85
MALSU1	C7orf30
MAP3K7CL	C21orf7
MAP3K19	YSK4
MAP10	KIAA1383
MARC1	MOSC1
MARC2	MOSC2
MAU2	KIAA0892
MB21D1	C6orf150
MB21D2	C3orf59
MCEMP1	C19orf59
MCMBP	C10orf119
MCMDC2	C8orf45
MCRIP2	FAM195A
MCU	CCDC109A
MCUB	CCDC109B
MCUR1	CCDC90A
MEDAG	C13orf33
MEIOB	C16orf73
MEIOC	C17orf104
MELTF	MFI2
METAP1D	MAP1D
METTL15	METT5D1
METTL16	METT10D
METTL17	METT11D1
METTL18	C1orf156
METTL21A	FAM119A
METTL21B	FAM119B
METTL21C	C13orf39
METTL22	C16orf68
METTL23	C17orf95
METTL24	C6orf186
METTL25	C12orf26
METTL26	C16orf13
MFSD4A	MFSD4
MFSD4B	KIAA1919
MFSD12	C19orf28
MFSD13A	TMEM180
MFSD14A	HIAT1
MFSD14B	HIATL1
MGARP	C4orf49
MGME1	C20orf72
MICU1	CBARA1
MICU2	EFHA1
MICU3	EFHA2
MIEF1	SMCR7L
MIEF2	SMCR7
MIEN1	C17orf37
MIGA1	FAM73A
MIGA2	FAM73B
MILR1	C17orf60
MINOS1	C1orf151
MIR1-1HG	C20orf166
MIS18A	C21orf45
MIS18BP1	C14orf106
MISP	C19orf21
MLIP	C6orf142
MMS22L	C6orf167
MOB1A	MOBKL1B
MOB1B	MOBKL1A
MOB3A	MOBKL2A
MOB3B	MOBKL2B
MOB3C	MOBKL2C
MOB4	MOBKL3
MPC1	BRP44L
MPC2	BRP44
MPLKIP	C7orf11
MRC1	MRC1L1
MRGBP	C20orf20
MRM2	FTSJ2
MRM3	RNMTL1
MROH1	HEATR7A
MROH2B	HEATR7B2
MROH5	FLJ43860
MROH6	C8orf73
MROH7	C1orf175
MROH8	C20orf132
MROH9	C1orf129
MRPL57	MRP63
MRPL58	ICT1
MS4A8	MS4A8B
MSANTD1	C4orf44
MSANTD2	C11orf61
MSANTD3	C9orf30
MSANTD4	KIAA1826
MSMO1	SC4MOL
MSRB1	SEPX1
MSS51	ZMYND17
MTCL1	KIAA0802
MTERF1	MTERF
MTERF2	MTERFD3
MTERF3	MTERFD1
MTERF4	MTERFD2
MTFP1	MTP18
MTFR1L	FAM54B
MTFR2	FAM54A
MTG2	GTPBP5
MTURN	C7orf41
MVB12A	FAM125A
MVB12B	FAM125B
MYCL	MYCL1
MYDGF	C19orf10
MYRF	C11orf9
MZB1	MGC29506
MZT1	C13orf37
MZT2A	FAM128A
MZT2B	FAM128B
NAA38	LSMD1
NAA60	NAT15
NABP1	OBFC2A
NABP2	OBFC2B
NADK2	C5orf33
NAPRT	NAPRT1
NAT16	C7orf52
NATD1	C17orf103
NAXD	CARKD
NAXE	APOA1BP
NBPF15	NBPF16
NCBP3	C17orf85
NCMAP	C1orf130
NDC1	TMEM48
NDNF	C4orf31
NDUFAF5	C20orf7
NDUFAF6	C8orf38
NDUFAF7	C2orf56
NDUFAF8	C17orf89
NECTIN1	PVRL1
NECTIN2	PVRL2
NECTIN3	PVRL3
NECTIN4	PVRL4
NELFA	WHSC2
NELFB	COBRA1
NELFCD	TH1L
NELFE	RDBP
NEMF	SDCCAG1
NEMP1	TMEM194A
NEPRO	C3orf17
NEURL1	NEURL
NIFK	MKI67IP
NIM1K	MGC42105
NME8	TXNDC3
NME9	TXNDC6
NMRK1	C9orf95
NMRK2	ITGB1BP3
NOA1	C4orf14
NOCT	CCRN4L
NOL4L	C20orf112
NOP9	C14orf21
NOXRED1	C14orf148
NPAP1	C15orf2
NPIPA1	NPIP
NPIPB3	NPIPL3
NPR3	C5orf23
NPY4R	PPYR1
NRDC	NRD1
NRDE2	C14orf102
NREP	C5orf13
NRROS	LRRC33
NSMCE3	NDNL2
NSMF	NELF
NSRP1	CCDC55
NT5C3A	NT5C3
NT5C3B	NT5C3L
NTMT1	METTL11A
NTPCR	C1orf57
NUGGC	C8orf80
NUP58	NUPL1
NUTM1	C15orf55
NUTM2A	FAM22A
NUTM2D	FAM22D
NUTM2F	FAM22F
NUTM2G	FAM22G
NXPE1	FAM55A
NXPE3	FAM55C
NXPE4	FAM55D
NYAP1	C7orf51
NYAP2	KIAA1486
OARD1	C6orf130
OGFOD3	C17orf101
OOSP2	PLAC1L
OPRPN	PROL1
OR52A4P	OR52A4
ORC1	ORC1L
ORC2	ORC2L
ORC3	ORC3L
ORC4	ORC4L
ORC5	ORC5L
ORC6	ORC6L
OSER1	C20orf111
OTOGL	C12orf64
OTULIN	FAM105B
OXLD1	C17orf90
P3H1	LEPRE1
P3H2	LEPREL1
P3H3	LEPREL2
P3H4	SC65
PAGR1	C16orf53
PAK5	PAK7
PALD1	KIAA1274
PAM16	TIMM16
PARPBP	C12orf48
PATJ	INADL
PAXBP1	GCFC1
PBDC1	CXorf26
PCED1A	FAM113A
PCED1B	FAM113B
PCNX1	PCNX
PCNX2	PCNXL2
PCNX3	PCNXL3
PCNX4	C14orf135
PGGHG	ATHL1
PHF24	KIAA1045
PHYKPL	AGXT2L2
PIANP	C12orf53
PIDD1	LRDD
PIEZO2	FAM38B
PIFO	C1orf88
PIH1D3	CXorf41
PITHD1	C1orf128
PKM	PKM2
PLEKHA8P1	PLEKHA9
PLEKHS1	C10orf81
PLGRKT	C9orf46
PLPP1	PPAP2A
PLPP2	PPAP2C
PLPP3	PPAP2B
PLPP4	PPAPDC1A
PLPP5	PPAPDC1B
PLPP6	PPAPDC2
PLPP7	PPAPDC3
PLPPR1	LPPR1
PLPPR2	LPPR2
PLPPR3	LPPR3
PLPPR4	LPPR4
PLPPR5	LPPR5
PMEL	SILV
PNISR	SFRS18
POGLUT1	KTELC1
POMGNT2	C3orf39
PPIAL4A	PPIAL4B
PPP1R17	C7orf16
PPP1R18	KIAA1949
PPP1R21	KLRAQ1
PPP1R26	KIAA0649
PPP1R27	DYSFIP1
PPP1R32	C11orf66
PPP1R35	C7orf47
PPP1R36	C14orf50
PPP1R42	LRRC67
PPP4R3A	SMEK1
PPP4R3B	SMEK2
PPP6R1	SAPS1
PPP6R2	SAPS2
PPP6R3	SAPS3
PQLC2L	C3orf55
PRAC1	PRAC
PRADC1	C2orf7
PRAMEF20	PRAMEF21
PRELID3A	SLMO1
PRELID3B	SLMO2
PRIMPOL	CCDC111
PRMT9	PRMT10
PROSER1	C13orf23
PROSER2	C10orf47
PROSER3	C19orf55
PRR14L	C22orf30
PRR27	C4orf40
PRR29	C17orf72
PRR30	C2orf53
PRR35	C16orf11
PRRC2A	BAT2
PRRC2B	BAT2L1
PRRC2C	BAT2L2
PRSS58	TRYX3
PRUNE1	PRUNE
PTBP3	ROD1
PTCHD4	C6orf138
PTGDR2	GPR44
PTPA	PPP2R4
PTRHD1	C2orf79
PUDP	HDHD1A
PUM3	KIAA0020
PXDC1	C6orf145
PXYLP1	ACPL2
PYM1	WIBG
QTRT2	QTRTD1
R3HCC1L	C10orf28
R3HDM4	C19orf22
RAB29	RAB7L1
RAB34	RAB39
RABL6	C9orf86
RACK1	GNB2L1
RAD51B	RAD51L1
RAD51D	RAD51L3
RBBP8NL	C20orf151
RBFA	C18orf22
RBFOX1	A2BP1
RBFOX2	RBM9
RBM48	C7orf64
RBSN	ZFYVE20
RCC1L	WBSCR16
REC114	C15orf60
RFLNA	FAM101A
RFLNB	FAM101B
RGCC	C13orf15
RIC1	KIAA1432
RIDA	HRSP12
RIPPLY3	DSCR6
RITA1	C12orf52
RMDN1	FAM82B
RMDN2	FAM82A1
RMDN3	FAM82A2
RMI2	C16orf75
RPP25L	C9orf23
RRNAD1	C1orf66
RRP36	C6orf153
RSG1	C1orf89
RSPH14	RTDR1
RSRP1	C1orf63
RTCA	RTCD1
RTCB	C22orf28
RTFDC1	C20orf43
RTP5	C2orf85
RUBCN	KIAA0226
RUBCNL	C13orf18
RUSC1-AS1	C1orf104
RWDD4	RWDD4A
SAMD15	C14orf174
SAPCD1	C6orf26
SAPCD2	C9orf140
SARAF	TMEM66
SAXO1	FAM154A
SAXO2	FAM154B
SAYSD1	C6orf64
SBSPON	C8orf84
SC5D	SC5DL
SCAF4	SFRS15
SCAF8	RBM16
SCGB2B2	SCGBL
SCIMP	C17orf87
SCP2D1	C20orf79
SDE2	C1orf55
SDHAF3	ACN9
SDHAF4	C6orf57
SERTM1	C13orf36
SETD9	C5orf35
SFR1	C10orf78
SFSWAP	SFRS8
SGF29	CCDC101
SGO1	SGOL1
SGO2	SGOL2
SH3D21	C1orf113
SHCBP1L	C1orf14
SHTN1	KIAA1598
SIGLECL1	C19orf75
SIMC1	C5orf25
SKIDA1	C10orf140
SKOR1	LBXCOR1
SLC8B1	SLC24A6
SLC9B1	NHEDC1
SLC9B2	NHEDC2
SLC9C1	SLC9A10
SLC9C2	SLC9A11
SLC18B1	C6orf192
SLC25A47	C14orf68
SLC25A51	MCART1
SLC25A52	MCART2
SLC25A53	MCART6
SLC35F6	C2orf18
SLC35G1	TMEM20
SLC35G2	TMEM22
SLC35G3	AMAC1
SLC35G5	AMAC1L2
SLC35G6	AMAC1L3
SLC50A1	RAG1AP1
SLC51A	OSTalpha
SLC52A1	GPR172B
SLC52A2	GPR172A
SLC52A3	C20orf54
SLF1	ANKRD32
SLF2	FAM178A
SLIRP	C14orf156
SLX1A	GIYD1
SLX1B	GIYD2
SLX4	BTBD12
SLX4IP	C20orf94
SMCO1	C3orf43
SMCO3	C12orf69
SMCO4	C11orf75
SMDT1	C22orf32
SMG8	C17orf71
SMG9	C19orf61
SMIM7	C19orf42
SMIM8	C6orf162
SMIM11A	FAM165B
SMIM14	C4orf34
SMIM15	C5orf43
SMIM19	C8orf40
SMIM21	C18orf62
SNU13	NHP2L1
SNX29	RUNDC2A
SOGA1	C20orf117
SOGA3	C6orf174
SOWAHA	ANKRD43
SOWAHB	ANKRD56
SOWAHC	ANKRD57
SOWAHD	ANKRD58
SPACA7	C13orf28
SPACA9	C9orf9
SPANXD	SPANXE
SPATA6L	C9orf68
SPATA25	C20orf165
SPATA31A3	FAM75A3
SPATA31D1	FLJ46321
SPATA31E1	C9orf79
SPATA32	C17orf46
SPATA33	C16orf55
SPATA45	C1orf227
SPATC1L	C21orf56
SPDL1	CCDC99
SPECC1	CYTSB
SPECC1L	CYTSA
SPICE1	CCDC52
SPIDR	KIAA0146
SPOUT1	C9orf114
SPPL2C	IMP5
SPRTN	C1orf124
SPRYD7	C13orf1
SPTSSA	C14orf147
SPTSSB	C3orf57
SPX	C12orf39
SREK1	SFRS12
SREK1IP1	SFRS12IP1
SRPRA	SRPR
SRSF1	SFRS1
SRSF2	SFRS2
SRSF3	SFRS3
SRSF4	SFRS4
SRSF5	SFRS5
SRSF6	SFRS6
SRSF7	SFRS7
SRSF8	SFRS2B
SRSF9	SFRS9
SRSF11	SFRS11
SRSF12	SFRS13B
SSC4D	SRCRB4D
SSMEM1	C7orf45
SSUH2	C3orf32
STK26	MST4
STKLD1	C9orf96
STPG1	C1orf201
STPG2	C4orf37
STPG3	C9orf173
STRIP1	FAM40A
STRIP2	FAM40B
STUM	C1orf95
SUCO	C1orf9
SUGCT	C7orf10
SUGP1	SF4
SUGP2	SFRS14
SUPT20H	FAM48A
SUPT20HL1	FAM48B1
SUPT20HL2	FAM48B2
SUSD6	KIAA0247
SVBP	CCDC23
SWI5	C9orf119
SWSAP1	C19orf39
SWT1	C1orf26
SYNDIG1	TMEM90B
SYNDIG1L	TMEM90A
SYNE3	C14orf49
SYNE4	C19orf46
SZRD1	C1orf144
TAMM41	C3orf31
TANGO2	C22orf25
TANGO6	TMCO7
TBATA	C10orf27
TBC1D31	WDR67
TBC1D32	C6orf170
TCAF1	FAM115A
TCAF2	FAM115C
TCAIM	C3orf23
TCEAL9	WBP5
TCEANC2	C1orf83
TDRP	C8orf42
TEFM	C17orf42
TEN1	C17orf106
TENM2	ODZ2
TENM3	ODZ3
TENM4	ODZ4
TEPSIN	C17orf56
TERB2	C15orf43
TESMIN	MTL5
TESPA1	KIAA0748
TEX26	C13orf26
TEX29	C13orf16
TEX30	C13orf27
TEX33	C22orf33
TEX35	C1orf49
TEX37	C2orf51
TEX40	C11orf20
TEX43	C5orf48
THAP12	PRKRIR
THEM6	C8orf55
THEMIS2	C1orf38
TICRR	C15orf42
TIGAR	C12orf5
TIMM10B	FXC1
TIMM21	C18orf55
TIMMDC1	C3orf1
TKFC	DAK
TLDC1	KIAA1609
TLDC2	C20orf118
TMA7	CCDC72
TMA16	C4orf43
TMEM14EP	TMEM14E
TMEM35A	TMEM35
TMEM52B	C12orf59
TMEM74B	C20orf46
TMEM94	KIAA0195
TMEM178A	TMEM178
TMEM230	C20orf30
TMEM234	C1orf91
TMEM236	FAM23A
TMEM237	ALS2CR4
TMEM240	C1orf70
TMEM241	C18orf45
TMEM242	C6orf35
TMEM243	C7orf23
TMEM244	C6orf191
TMEM245	C9orf5
TMEM246	C9orf125
TMEM248	C7orf42
TMEM251	C14orf109
TMEM252	C9orf71
TMEM254	C10orf57
TMEM255A	FAM70A
TMEM255B	FAM70B
TMEM256	C17orf61
TMEM257	CXorf1
TMEM258	C11orf10
TMEM259	C19orf6
TMEM260	C14orf101
TMEM261	C9orf123
TMEM263	C12orf23
TMEM266	C15orf27
TMEM267	C5orf28
TMEM268	C9orf91
TMSB4XP8	TMSL3
TNS2	TENC1
TOMM70	TOMM70A
TONSL	NFKBIL2
TOR4A	C9orf167
TP73-AS1	KIAA0495
TPGS2	C18orf10
TRABD2A	C2orf89
TRAPPC3L	BET3L
TRAPPC8	KIAA1012
TRAPPC11	C4orf41
TRAPPC12	TTC15
TRAPPC13	C5orf44
TRIM51	SPRYD5
TRMO	C9orf156
TRMT1L	C1orf25
TRMT10A	RG9MTD2
TRMT10B	RG9MTD3
TRMT10C	RG9MTD1
TRMT13	CCDC76
TRMT44	C4orf23
TSACC	C1orf182
TSPEAR	C21orf29
TSPOAP1	BZRAP1
TSR3	C16orf42
TTI1	KIAA0406
TTI2	C8orf41
TTLL13P	TTLL13
TUBB4A	TUBB4
TUBB4B	TUBB2C
TUBB7P	TUBB4Q
TVP23A	FAM18A
TVP23B	FAM18B
TVP23C	FAM18B2
TXNRD3NB	TXNRD3IT1
TYMSOS	C18orf56
TYW5	C2orf60
U2SURP	SR140
UBALD1	FAM100A
UBALD2	FAM100B
UBE3D	UBE2CBP
UFL1	KIAA0776
UNC79	KIAA1409
UQCC1	UQCC
UQCC2	C6orf125
UQCC3	C11orf83
URAD	PRHOXNB
URI1	C19orf2
USB1	C16orf57
USF3	KIAA2018
UTP4	CIRH1A
UTP11	UTP11L
UTS2B	UTS2D
UVSSA	KIAA1530
VCPKMT	C14orf138
VEGFD	FIGF
VIMP	SELS
VIPAS39	VIPAR
VMP1	TMEM49
VPS9D1	C16orf7
VPS50	CCDC132
VRTN	C14orf115
VSTM4	C10orf72
VWA7	C6orf27
VWA8	KIAA0564
VWA9	C15orf44
WAPL	WAPAL
WBP1L	C10orf26
WDCP	C2orf44
WDPCP	C2orf86
WDR45B	WDR45L
WDR83OS	C19orf56
WHRN	DFNB31
WRAP73	WDR8
XXYLT1	C3orf21
YAE1D1	C7orf36
YBEY	C21orf57
YBX3	CSDA
ZBED6CL	C7orf29
ZBED8	C5orf54
ZBED9	SCAND3
ZBTB14	ZFP161
ZBTB18	ZNF238
ZBTB21	ZNF295
ZC2HC1A	FAM164A
ZC2HC1B	C6orf94
ZC2HC1C	FAM164C
ZFAND4	ANUBL1
ZFP69	ZNF642
ZFP69B	ZNF643
ZGRF1	C4orf21
ZKSCAN7	ZNF167
ZKSCAN8	ZNF192
ZNF106	ZFP106
ZNF112	ZFP112
ZNF321P	ZNF321
ZNF322	ZNF322A
ZNF322P1	ZNF322B
ZNF436-AS1	C1orf213
ZNF816	ZNF816A
ZPR1	ZNF259
ZSCAN9	ZNF193
ZSCAN25	ZNF498
ZSCAN26	ZNF187
ZSCAN30	ZNF397OS
ZSCAN31	ZNF323
ZSCAN32	ZNF434
ZSWIM8	KIAA0913
CCAR2	KIAA1967
CFAP47	CXorf22
KMT2B	MLL4
KMT2D	MLL2
PTPN20	PTPN20B
SCAF11	SFRS2IP
SPATA31A1	FAM75A2
SZT2	KIAA0467
TXLNGY	CYorf15B
