# Supplementary material for: Evolutionary route of nasopharyngeal carcinoma metastasis and its clinical significance
Source: Nat Commun. 2023 Feb 4;14:610. doi: 10.1038/s41467-023-35995-2 (PMC9899247; doi:10.1038/s41467-023-35995-2)
Supplement: Supplementary file 9 — Supplementary Data 7 [file 41467_2023_35995_MOESM9_ESM.zip › Codes-20220701/1.Basic_mutation_analysis/README.txt]

A pipeline to perform basic analysis of mutations.

This process is an integrated analysis process for sample mutations, including mutation list format conversion, filtering, imputation, drive gene analysis, mutational signature analysis, statistics and visualization.

Operating systems: Centos7 X86_64
Requirements: R 3.5.1, Perl, samtools v1.9; MATLAB_Runtime environment (requred by MutSigCV); MutSigCV v1.41; R package: maftools 2.0.10, ggsci 2.9, Palimpsest 1.0.0, BSgenome.Hsapiens.UCSC.hg38 1.4.1, data.table 1.13, NMF 0.23.0.

After completing the required configuration and software installation, please run "sh run.sh" to perform all analyses.

The demo input file contains mutation files from different sample of an individual patient and a gene name correspondence file which was used to convert the gene names in our results to the gene names used in the MutSigCV database.

The output directory includes Output/1.MAF, Output/2.Imputation, Output/3.Maf_analysis and Output/4.Mut_Signature.
