# Supplementary material for: Evolutionary route of nasopharyngeal carcinoma metastasis and its clinical significance
Source: Nat Commun. 2023 Feb 4;14:610. doi: 10.1038/s41467-023-35995-2 (PMC9899247; doi:10.1038/s41467-023-35995-2)
Supplement: Supplementary file 9 — Supplementary Data 7 [file 41467_2023_35995_MOESM9_ESM.zip › Codes-20220701/1.Basic_mutation_analysis/run.sh]

### Convert vcfs into maf format (vcf files are in 1.VCF derectory)
ls Example/1.VCF/* | perl -wanle'/(P\S+)\.vcf/;print "$_\t$1"' > tmp/vcf.lst
mkdir -p Output/1.MAF
perl Script/vcf2maf.pl tmp/vcf.lst > Output/1.MAF/1.ALL_sample/Merged_SNV_INDEL.maf
Rscript Script/Maf_analysis.R Output/1.MAF/1.ALL_sample/Merged_SNV_INDEL.maf Clinical_info/Sample_info.txt
perl Script/vcf2maf.pl tmp/vcf.lst filt > Output/1.MAF/1.ALL_sample/Merged_SNV_INDEL.filt.maf

### Mutation imputation
less Output/1.MAF/1.ALL_sample/Merged_SNV_INDEL.maf | perl -wanle'print $_ and next if /^Hugo/;$F[-1]=~/P(\d+)/;print $_ if $1>19' > Output/2.Imputation/Merged_SNV_INDEL.maf
mkdir Output/2.Imputation/workdir
perl Script/Split_maf.pl Output/2.Imputation/Merged_SNV_INDEL.maf Output/2.Imputation/workdir
# Note: bam_dir--the directroy contains all .bam and .bai files of each sample; Please install samtools before run the following scripts
ls Output/2.Imputation/workdir/*.maf | perl -wanle'print "perl Script/Mutation_imputation.raw.pl $_ Bam_dir Output/2.Imputation"' > Output/2.Imputation/Impution.sh
sh Output/2.Imputation/Impution.sh
perl Script/Merge_file.pl Output/2.Imputation/P*imputed.maf > Output/2.Imputation/Merged_SNV_INDEL.imputed.maf
perl Script/Merge_file.pl Output/2.Imputation/P*imputed_raw.maf > Output/2.Imputation/Merged_SNV_INDEL.imputed_raw.maf
rm Output/2.Imputation/P*imputed*maf
cd Output/2.Imputation && Rscript ../Script/Signature_of_each_mutation.R && cd ..
perl Script/Filt_imputated_mut_maf.pl Output/2.Imputation/Merged_SNV_INDEL.imputed.maf Output/1.MAF/1.ALL_sample/Merged_SNV_INDEL.filt.maf > Output/2.Imputation/Merged_SNV_INDEL.imputed.filt.maf
perl Script/Filt_imputated_mut_maf.pl Output/2.Imputation/Merged_SNV_INDEL.imputed_raw.maf Output/1.MAF/1.ALL_sample/Merged_SNV_INDEL.filt.maf > Output/2.Imputation/Merged_SNV_INDEL.imputed_raw.filt.maf

### Mutation separation && analysis
ln -s Output/2.Imputation/Final_SNV_INDEL.imputed.maf Output/3.Maf_analysis/Merged_SNV_INDEL.imputed.maf
perl Script/Tumor_type_merge_split_maf.pl Output/3.Maf_analysis/Merged_SNV_INDEL.imputed.maf Output/3.Maf_analysis
mkdir Output/3.Maf_analysis/All Output/3.Maf_analysis/Pri Output/3.Maf_analysis/Lyn Output/3.Maf_analysis/Met
Rscript Script/Maf_analysis.R Output/3.Maf_analysis/All/Merged_SNV_INDEL.imputed.maf
Rscript Script/Maf_analysis.R Output/3.Maf_analysis/Pri/Pri_tumor.maf
Rscript Script/Maf_analysis.R Output/3.Maf_analysis/Lyn/Lyn_tumor.maf
Rscript Script/Maf_analysis.R Output/3.Maf_analysis/Met/Met_tumor.maf
# Driver gene analysis
mkdir Output/3.Maf_analysis/Driver_mut && cd Output/3.Maf_analysis/Driver_mut
perl Script/Normal_database_filt.pl ../Pri_tumor.maf > Pri_tumor.filt_norm.maf
perl Script/Normal_database_filt.pl ../Lyn_tumor.maf > Lyn_tumor.filt_norm.maf
perl Script/Normal_database_filt.pl ../Met_tumor.maf > Met_tumor.filt_norm.maf
Rscript ../../Script/Prepare_for_MuSigCV.R Pri_tumor.filt_norm.maf
Rscript ../../Script/Prepare_for_MuSigCV.R Lyn_tumor.filt_norm.maf
Rscript ../../Script/Prepare_for_MuSigCV.R Met_tumor.filt_norm.maf
# Note: Please install the MutSigCV_1.41 into the directory "/Parental_dir/MutSigCV_1.41" and install MATLAB_Runtime enviroment in "/Parental_dir/MATLAB_Runtime" before run the following scripts
/Parental_dir/MutSigCV_1.41/run_MutSigCV.sh /Parental_dir/MATLAB_Runtime/v901 Pri_tumor.filt_norm.maf /Parental_dir/MutSigCV_1.41/exome_full192.coverage.txt /Parental_dir/MutSigCV_1.41/gene.covariates.txt Pri_tumor.filt_norm.MuSigCV /Parental_dir/MutSigCV_1.41/mutation_type_dictionary_file.txt /Parental_dir/MutSigCV_1.41/chr_files_hg38
/Parental_dir/MutSigCV_1.41/run_MutSigCV.sh /Parental_dir/MATLAB_Runtime/v901 Lyn_tumor.filt_norm.maf
/Parental_dir/MutSigCV_1.41/exome_full192.coverage.txt /Parental_dir/MutSigCV_1.41/gene.covariates.txt Lyn_tumor.filt_norm.MuSigCV /Parental_dir/MutSigCV_1.41/mutation_type_dictionary_file.txt /Parental_dir/MutSigCV_1.41/chr_files_hg38
/Parental_dir/MutSigCV_1.41/run_MutSigCV.sh /Parental_dir/MATLAB_Runtime/v901 Met_tumor.filt_norm.maf
/Parental_dir/MutSigCV_1.41/exome_full192.coverage.txt /Parental_dir/MutSigCV_1.41/gene.covariates.txt Met_tumor.filt_norm.MuSigCV /Parental_dir/MutSigCV_1.41/mutation_type_dictionary_file.txt /Parental_dir/MutSigCV_1.41/chr_files_hg38
perl Script/Mutsig_result_edit.pl Pri_tumor.filt_norm.MuSigCV.sig_genes.txt Example/hugo_to_mutSigSymbol.txt | perl -wanle'print $_ and next if /^gene/;$F[-1]=$F[-2];print join "\t",@F' > Pri_tumor.filt_norm.MuSigCV.sig_genes.edit.txt
perl Script/Mutsig_result_edit.pl Lyn_tumor.filt_norm.MuSigCV.sig_genes.txt Example/hugo_to_mutSigSymbol.txt | perl -wanle'print $_ and next if /^gene/;$F[-1]=$F[-2];print join "\t",@F' > Lyn_tumor.filt_norm.MuSigCV.sig_genes.edit.txt
perl Script/Mutsig_result_edit.pl Met_tumor.filt_norm.MuSigCV.sig_genes.txt Example/hugo_to_mutSigSymbol.txt | perl -wanle'print $_ and next if /^gene/;$F[-1]=$F[-2];print join "\t",@F' > Met_tumor.filt_norm.MuSigCV.sig_genes.edit.txt
cat *sig_genes.edit.txt | awk '$14<0.001' | cut -f1 | sort | uniq > MuSigCV_driver_gene.lst
  
### Mutational signature analysis
mkdir -p Output/4.Mut_Signature/Denovo_sig; cd Output/4.Mut_Signature/Denovo_sig
ln -s ../3.Maf_analysis/Pri/Pri_tumor.maf .
ln -s ../3.Maf_analysis/Lyn/Lyn_tumor.maf .
ln -s ../3.Maf_analysis/Met/Met_tumor.maf .
cd ../../
Rscript Script/Signature_analysis_new.R Output/4.Mut_Signature/Denovo_sig/Pri_tumor.maf
Rscript Script/Signature_analysis_new.R Output/4.Mut_Signature/Denovo_sig/Lyn_tumor.maf
Rscript Script/Signature_analysis_new.R Output/4.Mut_Signature/Denovo_sig/Met_tumor.maf
mkdir Output/4.Mut_Signature/Known_sig; cd Output/4.Mut_Signature/Known_sig; ln -s ../Output/2.Imputation/Merged_SNV_INDEL.imputed.wes.maf .; cd ../../
Rscript Script/Signature_of_each_mutation.R Output/4.Mut_Signature/Known_sig/Merged_SNV_INDEL.imputed.maf Output/4.Mut_Signature/Known_sig
