# Supplementary material for: Evolutionary route of nasopharyngeal carcinoma metastasis and its clinical significance
Source: Nat Commun. 2023 Feb 4;14:610. doi: 10.1038/s41467-023-35995-2 (PMC9899247; doi:10.1038/s41467-023-35995-2)
Supplement: Supplementary file 9 — Supplementary Data 7 [file 41467_2023_35995_MOESM9_ESM.zip › Codes-20220701/1.Basic_mutation_analysis/Script/Choose_exonic_mut_from_MAF.pl]

#!/usr/bin/perl -w
=head1 #===============================================================================
#        USAGE: perl Filt_silent_mut_from_Maf.pl <Mutation.maf> > <Mutation_nosilent.maf> 
#
#  DESCRIPTION: Filt silent mutations from maf file
#
#  INPUT FILES: 
#
# REQUIREMENTS:
#        NOTES: None
#       AUTHOR: Xiaolong Zhang, zhangxiaol1@sysucc.org.cn
# ORGANIZATION: Bioinformatics Center, Sun Yat-sen University Cancer Center
#      VERSION: 1.0
#      CREATED: //2017
#     REVISION: ---
#===============================================================================
=cut
die `pod2text $0` unless @ARGV == 1;
use strict;

open IN, shift or die $!;
my $header = <IN>;
print $header;

while (<IN>){
	my @F = split /\t/;
	print $_ if $F[4] eq "Frame_Shift_Del" or $F[4] eq "In_Frame_Ins" or $F[4] eq "Missense_Mutation" or $F[4] eq "Multi_Hit" or $F[4] eq "Nonsense_Mutation" or $F[4] eq "In_Frame_Del" or $F[4] eq "Splice_Site" or $F[4] eq "Frame_Shift_Ins" or $F[4] eq "Nonstop_Mutation" or $F[4] eq "Translation_Start_Site" or $F[4] eq "Silent";
}
