# Supplementary material for: Evolutionary route of nasopharyngeal carcinoma metastasis and its clinical significance
Source: Nat Commun. 2023 Feb 4;14:610. doi: 10.1038/s41467-023-35995-2 (PMC9899247; doi:10.1038/s41467-023-35995-2)
Supplement: Supplementary file 9 — Supplementary Data 7 [file 41467_2023_35995_MOESM9_ESM.zip › Codes-20220701/1.Basic_mutation_analysis/Script/extractSignatures.R]

extractSignatures2 = function (mat, n = NULL, nTry = 6, plotBestFitRes = FALSE, parallel = NULL) 
{
  mat = t(mat)
  zeroMutClass = names(which(rowSums(mat) == 0))
  if (length(zeroMutClass)) {
    message(paste("Warning : Found zero mutations for conversions ", 
                  zeroMutClass, sep = ""))
    mat[which(rowSums(mat) == 0), ] = 0.1
  }
  if (is.null(n)) {
    message("Estimating best rank..")
    if (!is.null(parallel)) {
      nmfTry = NMF::nmfEstimateRank(mat, seq(2, nTry), 
                                    method = "brunet", nrun = 10, seed = 123456, 
                                    .opt = parallel)
    }
    else {
      nmfTry = NMF::nmfEstimateRank(mat, seq(2, nTry), 
                                    method = "brunet", nrun = 10, seed = 123456)
    }
    if (plotBestFitRes) {
      pdf("nmf_consensus.pdf", bg = "white", pointsize = 9)
      NMF::consensusmap(nmfTry)
      dev.off()
      message("created nmf_consensus.pdf")
    }
    nmf.sum = summary(nmfTry)
    data.table::setDT(nmf.sum)
    print(nmf.sum)
    nmf.sum$diff = c(0, diff(nmf.sum$cophenetic))
    bestFit = nmf.sum[diff < 0, rank][1]
    message(paste("Using ", bestFit, " as a best-fit rank based on decreasing cophenetic correlation coefficient.", 
                  sep = ""))
    n = as.numeric(bestFit)
  }
  if (!is.null(parallel)) {
    conv.mat.nmf = NMF::nmf(x = mat, rank = n, .opt = parallel)
  }
  else {
    conv.mat.nmf = NMF::nmf(x = mat, rank = n)
  }
  w = NMF::basis(conv.mat.nmf)
  w = apply(w, 2, function(x) x/sum(x))
  colnames(w) = paste("Signature", 1:ncol(w), sep = "_")
  h = NMF::coef(conv.mat.nmf)
  if (n == 1) {
    h = h/h
    rownames(h) = paste("Signature", "1", sep = "_")
  }
  else {
    h = apply(h, 2, function(x) x/sum(x))
    rownames(h) = paste("Signature", 1:nrow(h), sep = "_")
  }
  sigs = data.table::fread(input = system.file("extdata", "signatures.txt", 
                                               package = "maftools"), stringsAsFactors = FALSE, data.table = FALSE)
  colnames(sigs) = gsub(pattern = " ", replacement = "_", x = colnames(sigs))
  rownames(sigs) = sigs$Somatic_Mutation_Type
  sigs = sigs[, -c(1:3)]
  sigs = sigs[rownames(w), ]
  aetiology = structure(list(aetiology = c("spontaneous deamination of 5-methylcytosine", 
                                           "APOBEC Cytidine Deaminase (C>T)", "defects in DNA-DSB repair by HR", 
                                           "exposure to tobacco (smoking) mutagens", "Unknown", 
                                           "defective DNA mismatch repair", "UV exposure", "Unknown", 
                                           "defects in polymerase-eta", "defects in polymerase POLE", 
                                           "exposure to alkylating agents", "Unknown", "APOBEC Cytidine Deaminase (C>G)", 
                                           "Unknown", "defective DNA mismatch repair", "Unknown", 
                                           "Unknown", "Unknown", "Unknown", "defective DNA mismatch repair", 
                                           "unknown", "exposure to aristolochic acid", "Unknown", 
                                           "exposures to aflatoxin", "Unknown", "defective DNA mismatch repair", 
                                           "Unknown", "Unknown", "exposure to tobacco (chewing) mutagens", 
                                           "Unknown")), .Names = "aetiology", row.names = c("Signature_1", 
                                                                                            "Signature_2", "Signature_3", "Signature_4", "Signature_5", 
                                                                                            "Signature_6", "Signature_7", "Signature_8", "Signature_9", 
                                                                                            "Signature_10", "Signature_11", "Signature_12", "Signature_13", 
                                                                                            "Signature_14", "Signature_15", "Signature_16", "Signature_17", 
                                                                                            "Signature_18", "Signature_19", "Signature_20", "Signature_21", 
                                                                                            "Signature_22", "Signature_23", "Signature_24", "Signature_25", 
                                                                                            "Signature_26", "Signature_27", "Signature_28", "Signature_29", 
                                                                                            "Signature_30"), class = "data.frame")
  message("Comparing against experimentally validated 30 signatures.. (See http://cancer.sanger.ac.uk/cosmic/signatures for details.)")
  coSineMat = c()
  for (i in 1:ncol(w)) {
    sig = w[, i]
    coSineMat = rbind(coSineMat, apply(sigs, 2, function(x) {
      round(crossprod(sig, x)/sqrt(crossprod(x) * crossprod(sig)), 
            digits = 3)
    }))
  }
  rownames(coSineMat) = colnames(w)
  for (i in 1:nrow(coSineMat)) {
    ae = aetiology[names(which(coSineMat[i, ] == max(coSineMat[i, 
                                                               ]))), ]
    ae = paste0("Aetiology: ", ae, " [cosine-similarity: ", 
                max(coSineMat[i, ]), "]")
    message("Found ", rownames(coSineMat)[i], " most similar to validated ", 
            names(which(coSineMat[i, ] == max(coSineMat[i, ]))), 
            ". ", ae, sep = " ")
  }
  return(list(signatures = w, contributions = h, coSineSimMat = coSineMat, 
              nmfObj = conv.mat.nmf))
}
