# Supplementary material for: Evolutionary route of nasopharyngeal carcinoma metastasis and its clinical significance
Source: Nat Commun. 2023 Feb 4;14:610. doi: 10.1038/s41467-023-35995-2 (PMC9899247; doi:10.1038/s41467-023-35995-2)
Supplement: Supplementary file 9 — Supplementary Data 7 [file 41467_2023_35995_MOESM9_ESM.zip › Codes-20220701/1.Basic_mutation_analysis/Script/Filt_imputated_mut_maf.pl]

#!/usr/bin/perl -w
=head1 #===============================================================================
#        USAGE: perl Filt_imputated_mut_maf.pl Imutated_mut.maf Filted_maf > Imutated_mut.filt.maf
#
#  DESCRIPTION: 
#
#  INPUT FILES: 
#
# REQUIREMENTS:
#        NOTES: None
#       AUTHOR: Xiaolong Zhang, zhangxiaol1@sysucc.org.cn
# ORGANIZATION: Bioinformatics Center, Sun Yat-sen University Cancer Center
#      VERSION: 1.0
#      CREATED: //2017
#     REVISION: ---
#===============================================================================
=cut
die `pod2text $0` unless @ARGV == 2;
use strict;

open IN, shift or die $!;
open IN2, shift or die $!;

my $header = <IN2>;
my %hash;
while(<IN2>){
	chomp;
	my @F = split /\t/;
	$hash{"$F[1]$F[2]"} = ();
}

$header = <IN>;
print $header;
while(<IN>){
	my @F = split /\t/;
	print $_ if exists $hash{"$F[1]$F[2]"};
}
