# Supplementary material for: Evolutionary route of nasopharyngeal carcinoma metastasis and its clinical significance
Source: Nat Commun. 2023 Feb 4;14:610. doi: 10.1038/s41467-023-35995-2 (PMC9899247; doi:10.1038/s41467-023-35995-2)
Supplement: Supplementary file 9 — Supplementary Data 7 [file 41467_2023_35995_MOESM9_ESM.zip › Codes-20220701/1.Basic_mutation_analysis/Script/GATK_vcf2simp.pl]

#!/usr/bin/perl -w
=head1 #===============================================================================
#        USAGE: perl GATK_vcf2simp.pl <vcf.lst> > Merged_mutation.simp
#
#  DESCRIPTION: Change VCF files (GATK output) into SIMP format 
#
#  INPUT FILES: List file containing vcf locations and sample ID
#
# REQUIREMENTS:
#        NOTES: None
#       AUTHOR: Xiaolong Zhang, zhangxiaol1@sysucc.org.cn
# ORGANIZATION: Bioinformatics Center, Sun Yat-sen University Cancer Center
#      VERSION: 1.0
#      CREATED: //2017
#     REVISION: ---
#===============================================================================
=cut
die `pod2text $0` unless @ARGV == 1;
use strict;

open IN, shift or die $!;

print "Chromosome\tPosition\tRef\tMut\tSampleID\tDepth\tAlt_count\n";

while (<IN>){
	chomp;
	my $file = (split /\t/, $_)[0];
	my $sample_id = (split /\t/, $_)[1];
	open IN2, $file or die $!;
	while (<IN2>){
		next if /^#/;
		chomp;
		my @F = split /\t/;
		my @G = split /:/, $F[9];
		my @H = split /,/, $G[1];
		my $dp = $H[0] + $H[1];
		$F[0] =~ s/chr//;
		print join "\t", @F[0..1], @F[3..4], $sample_id, $dp, $H[1], "\n";
	}
}
