# Supplementary material for: Evolutionary route of nasopharyngeal carcinoma metastasis and its clinical significance
Source: Nat Commun. 2023 Feb 4;14:610. doi: 10.1038/s41467-023-35995-2 (PMC9899247; doi:10.1038/s41467-023-35995-2)
Supplement: Supplementary file 9 — Supplementary Data 7 [file 41467_2023_35995_MOESM9_ESM.zip › Codes-20220701/1.Basic_mutation_analysis/Script/ln_vcf.pl]

#! perl -w
use strict;
use File::Basename;

open IN, "/disk/zxl/projects/Nasopharynx_cancer/1.SNV_INDEL/tmp/Rename.lst" or die $!;

my %hash;
while (<IN>){
	chomp;
	my @F = split;
	$hash{$F[0]} = $F[1];
}

my @file = `ls /mnt/zxl_backup/Nasopharynx_cancer/WES/SNV_INDEL/*.PASS.vcf-anno.vcf /mnt/zxl_backup/Nasopharynx_cancer/WGS/SNV_INDEL/*.PASS.vcf-anno.vcf`;

for (@file){
	chomp;
	my $file_name = basename($_);
	$file_name =~ /(\S+)_vs/;
	my $name = $1;
	$name =~ s/LU01//;
	my $alt_name = "$hash{$name}.vcf";
	print "ln -s $_ /disk/zxl/projects/Nasopharynx_cancer/1.SNV_INDEL/1.VCF/$alt_name\n";
}
