# Supplementary material for: Evolutionary route of nasopharyngeal carcinoma metastasis and its clinical significance
Source: Nat Commun. 2023 Feb 4;14:610. doi: 10.1038/s41467-023-35995-2 (PMC9899247; doi:10.1038/s41467-023-35995-2)
Supplement: Supplementary file 9 — Supplementary Data 7 [file 41467_2023_35995_MOESM9_ESM.zip › Codes-20220701/1.Basic_mutation_analysis/Script/Maf_analysis.R]

# useage: Rscript Maf_analysis.R <Mut.maf> <Sample_info.txt>
args = commandArgs(T)
library("maftools")
library("ggsci")
#args[1] = "../2.MAF/1.ALL_sample_filt/Merged_SNV_INDEL.maf"
#args[2] = "Clinical_info/Sample_info.txt"
if (!is.na(args[2])) {
  laml = read.maf(maf = args[1], clinicalData = args[2], removeDuplicatedVariants = F)
}else{
  laml = read.maf(maf = args[1], removeDuplicatedVariants = F)
}
Name = sub(".maf", "", args[1])

flags = c("TTN", "MUC16", "OBSCN", "AHNAK2", "SYNE1", "FLG", "MUC5B",
            "DNAH17", "PLEC", "DST", "SYNE2", "NEB", "HSPG2", "LAMA5", "AHNAK",
            "HMCN1", "USH2A", "DNAH11", "MACF1", "MUC17")

# Variants summary
print("Variants summary")
pdf(file = paste(Name, ".summary.pdf", sep=""))
plotmafSummary(maf = laml, rmOutlier = TRUE, addStat = 'median', dashboard = TRUE)
dev.off()
pdf(file = paste(Name, ".tcga_compare.pdf", sep = ""), height=3, width=6)
laml.mutload = tcgaCompare(maf = laml, cohortName = 'NPC')
dev.off()
pdf(file = paste(Name, ".titv.pdf", sep = ""))
laml.titv = titv(maf = laml, plot = FALSE, useSyn = TRUE)
plotTiTv(res = laml.titv)
dev.off()
pdf(file = paste(Name, ".gene_cloud.pdf", sep = ""))
geneCloud(input = laml, top = 50)
dev.off()
pdf(file = paste(Name, ".vaf_plot.pdf", sep = ""))
vafPlot = plotVaf(maf = laml, vafCol = 'VAF', flip = TRUE)
dev.off()
# Oncoplot
print("Oncoplot")
pdf(file = paste(Name, ".oncoplot.pdf", sep = ""), height=8, width=12)
col = ggsci::pal_npg("nrc")(10)
names(col) = c('Frame_Shift_Del', 'In_Frame_Ins', 'Missense_Mutation', 'Multi_Hit', 
               'Nonsense_Mutation', 'In_Frame_Del', 'Splice_Site', 'Frame_Shift_Ins',
               'Nonstop_Mutation', 'Translation_Start_Site')
if (!is.na(args[2])) {
  laml.fab.anno = read.delim(args[2], sep = '\t')
  annoCount = 0
  annoTerm = NULL
  for (i in 2:ncol(laml.fab.anno)){
    annoCount = annoCount + nlevels(laml.fab.anno[,i])
    annoTerm = c(annoTerm, levels(laml.fab.anno[,i]))
  }
#  if (annoCount <= 12){
#    fabcolors = RColorBrewer::brewer.pal(n = annoCount,name = 'Set3')
#    names(fabcolors) = annoTerm
#    fabcolors = list(Tumor_type = fabcolors)
#    oncoplot(maf = laml, top = 50, colors = col, removeNonMutated = F, clinicalFeatures = 'Tumor_type', annotationColor = fabcolors, genesToIgnore = flags)
#    dev.off()
#    pdf(file = paste(Name, ".grouped_oncoplot.pdf", sep = ""), height=8, width=12)
#    oncoplot(maf = laml, top = 50, colors = col, removeNonMutated = F, clinicalFeatures = 'Tumor_type', sortByAnnotation = TRUE, annotationColor = fabcolors, genesToIgnore = flags)
#  }else{
    oncoplot(maf = laml, top = 50, colors = col, removeNonMutated = F, clinicalFeatures = 'Tumor_type', genesToIgnore = flags, showTumorSampleBarcodes = T)
    dev.off()
    pdf(file = paste(Name, ".grouped_oncoplot.pdf", sep = ""), height=8, width=12)
    oncoplot(maf = laml, colors = col, removeNonMutated = F, clinicalFeatures = 'Tumor_type', sortByAnnotation = TRUE, genesToIgnore = flags, showTumorSampleBarcodes = T)
#  }
}else{
  oncoplot(maf = laml, top = 50, removeNonMutated = F, colors = col, fontSize = 8, genesToIgnore = flags, showTumorSampleBarcodes = T)
}
dev.off()

# Somatic Interactions of top50 recurrent mutated genes
print("Somatic Interactions of top50 recurrent mutated genes")
pdf(file = paste(Name, ".interaction.pdf", sep = ""))
somaticInteractions(maf = laml, top = 50, pvalue = 0.1)
dev.off()

# pfam domain
print("pfam domain")
pdf(file = paste(Name, ".pfamDomain.pdf", sep = ""))
laml.pfam = pfamDomains(maf = laml, AACol = 'Protein_Change', top = 10)
#laml.pfam$proteinSummary[,1:7, with = FALSE]
#laml.pfam$domainSummary[,1:3, with = FALSE]
dev.off()

#Heterogeneity in tumor samples
#print("Heterogeneity in tumor samples")
ss = getSampleSummary(laml)
sample_ids = as.character(ss$Tumor_Sample_Barcode)
#pdf(file = paste(Name, ".Het_cluster.pdf", sep = ""))
#for (i in 1:length(sample_ids)){
#  sample_het = inferHeterogeneity(maf = laml, tsb = sample_ids[i], vafCol = 'VAF')
#  plotClusters(clusters = sample_het)
#}
#dev.off()
#MATH (Mutant-Allele Tumor Heterogeneity) scores to infer extent of heterogeneity
print("MATH (Mutant-Allele Tumor Heterogeneity) scores to infer extent of heterogeneity")
pdf(file = paste(Name, ".Het_MATH.pdf", sep = ""))
laml.math = math.score(maf = laml, vafCol = 'VAF', sampleName = sample_ids)
if (!is.na(args[3])) {
  rownames(laml.fab.anno) = laml.fab.anno$Tumor_Sample_Barcode
  for_boxplot = cbind(laml.math$MATH, laml.fab.anno[which(laml.fab.anno$Tumor_Sample_Barcode
                                                          %in% laml.math$Tumor_Sample_Barcode),])
  colnames(for_boxplot) = c("MATH", "Tumor_Sample_Barcode", "Tumor_type")
  par(mfcol=c(1,1), mar=c(6,5,4,5))
  boxplot(MATH ~ Tumor_type, for_boxplot, xlab = "Tumor type", ylab = "MATH score")
}
dev.off()

#Mutational Signatures
print("Mutational Signatures")
pdf(file = paste(Name, ".Each_signature.pdf", sep = ""))
laml.tnm = trinucleotideMatrix(maf = laml, ref_genome = '/disk/database/human/hg38/Gencode/genome.fa', 
                               prefix = 'chr', add = TRUE, ignoreChr = 'chr23', useSyn = TRUE)
MS_single = laml.tnm$nmf_matrix
MS_single_fraction = as.matrix(MS_single / rowSums(MS_single))
write.table(t(MS_single_fraction), file = paste(Name, ".MS_fraction.txt", sep = ""), 
            sep = "\t", quote = FALSE)
plotData = MS_single_fraction
nsigs = nrow(plotData)
par(mfrow = c(5, 2), oma = c(5, 4, 0, 0) + 0.1, 
    mar = c(0, 0, 1, 1) + 0.1)
color = c("coral4", "lightcyan4", "deeppink3", 
          "lightsalmon1", "forestgreen", "cornflowerblue")
colors = rep(color, each = 16)
for (i in 1:nsigs) {
  d = as.matrix(t(plotData[i, ]))
  barplot(d, xaxt = "n", yaxt = "n", border = FALSE, 
          col = colors, beside = TRUE, ylim = c(-0.1, 0.2), main = rownames(plotData)[i])
  axis(side = 2, at = c(0, 0.05, 0.1, 0.15, 0.2), 
       labels = c(0, 0.05, 0.1, 0.15, 0.2), pos = c(0, 0.05, 0.1, 0.15, 0.2), las = 2)
  abline(h = c(0.05, 0.1, 0.15, 0.2, 0.25), lty = 2, 
         lwd = 0.3, col = "gray70")
  rect(xleft = seq(0, 192, 32), ybottom = -0.05, 
       xright = 192, ytop = -0.02, col = color, border = "gray70")
  text(labels = c("C>A", "C>G", "C>T", "T>A", "T>C", 
                  "T>G"), y = rep(-0.08, 6), x = seq(0, 192, 32)[2:7] - 16, cex = 0.8)
}
dev.off()

#APOBEC Enrichment estimation
print("APOBEC Enrichment estimation")
pdf(file = paste(Name, ".signature.pdf", sep = ""))
MS = as.data.frame(t(colSums(laml.tnm$nmf_matrix)))
MS_fraction = as.matrix(MS[1,] / sum(MS[1,]))
barplot(MS_fraction, xaxt = "n", yaxt = "n", border = FALSE, 
        col = colors, beside = TRUE, ylim = c(-0.1, 0.2))
axis(side = 2, at = c(0, 0.05, 0.1, 0.15, 0.2), 
     labels = c(0, 0.05, 0.1, 0.15, 0.2), pos = c(0, 0.05, 0.1, 0.15, 0.2), las = 2)
abline(h = c(0.05, 0.1, 0.15, 0.2, 0.25), lty = 2, 
       lwd = 0.3, col = "gray70")
rect(xleft = seq(0, 192, 32), ybottom = -0.05, 
     xright = 192, ytop = -0.02, col = color, border = "gray70")
text(labels = c("C>A", "C>G", "C>T", "T>A", "T>C", 
                "T>G"), y = rep(-0.08, 6), x = seq(0, 192, 32)[2:7] - 16, cex = 0.8)
#plotSignatures(laml.tnm)
plotApobecDiff(tnm = laml.tnm, maf = laml)
#Signature analysis
print("Signature analysis")
require('NMF')
laml.sign = extractSignatures(mat = laml.tnm, nTry = 6, plotBestFitRes = FALSE)
plotSignatures(laml.sign)
plotSignatures(nmfRes = laml.sign, contributions = TRUE)
nsig = ncol(laml.sign$signatures) #number of signatures identified
contrib = t(laml.sign$contributions) #contribution of signatures in every sample
require('ggfortify')
contrib.gg = autoplot(kmeans(contrib, nsig), data = contrib, frame = TRUE, frame.type = 'norm', 
                      loadings = TRUE, loadings.label = TRUE, loadings.label.size = 4, 
                      loadings.colour = 'blue')+cowplot::theme_cowplot(line_size = 1)+
  cowplot::background_grid(major = 'xy')
print(contrib.gg)
require('corrplot')
corrplot::corrplot(corr = laml.sign$coSineSimMat, col = RColorBrewer::brewer.pal(n = 9, name = 'Oranges'), 
                   is.corr = FALSE, tl.cex = 0.6, tl.col = 'black', cl.cex = 0.6)
pheatmap::pheatmap(mat = laml.sign$coSineSimMat, cluster_rows = FALSE, 
                   main = "cosine similarity against validated signatures", display_numbers = TRUE)
dev.off()

# Prepare for MutSigCV analysis
print("Prepare for MutSigCV analysis")
laml.mutsig.corrected = prepareMutSig(maf = laml)
write.table(laml.mutsig.corrected, file = paste(Name, ".for_MuSigCV.maf", sep = ""), 
            sep = "\t", quote = FALSE, row.names = FALSE)

# Driver_gene detection (Oncodrive)
print("Driver_gene detection (Oncodrive)")
pdf(file = paste(Name, ".oncodrive_bubble.pdf", sep = ""))
laml.sig = oncodrive(maf = laml, AACol = 'Protein_Change', minMut = 5, pvalMethod = 'zscore')
plotOncodrive(res = laml.sig, fdrCutOff = 0.1, useFraction = TRUE)
write.table(laml.sig, file = paste(Name, ".oncodriver_out.txt", sep = ""), 
            sep = "\t", quote = FALSE, row.names = FALSE)
dev.off()

# Oncoplot of driver genes
print("Oncoplot of driver genes")
driver_gene = as.character(laml.sig[fdr<0.1]$Hugo_Symbol)
pdf(file = paste(Name, ".oncodrive_oncoplot.pdf", sep = ""), height=8, width=12)
col = ggsci::pal_npg("nrc")(10)
names(col) = c('Frame_Shift_Del', 'In_Frame_Ins', 'Missense_Mutation', 'Multi_Hit', 
               'Nonsense_Mutation', 'In_Frame_Del', 'Splice_Site', 'Frame_Shift_Ins',
               'Nonstop_Mutation', 'Translation_Start_Site')
if (!is.na(args[2])) {
  laml.fab.anno = read.delim(args[2], sep = '\t')
  annoCount = 0
  annoTerm = NULL
  for (i in 2:ncol(laml.fab.anno)){
    annoCount = annoCount + nlevels(laml.fab.anno[,i])
    annoTerm = c(annoTerm, levels(laml.fab.anno[,i]))
  }
  if (annoCount <= 12){
    fabcolors = RColorBrewer::brewer.pal(n = annoCount,name = 'Set3')
    names(fabcolors) = annoTerm
    fabcolors = list(Tumor_type = fabcolors)
    oncoplot(maf = laml, colors = col, removeNonMutated = F, clinicalFeatures = 'Tumor_type',
             annotationColor = fabcolors, genes = driver_gene, genesToIgnore = flags)
    dev.off()
    pdf(file = paste(Name, ".oncodrive_grouped_oncoplot.pdf", sep = ""), height=8, width=12)
    oncoplot(maf = laml, colors = col, removeNonMutated = F, clinicalFeatures = 'Tumor_type', 
             sortByAnnotation = TRUE, annotationColor = fabcolors, genes = driver_gene, genesToIgnore = flags)
  }else{
    oncoplot(maf = laml, colors = col, removeNonMutated = F, clinicalFeatures = 'Tumor_type')
    dev.off()
    pdf(file = paste(Name, ".oncodrive_grouped_oncoplot.pdf", sep = ""), height=8, width=12)
    oncoplot(maf = laml, colors = col, clinicalFeatures = 'Tumor_type', sortByAnnotation = TRUE, 
             genes = driver_gene, genesToIgnore = flags)
  }
}else{
  oncoplot(maf = laml, removeNonMutated = F, colors = col, fontSize = 8, genes = driver_gene, genesToIgnore = flags)
}
dev.off()

# Somatic Interactions of driver genes
print("Somatic Interactions of driver genes")
pdf(file = paste(Name, ".oncodrive_interaction.pdf", sep = ""))
somaticInteractions(maf = laml, top = 50, pvalue = 0.1, genes = driver_gene)
dev.off()
