# Supplementary material for: Evolutionary route of nasopharyngeal carcinoma metastasis and its clinical significance
Source: Nat Commun. 2023 Feb 4;14:610. doi: 10.1038/s41467-023-35995-2 (PMC9899247; doi:10.1038/s41467-023-35995-2)
Supplement: Supplementary file 9 — Supplementary Data 7 [file 41467_2023_35995_MOESM9_ESM.zip › Codes-20220701/1.Basic_mutation_analysis/Script/Maf_compare.R]

# useage: Rscript Maf_compare.R <Mut1.maf> <Mut2.maf> <out_dir> [Name1 Name2]
args = commandArgs(T)
library("maftools")

pval = 0.1

Mut1 = read.maf(maf = args[1])
Mut2 = read.maf(maf = args[2])
#Mut1 = read.maf(maf = "../2.MAF/2.Primary_filt/Merged_SNV_INDEL.maf")
#Mut2 = read.maf(maf = "../2.MAF/3.Metastasis_filt/Merged_SNV_INDEL.maf")
#Mut2 = read.maf(maf = "../2.MAF/4.Lymph/Merged_SNV_INDEL.maf")
#Mut2 = read.maf(maf = "../2.MAF/5.Distant/Merged_SNV_INDEL.maf")
#args[4] = "Primary"
#args[5] = "Metastasis"

if (is.na(args[4])){
  m1Name = "Primary"
}else{
  m1Name = args[4]
}
if (is.na(args[5])){
  m2Name = "Relapse"
}else{
  m2Name = args[5]
}

pdf(file = paste(args[3], "/", m1Name, "_vs_", m2Name, ".forestPlot.pdf", sep = ""))
pt.vs.rt <- mafCompare(m1 = Mut1, m2 = Mut2, m1Name = m1Name, m2Name = m2Name, minMut = 3)
print(pt.vs.rt)
write.table(pt.vs.rt$results, file = paste(args[3], "/", m1Name, "_vs_", m2Name, ".txt", sep = ""), sep = "\t", quote = F, row.names = F)
apl.pt.vs.rt.fp = forestPlot(mafCompareRes = pt.vs.rt, pVal = pval, show = 'stat', color = c('royalblue', 'maroon'))
dev.off()
pdf(file = paste(args[3], "/", m1Name, "_vs_", m2Name, ".coOncoplot.pdf", sep = ""))
genes = pt.vs.rt$results$Hugo_Symbol[pt.vs.rt$results$pval < pval]
coOncoplot(m1 = Mut1, m2 = Mut2, m1Name = m1Name, m2Name = m2Name, genes = genes, removeNonMutated = F)
dev.off()
