# Supplementary material for: Evolutionary route of nasopharyngeal carcinoma metastasis and its clinical significance
Source: Nat Commun. 2023 Feb 4;14:610. doi: 10.1038/s41467-023-35995-2 (PMC9899247; doi:10.1038/s41467-023-35995-2)
Supplement: Supplementary file 9 — Supplementary Data 7 [file 41467_2023_35995_MOESM9_ESM.zip › Codes-20220701/1.Basic_mutation_analysis/Script/Merge_file.pl]

#!/usr/bin/perl -w
=head1 #===============================================================================
#        USAGE: Merge_file <File_1> <File_2> ... <File_n> > Merged_file
#
#  DESCRIPTION: Merge files with same formula
#       AUTHOR: Xiaolong Zhang, zhangxiaol1@sysucc.org.cn
# ORGANIZATION: Bioinformatics Center, Sun Yat-sen University Cancer Center
#      VERSION: 1.0
#      CREATED: 12/19/2017
#     REVISION: ---
#===============================================================================
=cut
die `pod2text $0` unless @ARGV > 1;
use strict;

open IN, shift or die $!;
my $header = <IN>;
print $header;
while (<IN>){
	print $_;
}

for my$file(@ARGV){
	open IN, $file or die $!;
	$header = <IN>;
	while (<IN>){
		print $_;
	}
}
