# Supplementary material for: Evolutionary route of nasopharyngeal carcinoma metastasis and its clinical significance
Source: Nat Commun. 2023 Feb 4;14:610. doi: 10.1038/s41467-023-35995-2 (PMC9899247; doi:10.1038/s41467-023-35995-2)
Supplement: Supplementary file 9 — Supplementary Data 7 [file 41467_2023_35995_MOESM9_ESM.zip › Codes-20220701/1.Basic_mutation_analysis/Script/Mutation_region_filt2.pl]

#!/usr/bin/perl -w
=head1 #===============================================================================
#        USAGE: perl Mutation_region_filt.pl targed.bed Mut.maf > mut_filt.maf
#
#  DESCRIPTION: 
#
#  INPUT FILES: 
#
# REQUIREMENTS:
#        NOTES: None
#       AUTHOR: Xiaolong Zhang, zhangxiaol1@sysucc.org.cn
# ORGANIZATION: Bioinformatics Center, Sun Yat-sen University Cancer Center
#      VERSION: 1.0
#      CREATED: //2017
#     REVISION: ---
#===============================================================================
=cut
die `pod2text $0` unless @ARGV == 2;
use strict;

open IN, shift or die $!;

my %hash;
while(<IN>){
	next if /^#/;
	chomp;
	my @F = split /\t/;
	my $start = $F[1] - 2000;
	my $end = $F[2] + 2000;
#	print "$F[0]\t$F[3]\t$F[4]\n";
	$F[0] =~ s/chr//;
	$hash{$F[0]}{$F[1]} = $F[2];
}

open IN2, shift or die $!;
my $header = <IN2>;

print $header;
while(<IN2>){
	chomp;
	my @F = split /\t/;
	for my $k(sort {$a<=>$b} keys %{$hash{$F[1]}}){
		if ($F[2] >= $k and $F[3] <= $hash{$F[1]}{$k}){
			print $_."\n";
			last;
		}
	}
}
