# Supplementary material for: Evolutionary route of nasopharyngeal carcinoma metastasis and its clinical significance
Source: Nat Commun. 2023 Feb 4;14:610. doi: 10.1038/s41467-023-35995-2 (PMC9899247; doi:10.1038/s41467-023-35995-2)
Supplement: Supplementary file 9 — Supplementary Data 7 [file 41467_2023_35995_MOESM9_ESM.zip › Codes-20220701/1.Basic_mutation_analysis/Script/Mutsig_result_edit.pl]

#!/usr/bin/perl -w
=head1 #===============================================================================
#        USAGE: perl Mutsig_result_edit.pl <MutSigCV.sig_genes.txt> <hugo_to_mutSigSymbol.txt> > MutSigCV.sig_genes.edit.txt
#
#  DESCRIPTION: Covert mutSigSymbol to hugoSymbol of MutSigCV results.
#
#  INPUT FILES: MutSigCV sig_genes output
#
# REQUIREMENTS:
#        NOTES: None
#       AUTHOR: Xiaolong Zhang, zhangxiaol1@sysucc.org.cn
# ORGANIZATION: Bioinformatics Center, Sun Yat-sen University Cancer Center
#      VERSION: 1.0
#      CREATED: 11/21/2017
#     REVISION: ---
#===============================================================================
=cut
die `pod2text $0` unless @ARGV == 2;
use strict;

open IN1, shift or die $!;
open IN2, shift or die $!;

my %hash;
my $head2 = <IN2>;
while (<IN2>){
	chomp;
	my @F = split;
	$hash{$F[1]} = $F[0];
}

my $head1 = <IN1>;
print $head1;
while (<IN1>){
	chomp;
	my @F = split /\t/;
	$F[0] = $hash{$F[0]} if exists $hash{$F[0]};
	print join "\t", @F;
	print "\n";
}
