# Supplementary material for: Evolutionary route of nasopharyngeal carcinoma metastasis and its clinical significance
Source: Nat Commun. 2023 Feb 4;14:610. doi: 10.1038/s41467-023-35995-2 (PMC9899247; doi:10.1038/s41467-023-35995-2)
Supplement: Supplementary file 9 — Supplementary Data 7 [file 41467_2023_35995_MOESM9_ESM.zip › Codes-20220701/1.Basic_mutation_analysis/Script/MutSigCV_oncoplot.R]

# useage: Rscript Maf_analysis.R <Mut.maf> <Sig_genes.txt> pval_thre [Sample_info.txt]
args = commandArgs(T)
library("maftools")
library("ggsci")
#args[1] = "../2.MAF/1.ALL_sample_filt/Merged_SNV_INDEL.maf"
#args[2] = "../2.MAF/1.ALL_sample_filt/Merged_SNV_INDEL.MutSigCV.sig_genes.txt"
#args[3] = 0.05
#args[4] = "../Clinical_info/Sample_info.txt"
if (!is.na(args[4])) {
  laml = read.maf(maf = args[1], clinicalData = args[4])
}else{
  laml = read.maf(maf = args[1])
}
Name = sub(".maf", "", args[1])
# Oncoplot
args[3] = as.numeric(args[3])
pdf(file = paste(Name, ".MutSigCV.oncoplot.pdf", sep = ""), height=8, width=12)
col = ggsci::pal_npg("nrc")(10)
names(col) = c('Frame_Shift_Del', 'In_Frame_Ins', 'Missense_Mutation', 'Multi_Hit', 
               'Nonsense_Mutation', 'In_Frame_Del', 'Splice_Site', 'Frame_Shift_Ins',
               'Nonstop_Mutation', 'Translation_Start_Site')
if (!is.na(args[4])) {
  laml.fab.anno = read.delim(args[4], sep = '\t')
  annoCount = 0
  annoTerm = NULL
  for (i in 2:ncol(laml.fab.anno)){
    annoCount = annoCount + nlevels(laml.fab.anno[,i])
    annoTerm = c(annoTerm, levels(laml.fab.anno[,i]))
  }
  if (annoCount <= 12){
    fabcolors = RColorBrewer::brewer.pal(n = annoCount,name = 'Set3')
    names(fabcolors) = annoTerm
    fabcolors = list(Tumor_type = fabcolors)
    oncoplot(maf = laml, colors = col, mutsig = args[2], mutsigQval = args[3], 
             removeNonMutated = F, clinicalFeatures = 'Tumor_type', annotationColor = fabcolors)
    dev.off()
    pdf(file = paste(Name, ".MutSigCV.oncoplot.sample_name.pdf", sep = ""), height=8, width=12)
    oncoplot(maf = laml, colors = col, mutsig = args[2], mutsigQval = args[3],
             removeNonMutated = T, clinicalFeatures = 'Tumor_type', annotationColor = fabcolors, showTumorSampleBarcodes = T)
    dev.off()
    pdf(file = paste(Name, ".MutSigCV.grouped_oncoplot.pdf", sep = ""), height=8, width=12)
    oncoplot(maf = laml, colors = col, mutsig = args[2], mutsigQval = args[3],
             removeNonMutated = F, clinicalFeatures = 'Tumor_type', sortByAnnotation = TRUE, annotationColor = fabcolors)
    dev.off()
    pdf(file = paste(Name, ".MutSigCV.grouped_oncoplot.sample_name.pdf", sep = ""), height=8, width=12)
    oncoplot(maf = laml, colors = col, mutsig = args[2], mutsigQval = args[3],
             removeNonMutated = T, clinicalFeatures = 'Tumor_type', sortByAnnotation = TRUE, annotationColor = fabcolors, showTumorSampleBarcodes = T)
  }else{
    oncoplot(maf = laml, colors = col, mutsig = args[2], mutsigQval = args[3],
             removeNonMutated = F, clinicalFeatures = 'Tumor_type')
    dev.off()
    pdf(file = paste(Name, ".MutSigCV.oncoplot.sample_name.pdf", sep = ""), height=8, width=12)
    oncoplot(maf = laml, colors = col, mutsig = args[2], mutsigQval = args[3],
             removeNonMutated = T, clinicalFeatures = 'Tumor_type', showTumorSampleBarcodes = T)
    dev.off()
    pdf(file = paste(Name, ".MutSigCV.grouped_oncoplot.pdf", sep = ""), height=8, width=12)
    oncoplot(maf = laml, colors = col, mutsig = args[2], mutsigQval = args[3],
             removeNonMutated = F, clinicalFeatures = 'Tumor_type', sortByAnnotation = TRUE)
    dev.off()
    pdf(file = paste(Name, ".MutSigCV.grouped_oncoplot.sample_name.pdf", sep = ""), height=8, width=12)
    oncoplot(maf = laml, colors = col, mutsig = args[2], mutsigQval = args[3],
             removeNonMutated = T, clinicalFeatures = 'Tumor_type', sortByAnnotation = TRUE, showTumorSampleBarcodes = T)
  }
}else{
  oncoplot(maf = laml, mutsig = args[2], mutsigQval = args[3],
           removeNonMutated = F, colors = col, fontSize = 8)
  dev.off()
  pdf(file = paste(Name, ".MutSigCV.oncoplot.sample_name.pdf", sep = ""), height=8, width=12)
  oncoplot(maf = laml, mutsig = args[2], mutsigQval = args[3],
           removeNonMutated = T, colors = col, fontSize = 8, showTumorSampleBarcodes = T)
}
dev.off()

MutSigCV_res = read.delim(args[2], sep = "\t", header = T)
sig_gene = as.character(MutSigCV_res$gene[MutSigCV_res$q < args[3]])

#Lollipop plots for amino acid changes of recurrent mutatted genes
pdf(file = paste(Name, ".MutSigCV.lollipopPlot.pdf", sep = ""), height=3, width=6)
gff = system.file("extdata", "protein_domains.txt.gz", package = "maftools")
gff = data.table::fread(input = paste("zcat <", gff), 
                        sep = "\t", stringsAsFactors = FALSE)
for(i in 1:length(sig_gene)){
  prot = gff[HGNC %in% sig_gene[i]]
  if (nrow(prot) == 0) {
    next
  }
  dnmt3a.lpop = lollipopPlot(maf = laml, gene = sig_gene[i], AACol = 'Protein_Change',
                             showMutationRate = TRUE, domainLabelSize = 3, defaultYaxis = FALSE)
}
dev.off()
