# Supplementary material for: Evolutionary route of nasopharyngeal carcinoma metastasis and its clinical significance
Source: Nat Commun. 2023 Feb 4;14:610. doi: 10.1038/s41467-023-35995-2 (PMC9899247; doi:10.1038/s41467-023-35995-2)
Supplement: Supplementary file 9 — Supplementary Data 7 [file 41467_2023_35995_MOESM9_ESM.zip › Codes-20220701/1.Basic_mutation_analysis/Script/Normal_database_filt.pl]

#!/usr/bin/perl -w
=head1 #===============================================================================
#        USAGE: Normal_database_filt.pl input.maf > output.maf 
#
#  DESCRIPTION: 
#
#  INPUT FILES: 
#
# REQUIREMENTS:
#        NOTES: None
#       AUTHOR: Xiaolong Zhang, zhangxiaol1@sysucc.org.cn
# ORGANIZATION: Bioinformatics Center, Sun Yat-sen University Cancer Center
#      VERSION: 1.0
#      CREATED: //2017
#     REVISION: ---
#===============================================================================
=cut
die `pod2text $0` unless @ARGV == 1;
use strict;

open IN, shift or die $!;
open IN2, "/disk/zxl/projects/Nasopharynx_cancer/1.SNV_INDEL/1.VCF/All_mut.hg38_multianno.txt" or die $!;

my %hash;
while(<IN2>){
	next if /^Chr/;
	chomp;
	my @F = split /\t/;
	$F[0] =~ s/chr//;
	$F[1] -- if $F[4] eq "-";
	$hash{$F[0].$F[1]} = () if ($F[12] and $F[12] ne "." and $F[12] > 0.001) or ($F[14] and $F[14] ne "." and $F[14] > 0.001) or ($F[15] and $F[15] ne "." and $F[15] > 0.001);
}

while(<IN>){
	my @F = split /\t/;
	print $_ unless exists $hash{$F[1].$F[2]};
}
