# Supplementary material for: Evolutionary route of nasopharyngeal carcinoma metastasis and its clinical significance
Source: Nat Commun. 2023 Feb 4;14:610. doi: 10.1038/s41467-023-35995-2 (PMC9899247; doi:10.1038/s41467-023-35995-2)
Supplement: Supplementary file 9 — Supplementary Data 7 [file 41467_2023_35995_MOESM9_ESM.zip › Codes-20220701/1.Basic_mutation_analysis/Script/Signature_analysis_new.R]

# useage: Rscript Signature_analysis.R <Mut.maf>
args = commandArgs(T)
library(maftools)
library(data.table)
library(NMF)
Name = sub(".maf", "", args[1])
laml = fread(args[1] ,header=T)
maf = laml
maf.snp = maf[maf$Variant_Type == 'SNP',]
up = down = 1
ref_genome = '/disk/database/human/hg38/Gencode/genome.fa'
ref = Rsamtools::FaFile(file = ref_genome)
maf.snp$Chromosome = paste("chr", maf.snp$Chromosome, sep = "")
chrs = unique(maf.snp$Chromosome)
message(paste0("reading ", ref_genome, " (this might take few minutes).."))
ref = VariantAnnotation::getSeq(x = ref)
seq.lvl = VariantAnnotation::seqlevels(ref)
chrs.missing = chrs[!chrs %in% seq.lvl]
maf.snp$Start_Position = as.numeric(maf.snp$Start_Position)
maf.snp$End_Position = as.numeric(maf.snp$End_Position)
extract.tbl = data.table::data.table(Chromosome = maf.snp$Chromosome, 
                                     Start = maf.snp$Start_Position - 1, End = maf.snp$Start_Position + 
                                       1, Reference_Allele = maf.snp$Reference_Allele, Tumor_Seq_Allele2 = maf.snp$Tumor_Seq_Allele2, 
                                     Tumor_Sample_Barcode = maf.snp$Tumor_Sample_Barcode, 
                                     upstream = maf.snp$Start_Position - 20, downstream = maf.snp$End_Position + 
                                       20)
message("Extracting 5' and 3' adjacent bases..")
ss = Biostrings::subseq(x = ref[extract.tbl[, Chromosome]], 
                        start = extract.tbl[, Start], end = extract.tbl[, End])
message("Extracting +/- 20bp around mutated bases for background C>T estimation..")
updwn = Biostrings::subseq(x = ref[extract.tbl[, Chromosome]], 
                           start = extract.tbl[, upstream], end = extract.tbl[, 
                                                                              downstream])
updwn.alphFreq = data.table::as.data.table(Biostrings::alphabetFrequency(x = updwn))[, 
                                                                                     .(A, C, G, T)]
updwn.tnmFreq = data.table::as.data.table(Biostrings::trinucleotideFrequency(x = updwn, 
                                                                             step = 1))
extract.tbl[, `:=`(trinucleotide, as.character(ss))][, `:=`(updown, 
                                                            as.character(updwn))]
extract.tbl = cbind(extract.tbl, updwn.alphFreq[, .(A, T, 
                                                    G, C)])
extract.tbl = cbind(extract.tbl, updwn.tnmFreq[, .(TCA, TCT, 
                                                   AGA, TGA)])
extract.tbl[, `:=`(tcw, rowSums(extract.tbl[, .(TCA, TCT)]))]
extract.tbl[, `:=`(wga, rowSums(extract.tbl[, .(TGA, AGA)]))]
extract.tbl[, `:=`(Substitution, paste(extract.tbl$Reference_Allele, 
                                       extract.tbl$Tumor_Seq_Allele2, sep = ">"))]
extract.tbl$SubstitutionMotif = paste(substr(x = as.character(extract.tbl$trinucleotide), 
                                             1, 1), "[", extract.tbl$Substitution, "]", substr(as.character(extract.tbl$trinucleotide), 
                                                                                               3, 3), sep = "")
conv = c("T>C", "T>C", "C>T", "C>T", "T>A", "T>A", "T>G", 
         "T>G", "C>A", "C>A", "C>G", "C>G")
names(conv) = c("A>G", "T>C", "C>T", "G>A", "A>T", "T>A", 
                "A>C", "T>G", "C>A", "G>T", "C>G", "G>C")
extract.tbl$SubstitutionType = conv[extract.tbl$Substitution]
complement = c("A", "C", "G", "T")
names(complement) = c("T", "G", "C", "A")
complemented.triplets = paste(complement[substr(x = as.character(extract.tbl$trinucleotide), 
                                                3, 3)], "[", extract.tbl$SubstitutionType, "]", complement[substr(as.character(extract.tbl$trinucleotide), 
                                                                                                                  1, 1)], sep = "")
swap.ind = which(substr(x = extract.tbl$Substitution, 1, 
                        1) %in% c("G", "A"))
swapSubTypeMotif = extract.tbl$SubstitutionTypeMotif = paste(substr(x = as.character(extract.tbl$trinucleotide), 
                                                                    1, 1), "[", extract.tbl$SubstitutionType, "]", substr(as.character(extract.tbl$trinucleotide), 
                                                                                                                          3, 3), sep = "")
swapSubTypeMotif[swap.ind] = complemented.triplets[swap.ind]
extract.tbl$SubstitutionTypeMotif = swapSubTypeMotif
sub.levels = extract.tbl[, .N, Substitution][, Substitution]
sub.motif.levels = c("C[G>A]A", "T[C>G]C", "A[G>A]C", "T[C>T]A", 
                     "T[G>C]A", "C[G>A]C", "A[A>G]C", "T[G>A]G", "G[G>A]A", 
                     "G[C>T]G", "T[G>A]A", "T[C>A]T", "C[C>T]A", "G[G>C]A", 
                     "T[C>A]C", "T[C>T]G", "A[G>C]A", "G[C>T]T", "G[A>G]G", 
                     "T[C>T]T", "C[C>T]C", "C[G>A]G", "T[T>A]C", "C[G>A]T", 
                     "C[C>T]G", "A[G>A]A", "T[G>T]G", "A[G>T]A", "C[C>G]T", 
                     "A[T>C]A", "G[G>T]A", "T[C>T]C", "T[C>A]A", "T[C>G]A", 
                     "A[T>G]C", "G[G>A]C", "A[G>T]T", "A[G>A]G", "T[C>G]T", 
                     "C[C>A]A", "C[T>G]A", "C[A>G]C", "C[C>A]C", "T[C>G]G", 
                     "A[C>G]G", "C[C>G]C", "T[G>T]T", "T[G>T]C", "G[G>T]C", 
                     "A[T>C]G", "C[T>G]T", "A[C>T]G", "G[T>C]A", "G[A>C]G", 
                     "A[G>C]T", "T[G>C]G", "A[C>G]A", "C[G>C]A", "T[G>C]T", 
                     "T[G>A]C", "A[T>C]C", "T[G>A]T", "A[T>G]T", "C[T>A]T", 
                     "A[A>G]T", "A[T>A]G", "G[G>T]G", "G[G>C]C", "G[C>A]T", 
                     "T[G>T]A", "A[C>A]A", "C[C>A]T", "C[T>C]C", "G[G>A]G", 
                     "G[A>C]A", "A[T>C]T", "T[A>T]T", "C[A>T]G", "A[C>T]C", 
                     "T[T>C]C", "G[C>T]C", "A[A>G]A", "A[C>A]T", "G[T>C]C", 
                     "A[G>T]G", "A[T>A]T", "G[G>C]T", "C[G>T]G", "A[C>G]C", 
                     "C[G>T]A", "A[C>T]A", "C[A>T]T", "C[G>T]T", "A[G>T]C", 
                     "G[C>T]A", "C[C>A]G", "G[C>A]A", "G[C>A]G", "G[T>G]C", 
                     "G[G>T]T", "G[A>G]C", "T[C>A]G", "C[C>T]T", "A[G>A]T", 
                     "A[A>T]C", "C[T>C]A", "C[C>G]A", "T[T>A]T", "C[T>C]G", 
                     "A[G>C]C", "G[C>G]C", "A[C>T]T", "T[G>C]C", "G[C>G]T", 
                     "G[C>A]C", "C[T>A]C", "C[A>G]T", "A[A>C]T", "G[G>C]G", 
                     "A[G>C]G", "T[T>C]T", "A[A>T]G", "C[G>C]C", "C[T>A]G", 
                     "T[T>A]A", "T[A>C]T", "A[C>A]C", "G[T>C]T", "A[T>A]C", 
                     "C[A>C]T", "T[A>C]C", "G[A>T]G", "T[A>C]A", "G[A>G]T", 
                     "G[A>T]T", "C[T>C]T", "G[T>A]T", "G[A>G]A", "T[T>G]A", 
                     "T[T>G]T", "T[A>G]T", "G[A>T]C", "A[A>C]A", "G[G>A]T", 
                     "C[A>C]G", "C[A>G]A", "G[T>G]A", "G[A>T]A", "T[A>C]G", 
                     "A[C>G]T", "G[T>A]A", "T[A>G]C", "C[G>C]G", "T[T>C]G", 
                     "T[A>G]G", "A[A>T]T", "T[T>G]G", "C[A>T]A", "C[A>C]C", 
                     "C[G>T]C", "G[T>A]C", "C[A>G]G", "C[A>C]A", "T[A>T]A", 
                     "G[T>C]G", "A[A>C]C", "C[A>T]C", "C[T>G]G", "A[A>G]G", 
                     "G[C>G]A", "A[A>C]G", "T[A>T]G", "C[G>C]T", "T[T>G]C", 
                     "A[T>G]G", "G[T>G]T", "G[T>A]G", "C[C>G]G", "A[C>A]G", 
                     "A[A>T]A", "A[T>G]A", "G[A>C]T", "G[T>G]G", "G[A>C]C", 
                     "A[T>A]A", "C[T>G]C", "T[A>G]A", "G[C>G]G", "T[T>C]A", 
                     "C[T>A]A", "T[T>A]G", "T[A>T]C")
subtype.levels = c("A[C>A]A", "A[C>A]C", "A[C>A]G", "A[C>A]T", 
                   "C[C>A]A", "C[C>A]C", "C[C>A]G", "C[C>A]T", "G[C>A]A", 
                   "G[C>A]C", "G[C>A]G", "G[C>A]T", "T[C>A]A", "T[C>A]C", 
                   "T[C>A]G", "T[C>A]T", "A[C>G]A", "A[C>G]C", "A[C>G]G", 
                   "A[C>G]T", "C[C>G]A", "C[C>G]C", "C[C>G]G", "C[C>G]T", 
                   "G[C>G]A", "G[C>G]C", "G[C>G]G", "G[C>G]T", "T[C>G]A", 
                   "T[C>G]C", "T[C>G]G", "T[C>G]T", "A[C>T]A", "A[C>T]C", 
                   "A[C>T]G", "A[C>T]T", "C[C>T]A", "C[C>T]C", "C[C>T]G", 
                   "C[C>T]T", "G[C>T]A", "G[C>T]C", "G[C>T]G", "G[C>T]T", 
                   "T[C>T]A", "T[C>T]C", "T[C>T]G", "T[C>T]T", "A[T>A]A", 
                   "A[T>A]C", "A[T>A]G", "A[T>A]T", "C[T>A]A", "C[T>A]C", 
                   "C[T>A]G", "C[T>A]T", "G[T>A]A", "G[T>A]C", "G[T>A]G", 
                   "G[T>A]T", "T[T>A]A", "T[T>A]C", "T[T>A]G", "T[T>A]T", 
                   "A[T>C]A", "A[T>C]C", "A[T>C]G", "A[T>C]T", "C[T>C]A", 
                   "C[T>C]C", "C[T>C]G", "C[T>C]T", "G[T>C]A", "G[T>C]C", 
                   "G[T>C]G", "G[T>C]T", "T[T>C]A", "T[T>C]C", "T[T>C]G", 
                   "T[T>C]T", "A[T>G]A", "A[T>G]C", "A[T>G]G", "A[T>G]T", 
                   "C[T>G]A", "C[T>G]C", "C[T>G]G", "C[T>G]T", "G[T>G]A", 
                   "G[T>G]C", "G[T>G]G", "G[T>G]T", "T[T>G]A", "T[T>G]C", 
                   "T[T>G]G", "T[T>G]T")
extract.tbl$Substitution = factor(x = extract.tbl$Substitution, 
                                  levels = as.character(names(conv)))
extract.tbl$SubstitutionMotif = factor(x = extract.tbl$SubstitutionMotif, 
                                       levels = sub.motif.levels)
extract.tbl$SubstitutionType = factor(x = extract.tbl$SubstitutionType, 
                                      levels = unique(conv))
extract.tbl$SubstitutionTypeMotif = factor(x = extract.tbl$SubstitutionTypeMotif, 
                                           levels = subtype.levels)
apobecSummary = extract.tbl[, .(A = sum(A), T = sum(T), G = sum(G), 
                                C = sum(C), tcw = sum(tcw), wga = sum(wga), bases = sum(A, 
                                                                                        T, G, C)), Tumor_Sample_Barcode]
message("Creating mutation matrix..")
extract.tbl.summary = extract.tbl[, .N, by = list(Tumor_Sample_Barcode, 
                                                  SubstitutionTypeMotif)]
conv.mat = as.data.frame(data.table::dcast(extract.tbl.summary, 
                                           formula = Tumor_Sample_Barcode ~ SubstitutionTypeMotif, 
                                           fill = 0, value.var = "N", drop = FALSE))
rownames(conv.mat) = conv.mat[, 1]
conv.mat = conv.mat[, -1]
colOrder.missing = subtype.levels[!subtype.levels %in% colnames(conv.mat)]
if (length(colOrder.missing) > 0) {
  zeroMat = as.data.frame(matrix(data = 0, nrow = nrow(conv.mat), 
                                 ncol = length(colOrder.missing)))
  colnames(zeroMat) = colOrder.missing
  conv.mat = cbind(conv.mat, zeroMat)
}
conv.mat = as.matrix(conv.mat[, match(subtype.levels, colnames(conv.mat))])
conv.mat[is.na(conv.mat)] = 0
message(paste("matrix of dimension ", nrow(conv.mat), "x", 
              ncol(conv.mat), sep = ""))

## Plot each signature
pdf(file = paste(Name, ".Each_signature.pdf", sep = ""))
MS_single = conv.mat
MS_single_fraction = as.matrix(MS_single / rowSums(MS_single))
write.table(t(MS_single_fraction), file = paste(Name, ".MS_fraction.txt", sep = ""), 
            sep = "\t", quote = FALSE)
plotData = MS_single_fraction
nsigs = nrow(plotData)
par(mfrow = c(5, 2), oma = c(5, 4, 0, 0) + 0.1, 
    mar = c(0, 0, 1, 1) + 0.1)
color = c("coral4", "lightcyan4", "deeppink3", 
          "lightsalmon1", "forestgreen", "cornflowerblue")
colors = rep(color, each = 16)
for (i in 1:nsigs) {
  d = as.matrix(t(plotData[i, ]))
  barplot(d, xaxt = "n", yaxt = "n", border = FALSE, 
          col = colors, beside = TRUE, ylim = c(-0.1, 0.2), main = rownames(plotData)[i])
  axis(side = 2, at = c(0, 0.05, 0.1, 0.15, 0.2), 
       labels = c(0, 0.05, 0.1, 0.15, 0.2), pos = c(0, 0.05, 0.1, 0.15, 0.2), las = 2)
  abline(h = c(0.05, 0.1, 0.15, 0.2, 0.25), lty = 2, 
         lwd = 0.3, col = "gray70")
  rect(xleft = seq(0, 192, 32), ybottom = -0.05, 
       xright = 192, ytop = -0.02, col = color, border = "gray70")
  text(labels = c("C>A", "C>G", "C>T", "T>A", "T>C", 
                  "T>G"), y = rep(-0.08, 6), x = seq(0, 192, 32)[2:7] - 16, cex = 0.8)
}
dev.off()

## Extract Signatures
#nTry = 6
#plotBestFitRes = FALSE
#n = NULL
#parallel = NULL
#mat = t(conv.mat)
source("0.script/extractSignatures.R")
laml.sign = extractSignatures2(mat = conv.mat, nTry = 6, plotBestFitRes = FALSE)

## Plot
pdf(file = paste(Name, ".signature.pdf", sep = ""))
plotSignatures(laml.sign)
plotSignatures(nmfRes = laml.sign, contributions = TRUE)
nsig = ncol(laml.sign$signatures) #number of signatures identified
contrib = t(laml.sign$contributions) #contribution of signatures in every sample
write.table(contrib, file = paste(Name, ".contribution.txt", sep = ""), 
            sep = "\t", quote = FALSE, col.names = NA)
require('ggfortify')
contrib.gg = autoplot(kmeans(contrib, nsig), data = contrib, frame = TRUE, frame.type = 'norm', 
                      loadings = TRUE, loadings.label = TRUE, loadings.label.size = 4, 
                      loadings.colour = 'blue')+cowplot::theme_cowplot(line_size = 1)+
  cowplot::background_grid(major = 'xy')
print(contrib.gg)
require('corrplot')
corrplot::corrplot(corr = laml.sign$coSineSimMat, col = RColorBrewer::brewer.pal(n = 9, name = 'Oranges'), 
                   is.corr = FALSE, tl.cex = 0.6, tl.col = 'black', cl.cex = 0.6)
pheatmap::pheatmap(mat = laml.sign$coSineSimMat, cluster_rows = FALSE, 
                   main = "cosine similarity against validated signatures", display_numbers = TRUE)
dev.off()
