# Supplementary material for: Evolutionary route of nasopharyngeal carcinoma metastasis and its clinical significance
Source: Nat Commun. 2023 Feb 4;14:610. doi: 10.1038/s41467-023-35995-2 (PMC9899247; doi:10.1038/s41467-023-35995-2)
Supplement: Supplementary file 9 — Supplementary Data 7 [file 41467_2023_35995_MOESM9_ESM.zip › Codes-20220701/1.Basic_mutation_analysis/Script/Signature_of_each_mutation.R]

library(Palimpsest)
library(BSgenome.Hsapiens.UCSC.hg38)
ref_genome <- BSgenome.Hsapiens.UCSC.hg38
load("/disk/zxl/tools/Palimpsest/data/ensgene_hg38.RData")
load("/disk/zxl/tools/Palimpsest/data/cytoband_hg38.RData")


resdir <- "/disk/zxl/Test/signature_test/Results_NPC"
mut_data <- read.table("/disk/zxl/projects/Nasopharynx_cancer/Test2/Merged_SNV_INDEL.imputed.maf", 
                       header = T, sep = "\t", quote = "")
colnames(mut_data) = c("Gene_Name","CHROM","POS","End_Position","Variant_Classification",
                       "Type","REF","Tumor_Seq_Allele1","ALT","Ref_allele_depth",
                       "Alt_allele_depth","VAF","CDS_Change","Protein_Change","Sample")
mut_data$Type = as.character(mut_data$Type)
mut_data$Type[which(mut_data$Type == "SNP")] = "SNV"

#vcf <- preprocessInput_snv(input_data = mut_data,
#                            ensgene = ensgene,
#                            reference_genome = ref_genome)
Sample.col = "Sample"
CHROM.col = "CHROM"
POS.col = "POS"
REF.col = "REF"
ALT.col = "ALT"

# Annotating the mutation data with necessary information
chroms <- unique(mut_data[, CHROM.col])
if (1 %in% chroms == TRUE) 
  mut_data[, CHROM.col] <- paste("chr", mut_data[, CHROM.col], sep = "")
"%ni%" <- Negate("%in%")
remove_chrs <- c("chrM", "chrMT")
mut_data <- mut_data[which(mut_data[, CHROM.col] %ni% remove_chrs), ]
mut_data$strand.mut <- "+"
mut_data$strand.gene <- NA
vcf <- palimpsest_dfPosXSegm(mut_data, dfPos.chrom.col = CHROM.col, 
                             dfPos.pos.col = POS.col, ensgene, dfSegm.chrom.col = "Chromosome.Name", 
                             dfSegm.start.col = "Gene.Start..bp.", dfSegm.end.col = "Gene.End..bp.", 
                             colsToAdd = "Associated.Gene.Name", namesColsToAdd = "Associated.Gene.Name")

vcf$strand.gene <- ensgene[match(vcf$Associated.Gene.Name, ensgene$Associated.Gene.Name), "Strand"]
vcf$strand.gene[vcf$strand.gene=="1"] = "+"
vcf$strand.gene[vcf$strand.gene=="-1"] = "-"
print("Adding mutation categories:")
vcf.snv <- palimpsest_addMutationContextToVcf(vcf[which(vcf$Type == "SNV"), ], ref_genome, chrom.col = CHROM.col, start.col = POS.col, 
                                              end.col = POS.col, ref.col = REF.col, alt.col = ALT.col, 
                                              strand.mut.col = "strand.mut", strand.gene.col = "strand.gene", 
                                              sample.col = Sample.col)
#vcf <- merge(vcf, vcf.snv, by = setdiff(intersect(names(vcf), names(vcf.snv)), "strand.mut"), all = TRUE, sort = FALSE)
vcf = vcf.snv
vcf$strand.mut <- vcf$strand.mut.x
#ind <- which(vcf$Type == "SNP")
#vcf[ind, "strand.mut"] <- vcf[ind, "strand.mut.y"]
vcf$strand.mut <- vcf$strand.mut.y
vcf <- vcf[, setdiff(names(vcf), c("strand.mut.x", "strand.mut.y"))]

# Processing input for mutational signature extraction
propMutsByCat <- palimpsestInput(vcf = vcf,
                                 type = "SNV",
                                 sample.col = "Sample",
                                 mutcat.col = "mutcat3",
                                 proportion = TRUE)
# Calculating contributions (exposures) of COSMIC signatures operative in NPC 
# Selecting relevant signatures
NPC_signature_names <- c("Signature.1", "Signature.2", "Signature.4", "Signature.6", "Signature.13")
NPC_signatures <- COSMIC_Signatures[NPC_signature_names,]
# Calculating contributions (exposures) of known NPC signatures
mycol <- c(1:5)
signatures_exp <- deconvolution_fit(vcf=vcf,
                                    type = "SNV",
                                    input_data = propMutsByCat,
                                    threshold = 5,
                                    input_signatures = NPC_signatures,
                                    sig_cols = mycol,
                                    plot = T,
                                    resdir = resdir)
# Plotting the exposures of signatures across the series:
deconvolution_exposure(mutSign_nums = signatures_exp$sig_nums,
                        mutSign_props = signatures_exp$sig_props,
                        sig_cols = mycol)

# Assigning the most likely signature at the origin of each mutation
vcf <- palimpsestOrigin(vcf,
                        type = "SNV",
                        sample.col = "Sample",
                        mutcat.col = "mutcat3",
                        signature_contribution = signatures_exp$sig_nums,
                        input_signatures = NPC_signatures)
vcf2 = vcf
colnames(vcf2) = c("Hugo_Symbol","Chromosome","Start_Position","End_Position","Variant_Classification",
                   "Variant_Type","Reference_Allele","Tumor_Seq_Allele1","Tumor_Seq_Allele2",
                   "Ref_allele_depth","Alt_allele_depth","VAF","CDS_Change","Protein_Change",
                   "Tumor_Sample_Barcode", "strand.gene", "Associated.Gene.Name","strand.ts","substype",
                   "context3","mutcat3","context5","mutcat5","Signature.1.prob","Signature.2.prob",
                   "Signature.4.prob","Signature.6.prob","Signature.13.prob","Sig.max")
write.table(vcf2, paste(resdir, "/All_mut_add_signature.maf", sep = ""), sep = "\t", quote = F, row.names = F)
