# Supplementary material for: Evolutionary route of nasopharyngeal carcinoma metastasis and its clinical significance
Source: Nat Commun. 2023 Feb 4;14:610. doi: 10.1038/s41467-023-35995-2 (PMC9899247; doi:10.1038/s41467-023-35995-2)
Supplement: Supplementary file 9 — Supplementary Data 7 [file 41467_2023_35995_MOESM9_ESM.zip › Codes-20220701/1.Basic_mutation_analysis/Script/Split_maf.pl]

#!/usr/bin/perl -w
=head1 #===============================================================================
#        USAGE: perl Split_maf.pl <Merged__SNV_INDEL.maf> [outdir]
#
#  DESCRIPTION: 
#
#  INPUT FILES: 
#
# REQUIREMENTS:
#        NOTES: None
#       AUTHOR: Xiaolong Zhang, zhangxiaol1@sysucc.org.cn
# ORGANIZATION: Bioinformatics Center, Sun Yat-sen University Cancer Center
#      VERSION: 1.0
#      CREATED: //2017
#     REVISION: ---
#===============================================================================
=cut
die `pod2text $0` unless @ARGV == 1 or @ARGV == 2;
use strict;

open IN, shift or die $!;
my $outdir;
$outdir = shift or $outdir = ".";
my $header = <IN>;
my %hash;
while (<IN>){
	my @F = split /\t/;
	$F[-1] =~ /(P\d+)/;
	$hash{$1} .= $_;
}

for my $k(keys %hash){
	open OUT, ">$outdir/$k.maf" or die $!;
	print OUT $header;
	print OUT $hash{$k};
	close OUT;
}
