# Supplementary material for: Evolutionary route of nasopharyngeal carcinoma metastasis and its clinical significance
Source: Nat Commun. 2023 Feb 4;14:610. doi: 10.1038/s41467-023-35995-2 (PMC9899247; doi:10.1038/s41467-023-35995-2)
Supplement: Supplementary file 9 — Supplementary Data 7 [file 41467_2023_35995_MOESM9_ESM.zip › Codes-20220701/1.Basic_mutation_analysis/Script/Tumor_type_merge_split_maf.pl]

#!/usr/bin/perl -w
=head1 #===============================================================================
#        USAGE: perl Tumor_type_merge_split_maf.pl Merge_mut.maf outdir
#
#  DESCRIPTION: 
#
#  INPUT FILES: 
#
# REQUIREMENTS:
#        NOTES: None
#       AUTHOR: Xiaolong Zhang, zhangxiaol1@sysucc.org.cn
# ORGANIZATION: Bioinformatics Center, Sun Yat-sen University Cancer Center
#      VERSION: 1.0
#      CREATED: //2017
#     REVISION: ---
#===============================================================================
=cut
die `pod2text $0` unless @ARGV == 2;
use strict;

open IN, shift or die $!;
my $outdir = shift;

my $header = <IN>;
my %hash;

open OUT1, ">$outdir/Pri_tumor.maf" or die $!;
open OUT2, ">$outdir/Lyn_tumor.maf" or die $!;
open OUT3, ">$outdir/Met_tumor.maf" or die $!;
print OUT1 $header;
print OUT2 $header;
print OUT3 $header;

while(<IN>){
	chomp;
	my @F = split /\t/;
	next unless $F[14] =~ /(P\d+(\S))$/ or $F[14] =~ /(P\d+(\S))\d$/;
	unless (exists $hash{$1}{"$F[1]$F[2]"}){
		if ($2 eq "T"){
			print OUT1 join "\t", @F[0..13], "$1\n";
		}elsif($2 eq "L"){
			print OUT2 join "\t", @F[0..13], "$1\n";
		}else{
			print OUT3 join "\t", @F[0..13], "$1\n";
		}
		$hash{$1}{"$F[1]$F[2]"} = ();
	}
}
