# Supplementary material for: Evolutionary route of nasopharyngeal carcinoma metastasis and its clinical significance
Source: Nat Commun. 2023 Feb 4;14:610. doi: 10.1038/s41467-023-35995-2 (PMC9899247; doi:10.1038/s41467-023-35995-2)
Supplement: Supplementary file 9 — Supplementary Data 7 [file 41467_2023_35995_MOESM9_ESM.zip › Codes-20220701/1.Basic_mutation_analysis/Script/vcf2annovar.pl]

#!/usr/bin/perl -w
=head1 #===============================================================================
#        USAGE: perl vcf2annovar.pl <vcf_dir> > variant.anno
#
#  DESCRIPTION: Merge anno.vcf files into an annovar format file
#
#  INPUT FILES: 
#
# REQUIREMENTS:
#        NOTES: None
#       AUTHOR: Xiaolong Zhang, zhangxiaol1@sysucc.org.cn
# ORGANIZATION: Bioinformatics Center, Sun Yat-sen University Cancer Center
#      VERSION: 1.0
#      CREATED: //2017
#     REVISION: ---
#===============================================================================
=cut
die `pod2text $0` unless @ARGV == 1;
use strict;
use File::Basename;

my $dir = shift or die $!;
my @file = `ls $dir/*.vcf`;

print "Tumor_Sample_Barcode\tChr\tStart\tEnd\tID\tRef\tAlt\tQUAL\tFILTER\tINFO\tFORMAT\tDN1706190468LU01\tDN1707100148LU01\tFunc.refGene\tGene.refGene\tGeneDetail.refGene\tExonicFunc.refGene\tAAChange.refGene\tcytoBand\tphastConsElements46way\ttargetScanS\ttfbsConsSites\tsnp142\tsnp142Common\tsnp142Flagged\tclinvar_20140929\tcosmic70\tSIFT_score\tSIFT_pred\tPolyphen2_HDIV_score\tPolyphen2_HDIV_pred\tPolyphen2_HVAR_score\tPolyphen2_HVAR_pred\tLRT_score\tLRT_pred\tMutationTaster_score\tMutationTaster_pred\tMutationAssessor_score\tMutationAssessor_pred\tFATHMM_score\tFATHMM_pred\tPROVEAN_score\tPROVEAN_pred\tVEST3_score\tfathmm-MKL_coding_score\tfathmm-MKL_coding_pred\tMetaSVM_score\tMetaSVM_pred\tMetaLR_score\tMetaLR_pred\tintegrated_fitCons_score\tintegrated_confidence_value\tGERP++_RS\tphyloP7way_vertebrate\tphyloP20way_mammalian\tphastCons7way_vertebrate\tphastCons20way_mammalian\tSiPhy_29way_logOdds\tPopFreqMax\t1000G_ALL\t1000G_AFR\t1000G_AMR\t1000G_EAS\t1000G_EUR\t1000G_SAS\tExAC_ALL\tExAC_AFR\tExAC_AMR\tExAC_EAS\tExAC_FIN\tExAC_NFE\tExAC_OTH\tExAC_SAS\tESP6500siv2_ALL\tESP6500siv2_AA\tESP6500siv2_EA\tCG46\tDN1706190468LU01-Geno\tDN1706190468LU01-ALfreq\tDN1706190468LU01-DP\tDN1707100148LU01-Geno\tDN1707100148LU01-ALfreq\tDN1707100148LU01-DP\tVAF\n"; 
for my $f(@file){
	chomp $f;
	my $file_name = basename($f);
	$file_name =~ /(\S+)\.vcf/;
	my $sample_id = $1;
	open IN, $f or die $!;
	while (<IN>){
		chomp;
		next if /^#/;
		my @F = split /\t/;
		my @G = split /:/, $F[9];
                my @H = split /,/, $G[1];
                my $dp_ref = $H[0];
                my $dp_alt = $H[1];
                my $vaf = int($dp_alt * 100 / ($dp_alt + $dp_ref)) / 100;
		print join "\t", $sample_id, @F[0..1], @F[1..$#F], "$vaf";
		print "\n";
	}
}
