# Supplementary material for: Evolutionary route of nasopharyngeal carcinoma metastasis and its clinical significance
Source: Nat Commun. 2023 Feb 4;14:610. doi: 10.1038/s41467-023-35995-2 (PMC9899247; doi:10.1038/s41467-023-35995-2)
Supplement: Supplementary file 9 — Supplementary Data 7 [file 41467_2023_35995_MOESM9_ESM.zip › Codes-20220701/1.Basic_mutation_analysis/Script/vcf2maf.pl]

#!/usr/bin/perl -w
=head1 #===============================================================================
#        USAGE: 
#
#  DESCRIPTION: 
#
#  INPUT FILES: 
#
# REQUIREMENTS:
#        NOTES: None
#       AUTHOR: Xiaolong Zhang, zhangxiaol1@sysucc.org.cn
# ORGANIZATION: Bioinformatics Center, Sun Yat-sen University Cancer Center
#      VERSION: 1.0
#      CREATED: //2017
#     REVISION: ---
#===============================================================================
=cut
die `pod2text $0` unless @ARGV == 1 or @ARGV == 2;
use strict;
use File::Basename;
use Text::NSP::Measures::2D::Fisher::twotailed;

print "Hugo_Symbol\tChromosome\tStart_Position\tEnd_Position\tVariant_Classification\tVariant_Type\tReference_Allele\tTumor_Seq_Allele1\tTumor_Seq_Allele2\tRef_allele_depth\tAlt_allele_depth\tVAF\tCDS_Change\tProtein_Change\tTumor_Sample_Barcode\n";

open IN, shift or die $!;

while (<IN>){
	chomp;
	my $file = (split /\t/, $_)[0];
	my $sample_id = (split /\t/, $_)[1];
	open IN2, $file or die $!;
	my %index;
	while (<IN2>){
		next if /^##/;
		chomp;
		if (/^#/){
			s/#//;
			my @ID = split /\t/;
			for (0..$#ID){
				$index{$ID[$_]} = $_;
			}
			next;
		}
		my @F = split /\t/;
		my @G = split /:/, $F[9];
		my @H = split /,/, $G[1];
		my $dp_ref = $H[0];
		my $dp_alt = $H[1];
		my @I = split /:/, $F[10];
		my @K = split /,/, $I[1];

		next if $dp_alt + $dp_ref == 0 or $H[1] < 5;
		
		my $npp = $H[0] + $H[1] + $K[0] + $K[1];
		my $n1p = $H[1] + $K[1];
		my $np1 = $H[0] + $H[1];
		my $n11 = $H[1];
		my $twotailed_value = calculateStatistic(                ### Fisher test
			n11 => $n11,
			n1p => $n1p,
			np1 => $np1,
			npp => $npp,
		);
		my $p = (split / /, $twotailed_value)[-1];
		next if $p > 0.05;		
		next if $H[1]/($H[0]+$H[1]) < $K[1]/($K[0]+$K[1]);

#		next if $dp_alt + $dp_ref == 0 or $H[1] < 5 or $K[1] > 0;
#		next if $dp_alt + $dp_ref == 0;
		my $vaf = int($dp_alt * 10000 / ($dp_alt + $dp_ref)) / 10000;
		$F[$index{"ExonicFunc.refGene"}] = "Splice_Site" if $F[$index{"Func.refGene"}] =~ "splicing";
		$F[$index{"ExonicFunc.refGene"}] = "Intron" if $F[$index{"Func.refGene"}] =~ "intronic";
		$F[$index{"ExonicFunc.refGene"}] = "IGR" if $F[$index{"Func.refGene"}] =~ "intergenic";
		$F[$index{"ExonicFunc.refGene"}] = "3'Flank" if $F[$index{"Func.refGene"}] =~ "downstream";
		$F[$index{"ExonicFunc.refGene"}] = "5'Flank" if $F[$index{"Func.refGene"}] =~ "upstream";
		$F[$index{"ExonicFunc.refGene"}] = "3'UTR" if $F[$index{"Func.refGene"}] =~ "UTR3";
		$F[$index{"ExonicFunc.refGene"}] = "5'UTR" if $F[$index{"Func.refGene"}] =~ "UTR5";
		$F[$index{"ExonicFunc.refGene"}] = "RNA" if $F[$index{"Func.refGene"}] =~ /ncRNA_/;
#		next if $F[$index{"ExonicFunc.refGene"}] eq "NA" or $F[$index{"ExonicFunc.refGene"}] eq "unknown" or $F[$index{"ExonicFunc.refGene"}] eq "synonymous SNV";
		next if $F[$index{"ExonicFunc.refGene"}] eq "unknown";
		$F[$index{"ExonicFunc.refGene"}] =~ s/^nonsynonymous SNV/Missense_Mutation/;
		$F[$index{"ExonicFunc.refGene"}] =~ s/^synonymous SNV/Silent/;
		$F[$index{"ExonicFunc.refGene"}] =~ s/^nonframeshift insertion/In_Frame_Ins/;
		$F[$index{"ExonicFunc.refGene"}] =~ s/^nonframeshift deletion/In_Frame_Del/;
		$F[$index{"ExonicFunc.refGene"}] =~ s/^frameshift deletion/Frame_Shift_Del/;
		$F[$index{"ExonicFunc.refGene"}] =~ s/^frameshift insertion/Frame_Shift_Ins/;
		$F[$index{"ExonicFunc.refGene"}] =~ s/^stopgain/Nonsense_Mutation/;
		$F[$index{"ExonicFunc.refGene"}] =~ s/^stoploss/Nonstop_Mutation/;
		my @J = split /,/, $F[$index{"AAChange.refGene"}];
		my ($cds_change, $aa_change);
		if ($J[0] =~ /(c\.\S+)\:/){
			$cds_change = $1;
		}else{
			$cds_change = "NA";
		}
		if ($J[0] =~ /(p\.\S+)/){
			$aa_change = $1;
		}else{
			$aa_change = "NA";
		}
		my $start_pos = $F[$index{"POS"}];
		my $end_pos = $start_pos + length($F[$index{"REF"}]) - 1;
		my $mut_type;
		if (length($F[$index{"REF"}]) > length($F[$index{"ALT"}])){
			$mut_type = "DEL";
		}elsif(length($F[$index{"REF"}]) < length($F[$index{"ALT"}])){
			$mut_type = "INS";
		}else{
			$mut_type = "SNP";
		}
		my $mut_allele1;
=t		if ($F[75]){
			$mut_allele1 = $F[$index{"REF"}] if $F[75] eq "0/1";
			$mut_allele1 = $F[$index{"ALT"}] if $F[75] eq "1/1";
		}else{
			$mut_allele1 = $F[$index{"REF"}] if $F[35] eq "0/1";
			$mut_allele1 = $F[$index{"ALT"}] if $F[35] eq "1/1";
		}
=cut
		$mut_allele1 = $F[$index{"REF"}] if $F[9] =~ /0\/1/;
		$mut_allele1 = $F[$index{"ALT"}] if $F[9] =~ /1\/1/;
		$F[$index{"CHROM"}] =~ s/chr//;
		if ($ARGV[0]){
			next unless $F[$index{"ExonicFunc.refGene"}] eq "Frame_Shift_Del" or $F[$index{"ExonicFunc.refGene"}] eq "Frame_Shift_Ins" or $F[$index{"ExonicFunc.refGene"}] eq "In_Frame_Del" or $F[$index{"ExonicFunc.refGene"}] eq "In_Frame_Ins" or $F[$index{"ExonicFunc.refGene"}] eq "Missense_Mutation" or $F[$index{"ExonicFunc.refGene"}] eq "Nonsense_Mutation" or $F[$index{"ExonicFunc.refGene"}] eq "Nonstop_Mutation" or $F[$index{"ExonicFunc.refGene"}] eq "Splice_Site";
			if (exists $index{"1000g2015aug_all"}){
				if (exists $index{"ExAC_ALL"}){
		                        next if ($F[$index{"1000g2015aug_all"}] ne "NA" and $F[$index{"1000g2015aug_all"}] > 0.001) or ($F[$index{"esp6500siv2_all"}] ne "NA" and $F[$index{"esp6500siv2_all"}] > 0.001) or ($F[$index{"ExAC_ALL"}] ne "NA" and $F[$index{"ExAC_ALL"}] > 0.001);
				}else{
					next if ($F[$index{"1000g2015aug_all"}] ne "NA" and $F[$index{"1000g2015aug_all"}] > 0.001) or ($F[$index{"esp6500siv2_all"}] ne "NA" and $F[$index{"esp6500siv2_all"}] > 0.001) or ($F[$index{"exac03"}] ne "NA" and $F[$index{"exac03"}] > 0.001);
				}
			}else{
				next if ($F[$index{"1000G_ALL"}] ne "NA" and $F[$index{"1000G_ALL"}] > 0.001) or ($F[$index{"ESP6500siv2_ALL"}] ne "NA" and $F[$index{"ESP6500siv2_ALL"}] > 0.001) or ($F[$index{"ExAC_ALL"}] ne "NA" and $F[$index{"ExAC_ALL"}] > 0.001);
			}
                }
		print join "\t", $F[$index{"Gene.refGene"}], $F[$index{"CHROM"}], $start_pos, $end_pos, $F[$index{"ExonicFunc.refGene"}], $mut_type, $F[$index{"REF"}], $mut_allele1, $F[$index{"ALT"}], $dp_ref, $dp_alt, $vaf, $cds_change, $aa_change, $sample_id."\n";
	}
}
