# Supplementary material for: Evolutionary route of nasopharyngeal carcinoma metastasis and its clinical significance
Source: Nat Commun. 2023 Feb 4;14:610. doi: 10.1038/s41467-023-35995-2 (PMC9899247; doi:10.1038/s41467-023-35995-2)
Supplement: Supplementary file 9 — Supplementary Data 7 [file 41467_2023_35995_MOESM9_ESM.zip › Codes-20220701/2.Variant_clonality_analysis/Example/P38L_sorted_dedup_realign.bam_ratio.txt]

Chromosome	Start	Ratio	MedianRatio	CopyNumber	BAF	estimatedBAF	Genotype	UncertaintyOfGT	Gene
1	12081	0.59149	0.643882	1	-1	1	A	-1	1:12080-12251
1	12596	0.691474	0.643882	1	-1	1	A	4.67134	1:12595-12802
1	13164	0.827372	0.643882	1	0.890876	1	A	4.67134	1:13163-13658
1	14621	0.689736	0.643882	1	0.694444	1	A	4.67134	1:14620-15015
1	16744	0.869532	0.643882	1	0.878378	1	A	4.67134	1:16743-17098
1	17248	0.798394	0.643882	1	0.923551	1	A	4.67134	1:17247-18121
1	24261	0.566752	0.643882	1	-1	1	A	4.67134	1:24260-24532
1	35121	0.616321	0.643882	1	-1	1	A	4.67134	1:35120-35492
1	35566	1.11863	0.643882	1	-1	1	A	4.67134	1:35565-35779
1	65510	0.789571	0.643882	1	-1	1	A	4.67134	1:65509-65726
1	65777	0.846219	0.643882	1	-1	1	A	4.67134	1:65776-65972
1	69029	0.836973	0.643882	1	0.747368	1	A	4.67134	1:69028-69391
1	69433	0.683992	0.643882	1	-1	1	A	4.67134	1:69432-69630
1	69678	0.722706	0.643882	1	0.804865	1	A	4.67134	1:69677-69961
1	135268	0.845284	0.643882	1	0.897727	1	A	4.67134	1:135267-135629
1	137437	0.866468	0.643882	1	0.910714	1	A	4.67134	1:137436-138062
1	138489	0.800944	0.643882	1	0.877978	1	A	4.67134	1:138488-139800
1	258649	0.770531	0.643882	1	-1	1	A	4.67134	1:258648-258852
1	347969	0.547792	0.643882	1	0.841176	1	A	4.67134	1:347968-348257
1	450700	0.639294	0.643882	1	0.794118	1	A	4.67134	1:450699-451657
1	491251	0.429321	0.643882	1	-1	1	A	4.67134	1:491250-491612
1	492639	0.972897	0.643882	1	-1	1	A	4.67134	1:492638-493264
1	493691	0.695361	0.643882	1	0.75	1	A	4.67134	1:493690-495074
1	498105	0.871709	0.643882	1	0.7	1	A	4.67134	1:498104-498409
1	685676	0.440693	0.643882	1	-1	1	A	4.67134	1:685675-686633
1	727545	0.585359	0.643882	1	0.8125	1	A	4.67134	1:727544-728170
1	728597	0.486756	0.643882	1	0.728141	1	A	4.67134	1:728596-729980
1	733013	0.507349	0.643882	1	-1	1	A	4.67134	1:733012-733389
1	736419	0.996064	0.643882	1	0.76874	1	A	4.67134	1:736418-736723
1	739835	0.628578	0.643882	1	0.909091	1	A	4.67134	1:739834-740211
1	786032	0.56796	0.643882	1	-1	1	A	4.67134	1:786031-786399
1	817531	0.81229	0.643882	1	-1	1	A	4.67134	1:817530-817698
1	826631	0.4093	0.643882	1	-1	1	A	4.67134	1:826630-827185
1	841957	0.832791	0.643882	1	-1	1	A	4.67134	1:841956-842132
1	856886	0.18628	0.643882	1	-1	1	A	4.67134	1:856885-857005
1	868393	0.402627	0.643882	1	0.625	1	A	4.67134	1:868392-868690
1	873351	0.506806	0.643882	1	0.75492	1	A	4.67134	1:873350-873968
1	874121	0.643882	0.643882	1	-1	1	A	4.67134	1:874120-874240
1	925887	0.428392	0.643882	1	-1	1	A	4.67134	1:925886-926194
1	930203	0.623959	0.643882	1	-1	1	A	4.67134	1:930202-930505
1	935685	0.439371	0.643882	1	-1	1	A	4.67134	1:935684-935882
1	938915	0.574982	0.643882	1	-1	1	A	4.67134	1:938914-939589
1	941039	0.372202	0.643882	1	0.868421	1	A	4.67134	1:941038-941339
1	942373	0.576498	0.653495	1	-1	2	A	-1	1:942372-942708
1	942794	0.653495	0.653495	1	-1	2	A	-1	1:942793-943085
1	943153	0.761014	0.653495	1	-1	2	A	-1	1:943152-943272
1	943730	0.797052	0.682882	2	0.663793	0.5	AB	1.21898	1:943729-944249
1	944779	0.573201	0.682882	2	0.645161	0.5	AB	1.21898	1:944778-944899
1	944933	0.657526	0.682882	2	-1	0.5	AB	1.21898	1:944932-945052
1	945058	0.827554	0.682882	2	-1	0.5	AB	1.21898	1:945057-945177
1	945608	0.525251	0.682882	2	-1	0.5	AB	1.21898	1:945607-945737
1	946238	0.453484	0.682882	2	-1	0.5	AB	1.21898	1:946237-946420
1	946429	0.653589	0.682882	2	-1	0.5	AB	1.21898	1:946428-946632
1	948199	0.582749	0.682882	2	-1	0.5	AB	1.21898	1:948198-948350
1	948574	0.744367	0.682882	2	-1	0.5	AB	1.21898	1:948573-948694
1	951225	0.504189	0.682882	2	-1	0.5	AB	1.21898	1:951224-951351
1	952091	0.332422	0.682882	2	0.604167	0.5	AB	1.21898	1:952090-952211
1	952269	0.583602	0.682882	2	-1	0.5	AB	1.21898	1:952268-952471
1	952549	0.156564	0.682882	2	-1	0.5	AB	1.21898	1:952548-952678
1	953226	0.689668	0.682882	2	0.67	0.5	AB	1.21898	1:953225-953346
1	953860	0.797035	0.682882	2	-1	0.5	AB	1.21898	1:953859-954037
1	954043	0.959609	0.682882	2	-1	0.5	AB	1.21898	1:954042-954172
1	955972	0.366054	0.682882	2	-1	0.5	AB	1.21898	1:955971-956092
1	956956	0.457139	0.682882	2	0.663934	0.5	AB	1.21898	1:956955-957130
1	957211	0.911669	0.682882	2	-1	0.5	AB	1.21898	1:957210-957340
1	958609	0.54774	0.682882	2	-1	0.5	AB	1.21898	1:958608-958956
1	958960	1.04095	0.682882	2	-1	0.5	AB	1.21898	1:958959-959248
1	961290	0.638547	0.682882	2	0.650794	0.5	AB	1.21898	1:961289-962474
1	962595	0.588917	0.682882	2	0.632331	0.5	AB	1.21898	1:962594-963248
1	963254	0.802652	0.682882	2	-1	0.5	AB	1.21898	1:963253-963539
1	963899	0.900854	0.682882	2	-1	0.5	AB	1.21898	1:963898-964193
1	964357	0.563172	0.682882	2	-1	0.5	AB	1.21898	1:964356-964531
1	964952	0.832053	0.682882	2	-1	0.5	AB	1.21898	1:964951-965234
1	966499	0.520625	0.682882	2	0.716981	0.5	AB	1.21898	1:966498-966793
1	970251	0.599665	0.682882	2	-1	0.5	AB	1.21898	1:970250-971411
1	972035	0.682963	0.682882	2	-1	0.5	AB	1.21898	1:972034-972206
1	972212	0.632705	0.682882	2	-1	0.5	AB	1.21898	1:972211-972386
1	972747	0.587854	0.682882	2	-1	0.5	AB	1.21898	1:972746-973072
1	973082	0.10717	0.682882	2	-1	0.5	AB	1.21898	1:973081-973301
1	973445	0.64908	0.682882	2	-1	0.5	AB	1.21898	1:973444-973625
1	974277	0.824727	0.682882	2	-1	0.5	AB	1.21898	1:974276-974534
1	976176	0.812811	0.682882	2	-1	0.5	AB	1.21898	1:976175-976347
1	976490	0.548127	0.682882	2	-1	0.5	AB	1.21898	1:976489-976674
1	978773	0.544663	0.682882	2	0.598039	0.5	AB	1.21898	1:978772-978964
1	978967	0.498602	0.682882	2	-1	0.5	AB	1.21898	1:978966-979386
1	979392	1.1278	0.682882	2	-1	0.5	AB	1.21898	1:979391-979641
1	979644	0.648435	0.682882	2	0.64	0.5	AB	1.21898	1:979643-979974
1	980120	0.599027	0.682882	2	0.659091	0.5	AB	1.21898	1:980119-981197
1	981967	0.602713	0.682882	2	0.647059	0.5	AB	1.21898	1:981966-982271
1	999095	0.563241	0.682882	2	-1	0.5	AB	1.21898	1:999094-999515
1	999520	0.712595	0.682882	2	0.639344	0.5	AB	1.21898	1:999519-999977
1	1013514	0.536074	0.682882	2	-1	0.5	AB	1.21898	1:1013513-1013741
1	1013957	0.58927	0.682882	2	-1	0.5	AB	1.21898	1:1013956-1014165
1	1014169	0.611199	0.682882	2	-1	0.5	AB	1.21898	1:1014168-1014541
1	1022207	0.508614	0.682882	2	-1	0.5	AB	1.21898	1:1022206-1022466
1	1035213	0.721939	0.682882	2	-1	0.5	AB	1.21898	1:1035212-1035382
1	1040592	0.492227	0.682882	2	-1	0.5	AB	1.21898	1:1040591-1040855
1	1041144	0.84893	0.682882	2	-1	0.5	AB	1.21898	1:1041143-1041634
1	1041880	0.769981	0.682882	2	-1	0.5	AB	1.21898	1:1041879-1042152
1	1043204	0.627153	0.682882	2	-1	0.5	AB	1.21898	1:1043203-1044430
1	1045038	0.478308	0.682882	2	-1	0.5	AB	1.21898	1:1045037-1045589
1	1045684	0.708754	0.682882	2	-1	0.5	AB	1.21898	1:1045683-1046922
1	1047331	0.674336	0.682882	2	-1	0.5	AB	1.21898	1:1047330-1048186
1	1048188	0.607978	0.682882	2	-1	0.5	AB	1.21898	1:1048187-1048455
1	1049168	0.632978	0.682882	2	0.680473	0.5	AB	1.21898	1:1049167-1050001
1	1050197	0.780112	0.682882	2	-1	0.5	AB	1.21898	1:1050196-1050619
1	1050624	0.326648	0.682882	2	-1	0.5	AB	1.21898	1:1050623-1050805
1	1050829	0.697123	0.682882	2	-1	0.5	AB	1.21898	1:1050828-1051036
1	1051040	0.668031	0.682882	2	-1	0.5	AB	1.21898	1:1051039-1051823
1	1051911	0.876248	0.682882	2	-1	0.5	AB	1.21898	1:1051910-1052088
1	1053341	0.67677	0.682882	2	-1	0.5	AB	1.21898	1:1053340-1053605
1	1053754	0.673653	0.682882	2	-1	0.5	AB	1.21898	1:1053753-1053985
1	1054294	0.751638	0.682882	2	-1	0.5	AB	1.21898	1:1054293-1054619
1	1071728	0.305078	0.682882	2	0.5625	0.5	AB	1.21898	1:1071727-1071847
1	1071852	0.936322	0.682882	2	-1	0.5	AB	1.21898	1:1071851-1072017
1	1072022	0.722432	0.682882	2	0.652439	0.5	AB	1.21898	1:1072021-1072707
1	1082577	1.05465	0.682882	2	0.551402	0.5	AB	1.21898	1:1082576-1082802
1	1082807	0.547941	0.682882	2	-1	0.5	AB	1.21898	1:1082806-1083007
1	1083692	0.748413	0.682882	2	0.723809	0.5	AB	1.21898	1:1083691-1084492
1	1085125	0.585073	0.682882	2	-1	0.5	AB	1.21898	1:1085124-1085322
1	1085816	0.528885	0.682882	2	-1	0.5	AB	1.21898	1:1085815-1085989
1	1087126	0.646585	0.682882	2	-1	0.5	AB	1.21898	1:1087125-1087300
1	1087493	0.453152	0.682882	2	-1	0.5	AB	1.21898	1:1087492-1087748
1	1090250	0.81348	0.682882	2	-1	0.5	AB	1.21898	1:1090249-1090441
1	1090871	0.242147	0.682882	2	-1	0.5	AB	1.21898	1:1090870-1091056
1	1091291	0.951028	0.682882	2	0.66129	0.5	AB	1.21898	1:1091290-1091584
1	1091911	0.818039	0.682882	2	-1	0.5	AB	1.21898	1:1091910-1092127
1	1142720	0.556625	0.682882	2	-1	0.5	AB	1.21898	1:1142719-1142839
1	1142843	0.608137	0.682882	2	-1	0.5	AB	1.21898	1:1142842-1143263
1	1167048	0.549507	0.682882	2	-1	0.5	AB	1.21898	1:1167047-1167220
1	1167824	0.294845	0.682882	2	-1	0.5	AB	1.21898	1:1167823-1167997
1	1168963	0.145361	0.682882	2	-1	0.5	AB	1.21898	1:1168962-1169140
1	1175452	0.636427	0.682882	2	-1	0.5	AB	1.21898	1:1175451-1175712
1	1175740	1.00008	0.682882	2	-1	0.5	AB	1.21898	1:1175739-1175869
1	1175950	0.665734	0.682882	2	-1	0.5	AB	1.21898	1:1175949-1176069
1	1179224	0.73548	0.682882	2	-1	0.5	AB	1.21898	1:1179223-1179520
1	1179566	0.951781	0.682882	2	-1	0.5	AB	1.21898	1:1179565-1179742
1	1179955	0.71756	0.682882	2	-1	0.5	AB	1.21898	1:1179954-1180405
1	1180411	0.557494	0.682882	2	-1	0.5	AB	1.21898	1:1180410-1180660
1	1180664	0.590546	0.682882	2	-1	0.5	AB	1.21898	1:1180663-1180837
1	1181706	0.801416	0.682882	2	-1	0.5	AB	1.21898	1:1181705-1181935
1	1182320	0.540657	0.682882	2	-1	0.5	AB	1.21898	1:1182319-1182485
1	1182835	0.635293	0.682882	2	-1	0.5	AB	1.21898	1:1182834-1183003
1	1183950	0.771872	0.682882	2	-1	0.5	AB	1.21898	1:1183949-1184157
1	1184944	0.424049	0.682882	2	-1	0.5	AB	1.21898	1:1184943-1185121
1	1196605	0.600932	0.682882	2	-1	0.5	AB	1.21898	1:1196604-1196786
1	1196978	0.588264	0.682882	2	-1	0.5	AB	1.21898	1:1196977-1197212
1	1197407	0.848602	0.682882	2	0.597015	0.5	AB	1.21898	1:1197406-1197867
1	1203512	0.531357	0.682882	2	-1	0.5	AB	1.21898	1:1203511-1203804
1	1203806	0.68066	0.682882	2	0.606383	0.5	AB	1.21898	1:1203805-1204264
1	1204389	0.930497	0.682882	2	-1	0.5	AB	1.21898	1:1204388-1204637
1	1205264	0.809057	0.682882	2	-1	0.5	AB	1.21898	1:1205263-1205533
1	1206276	0.516124	0.682882	2	-1	0.5	AB	1.21898	1:1206275-1206623
1	1211534	0.738169	0.682882	2	0.622754	0.5	AB	1.21898	1:1211533-1212185
1	1212609	0.649603	0.682882	2	-1	0.5	AB	1.21898	1:1212608-1212730
1	1212984	0.652789	0.682882	2	-1	0.5	AB	1.21898	1:1212983-1213522
1	1213602	0.745893	0.682882	2	-1	0.5	AB	1.21898	1:1213601-1213778
1	1213965	0.528275	0.682882	2	-1	0.5	AB	1.21898	1:1213964-1214231
1	1217510	0.690687	0.682882	2	-1	0.5	AB	1.21898	1:1217509-1218042
1	1218453	0.506643	0.682882	2	-1	0.5	AB	1.21898	1:1218452-1218707
1	1218713	0.659964	0.682882	2	-1	0.5	AB	1.21898	1:1218712-1218998
1	1220599	0.831194	0.682882	2	-1	0.5	AB	1.21898	1:1220598-1220789
1	1223210	0.575412	0.682882	2	-1	0.5	AB	1.21898	1:1223209-1223422
1	1223857	0.624079	0.682882	2	-1	0.5	AB	1.21898	1:1223856-1224024
1	1228442	0.589284	0.682882	2	-1	0.5	AB	1.21898	1:1228441-1228778
1	1232353	0.79355	0.682882	2	0.708738	0.5	AB	1.21898	1:1232352-1232862
1	1232864	0.501285	0.682882	2	-1	0.5	AB	1.21898	1:1232863-1233223
1	1242555	0.64467	0.682882	2	-1	0.5	AB	1.21898	1:1242554-1242732
1	1242812	0.498249	0.682882	2	0.546053	0.5	AB	1.21898	1:1242811-1242980
1	1242992	0.498054	0.682882	2	0.584211	0.5	AB	1.21898	1:1242991-1243169
1	1243387	1.10397	0.682882	2	0.64	0.5	AB	1.21898	1:1243386-1243560
1	1243852	0.573883	0.682882	2	0.6	0.5	AB	1.21898	1:1243851-1244052
1	1244058	0.52988	0.682882	2	-1	0.5	AB	1.21898	1:1244057-1244503
1	1246398	0.600951	0.682882	2	-1	0.5	AB	1.21898	1:1246397-1246668
1	1255222	0.458857	0.682882	2	-1	0.5	AB	1.21898	1:1255221-1255341
1	1255344	0.462555	0.682882	2	-1	0.5	AB	1.21898	1:1255343-1255526
1	1255954	0.688224	0.682882	2	-1	0.5	AB	1.21898	1:1255953-1256127
1	1256980	0.555141	0.682882	2	-1	0.5	AB	1.21898	1:1256979-1257362
1	1260889	0.641222	0.682882	2	0.616279	0.5	AB	1.21898	1:1260888-1261177
1	1261183	0.528569	0.682882	2	-1	0.5	AB	1.21898	1:1261182-1261432
1	1262282	0.853263	0.682882	2	-1	0.5	AB	1.21898	1:1262281-1262553
1	1263183	0.483527	0.682882	2	0.592593	0.5	AB	1.21898	1:1263182-1263486
1	1265927	0.900077	0.682882	2	0.732759	0.5	AB	1.21898	1:1265926-1266157
1	1266173	0.297868	0.682882	2	-1	0.5	AB	1.21898	1:1266172-1266293
1	1267857	1.19933	0.682882	2	-1	0.5	AB	1.21898	1:1267856-1268034
1	1281291	0.660541	0.682882	2	-1	0.5	AB	1.21898	1:1281290-1281455
1	1281460	0.512405	0.682882	2	0.537313	0.5	AB	1.21898	1:1281459-1281640
1	1282156	0.329262	0.682882	2	-1	0.5	AB	1.21898	1:1282155-1282329
1	1285539	0.636996	0.682882	2	0.671642	0.5	AB	1.21898	1:1285538-1285791
1	1285951	0.554848	0.682882	2	-1	0.5	AB	1.21898	1:1285950-1286291
1	1286737	0.462379	0.682882	2	-1	0.5	AB	1.21898	1:1286736-1287282
1	1287473	0.722035	0.682882	2	0.65969	0.5	AB	1.21898	1:1287472-1288033
1	1290223	0.673501	0.682882	2	-1	0.5	AB	1.21898	1:1290222-1290706
1	1290872	0.696723	0.682882	2	0.609167	0.5	AB	1.21898	1:1290871-1291676
1	1293816	0.600232	0.682882	2	-1	0.5	AB	1.21898	1:1293815-1293938
1	1294076	0.268771	0.682882	2	-1	0.5	AB	1.21898	1:1294075-1294257
1	1294341	0.700288	0.682882	2	-1	0.5	AB	1.21898	1:1294340-1294873
1	1295400	0.613404	0.682882	2	-1	0.5	AB	1.21898	1:1295399-1295594
1	1295801	0.654988	0.682882	2	0.561644	0.5	AB	1.21898	1:1295800-1296690
1	1297826	0.486549	0.682882	2	-1	0.5	AB	1.21898	1:1297825-1298118
1	1298295	0.660913	0.682882	2	-1	0.5	AB	1.21898	1:1298294-1298484
1	1298506	0.722663	0.682882	2	-1	0.5	AB	1.21898	1:1298505-1298757
1	1299166	1.07451	0.682882	2	-1	0.5	AB	1.21898	1:1299165-1299406
1	1299587	0.31637	0.682882	2	-1	0.5	AB	1.21898	1:1299586-1299808
1	1299810	0.701381	0.682882	2	-1	0.5	AB	1.21898	1:1299809-1300270
1	1300558	0.500131	0.682882	2	-1	0.5	AB	1.21898	1:1300557-1300731
1	1301931	0.913498	0.682882	2	-1	0.5	AB	1.21898	1:1301930-1302150
1	1302773	0.614305	0.682882	2	-1	0.5	AB	1.21898	1:1302772-1303054
1	1303128	0.765744	0.682882	2	0.526316	0.5	AB	1.21898	1:1303127-1303413
1	1303992	0.866331	0.682882	2	-1	0.5	AB	1.21898	1:1303991-1304186
1	1307067	0.775703	0.682882	2	0.600625	0.5	AB	1.21898	1:1307066-1307406
1	1307704	0.609872	0.682882	2	-1	0.5	AB	1.21898	1:1307703-1307885
1	1308605	0.685098	0.682882	2	-1	0.5	AB	1.21898	1:1308604-1308801
1	1308863	0.789732	0.682882	2	-1	0.5	AB	1.21898	1:1308862-1309404
1	1309466	0.774997	0.682882	2	-1	0.5	AB	1.21898	1:1309465-1309941
1	1310511	0.948045	0.682882	2	-1	0.5	AB	1.21898	1:1310510-1310762
1	1310853	0.616049	0.682882	2	-1	0.5	AB	1.21898	1:1310852-1311123
1	1311357	0.553831	0.682882	2	-1	0.5	AB	1.21898	1:1311356-1311704
1	1311871	0.771131	0.682882	2	-1	0.5	AB	1.21898	1:1311870-1312213
1	1312217	0.949389	0.682882	2	-1	0.5	AB	1.21898	1:1312216-1312554
1	1312557	0.652381	0.682882	2	-1	0.5	AB	1.21898	1:1312556-1313168
1	1313476	0.573372	0.682882	2	-1	0.5	AB	1.21898	1:1313475-1313926
1	1314202	0.608347	0.682882	2	-1	0.5	AB	1.21898	1:1314201-1314389
1	1314817	0.601464	0.682882	2	-1	0.5	AB	1.21898	1:1314816-1315003
1	1315346	0.834845	0.682882	2	-1	0.5	AB	1.21898	1:1315345-1315628
1	1318775	0.64178	0.682882	2	0.654412	0.5	AB	1.21898	1:1318774-1319498
1	1320461	0.546124	0.682882	2	-1	0.5	AB	1.21898	1:1320460-1321103
1	1321864	0.744897	0.682882	2	0.966216	0.5	AB	1.21898	1:1321863-1321983
1	1321985	0.624592	0.682882	2	-1	0.5	AB	1.21898	1:1321984-1322104
1	1323159	0.814143	0.682882	2	-1	0.5	AB	1.21898	1:1323158-1323370
1	1324569	0.634937	0.682882	2	-1	0.5	AB	1.21898	1:1324568-1324761
1	1326827	0.778515	0.682882	2	-1	0.5	AB	1.21898	1:1326826-1327021
1	1327205	0.505733	0.682882	2	0.557584	0.5	AB	1.21898	1:1327204-1327742
1	1331331	0.64877	0.682882	2	0.617188	0.5	AB	1.21898	1:1331330-1333796
1	1333798	0.654398	0.682882	2	-1	0.5	AB	1.21898	1:1333797-1334571
1	1336101	0.588694	0.682882	2	-1	0.5	AB	1.21898	1:1336100-1336469
1	1337660	0.571088	0.682882	2	0.65896	0.5	AB	1.21898	1:1337659-1337853
1	1337941	0.527254	0.682882	2	-1	0.5	AB	1.21898	1:1337940-1338278
1	1338284	0.553918	0.682882	2	-1	0.5	AB	1.21898	1:1338283-1338636
1	1339242	0.744302	0.682882	2	-1	0.5	AB	1.21898	1:1339241-1339858
1	1340089	0.751257	0.682882	2	-1	0.5	AB	1.21898	1:1340088-1340550
1	1341576	0.69618	0.682882	2	-1	0.5	AB	1.21898	1:1341575-1341861
1	1341947	0.545386	0.682882	2	-1	0.5	AB	1.21898	1:1341946-1342154
1	1342355	0.378358	0.682882	2	-1	0.5	AB	1.21898	1:1342354-1342573
1	1342576	0.978729	0.682882	2	-1	0.5	AB	1.21898	1:1342575-1342836
1	1348898	0.768858	0.682882	2	-1	0.5	AB	1.21898	1:1348897-1349067
1	1353142	0.459977	0.682882	2	-1	0.5	AB	1.21898	1:1353141-1353370
1	1353531	0.973412	0.682882	2	-1	0.5	AB	1.21898	1:1353530-1353701
1	1353813	0.560603	0.682882	2	-1	0.5	AB	1.21898	1:1353812-1354327
1	1354330	0.593624	0.682882	2	-1	0.5	AB	1.21898	1:1354329-1354495
1	1354705	0.846804	0.682882	2	-1	0.5	AB	1.21898	1:1354704-1355160
1	1355182	0.974379	0.682882	2	0.692308	0.5	AB	1.21898	1:1355181-1355808
1	1358361	1.30699	0.682882	2	-1	0.5	AB	1.21898	1:1358360-1358639
1	1361181	0.664631	0.682882	2	-1	0.5	AB	1.21898	1:1361180-1361306
1	1373838	0.800061	0.682882	2	-1	0.5	AB	1.21898	1:1373837-1374267
1	1374273	0.699364	0.682882	2	-1	0.5	AB	1.21898	1:1374272-1374477
1	1374568	0.716915	0.682882	2	-1	0.5	AB	1.21898	1:1374567-1374816
1	1387243	0.624498	0.682882	2	-1	0.5	AB	1.21898	1:1387242-1387622
1	1387780	0.723996	0.682882	2	-1	0.5	AB	1.21898	1:1387779-1388121
1	1390109	0.792379	0.682882	2	-1	0.5	AB	1.21898	1:1390108-1390631
1	1391336	0.724821	0.682882	2	-1	0.5	AB	1.21898	1:1391335-1391647
1	1392733	0.499624	0.682882	2	-1	0.5	AB	1.21898	1:1392732-1392951
1	1393359	0.938601	0.682882	2	-1	0.5	AB	1.21898	1:1393358-1393560
1	1395372	0.363163	0.682882	2	-1	0.5	AB	1.21898	1:1395371-1395537
1	1398177	0.807936	0.682882	2	0.654867	0.5	AB	1.21898	1:1398176-1398349
1	1398518	0.893506	0.682882	2	-1	0.5	AB	1.21898	1:1398517-1398717
1	1399019	0.84184	0.682882	2	-1	0.5	AB	1.21898	1:1399018-1399516
1	1399577	0.562953	0.682882	2	-1	0.5	AB	1.21898	1:1399576-1399742
1	1400183	0.283443	0.682882	2	-1	0.5	AB	1.21898	1:1400182-1400363
1	1400480	0.842768	0.682882	2	-1	0.5	AB	1.21898	1:1400479-1400738
1	1402053	0.685256	0.682882	2	-1	0.5	AB	1.21898	1:1402052-1402287
1	1405709	0.708368	0.682882	2	-1	0.5	AB	1.21898	1:1405708-1405968
1	1406933	0.527911	0.682882	2	-1	0.5	AB	1.21898	1:1406932-1407218
1	1419077	0.237895	0.682882	2	0.506667	0.5	AB	1.21898	1:1419076-1419196
1	1419200	0.654239	0.682882	2	0.553333	0.5	AB	1.21898	1:1419199-1419568
1	1420859	0.410311	0.682882	2	-1	0.5	AB	1.21898	1:1420858-1421140
1	1426045	0.747998	0.682882	2	0.564103	0.5	AB	1.21898	1:1426044-1426381
1	1427551	0.515566	0.682882	2	-1	0.5	AB	1.21898	1:1427550-1427671
1	1435668	0.935105	0.682882	2	-1	0.5	AB	1.21898	1:1435667-1435793
1	1436905	0.75685	0.682882	2	-1	0.5	AB	1.21898	1:1436904-1437569
1	1438899	0.634762	0.682882	2	0.510204	0.5	AB	1.21898	1:1438898-1439720
1	1450569	0.740331	0.682882	2	-1	0.5	AB	1.21898	1:1450568-1450698
1	1452025	0.765749	0.682882	2	-1	0.5	AB	1.21898	1:1452024-1452145
1	1452227	0.564523	0.682882	2	-1	0.5	AB	1.21898	1:1452226-1452356
1	1454354	0.878913	0.682882	2	0.552083	0.5	AB	1.21898	1:1454353-1454583
1	1455327	0.598009	0.682882	2	-1	0.5	AB	1.21898	1:1455326-1455567
1	1455709	0.658903	0.682882	2	-1	0.5	AB	1.21898	1:1455708-1455829
1	1456115	0.935984	0.682882	2	0.801399	0.5	AB	1.21898	1:1456114-1456326
1	1459115	0.636304	0.682882	2	-1	0.5	AB	1.21898	1:1459114-1459234
1	1459834	0.675637	0.682882	2	-1	0.5	AB	1.21898	1:1459833-1460059
1	1462607	0.709658	0.682882	2	-1	0.5	AB	1.21898	1:1462606-1462733
1	1468382	0.843355	0.682882	2	-1	0.5	AB	1.21898	1:1468381-1468546
1	1468552	0.511448	0.682882	2	-1	0.5	AB	1.21898	1:1468551-1468723
1	1471831	0.873989	0.682882	2	-1	0.5	AB	1.21898	1:1471830-1472099
1	1472176	0.676516	0.682882	2	-1	0.5	AB	1.21898	1:1472175-1472359
1	1478419	0.516643	0.682882	2	-1	0.5	AB	1.21898	1:1478418-1478730
1	1478999	0.735472	0.682882	2	-1	0.5	AB	1.21898	1:1478998-1479203
1	1480739	0.677868	0.682882	2	-1	0.5	AB	1.21898	1:1480738-1480965
1	1482071	0.630571	0.682882	2	-1	0.5	AB	1.21898	1:1482070-1482265
1	1482396	0.753007	0.682882	2	-1	0.5	AB	1.21898	1:1482395-1482616
1	1485025	0.902349	0.682882	2	0.893834	0.5	AB	1.21898	1:1485024-1485254
1	1485738	0.622024	0.682882	2	-1	0.5	AB	1.21898	1:1485737-1485973
1	1486010	0.765624	0.682882	2	-1	0.5	AB	1.21898	1:1486009-1486228
1	1486457	0.605668	0.682882	2	0.972789	0.5	AB	1.21898	1:1486456-1486645
1	1487757	0.919521	0.682882	2	-1	0.5	AB	1.21898	1:1487756-1487955
1	1489155	1.31179	0.682882	2	-1	0.5	AB	1.21898	1:1489154-1489274
1	1490194	0.721403	0.682882	2	-1	0.5	AB	1.21898	1:1490193-1490380
1	1490383	0.55242	0.682882	2	0.836431	0.5	AB	1.21898	1:1490382-1490703
1	1495458	0.705748	0.682882	2	0.887046	0.5	AB	1.21898	1:1495457-1495713
1	1495763	0.818874	0.682882	2	0.655879	0.5	AB	1.21898	1:1495762-1495978
1	1509220	0.713592	0.682882	2	0.96875	0.5	AB	1.21898	1:1509219-1509349
1	1512215	0.313513	0.682882	2	-1	0.5	AB	1.21898	1:1512214-1512483
1	1512560	0.45069	0.682882	2	-1	0.5	AB	1.21898	1:1512559-1512743
1	1515898	0.793858	0.682882	2	-1	0.5	AB	1.21898	1:1515897-1516027
1	1517666	0.922754	0.682882	2	-1	0.5	AB	1.21898	1:1517665-1517870
1	1518783	0.823653	0.682882	2	-1	0.5	AB	1.21898	1:1518782-1519019
1	1520074	0.549016	0.682882	2	-1	0.5	AB	1.21898	1:1520073-1520268
1	1520399	0.954648	0.682882	2	0.957447	0.5	AB	1.21898	1:1520398-1520619
1	1522685	0.501668	0.682882	2	0.867695	0.5	AB	1.21898	1:1522684-1522982
1	1523495	0.897325	0.682882	2	-1	0.5	AB	1.21898	1:1523494-1523701
1	1523739	0.589563	0.682882	2	-1	0.5	AB	1.21898	1:1523738-1523957
1	1524163	0.807352	0.682882	2	0.656906	0.5	AB	1.21898	1:1524162-1524374
1	1526415	0.860306	0.682882	2	-1	0.5	AB	1.21898	1:1526414-1526534
1	1527136	0.722715	0.682882	2	-1	0.5	AB	1.21898	1:1527135-1527361
1	1527642	0.831828	0.682882	2	-1	0.5	AB	1.21898	1:1527641-1527825
1	1529115	0.581934	0.682882	2	-1	0.5	AB	1.21898	1:1529114-1529234
1	1529237	0.257701	0.682882	2	0.820312	0.5	AB	1.21898	1:1529236-1529363
1	1533966	0.501051	0.682882	2	-1	0.5	AB	1.21898	1:1533965-1534086
1	1534204	0.862604	0.682882	2	0.907407	0.5	AB	1.21898	1:1534203-1534419
1	1535302	0.664723	0.682882	2	0.638889	0.5	AB	1.21898	1:1535301-1535760
1	1539669	0.880683	0.682882	2	-1	0.5	AB	1.21898	1:1539668-1539839
1	1540252	0.998144	0.682882	2	-1	0.5	AB	1.21898	1:1540251-1540373
1	1541861	0.911448	0.682882	2	-1	0.5	AB	1.21898	1:1541860-1542192
1	1544762	0.679488	0.682882	2	-1	0.5	AB	1.21898	1:1544761-1544930
1	1564572	0.459329	0.682882	2	-1	0.5	AB	1.21898	1:1564571-1564973
1	1574411	1.05322	0.682882	2	-1	0.5	AB	1.21898	1:1574410-1574585
1	1575031	0.770198	0.682882	2	-1	0.5	AB	1.21898	1:1575030-1575207
1	1599377	0.520413	0.682882	2	-1	0.5	AB	1.21898	1:1599376-1599919
1	1615503	0.649226	0.682882	2	-1	0.5	AB	1.21898	1:1615502-1615705
1	1616509	0.624291	0.682882	2	0.585859	0.5	AB	1.21898	1:1616508-1616721
1	1623418	0.737893	0.682882	2	-1	0.5	AB	1.21898	1:1623417-1623963
1	1624689	0.701298	0.682882	2	-1	0.5	AB	1.21898	1:1624688-1625436
1	1625442	0.342754	0.682882	2	-1	0.5	AB	1.21898	1:1625441-1625634
1	1626590	0.580529	0.682882	2	0.946903	0.5	AB	1.21898	1:1626589-1626791
1	1626797	0.834532	0.682882	2	-1	0.5	AB	1.21898	1:1626796-1627386
1	1627634	0.911072	0.682882	2	-1	0.5	AB	1.21898	1:1627633-1627817
1	1628013	0.831361	0.682882	2	-1	0.5	AB	1.21898	1:1628012-1628687
1	1629115	0.871124	0.682882	2	-1	0.5	AB	1.21898	1:1629114-1629755
1	1630325	0.894532	0.682882	2	-1	0.5	AB	1.21898	1:1630324-1630490
1	1630495	0.625027	0.682882	2	-1	0.5	AB	1.21898	1:1630494-1630614
1	1632698	0.887853	0.682882	2	-1	0.5	AB	1.21898	1:1632697-1633154
1	1633160	0.609778	0.682882	2	-1	0.5	AB	1.21898	1:1633159-1633410
1	1633801	0.683409	0.682882	2	0.810526	0.5	AB	1.21898	1:1633800-1634673
1	1635731	0.886519	0.682882	2	0.613861	0.5	AB	1.21898	1:1635730-1636126
1	1636327	1.03081	0.682882	2	-1	0.5	AB	1.21898	1:1636326-1636509
1	1636610	0.727877	0.682882	2	-1	0.5	AB	1.21898	1:1636609-1637154
1	1637269	0.58725	0.682882	2	-1	0.5	AB	1.21898	1:1637268-1637540
1	1637709	0.955588	0.682882	2	-1	0.5	AB	1.21898	1:1637708-1637959
1	1638460	0.755974	0.682882	2	-1	0.5	AB	1.21898	1:1638459-1638629
1	1640310	0.790126	0.682882	2	-1	0.5	AB	1.21898	1:1640309-1640513
1	1640977	0.713618	0.682882	2	-1	0.5	AB	1.21898	1:1640976-1641143
1	1642266	0.818428	0.682882	2	-1	0.5	AB	1.21898	1:1642265-1642385
1	1642390	0.917812	0.682882	2	-1	0.5	AB	1.21898	1:1642389-1642509
1	1645210	0.880292	0.682882	2	-1	0.5	AB	1.21898	1:1645209-1645342
1	1646018	0.222181	0.682882	2	0.554762	0.5	AB	1.21898	1:1646017-1646231
1	1646376	1.02546	0.682882	2	0.8625	0.5	AB	1.21898	1:1646375-1646495
1	1646747	0.525891	0.682882	2	0.594595	0.5	AB	1.21898	1:1646746-1646866
1	1646869	0.954041	0.682882	2	0.648	0.5	AB	1.21898	1:1646868-1647243
1	1654081	0.787833	0.682882	2	0.705132	0.5	AB	1.21898	1:1654080-1654310
1	1655323	0.832646	0.682882	2	-1	0.5	AB	1.21898	1:1655322-1655525
1	1657252	0.642699	0.682882	2	0.855716	0.5	AB	1.21898	1:1657251-1657472
1	1659997	0.773613	0.682882	2	-1	0.5	AB	1.21898	1:1659996-1660191
1	1664293	0.429407	0.682882	2	0.587302	0.5	AB	1.21898	1:1664292-1664669
1	1665568	0.612724	0.682882	2	-1	0.5	AB	1.21898	1:1665567-1665837
1	1665843	0.75129	0.682882	2	-1	0.5	AB	1.21898	1:1665842-1666007
1	1668297	0.917598	0.682882	2	0.830986	0.5	AB	1.21898	1:1668296-1668416
1	1668420	0.349982	0.682882	2	0.781265	0.5	AB	1.21898	1:1668419-1668539
1	1669710	0.463658	0.682882	2	-1	0.5	AB	1.21898	1:1669709-1669940
1	1670017	0.831106	0.682882	2	-1	0.5	AB	1.21898	1:1670016-1670225
1	1675416	0.84956	0.682882	2	-1	0.5	AB	1.21898	1:1675415-1675635
1	1675989	0.971673	0.682882	2	-1	0.5	AB	1.21898	1:1675988-1676173
1	1676410	0.929166	0.682882	2	0.630952	0.5	AB	1.21898	1:1676409-1676759
1	1699857	0.743676	0.682882	2	-1	0.5	AB	1.21898	1:1699856-1700313
1	1700319	0.744917	0.682882	2	-1	0.5	AB	1.21898	1:1700318-1700569
1	1700960	0.876817	0.682882	2	0.714286	0.5	AB	1.21898	1:1700959-1701830
1	1702874	0.680042	0.682882	2	0.689655	0.5	AB	1.21898	1:1702873-1703269
1	1703470	0.993399	0.682882	2	-1	0.5	AB	1.21898	1:1703469-1703651
1	1703734	1.1531	0.682882	2	-1	0.5	AB	1.21898	1:1703733-1703860
1	1704047	0.961206	0.682882	2	-1	0.5	AB	1.21898	1:1704046-1704256
1	1704260	1.02152	0.682882	2	-1	0.5	AB	1.21898	1:1704259-1704682
1	1704851	1.01148	0.682882	2	-1	0.5	AB	1.21898	1:1704850-1705101
1	1707442	0.575219	0.682882	2	-1	0.5	AB	1.21898	1:1707441-1707645
1	1708706	0.923336	0.682882	2	-1	0.5	AB	1.21898	1:1708705-1708835
1	1709398	0.638691	0.682882	2	-1	0.5	AB	1.21898	1:1709397-1709517
1	1709522	1.03642	0.682882	2	-1	0.5	AB	1.21898	1:1709521-1709641
1	1714023	1.47107	0.682882	2	0.575	0.5	AB	1.21898	1:1714022-1714397
1	1730199	1.14851	0.682882	2	0.944444	0.5	AB	1.21898	1:1730198-1730575
1	1732264	0.880011	0.682882	2	-1	0.5	AB	1.21898	1:1732263-1732724
1	1738273	1.18989	0.682882	2	-1	0.5	AB	1.21898	1:1738272-1738493
1	1738847	0.73595	0.682882	2	-1	0.5	AB	1.21898	1:1738846-1739031
1	1739268	0.478595	0.682882	2	0.536232	0.5	AB	1.21898	1:1739267-1739617
1	1752874	0.987704	0.682882	2	0.571429	0.5	AB	1.21898	1:1752873-1753064
1	1754010	0.788341	0.682882	2	-1	0.5	AB	1.21898	1:1754009-1754413
1	1754568	0.659557	0.682882	2	-1	0.5	AB	1.21898	1:1754567-1754750
1	1755264	1.03493	0.682882	2	-1	0.5	AB	1.21898	1:1755263-1755471
1	1756239	0.783417	0.682882	2	-1	0.5	AB	1.21898	1:1756238-1756425
1	1756456	0.778357	0.682882	2	-1	0.5	AB	1.21898	1:1756455-1756622
1	1756734	1.1116	0.682882	2	-1	0.5	AB	1.21898	1:1756733-1756936
1	1757160	0.713327	0.682882	2	-1	0.5	AB	1.21898	1:1757159-1757336
1	1758338	1.02327	0.682882	2	-1	0.5	AB	1.21898	1:1758337-1758609
1	1759084	0.340818	0.682882	2	-1	0.5	AB	1.21898	1:1759083-1759256
1	1759775	0.788144	0.682882	2	-1	0.5	AB	1.21898	1:1759774-1759940
1	1761945	0.813079	0.682882	2	-1	0.5	AB	1.21898	1:1761944-1762193
1	1787133	0.933033	0.682882	2	-1	0.5	AB	1.21898	1:1787132-1787435
1	1789093	0.91772	0.682882	2	-1	0.5	AB	1.21898	1:1789092-1789378
1	1790387	0.603845	0.682882	2	-1	0.5	AB	1.21898	1:1790386-1790560
1	1793107	0.558784	0.682882	2	-1	0.5	AB	1.21898	1:1793106-1793447
1	1804333	0.612134	0.682882	2	-1	0.5	AB	1.21898	1:1804332-1804537
1	1806314	0.659145	0.682882	2	-1	0.5	AB	1.21898	1:1806313-1806464
1	1806469	1.06104	0.682882	2	-1	0.5	AB	1.21898	1:1806468-1806676
1	1815767	0.701204	0.682882	2	-1	0.5	AB	1.21898	1:1815766-1815973
1	1817806	0.589051	0.682882	2	-1	0.5	AB	1.21898	1:1817805-1818028
1	1825356	1.02037	0.682882	2	-1	0.5	AB	1.21898	1:1825355-1825542
1	1891780	0.667258	0.682882	2	-1	0.5	AB	1.21898	1:1891779-1891983
1	1892138	0.92444	0.682882	2	-1	0.5	AB	1.21898	1:1892137-1892785
1	1915214	0.82908	0.682882	2	0.555556	0.5	AB	1.21898	1:1915213-1915416
1	1915642	0.743969	0.682882	2	-1	0.5	AB	1.21898	1:1915641-1915826
1	1916385	0.549003	0.682882	2	0.621637	0.5	AB	1.21898	1:1916384-1917180
1	1917836	0.636592	0.682882	2	-1	0.5	AB	1.21898	1:1917835-1918551
1	1918887	0.539379	0.682882	2	0.724138	0.5	AB	1.21898	1:1918886-1919358
1	1922614	0.424122	0.682882	2	0.576471	0.5	AB	1.21898	1:1922613-1922794
1	1922985	1.60399	0.682882	2	-1	0.5	AB	1.21898	1:1922984-1923174
1	1923383	0.903625	0.682882	2	-1	0.5	AB	1.21898	1:1923382-1923588
1	1923749	0.725479	0.682882	2	0.727273	0.5	AB	1.21898	1:1923748-1924015
1	1924398	0.617005	0.682882	2	-1	0.5	AB	1.21898	1:1924397-1924723
1	1925774	0.23224	0.682882	2	-1	0.5	AB	1.21898	1:1925773-1926024
1	1926245	0.85166	0.682882	2	0.659341	0.5	AB	1.21898	1:1926244-1927043
1	1927630	0.676984	0.682882	2	-1	0.5	AB	1.21898	1:1927629-1927799
1	1928562	0.985876	0.682882	2	-1	0.5	AB	1.21898	1:1928561-1928896
1	1930113	0.590021	0.682882	2	0.607143	0.5	AB	1.21898	1:1930112-1930365
1	1938857	0.599337	0.682882	2	-1	0.5	AB	1.21898	1:1938856-1939033
1	1939581	0.844917	0.682882	2	-1	0.5	AB	1.21898	1:1939580-1939788
1	1940316	0.480503	0.682882	2	-1	0.5	AB	1.21898	1:1940315-1940521
1	1942036	0.33076	0.682882	2	0.625	0.5	AB	1.21898	1:1942035-1942311
1	1944307	0.818643	0.682882	2	0.728571	0.5	AB	1.21898	1:1944306-1944549
1	1946332	0.68197	0.682882	2	-1	0.5	AB	1.21898	1:1946331-1946520
1	1946947	0.699125	0.682882	2	-1	0.5	AB	1.21898	1:1946946-1947152
1	1955119	0.505492	0.682882	2	-1	0.5	AB	1.21898	1:1955118-1955294
1	1955297	0.701634	0.682882	2	0.752381	0.5	AB	1.21898	1:1955296-1955933
1	1956443	0.587253	0.682882	2	-1	0.5	AB	1.21898	1:1956442-1956811
1	1959087	1.14115	0.682882	2	-1	0.5	AB	1.21898	1:1959086-1959262
1	1959882	0.953978	0.682882	2	-1	0.5	AB	1.21898	1:1959881-1960076
1	1963745	0.795308	0.682882	2	-1	0.5	AB	1.21898	1:1963744-1963916
1	1964903	0.664274	0.682882	2	-1	0.5	AB	1.21898	1:1964902-1965103
1	1968606	0.324981	0.682882	2	0.575756	0.5	AB	1.21898	1:1968605-1968865
1	1970694	0.36294	0.682882	2	-1	0.5	AB	1.21898	1:1970693-1970906
1	1972838	0.609312	0.682882	2	-1	0.5	AB	1.21898	1:1972837-1973052
1	1974066	1.11802	0.682882	2	-1	0.5	AB	1.21898	1:1974065-1974287
1	1985319	0.841669	0.682882	2	-1	0.5	AB	1.21898	1:1985318-1985510
1	1986783	0.994279	0.682882	2	0.548673	0.5	AB	1.21898	1:1986782-1987109
1	1988541	0.916284	0.682882	2	-1	0.5	AB	1.21898	1:1988540-1988713
1	2024873	0.864086	0.682882	2	-1	0.5	AB	1.21898	1:2024872-2025040
1	2025302	0.689988	0.682882	2	-1	0.5	AB	1.21898	1:2025301-2025736
1	2027546	0.798268	0.682882	2	-1	0.5	AB	1.21898	1:2027545-2027720
1	2029103	0.865604	0.682882	2	-1	0.5	AB	1.21898	1:2029102-2029270
1	2029551	0.72301	0.682882	2	-1	0.5	AB	1.21898	1:2029550-2029741
1	2029979	0.865202	0.682882	2	-1	0.5	AB	1.21898	1:2029978-2030295
1	2055292	0.988535	0.682882	2	-1	0.5	AB	1.21898	1:2055291-2055562
1	2056461	0.862307	0.682882	2	-1	0.5	AB	1.21898	1:2056460-2056713
1	2059510	0.674805	0.682882	2	-1	0.5	AB	1.21898	1:2059509-2059693
1	2071190	0.526659	0.682882	2	-1	0.5	AB	1.21898	1:2071189-2071550
1	2074114	0.519525	0.682882	2	-1	0.5	AB	1.21898	1:2074113-2074306
1	2082339	0.632745	0.682882	2	0.740741	0.5	AB	1.21898	1:2082338-2082514
1	2135187	0.498715	0.682882	2	-1	0.5	AB	1.21898	1:2135186-2135436
1	2144180	0.887688	0.682882	2	-1	0.5	AB	1.21898	1:2144179-2144357
1	2144530	0.41207	0.682882	2	-1	0.5	AB	1.21898	1:2144529-2144699
1	2145928	0.710054	0.682882	2	-1	0.5	AB	1.21898	1:2145927-2146112
1	2148825	0.934779	0.682882	2	-1	0.5	AB	1.21898	1:2148824-2149026
1	2150714	0.584509	0.682882	2	-1	0.5	AB	1.21898	1:2150713-2150972
1	2155874	0.493178	0.682882	2	-1	0.5	AB	1.21898	1:2155873-2155993
1	2156002	0.90323	0.682882	2	-1	0.5	AB	1.21898	1:2156001-2156173
1	2168968	0.620994	0.682882	2	-1	0.5	AB	1.21898	1:2168967-2169342
1	2169345	0.389477	0.682882	2	-1	0.5	AB	1.21898	1:2169344-2169623
1	2172030	0.538872	0.682882	2	-1	0.5	AB	1.21898	1:2172029-2172372
1	2173897	0.703344	0.682882	2	-1	0.5	AB	1.21898	1:2173896-2174080
1	2181814	0.696192	0.682882	2	-1	0.5	AB	1.21898	1:2181813-2182273
1	2182277	0.770772	0.682882	2	-1	0.5	AB	1.21898	1:2182276-2182734
1	2184340	0.663265	0.682882	2	-1	0.5	AB	1.21898	1:2184339-2184686
1	2184866	0.51184	0.682882	2	-1	0.5	AB	1.21898	1:2184865-2185067
1	2185219	0.785077	0.682882	2	-1	0.5	AB	1.21898	1:2185218-2185492
1	2185818	0.770529	0.682882	2	0.636364	0.5	AB	1.21898	1:2185817-2186369
1	2189652	0.469395	0.682882	2	-1	0.5	AB	1.21898	1:2189651-2189828
1	2190011	0.667907	0.682882	2	-1	0.5	AB	1.21898	1:2190010-2190300
1	2190305	0.718265	0.682882	2	-1	0.5	AB	1.21898	1:2190304-2190592
1	2193560	0.810942	0.682882	2	-1	0.5	AB	1.21898	1:2193559-2194112
1	2197966	0.816655	0.682882	2	-1	0.5	AB	1.21898	1:2197965-2198271
1	2198783	0.465297	0.682882	2	-1	0.5	AB	1.21898	1:2198782-2199035
1	2200916	0.848546	0.682882	2	-1	0.5	AB	1.21898	1:2200915-2201182
1	2212885	0.65849	0.682882	2	-1	0.5	AB	1.21898	1:2212884-2213556
1	2228806	0.706225	0.682882	2	-1	0.5	AB	1.21898	1:2228805-2229794
1	2302911	0.301383	0.682882	2	-1	0.5	AB	1.21898	1:2302910-2303120
1	2303218	0.751524	0.682882	2	-1	0.5	AB	1.21898	1:2303217-2303463
1	2303801	0.69093	0.682882	2	-1	0.5	AB	1.21898	1:2303800-2304112
1	2304217	1.04199	0.682882	2	0.595238	0.5	AB	1.21898	1:2304216-2304551
1	2305912	0.749252	0.682882	2	-1	0.5	AB	1.21898	1:2305911-2306220
1	2306481	0.755354	0.682882	2	-1	0.5	AB	1.21898	1:2306480-2306810
1	2321234	0.821998	0.682882	2	-1	0.5	AB	1.21898	1:2321233-2321577
1	2324045	1.42247	0.682882	2	-1	0.5	AB	1.21898	1:2324044-2324245
1	2332597	0.768941	0.682882	2	-1	0.5	AB	1.21898	1:2332596-2332787
1	2336465	0.674728	0.682882	2	-1	0.5	AB	1.21898	1:2336464-2336651
1	2336714	0.379011	0.682882	2	-1	0.5	AB	1.21898	1:2336713-2336946
1	2355339	0.823564	0.682882	2	-1	0.5	AB	1.21898	1:2355338-2355531
1	2357413	0.645797	0.682882	2	0.653846	0.5	AB	1.21898	1:2357412-2357648
1	2358494	0.981169	0.682882	2	-1	0.5	AB	1.21898	1:2358493-2358695
1	2371898	1.3002	0.682882	2	0.694915	0.5	AB	1.21898	1:2371897-2372079
1	2372360	0.933686	0.682882	2	-1	0.5	AB	1.21898	1:2372359-2372628
1	2374314	0.270269	0.682882	2	-1	0.5	AB	1.21898	1:2374313-2374593
1	2378910	0.98822	0.682882	2	-1	0.5	AB	1.21898	1:2378909-2379236
1	2385005	0.258099	0.682882	2	-1	0.5	AB	1.21898	1:2385004-2385214
1	2385755	0.875938	0.682882	2	-1	0.5	AB	1.21898	1:2385754-2385954
1	2387431	0.795337	0.682882	2	-1	0.5	AB	1.21898	1:2387430-2387708
1	2388211	0.570301	0.682882	2	-1	0.5	AB	1.21898	1:2388210-2388420
1	2389897	1.05209	0.682882	2	-1	0.5	AB	1.21898	1:2389896-2390067
1	2391295	0.695964	0.682882	2	-1	0.5	AB	1.21898	1:2391294-2391567
1	2395738	0.716449	0.682882	2	-1	0.5	AB	1.21898	1:2395737-2395990
1	2396981	1.16682	0.682882	2	-1	0.5	AB	1.21898	1:2396980-2397211
1	2399362	0.57638	0.682882	2	-1	0.5	AB	1.21898	1:2399361-2399529
1	2400850	0.405663	0.682882	2	0.505618	0.5	AB	1.21898	1:2400849-2401046
1	2402133	0.662729	0.682882	2	-1	0.5	AB	1.21898	1:2402132-2402393
1	2403008	0.271247	0.682882	2	-1	0.5	AB	1.21898	1:2403007-2403245
1	2405638	0.794562	0.682882	2	-1	0.5	AB	1.21898	1:2405637-2405852
1	2406550	0.682882	0.682882	2	-1	0.5	AB	1.21898	1:2406549-2407006
1	2408228	0.852263	0.682882	2	-1	0.5	AB	1.21898	1:2408227-2408899
1	2410317	0.278069	0.682882	2	-1	0.5	AB	1.21898	1:2410316-2410578
1	2410757	0.847716	0.682882	2	-1	0.5	AB	1.21898	1:2410756-2411017
1	2412356	0.718138	0.682882	2	-1	0.5	AB	1.21898	1:2412355-2412630
1	2476573	0.111794	0.682882	2	-1	0.5	AB	1.21898	1:2476572-2476771
1	2478448	0.523497	0.682882	2	0.76087	0.5	AB	1.21898	1:2478447-2478663
1	2479718	0.694011	0.682882	2	0.553191	0.5	AB	1.21898	1:2479717-2480013
1	2484405	0.295869	0.682882	2	-1	0.5	AB	1.21898	1:2484404-2484580
1	2489208	0.708743	0.682882	2	-1	0.5	AB	1.21898	1:2489207-2489387
1	2494764	0.594844	0.682882	2	-1	0.5	AB	1.21898	1:2494763-2494944
1	2496592	0.838368	0.682882	2	-1	0.5	AB	1.21898	1:2496591-2497018
1	2498477	0.9644	0.682882	2	-1	0.5	AB	1.21898	1:2498476-2498874
1	2499075	1.09469	0.682882	2	0.676768	0.5	AB	1.21898	1:2499074-2499252
1	2502198	0.544465	0.682882	2	0.594203	0.5	AB	1.21898	1:2502197-2502620
1	2502624	0.523027	0.682882	2	-1	0.5	AB	1.21898	1:2502623-2503078
1	2503418	0.470583	0.682882	2	-1	0.5	AB	1.21898	1:2503417-2503691
1	2503770	0.735921	0.682882	2	0.888889	0.5	AB	1.21898	1:2503769-2505287
1	2508792	0.802812	0.682882	2	-1	0.5	AB	1.21898	1:2508791-2509037
1	2509892	1.09911	0.682882	2	0.575534	0.5	AB	1.21898	1:2509891-2510198
1	2511295	0.298546	0.682882	2	-1	0.5	AB	1.21898	1:2511294-2511486
1	2512908	0.630024	0.682882	2	0.526316	0.5	AB	1.21898	1:2512907-2513185
1	2515218	0.794741	0.682882	2	-1	0.5	AB	1.21898	1:2515217-2515432
1	2518153	0.649646	0.682882	2	-1	0.5	AB	1.21898	1:2518152-2518363
1	2518463	0.767119	0.682882	2	-1	0.5	AB	1.21898	1:2518462-2518642
1	2519067	0.437927	0.682882	2	-1	0.5	AB	1.21898	1:2519066-2519382
1	2519729	0.709766	0.682882	2	-1	0.5	AB	1.21898	1:2519728-2520025
1	2520657	0.562278	0.682882	2	-1	0.5	AB	1.21898	1:2520656-2520917
1	2521535	0.906173	0.682882	2	-1	0.5	AB	1.21898	1:2521534-2522043
1	2529564	1.01084	0.682882	2	-1	0.5	AB	1.21898	1:2529563-2529729
1	2529811	0.710038	0.682882	2	-1	0.5	AB	1.21898	1:2529810-2530221
1	2556062	0.617065	0.682882	2	-1	0.5	AB	1.21898	1:2556061-2556718
1	2557623	0.391138	0.682882	2	-1	0.5	AB	1.21898	1:2557622-2557841
1	2558786	0.67199	0.682882	2	-1	0.5	AB	1.21898	1:2558785-2559964
1	2560605	0.85489	0.682882	2	-1	0.5	AB	1.21898	1:2560604-2560814
1	2561509	0.4412	0.682882	2	-1	0.5	AB	1.21898	1:2561508-2561862
1	2562789	0.871544	0.682882	2	-1	0.5	AB	1.21898	1:2562788-2562971
1	2563056	0.990555	0.682882	2	-1	0.5	AB	1.21898	1:2563055-2563252
1	2586811	0.865459	0.682882	2	-1	0.5	AB	1.21898	1:2586810-2587372
1	2588350	0.78766	0.682882	2	-1	0.5	AB	1.21898	1:2588349-2588627
1	2588852	0.429572	0.682882	2	-1	0.5	AB	1.21898	1:2588851-2589045
1	2589398	0.442618	0.682882	2	-1	0.5	AB	1.21898	1:2589397-2589595
1	2590991	1.03407	0.682882	2	-1	0.5	AB	1.21898	1:2590990-2591233
1	2591426	0.421871	0.682882	2	-1	0.5	AB	1.21898	1:2591425-2591647
1	2592651	0.52143	0.682882	2	-1	0.5	AB	1.21898	1:2592650-2592953
1	2595213	1.33976	0.682882	2	-1	0.5	AB	1.21898	1:2595212-2595391
1	2596534	0.509177	0.682882	2	-1	0.5	AB	1.21898	1:2596533-2596711
1	2598206	0.657408	0.682882	2	-1	0.5	AB	1.21898	1:2598205-2598532
1	2603771	0.740107	0.682882	2	-1	0.5	AB	1.21898	1:2603770-2603997
1	2604156	0.875773	0.682882	2	-1	0.5	AB	1.21898	1:2604155-2604347
1	2606215	0.869777	0.682882	2	-1	0.5	AB	1.21898	1:2606214-2606397
1	2606969	0.552027	0.682882	2	-1	0.5	AB	1.21898	1:2606968-2607143
1	2609329	0.684565	0.682882	2	-1	0.5	AB	1.21898	1:2609328-2609511
1	2629324	1.04654	0.682882	2	-1	0.5	AB	1.21898	1:2629323-2629676
1	2641274	0.593568	0.682882	2	-1	0.5	AB	1.21898	1:2641273-2641844
1	2644138	0.78543	0.682882	2	-1	0.5	AB	1.21898	1:2644137-2644410
1	2645287	0.938869	0.682882	2	-1	0.5	AB	1.21898	1:2645286-2645708
1	2785672	0.939536	0.682882	2	-1	0.5	AB	1.21898	1:2785671-2786052
1	2787551	1.05679	0.682882	2	0.606557	0.5	AB	1.21898	1:2787550-2787826
1	2789385	1.11591	0.682882	2	-1	0.5	AB	1.21898	1:2789384-2789669
1	3021609	0.677062	0.682882	2	-1	0.5	AB	1.21898	1:3021608-3021763
1	3021768	0.896865	0.682882	2	-1	0.5	AB	1.21898	1:3021767-3022188
1	3022194	0.91271	0.682882	2	-1	0.5	AB	1.21898	1:3022193-3022443
1	3022449	0.700293	0.682882	2	-1	0.5	AB	1.21898	1:3022448-3022819
1	3064156	0.599834	0.682882	2	-1	0.5	AB	1.21898	1:3064155-3064378
1	3067265	0.641964	0.682882	2	-1	0.5	AB	1.21898	1:3067264-3067571
1	3127948	0.514106	0.682882	2	-1	0.5	AB	1.21898	1:3127947-3128239
1	3186132	0.526301	0.682882	2	-1	0.5	AB	1.21898	1:3186131-3186421
1	3243982	0.617482	0.682882	2	-1	0.5	AB	1.21898	1:3243981-3244155
1	3385171	1.20159	0.682882	2	-1	0.5	AB	1.21898	1:3385170-3385363
1	3396224	0.699621	0.682882	2	-1	0.5	AB	1.21898	1:3396223-3396392
1	3402750	0.90041	0.682882	2	-1	0.5	AB	1.21898	1:3402749-3402936
1	3404723	0.578123	0.682882	2	-1	0.5	AB	1.21898	1:3404722-3404894
1	3405528	0.586846	0.682882	2	-1	0.5	AB	1.21898	1:3405527-3405695
1	3411144	0.60991	0.682882	2	-1	0.5	AB	1.21898	1:3411143-3411263
1	3411283	0.62482	0.682882	2	-1	0.5	AB	1.21898	1:3411282-3411856
1	3411862	0.588789	0.682882	2	-1	0.5	AB	1.21898	1:3411861-3412830
1	3414522	0.582383	0.682882	2	-1	0.5	AB	1.21898	1:3414521-3414686
1	3417731	0.607531	0.682882	2	-1	0.5	AB	1.21898	1:3417730-3417955
1	3418521	0.383787	0.682882	2	-1	0.5	AB	1.21898	1:3418520-3418748
1	3425550	0.699526	0.682882	2	-1	0.5	AB	1.21898	1:3425549-3425727
1	3426083	0.445688	0.682882	2	-1	0.5	AB	1.21898	1:3426082-3426262
1	3430761	0.480082	0.682882	2	-1	0.5	AB	1.21898	1:3430760-3431074
1	3431982	1.01027	0.682882	2	-1	0.5	AB	1.21898	1:3431981-3432160
1	3433642	0.796504	0.682882	2	-1	0.5	AB	1.21898	1:3433641-3433812
1	3462934	0.716836	0.682882	2	0.65	0.5	AB	1.21898	1:3462933-3463714
1	3465880	0.544574	0.682882	2	-1	0.5	AB	1.21898	1:3465879-3465999
1	3466021	0.50992	0.682882	2	-1	0.5	AB	1.21898	1:3466020-3466419
1	3467114	0.658725	0.682882	2	-1	0.5	AB	1.21898	1:3467113-3467295
1	3468743	1.34157	0.682882	2	-1	0.5	AB	1.21898	1:3468742-3468950
1	3469397	0.528533	0.682882	2	-1	0.5	AB	1.21898	1:3469396-3469576
1	3471676	0.543301	0.682882	2	-1	0.5	AB	1.21898	1:3471675-3471860
1	3473421	0.70119	0.682882	2	-1	0.5	AB	1.21898	1:3473420-3473718
1	3474623	0.761136	0.682882	2	-1	0.5	AB	1.21898	1:3474622-3474799
1	3475943	0.871959	0.682882	2	-1	0.5	AB	1.21898	1:3475942-3476118
1	3477882	0.434914	0.682882	2	-1	0.5	AB	1.21898	1:3477881-3478073
1	3478377	0.733371	0.682882	2	0.652778	0.5	AB	1.21898	1:3478376-3478574
1	3479405	0.693213	0.682882	2	-1	0.5	AB	1.21898	1:3479404-3479595
1	3479780	0.866421	0.682882	2	-1	0.5	AB	1.21898	1:3479779-3479945
1	3480410	1.02723	0.682882	2	-1	0.5	AB	1.21898	1:3480409-3480587
1	3490365	0.79188	0.682882	2	0.607988	0.5	AB	1.21898	1:3490364-3490573
1	3490760	0.613405	0.682882	2	0.727273	0.5	AB	1.21898	1:3490759-3491020
1	3492493	0.691574	0.682882	2	-1	0.5	AB	1.21898	1:3492492-3492775
1	3493701	0.877946	0.682882	2	0.578807	0.5	AB	1.21898	1:3493700-3494088
1	3494364	0.349198	0.682882	2	0.685892	0.5	AB	1.21898	1:3494363-3494840
1	3495832	0.311777	0.682882	2	-1	0.5	AB	1.21898	1:3495831-3495951
1	3496433	0.171047	0.682882	2	-1	0.5	AB	1.21898	1:3496432-3496552
1	3496567	0.640974	0.682882	2	-1	0.5	AB	1.21898	1:3496566-3496767
1	3497014	0.485286	0.682882	2	0.631945	0.5	AB	1.21898	1:3497013-3497705
1	3498363	0.65348	0.682882	2	-1	0.5	AB	1.21898	1:3498362-3498682
1	3498686	0.724498	0.682882	2	-1	0.5	AB	1.21898	1:3498685-3498957
1	3499034	0.359895	0.682882	2	-1	0.5	AB	1.21898	1:3499033-3499330
1	3499623	0.939057	0.682882	2	0.590909	0.5	AB	1.21898	1:3499622-3500143
1	3500539	0.670183	0.682882	2	-1	0.5	AB	1.21898	1:3500538-3500658
1	3500999	1.15218	0.682882	2	-1	0.5	AB	1.21898	1:3500998-3501260
1	3501264	0.722192	0.682882	2	-1	0.5	AB	1.21898	1:3501263-3501383
1	3501785	0.908253	0.682882	2	0.663366	0.5	AB	1.21898	1:3501784-3501990
1	3505023	0.712927	0.682882	2	-1	0.5	AB	1.21898	1:3505022-3505541
1	3505929	0.490071	0.682882	2	-1	0.5	AB	1.21898	1:3505928-3506222
1	3507793	0.524944	0.682882	2	0.666667	0.5	AB	1.21898	1:3507792-3508012
1	3508553	0.551884	0.682882	2	0.571429	0.5	AB	1.21898	1:3508552-3508750
1	3509070	0.742251	0.682882	2	-1	0.5	AB	1.21898	1:3509069-3509252
1	3509876	0.626636	0.682882	2	0.55	0.5	AB	1.21898	1:3509875-3510171
1	3510797	0.646532	0.682882	2	0.58	0.5	AB	1.21898	1:3510796-3510994
1	3511561	0.478768	0.682882	2	-1	0.5	AB	1.21898	1:3511560-3511766
1	3512025	1.06601	0.682882	2	0.691176	0.5	AB	1.21898	1:3512024-3512206
1	3514304	0.83399	0.682882	2	-1	0.5	AB	1.21898	1:3514303-3514662
1	3515222	0.506244	0.682882	2	-1	0.5	AB	1.21898	1:3515221-3515740
1	3524066	1.07604	0.682882	2	0.672414	0.5	AB	1.21898	1:3524065-3524287
1	3530995	0.353664	0.682882	2	-1	0.5	AB	1.21898	1:3530994-3531204
1	3560587	0.632523	0.682882	2	-1	0.5	AB	1.21898	1:3560586-3560798
1	3579810	0.490426	0.682882	2	0.628099	0.5	AB	1.21898	1:3579809-3580005
1	3595350	0.824381	0.682882	2	-1	0.5	AB	1.21898	1:3595349-3595532
1	3602360	0.394593	0.682882	2	0.518519	0.5	AB	1.21898	1:3602359-3602629
1	3611187	0.858913	0.682882	2	-1	0.5	AB	1.21898	1:3611186-3611533
1	3625424	0.594454	0.682882	2	-1	0.5	AB	1.21898	1:3625423-3625606
1	3625679	0.311042	0.682882	2	-1	0.5	AB	1.21898	1:3625678-3625844
1	3627376	1.3103	0.682882	2	-1	0.5	AB	1.21898	1:3627375-3627495
1	3627508	0.790474	0.682882	2	-1	0.5	AB	1.21898	1:3627507-3627678
1	3628269	0.712089	0.682882	2	-1	0.5	AB	1.21898	1:3628268-3628555
1	3631004	0.982168	0.682882	2	-1	0.5	AB	1.21898	1:3631003-3631168
1	3631351	0.644494	0.682882	2	-1	0.5	AB	1.21898	1:3631350-3631763
1	3632193	0.832444	0.682882	2	-1	0.5	AB	1.21898	1:3632192-3632362
1	3633311	0.811223	0.682882	2	-1	0.5	AB	1.21898	1:3633310-3633498
1	3634896	0.509956	0.682882	2	-1	0.5	AB	1.21898	1:3634895-3635120
1	3635123	0.76197	0.682882	2	-1	0.5	AB	1.21898	1:3635122-3635390
1	3635848	0.704491	0.682882	2	-1	0.5	AB	1.21898	1:3635847-3636089
1	3636818	0.409645	0.682882	2	-1	0.5	AB	1.21898	1:3636817-3637043
1	3638675	0.564011	0.682882	2	-1	0.5	AB	1.21898	1:3638674-3638888
1	3646570	0.504144	0.682882	2	-1	0.5	AB	1.21898	1:3646569-3646860
1	3647436	0.622533	0.682882	2	-1	0.5	AB	1.21898	1:3647435-3647609
1	3649879	0.750427	0.682882	2	-1	0.5	AB	1.21898	1:3649878-3650069
1	3682269	0.721536	0.682882	2	0.640564	0.5	AB	1.21898	1:3682268-3682442
1	3682998	0.645461	0.682882	2	-1	0.5	AB	1.21898	1:3682997-3683180
1	3690880	0.673612	0.682882	2	-1	0.5	AB	1.21898	1:3690879-3691079
1	3707475	0.71727	0.682882	2	-1	0.5	AB	1.21898	1:3707474-3707780
1	3721973	0.904813	0.682882	2	-1	0.5	AB	1.21898	1:3721972-3722156
1	3723308	1.47925	0.682882	2	-1	0.5	AB	1.21898	1:3723307-3723473
1	3727053	1.36247	0.682882	2	-1	0.5	AB	1.21898	1:3727052-3727231
1	3727593	1.01882	0.682882	2	-1	0.5	AB	1.21898	1:3727592-3727768
1	3728122	0.901077	0.682882	2	-1	0.5	AB	1.21898	1:3728121-3728311
1	3729338	0.336844	0.682882	2	-1	0.5	AB	1.21898	1:3729337-3729550
1	3729583	1.37162	0.682882	2	-1	0.5	AB	1.21898	1:3729582-3729778
1	3729874	1.08341	0.682882	2	-1	0.5	AB	1.21898	1:3729873-3730161
1	3730909	0.479988	0.682882	2	-1	0.5	AB	1.21898	1:3730908-3731138
1	3731386	0.601345	0.682882	2	-1	0.5	AB	1.21898	1:3731385-3731560
1	3732759	0.534612	0.682882	2	-1	0.5	AB	1.21898	1:3732758-3733157
1	3733411	0.458658	0.682882	2	-1	0.5	AB	1.21898	1:3733410-3733587
1	3743095	0.977963	0.682882	2	-1	0.5	AB	1.21898	1:3743094-3743269
1	3745421	0.499298	0.682882	2	-1	0.5	AB	1.21898	1:3745420-3745540
1	3745555	0.622886	0.682882	2	-1	0.5	AB	1.21898	1:3745554-3746380
1	3752509	0.257302	0.682882	2	-1	0.5	AB	1.21898	1:3752508-3752677
1	3752683	1.03046	0.682882	2	-1	0.5	AB	1.21898	1:3752682-3752875
1	3754013	0.610322	0.682882	2	-1	0.5	AB	1.21898	1:3754012-3754248
1	3755362	0.376574	0.682882	2	-1	0.5	AB	1.21898	1:3755361-3755560
1	3756688	0.853407	0.682882	2	-1	0.5	AB	1.21898	1:3756687-3756860
1	3763087	0.473401	0.682882	2	-1	0.5	AB	1.21898	1:3763086-3763484
1	3763667	0.867832	0.682882	2	-1	0.5	AB	1.21898	1:3763666-3763836
1	3766456	0.656813	0.682882	2	-1	0.5	AB	1.21898	1:3766455-3766677
1	3767178	0.569349	0.682882	2	-1	0.5	AB	1.21898	1:3767177-3767397
1	3769585	0.828022	0.682882	2	-1	0.5	AB	1.21898	1:3769584-3769879
1	3771330	0.718003	0.682882	2	-1	0.5	AB	1.21898	1:3771329-3771508
1	3775224	0.770707	0.682882	2	-1	0.5	AB	1.21898	1:3775223-3775488
1	3775808	0.800263	0.682882	2	-1	0.5	AB	1.21898	1:3775807-3776004
1	3781119	0.859837	0.682882	2	-1	0.5	AB	1.21898	1:3781118-3781412
1	3782623	1.00411	0.682882	2	-1	0.5	AB	1.21898	1:3782622-3782794
1	3783976	0.689992	0.682882	2	-1	0.5	AB	1.21898	1:3783975-3784239
1	3784973	1.08347	0.682882	2	-1	0.5	AB	1.21898	1:3784972-3785227
1	3786678	0.884843	0.682882	2	-1	0.5	AB	1.21898	1:3786677-3787409
1	3795801	0.604047	0.682882	2	-1	0.5	AB	1.21898	1:3795800-3796539
1	3815323	0.640285	0.682882	2	-1	0.5	AB	1.21898	1:3815322-3815549
1	3816059	0.753838	0.682882	2	-1	0.5	AB	1.21898	1:3816058-3816399
1	3823165	0.321072	0.682882	2	-1	0.5	AB	1.21898	1:3823164-3823335
1	3823429	0.995987	0.682882	2	-1	0.5	AB	1.21898	1:3823428-3823603
1	3825758	0.887902	0.682882	2	-1	0.5	AB	1.21898	1:3825757-3825972
1	3826119	0.709031	0.682882	2	-1	0.5	AB	1.21898	1:3826118-3826467
1	3826490	0.783677	0.682882	2	-1	0.5	AB	1.21898	1:3826489-3826609
1	3826649	0.507913	0.682882	2	-1	0.5	AB	1.21898	1:3826648-3826863
1	3829774	0.728079	0.682882	2	-1	0.5	AB	1.21898	1:3829773-3830055
1	3833776	0.704072	0.682882	2	-1	0.5	AB	1.21898	1:3833775-3834005
1	3834914	0.944955	0.682882	2	-1	0.5	AB	1.21898	1:3834913-3835104
1	3836366	0.70376	0.682882	2	-1	0.5	AB	1.21898	1:3836365-3836662
1	3837207	0.798443	0.682882	2	-1	0.5	AB	1.21898	1:3837206-3837468
1	3838999	0.573267	0.682882	2	-1	0.5	AB	1.21898	1:3838998-3839175
1	3843043	0.934998	0.682882	2	-1	0.5	AB	1.21898	1:3843042-3843341
1	3844782	0.635463	0.682882	2	-1	0.5	AB	1.21898	1:3844781-3845098
1	3847498	1.14087	0.682882	2	-1	0.5	AB	1.21898	1:3847497-3847682
1	3848546	0.942099	0.682882	2	-1	0.5	AB	1.21898	1:3848545-3848833
1	3852309	0.832297	0.682882	2	-1	0.5	AB	1.21898	1:3852308-3852473
1	3857514	0.608185	0.682882	2	-1	0.5	AB	1.21898	1:3857513-3857708
1	3858664	0.652742	0.682882	2	-1	0.5	AB	1.21898	1:3858663-3858866
1	3865568	0.495719	0.682882	2	-1	0.5	AB	1.21898	1:3865567-3865864
1	3865870	0.989834	0.682882	2	-1	0.5	AB	1.21898	1:3865869-3866109
1	3867891	0.469356	0.682882	2	-1	0.5	AB	1.21898	1:3867890-3868010
1	3869648	0.731176	0.682882	2	-1	0.5	AB	1.21898	1:3869647-3869989
1	3872409	0.700272	0.682882	2	-1	0.5	AB	1.21898	1:3872408-3872632
1	3872824	0.729856	0.682882	2	-1	0.5	AB	1.21898	1:3872823-3872993
1	3883592	0.447577	0.682882	2	-1	0.5	AB	1.21898	1:3883591-3883768
1	3890561	0.772088	0.682882	2	-1	0.5	AB	1.21898	1:3890560-3891228
1	3892699	0.922711	0.682882	2	-1	0.5	AB	1.21898	1:3892698-3892967
1	3900076	1.11798	0.682882	2	-1	0.5	AB	1.21898	1:3900075-3900398
1	4655375	0.589219	0.682882	2	-1	0.5	AB	1.21898	1:4655374-4655543
1	4711860	0.661995	0.682882	2	-1	0.5	AB	1.21898	1:4711859-4712685
1	4769826	0.502128	0.682882	2	-1	0.5	AB	1.21898	1:4769825-4770012
1	4772317	0.898839	0.682882	2	-1	0.5	AB	1.21898	1:4772316-4772580
1	4774362	0.8865	0.682882	2	-1	0.5	AB	1.21898	1:4774361-4774590
1	4787415	0.380174	0.682882	2	-1	0.5	AB	1.21898	1:4787414-4787629
1	4787635	0.483541	0.682882	2	-1	0.5	AB	1.21898	1:4787634-4787970
1	5563914	0.438912	0.682882	2	0.639344	0.5	AB	1.21898	1:5563913-5564160
1	5862656	0.938551	0.682882	2	-1	0.5	AB	1.21898	1:5862655-5862859
1	5863243	0.728903	0.682882	2	-1	0.5	AB	1.21898	1:5863242-5863416
1	5863704	0.579542	0.682882	2	-1	0.5	AB	1.21898	1:5863703-5864081
1	5864312	0.555019	0.682882	2	-1	0.5	AB	1.21898	1:5864311-5864534
1	5865057	0.417059	0.682882	2	-1	0.5	AB	1.21898	1:5865056-5865235
1	5866321	0.993469	0.682882	2	-1	0.5	AB	1.21898	1:5866320-5866495
1	5866855	1.05167	0.682882	2	-1	0.5	AB	1.21898	1:5866854-5867232
1	5867775	0.333477	0.682882	2	-1	0.5	AB	1.21898	1:5867774-5868061
1	5873174	0.780777	0.682882	2	-1	0.5	AB	1.21898	1:5873173-5873409
1	5874361	0.408048	0.682882	2	-1	0.5	AB	1.21898	1:5874360-5874605
1	5874832	0.422384	0.682882	2	-1	0.5	AB	1.21898	1:5874831-5875007
1	5876960	0.612672	0.682882	2	-1	0.5	AB	1.21898	1:5876959-5877351
1	5879318	0.777753	0.682882	2	-1	0.5	AB	1.21898	1:5879317-5879437
1	5879444	0.52452	0.682882	2	-1	0.5	AB	1.21898	1:5879443-5879612
1	5880133	1.08675	0.682882	2	-1	0.5	AB	1.21898	1:5880132-5880304
1	5887296	0.69795	0.682882	2	-1	0.5	AB	1.21898	1:5887295-5887482
1	5888530	0.662439	0.682882	2	-1	0.5	AB	1.21898	1:5888529-5888700
1	5890674	0.724578	0.682882	2	-1	0.5	AB	1.21898	1:5890673-5890984
1	5904668	0.567842	0.682882	2	0.572052	0.5	AB	1.21898	1:5904667-5904869
1	5905275	0.704739	0.682882	2	-1	0.5	AB	1.21898	1:5905274-5905449
1	5905643	0.602503	0.682882	2	-1	0.5	AB	1.21898	1:5905642-5905944
1	5907126	1.02493	0.682882	2	-1	0.5	AB	1.21898	1:5907125-5907330
1	5909058	0.781991	0.682882	2	-1	0.5	AB	1.21898	1:5909057-5909263
1	5927555	0.50146	0.682882	2	-1	0.5	AB	1.21898	1:5927554-5927759
1	5933048	0.624491	0.682882	2	-1	0.5	AB	1.21898	1:5933047-5933279
1	5947006	0.957603	0.682882	2	-1	0.5	AB	1.21898	1:5947005-5947265
1	5948001	0.696866	0.682882	2	-1	0.5	AB	1.21898	1:5948000-5948204
1	5952685	0.523793	0.682882	2	-1	0.5	AB	1.21898	1:5952684-5952883
1	5961824	0.981396	0.682882	2	-1	0.5	AB	1.21898	1:5961823-5962118
1	5967095	0.725202	0.682882	2	-1	0.5	AB	1.21898	1:5967094-5967289
1	5967293	0.631137	0.682882	2	-1	0.5	AB	1.21898	1:5967292-5967412
1	5969014	0.602353	0.682882	2	-1	0.5	AB	1.21898	1:5969013-5969317
1	5978266	0.663504	0.682882	2	-1	0.5	AB	1.21898	1:5978265-5978454
1	5986081	0.45471	0.682882	2	-1	0.5	AB	1.21898	1:5986080-5986263
1	6040428	0.840954	0.682882	2	-1	0.5	AB	1.21898	1:6040427-6040656
1	6041722	1.22279	0.682882	2	-1	0.5	AB	1.21898	1:6041721-6041894
1	6051447	0.509816	0.682882	2	-1	0.5	AB	1.21898	1:6051446-6051692
1	6072639	0.434581	0.682882	2	-1	0.5	AB	1.21898	1:6072638-6072837
1	6082170	0.842258	0.682882	2	-1	0.5	AB	1.21898	1:6082169-6082341
1	6085076	0.632541	0.682882	2	-1	0.5	AB	1.21898	1:6085075-6085272
1	6087381	0.451315	0.682882	2	-1	0.5	AB	1.21898	1:6087380-6087551
1	6088834	1.0281	0.682882	2	0.609756	0.5	AB	1.21898	1:6088833-6089076
1	6090101	0.375561	0.682882	2	-1	0.5	AB	1.21898	1:6090100-6090506
1	6091198	0.932324	0.682882	2	-1	0.5	AB	1.21898	1:6091197-6091378
1	6094370	0.32084	0.682882	2	-1	0.5	AB	1.21898	1:6094369-6094658
1	6095349	0.905597	0.682882	2	-1	0.5	AB	1.21898	1:6095348-6095468
1	6095473	0.622487	0.682882	2	-1	0.5	AB	1.21898	1:6095472-6095673
1	6095992	0.716823	0.682882	2	-1	0.5	AB	1.21898	1:6095991-6096175
1	6096546	0.689477	0.682882	2	0.714286	0.5	AB	1.21898	1:6096545-6096934
1	6097279	0.748937	0.682882	2	-1	0.5	AB	1.21898	1:6097278-6097566
1	6098426	0.693992	0.682882	2	0.691729	0.5	AB	1.21898	1:6098425-6098611
1	6099728	0.0901991	0.682882	2	-1	0.5	AB	1.21898	1:6099727-6099847
1	6099850	0.687486	0.682882	2	0.557692	0.5	AB	1.21898	1:6099849-6100195
1	6105104	0.524185	0.682882	2	0.505882	0.5	AB	1.21898	1:6105103-6105445
1	6106207	0.853052	0.682882	2	-1	0.5	AB	1.21898	1:6106206-6106379
1	6106385	0.530777	0.682882	2	-1	0.5	AB	1.21898	1:6106384-6106726
1	6109838	0.650832	0.682882	2	-1	0.5	AB	1.21898	1:6109837-6110202
1	6110310	1.0427	0.682882	2	-1	0.5	AB	1.21898	1:6110309-6110508
1	6111766	0.76509	0.682882	2	-1	0.5	AB	1.21898	1:6111765-6112042
1	6112159	0.716901	0.682882	2	-1	0.5	AB	1.21898	1:6112158-6112331
1	6112894	0.580894	0.682882	2	-1	0.5	AB	1.21898	1:6112893-6113142
1	6121105	0.964967	0.682882	2	-1	0.5	AB	1.21898	1:6121104-6121288
1	6123985	0.479026	0.682882	2	0.585714	0.5	AB	1.21898	1:6123984-6124172
1	6124351	0.671197	0.682882	2	-1	0.5	AB	1.21898	1:6124350-6124636
1	6124907	0.760975	0.682882	2	-1	0.5	AB	1.21898	1:6124906-6125214
1	6125492	0.648408	0.682882	2	-1	0.5	AB	1.21898	1:6125491-6125692
1	6125730	0.938403	0.682882	2	-1	0.5	AB	1.21898	1:6125729-6125901
1	6126505	0.554015	0.682882	2	-1	0.5	AB	1.21898	1:6126504-6126677
1	6128064	0.866317	0.682882	2	-1	0.5	AB	1.21898	1:6128063-6128256
1	6128495	0.428499	0.682882	2	-1	0.5	AB	1.21898	1:6128494-6128734
1	6128801	0.922958	0.682882	2	-1	0.5	AB	1.21898	1:6128800-6129058
1	6131528	0.673785	0.682882	2	-1	0.5	AB	1.21898	1:6131527-6131751
1	6134673	0.880297	0.682882	2	-1	0.5	AB	1.21898	1:6134672-6134859
1	6135080	0.577583	0.682882	2	-1	0.5	AB	1.21898	1:6135079-6135358
1	6136524	0.519954	0.682882	2	-1	0.5	AB	1.21898	1:6136523-6136728
1	6136734	0.316269	0.682882	2	0.622222	0.5	AB	1.21898	1:6136733-6136922
1	6142092	0.444889	0.682882	2	-1	0.5	AB	1.21898	1:6142091-6142668
1	6143847	0.716168	0.682882	2	-1	0.5	AB	1.21898	1:6143846-6144226
1	6146198	0.510957	0.682882	2	-1	0.5	AB	1.21898	1:6146197-6146420
1	6146620	0.629734	0.682882	2	-1	0.5	AB	1.21898	1:6146619-6146813
1	6148839	0.615289	0.682882	2	-1	0.5	AB	1.21898	1:6148838-6149087
1	6149219	0.631954	0.682882	2	-1	0.5	AB	1.21898	1:6149218-6149480
1	6150947	0.610984	0.682882	2	-1	0.5	AB	1.21898	1:6150946-6151171
1	6152413	0.887108	0.682882	2	-1	0.5	AB	1.21898	1:6152412-6152736
1	6154660	0.604524	0.682882	2	-1	0.5	AB	1.21898	1:6154659-6154948
1	6155613	0.585495	0.682882	2	-1	0.5	AB	1.21898	1:6155612-6155877
1	6159361	0.661274	0.682882	2	-1	0.5	AB	1.21898	1:6159360-6159530
1	6168150	0.632675	0.682882	2	-1	0.5	AB	1.21898	1:6168149-6168318
1	6179894	0.674751	0.682882	2	-1	0.5	AB	1.21898	1:6179893-6180077
1	6181291	0.613679	0.682882	2	-1	0.5	AB	1.21898	1:6181290-6181538
1	6186719	0.392259	0.682882	2	-1	0.5	AB	1.21898	1:6186718-6186913
1	6199492	0.68135	0.682882	2	-1	0.5	AB	1.21898	1:6199491-6199893
1	6206539	0.577458	0.682882	2	-1	0.5	AB	1.21898	1:6206538-6206761
1	6207279	0.902554	0.682882	2	-1	0.5	AB	1.21898	1:6207278-6208116
1	6208878	0.857246	0.682882	2	-1	0.5	AB	1.21898	1:6208877-6209767
1	6209809	1.00975	0.682882	2	-1	0.5	AB	1.21898	1:6209808-6210011
1	6210215	0.912688	0.682882	2	-1	0.5	AB	1.21898	1:6210214-6210501
1	6210689	0.562196	0.682882	2	-1	0.5	AB	1.21898	1:6210688-6211137
1	6211918	0.655294	0.682882	2	-1	0.5	AB	1.21898	1:6211917-6212120
1	6212156	0.653779	0.682882	2	-1	0.5	AB	1.21898	1:6212155-6212368
1	6212598	0.517409	0.682882	2	-1	0.5	AB	1.21898	1:6212597-6212794
1	6218112	1.45764	0.682882	2	-1	0.5	AB	1.21898	1:6218111-6218424
1	6225079	0.682732	0.682882	2	-1	0.5	AB	1.21898	1:6225078-6225271
1	6231895	0.808174	0.682882	2	-1	0.5	AB	1.21898	1:6231894-6232084
1	6233448	1.45996	0.682882	2	-1	0.5	AB	1.21898	1:6233447-6233639
1	6234792	0.638027	0.682882	2	-1	0.5	AB	1.21898	1:6234791-6234981
1	6244310	0.900011	0.682882	2	-1	0.5	AB	1.21898	1:6244309-6244640
1	6245030	0.687335	0.682882	2	0.709416	0.5	AB	1.21898	1:6245029-6245596
1	6249291	0.819987	0.682882	2	-1	0.5	AB	1.21898	1:6249290-6249680
1	6251284	0.183528	0.682882	2	-1	0.5	AB	1.21898	1:6251283-6251491
1	6253740	0.648492	0.682882	2	0.74026	0.5	AB	1.21898	1:6253739-6254199
1	6254481	0.865714	0.682882	2	0.604167	0.5	AB	1.21898	1:6254480-6254859
1	6264488	0.82411	0.682882	2	-1	0.5	AB	1.21898	1:6264487-6264607
1	6264609	0.581857	0.682882	2	-1	0.5	AB	1.21898	1:6264608-6264728
1	6281146	0.480162	0.682882	2	-1	0.5	AB	1.21898	1:6281145-6281356
1	6282665	0.266865	0.682882	2	-1	0.5	AB	1.21898	1:6282664-6283058
1	6294654	0.814561	0.682882	2	-1	0.5	AB	1.21898	1:6294653-6294919
1	6306796	0.594466	0.682882	2	-1	0.5	AB	1.21898	1:6306795-6306987
1	6318393	0.692092	0.682882	2	-1	0.5	AB	1.21898	1:6318392-6318749
1	6327314	0.734243	0.682882	2	-1	0.5	AB	1.21898	1:6327313-6327518
1	6333400	0.666132	0.682882	2	-1	0.5	AB	1.21898	1:6333399-6333519
1	6339505	0.671302	0.682882	2	-1	0.5	AB	1.21898	1:6339504-6339729
1	6349751	0.621498	0.682882	2	-1	0.5	AB	1.21898	1:6349750-6350014
1	6360497	0.70868	0.682882	2	-1	0.5	AB	1.21898	1:6360496-6360716
1	6385458	0.43472	0.682882	2	-1	0.5	AB	1.21898	1:6385457-6385577
1	6393207	0.628304	0.682882	2	-1	0.5	AB	1.21898	1:6393206-6393469
1	6418934	0.926228	0.682882	2	0.615385	0.5	AB	1.21898	1:6418933-6419190
1	6419192	1.16474	0.682882	2	-1	0.5	AB	1.21898	1:6419191-6419392
1	6419571	0.799215	0.682882	2	-1	0.5	AB	1.21898	1:6419570-6419798
1	6425007	0.48983	0.682882	2	-1	0.5	AB	1.21898	1:6425006-6425390
1	6428223	0.508645	0.682882	2	-1	0.5	AB	1.21898	1:6428222-6428458
1	6429816	1.67611	0.682882	2	0.560748	0.5	AB	1.21898	1:6429815-6430017
1	6440267	0.667947	0.682882	2	-1	0.5	AB	1.21898	1:6440266-6440386
1	6440641	0.625819	0.682882	2	0.877193	0.5	AB	1.21898	1:6440640-6441050
1	6444429	0.535845	0.682882	2	-1	0.5	AB	1.21898	1:6444428-6444558
1	6445817	0.476282	0.682882	2	-1	0.5	AB	1.21898	1:6445816-6445948
1	6448548	0.587704	0.682882	2	-1	0.5	AB	1.21898	1:6448547-6448787
1	6451517	0.78389	0.682882	2	-1	0.5	AB	1.21898	1:6451516-6452090
1	6457242	0.747548	0.682882	2	-1	0.5	AB	1.21898	1:6457241-6457362
1	6461069	0.639149	0.682882	2	-1	0.5	AB	1.21898	1:6461068-6461263
1	6461351	0.66827	0.682882	2	-1	0.5	AB	1.21898	1:6461350-6461796
1	6461818	0.699521	0.682882	2	-1	0.5	AB	1.21898	1:6461817-6462041
1	6462047	0.860718	0.682882	2	-1	0.5	AB	1.21898	1:6462046-6462166
1	6462410	0.819025	0.682882	2	-1	0.5	AB	1.21898	1:6462409-6462690
1	6462810	0.725384	0.682882	2	-1	0.5	AB	1.21898	1:6462809-6463090
1	6464173	0.671522	0.682882	2	-1	0.5	AB	1.21898	1:6464172-6464878
1	6465020	0.665696	0.682882	2	-1	0.5	AB	1.21898	1:6465019-6465234
1	6465387	0.639803	0.682882	2	-1	0.5	AB	1.21898	1:6465386-6465571
1	6467504	0.76299	0.682882	2	-1	0.5	AB	1.21898	1:6467503-6467676
1	6467775	0.626964	0.682882	2	-1	0.5	AB	1.21898	1:6467774-6468640
1	6468988	0.675418	0.682882	2	-1	0.5	AB	1.21898	1:6468987-6469110
1	6469183	0.975455	0.682882	2	-1	0.5	AB	1.21898	1:6469182-6469658
1	6470231	0.678175	0.682882	2	-1	0.5	AB	1.21898	1:6470230-6470440
1	6470448	0.595731	0.682882	2	-1	0.5	AB	1.21898	1:6470447-6470567
1	6470572	0.664432	0.682882	2	-1	0.5	AB	1.21898	1:6470571-6470907
1	6470909	0.682763	0.682882	2	-1	0.5	AB	1.21898	1:6470908-6471154
1	6471316	0.890859	0.682882	2	-1	0.5	AB	1.21898	1:6471315-6471685
1	6471691	0.730273	0.682882	2	-1	0.5	AB	1.21898	1:6471690-6471862
1	6472513	0.854981	0.682882	2	-1	0.5	AB	1.21898	1:6472512-6472884
1	6472979	0.85828	0.682882	2	-1	0.5	AB	1.21898	1:6472978-6473436
1	6474005	0.82071	0.682882	2	-1	0.5	AB	1.21898	1:6474004-6474216
1	6474451	0.6361	0.682882	2	-1	0.5	AB	1.21898	1:6474450-6474621
1	6475010	1.4217	0.682882	2	-1	0.5	AB	1.21898	1:6475009-6475175
1	6475408	0.716397	0.682882	2	-1	0.5	AB	1.21898	1:6475407-6475574
1	6475822	1.04285	0.682882	2	-1	0.5	AB	1.21898	1:6475821-6476051
1	6477468	0.604257	0.682882	2	-1	0.5	AB	1.21898	1:6477467-6477657
1	6496324	0.575236	0.682882	2	-1	0.5	AB	1.21898	1:6496323-6496600
1	6496701	0.636292	0.682882	2	-1	0.5	AB	1.21898	1:6496700-6497286
1	6519331	0.325417	0.682882	2	-1	0.5	AB	1.21898	1:6519330-6519522
1	6525831	0.770016	0.682882	2	-1	0.5	AB	1.21898	1:6525830-6526047
1	6526703	0.410393	0.682882	2	-1	0.5	AB	1.21898	1:6526702-6526944
1	6529002	1.22494	0.682882	2	-1	0.5	AB	1.21898	1:6529001-6529251
1	6531927	0.683815	0.682882	2	-1	0.5	AB	1.21898	1:6531926-6532162
1	6532344	0.74037	0.682882	2	-1	0.5	AB	1.21898	1:6532343-6532746
1	6533173	0.985702	0.682882	2	-1	0.5	AB	1.21898	1:6533172-6533377
1	6541813	0.768665	0.682882	2	-1	0.5	AB	1.21898	1:6541812-6542081
1	6544856	0.836589	0.682882	2	-1	0.5	AB	1.21898	1:6544855-6545190
1	6549573	0.798006	0.682882	2	-1	0.5	AB	1.21898	1:6549572-6549780
1	6550362	0.568749	0.682882	2	-1	0.5	AB	1.21898	1:6550361-6550525
1	6554104	0.642377	0.682882	2	-1	0.5	AB	1.21898	1:6554103-6554585
1	6555407	0.994633	0.682882	2	-1	0.5	AB	1.21898	1:6555406-6555571
1	6570694	0.537997	0.682882	2	-1	0.5	AB	1.21898	1:6570693-6571167
1	6574590	0.606362	0.682882	2	-1	0.5	AB	1.21898	1:6574589-6575383
1	6576383	0.88384	0.682882	2	-1	0.5	AB	1.21898	1:6576382-6576603
1	6576867	0.672003	0.682882	2	-1	0.5	AB	1.21898	1:6576866-6577073
1	6578594	0.55296	0.682882	2	-1	0.5	AB	1.21898	1:6578593-6578798
1	6578800	0.733814	0.682882	2	-1	0.5	AB	1.21898	1:6578799-6579595
1	6580623	0.760286	0.682882	2	-1	0.5	AB	1.21898	1:6580622-6580992
1	6580997	1.06886	0.682882	2	-1	0.5	AB	1.21898	1:6580996-6581375
1	6581997	0.811139	0.682882	2	-1	0.5	AB	1.21898	1:6581996-6582173
1	6582178	0.414875	0.682882	2	-1	0.5	AB	1.21898	1:6582177-6582348
1	6585869	0.679747	0.682882	2	-1	0.5	AB	1.21898	1:6585868-6586038
1	6586698	0.727153	0.682882	2	-1	0.5	AB	1.21898	1:6586697-6586817
1	6586823	0.579887	0.682882	2	-1	0.5	AB	1.21898	1:6586822-6587345
1	6587880	0.559485	0.682882	2	-1	0.5	AB	1.21898	1:6587879-6588125
1	6588129	0.621432	0.682882	2	-1	0.5	AB	1.21898	1:6588128-6588378
1	6588718	0.520753	0.682882	2	-1	0.5	AB	1.21898	1:6588717-6589182
1	6593405	0.610182	0.682882	2	-1	0.5	AB	1.21898	1:6593404-6593698
1	6594059	0.610375	0.682882	2	-1	0.5	AB	1.21898	1:6594058-6594268
1	6595306	1.19404	0.682882	2	-1	0.5	AB	1.21898	1:6595305-6595518
1	6598875	0.68738	0.682882	2	-1	0.5	AB	1.21898	1:6598874-6599432
1	6601798	0.633278	0.682882	2	-1	0.5	AB	1.21898	1:6601797-6602835
1	6614012	1.08858	0.682882	2	-1	0.5	AB	1.21898	1:6614011-6614188
1	6616619	0.620198	0.682882	2	-1	0.5	AB	1.21898	1:6616618-6616785
1	6619700	0.691088	0.682882	2	-1	0.5	AB	1.21898	1:6619699-6620108
1	6620113	0.598998	0.682882	2	-1	0.5	AB	1.21898	1:6620112-6620402
1	6621319	0.69774	0.682882	2	-1	0.5	AB	1.21898	1:6621318-6621610
1	6625045	0.448363	0.682882	2	-1	0.5	AB	1.21898	1:6625044-6625234
1	6628526	0.492769	0.682882	2	-1	0.5	AB	1.21898	1:6628525-6628907
1	6630178	0.755844	0.682882	2	-1	0.5	AB	1.21898	1:6630177-6630297
1	6630303	0.256128	0.682882	2	-1	0.5	AB	1.21898	1:6630302-6630570
1	6632209	0.450499	0.682882	2	-1	0.5	AB	1.21898	1:6632208-6632429
1	6632435	0.479527	0.682882	2	-1	0.5	AB	1.21898	1:6632434-6632642
1	6632771	0.568523	0.682882	2	-1	0.5	AB	1.21898	1:6632770-6632890
1	6634521	0.649422	0.682882	2	-1	0.5	AB	1.21898	1:6634520-6634787
1	6635465	0.516082	0.682882	2	0.541176	0.5	AB	1.21898	1:6635464-6635768
1	6636112	0.523748	0.682882	2	-1	0.5	AB	1.21898	1:6636111-6636296
1	6637246	0.867254	0.682882	2	-1	0.5	AB	1.21898	1:6637245-6637411
1	6638167	0.667976	0.682882	2	-1	0.5	AB	1.21898	1:6638166-6638539
1	6644433	0.936187	0.682882	2	0.685185	0.5	AB	1.21898	1:6644432-6644663
1	6644921	0.783751	0.682882	2	-1	0.5	AB	1.21898	1:6644920-6645126
1	6645804	0.481034	0.682882	2	-1	0.5	AB	1.21898	1:6645803-6645923
1	6645926	0.380031	0.682882	2	-1	0.5	AB	1.21898	1:6645925-6646083
1	6650976	0.588387	0.682882	2	0.580357	0.5	AB	1.21898	1:6650975-6651095
1	6652667	0.774901	0.682882	2	-1	0.5	AB	1.21898	1:6652666-6652991
1	6653754	0.764513	0.682882	2	-1	0.5	AB	1.21898	1:6653753-6654038
1	6680954	0.539074	0.682882	2	-1	0.5	AB	1.21898	1:6680953-6681200
1	6701695	0.601161	0.682882	2	-1	0.5	AB	1.21898	1:6701694-6701867
1	6785463	0.509515	0.682882	2	-1	0.5	AB	1.21898	1:6785462-6785614
1	6806944	0.955879	0.682882	2	-1	0.5	AB	1.21898	1:6806943-6807123
1	6886008	0.26268	0.682882	2	-1	0.5	AB	1.21898	1:6886007-6886320
1	7091291	0.689348	0.682882	2	-1	0.5	AB	1.21898	1:7091290-7091495
1	7141883	0.370009	0.682882	2	-1	0.5	AB	1.21898	1:7141882-7142368
1	7249460	0.601221	0.682882	2	-1	0.5	AB	1.21898	1:7249459-7249643
1	7467743	0.768688	0.682882	2	0.514493	0.5	AB	1.21898	1:7467742-7467909
1	7534812	0.775135	0.682882	2	-1	0.5	AB	1.21898	1:7534811-7534985
1	7640381	0.529341	0.682882	2	-1	0.5	AB	1.21898	1:7640380-7640560
1	7661671	0.790526	0.682882	2	-1	0.5	AB	1.21898	1:7661670-7661838
1	7663226	0.759414	0.682882	2	0.610922	0.5	AB	1.21898	1:7663225-7663638
1	7663643	0.838007	0.682882	2	0.517391	0.5	AB	1.21898	1:7663642-7665198
1	7670872	0.709853	0.682882	2	-1	0.5	AB	1.21898	1:7670871-7671046
1	7671932	0.633234	0.682882	2	-1	0.5	AB	1.21898	1:7671931-7672203
1	7677560	0.474128	0.682882	2	0.575342	0.5	AB	1.21898	1:7677559-7677741
1	7732333	0.98034	0.851619	2	-1	0.5	AB	0.545647	1:7732332-7732756
1	7736298	0.941446	0.851619	2	0.575	0.5	AB	0.545647	1:7736297-7736649
1	7736832	1.05681	0.851619	2	-1	0.5	AB	0.545647	1:7736831-7737014
1	7737104	0.78124	0.851619	2	-1	0.5	AB	0.545647	1:7737103-7737628
1	7737910	0.624145	0.851619	2	-1	0.5	AB	0.545647	1:7737909-7738489
1	7744678	0.942263	0.851619	2	-1	0.5	AB	0.545647	1:7744677-7744973
1	7745803	0.798656	0.851619	2	-1	0.5	AB	0.545647	1:7745802-7746167
1	7747682	0.860322	0.851619	2	0.584158	0.5	AB	0.545647	1:7747681-7747879
1	7749738	1.02112	0.851619	2	-1	0.5	AB	0.545647	1:7749737-7749906
1	7750937	0.679388	0.851619	2	0.608696	0.5	AB	0.545647	1:7750936-7751143
1	7751170	1.21945	0.851619	2	-1	0.5	AB	0.545647	1:7751169-7751354
1	7755551	0.767585	0.851619	2	-1	0.5	AB	0.545647	1:7755550-7755796
1	7766298	1.23684	0.851619	2	-1	0.5	AB	0.545647	1:7766297-7766417
1	7771237	0.453166	0.851619	2	-1	0.5	AB	0.545647	1:7771236-7771447
1	7773353	0.388056	0.851619	2	-1	0.5	AB	0.545647	1:7773352-7773538
1	7779477	1.15888	0.851619	2	-1	0.5	AB	0.545647	1:7779476-7779706
1	7784869	0.978667	0.851619	2	-1	0.5	AB	0.545647	1:7784868-7785291
1	7785332	0.763086	0.851619	2	-1	0.5	AB	0.545647	1:7785331-7785572
1	7786676	1.06409	0.851619	2	-1	0.5	AB	0.545647	1:7786675-7786914
1	7787310	1.87803	0.851619	2	-1	0.5	AB	0.545647	1:7787309-7787528
1	7788043	0.838555	0.851619	2	-1	0.5	AB	0.545647	1:7788042-7788305
1	7793864	0.88266	0.851619	2	-1	0.5	AB	0.545647	1:7793863-7794116
1	7798503	0.787863	0.851619	2	-1	0.5	AB	0.545647	1:7798502-7798709
1	7802988	0.619251	0.851619	2	-1	0.5	AB	0.545647	1:7802987-7803191
1	7803678	0.33407	0.851619	2	-1	0.5	AB	0.545647	1:7803677-7803853
1	7808780	0.968347	0.851619	2	-1	0.5	AB	0.545647	1:7808779-7808988
1	7810421	0.486668	0.851619	2	-1	0.5	AB	0.545647	1:7810420-7810595
1	7819276	0.8194	0.851619	2	-1	0.5	AB	0.545647	1:7819275-7819524
1	7820022	0.687747	0.851619	2	-1	0.5	AB	0.545647	1:7820021-7820256
1	7820471	0.543175	0.851619	2	-1	0.5	AB	0.545647	1:7820470-7820746
1	7826397	0.921054	0.851619	2	-1	0.5	AB	0.545647	1:7826396-7826706
1	7826960	0.611246	0.851619	2	0.590734	0.5	AB	0.545647	1:7826959-7827940
1	7829781	0.949841	0.851619	2	0.51087	0.5	AB	0.545647	1:7829780-7829910
1	7829999	0.928522	0.851619	2	0.933962	0.5	AB	0.545647	1:7829998-7830205
1	7836991	0.457793	0.851619	2	-1	0.5	AB	0.545647	1:7836990-7837176
1	7842559	0.874662	0.851619	2	-1	0.5	AB	0.545647	1:7842558-7842834
1	7846389	0.986466	0.851619	2	-1	0.5	AB	0.545647	1:7846388-7846509
1	7846679	0.810861	0.851619	2	-1	0.5	AB	0.545647	1:7846678-7846931
1	7849493	1.03709	0.851619	2	0.529412	0.5	AB	0.545647	1:7849492-7849737
1	7850775	0.564469	0.851619	2	-1	0.5	AB	0.545647	1:7850774-7850969
1	7852909	0.679935	0.851619	2	-1	0.5	AB	0.545647	1:7852908-7853101
1	7853284	0.438971	0.851619	2	-1	0.5	AB	0.545647	1:7853283-7853503
1	7920757	1.23239	0.851619	2	-1	0.5	AB	0.545647	1:7920756-7920926
1	7933143	0.549518	0.851619	2	-1	0.5	AB	0.545647	1:7933142-7933375
1	7934862	0.668671	0.851619	2	-1	0.5	AB	0.545647	1:7934861-7935177
1	7937597	0.838211	0.851619	2	-1	0.5	AB	0.545647	1:7937596-7937803
1	7938139	1.16993	0.851619	2	-1	0.5	AB	0.545647	1:7938138-7938456
1	7938709	1.06133	0.851619	2	-1	0.5	AB	0.545647	1:7938708-7938901
1	7939814	0.943818	0.851619	2	-1	0.5	AB	0.545647	1:7939813-7940034
1	7970905	0.543125	0.851619	2	-1	0.5	AB	0.545647	1:7970904-7971113
1	7984833	1.27792	0.851619	2	-1	0.5	AB	0.545647	1:7984832-7985016
1	8004486	0.931332	0.851619	2	-1	0.5	AB	0.545647	1:8004485-8004669
1	8013138	0.633603	0.851619	2	-1	0.5	AB	0.545647	1:8013137-8014449
1	8015237	0.77171	0.851619	2	-1	0.5	AB	0.545647	1:8015236-8015603
1	8318105	0.852644	0.851619	2	-1	0.5	AB	0.545647	1:8318104-8318380
1	8324227	0.78288	0.851619	2	-1	0.5	AB	0.545647	1:8324226-8324346
1	8324352	0.808738	0.851619	2	-1	0.5	AB	0.545647	1:8324351-8324516
1	8324522	1.05306	0.851619	2	-1	0.5	AB	0.545647	1:8324521-8324710
1	8325298	0.694948	0.851619	2	-1	0.5	AB	0.545647	1:8325297-8325628
1	8325778	0.878502	0.851619	2	-1	0.5	AB	0.545647	1:8325777-8325994
1	8330049	0.80638	0.851619	2	-1	0.5	AB	0.545647	1:8330048-8331038
1	8335364	1.12838	0.851619	2	0.531073	0.5	AB	0.545647	1:8335363-8335556
1	8337745	0.700534	0.851619	2	-1	0.5	AB	0.545647	1:8337744-8337966
1	8339533	1.1004	0.851619	2	-1	0.5	AB	0.545647	1:8339532-8339739
1	8343722	1.1249	0.851619	2	-1	0.5	AB	0.545647	1:8343721-8344007
1	8355020	1.17025	0.851619	2	-1	0.5	AB	0.545647	1:8355019-8355190
1	8355373	1.10422	0.851619	2	-1	0.5	AB	0.545647	1:8355372-8355641
1	8356091	0.236829	0.851619	2	-1	0.5	AB	0.545647	1:8356090-8356210
1	8358221	0.887364	0.851619	2	-1	0.5	AB	0.545647	1:8358220-8358981
1	8359818	0.845514	0.851619	2	-1	0.5	AB	0.545647	1:8359817-8360483
1	8360497	0.917295	0.851619	2	-1	0.5	AB	0.545647	1:8360496-8361514
1	8361730	0.694142	0.851619	2	-1	0.5	AB	0.545647	1:8361729-8362021
1	8362605	1.28204	0.851619	2	-1	0.5	AB	0.545647	1:8362604-8362807
1	8364078	0.954221	0.851619	2	-1	0.5	AB	0.545647	1:8364077-8364274
1	8364553	1.21545	0.851619	2	-1	0.5	AB	0.545647	1:8364552-8364859
1	8365766	0.705619	0.851619	2	-1	0.5	AB	0.545647	1:8365765-8365988
1	8380694	0.872161	0.851619	2	-1	0.5	AB	0.545647	1:8380693-8381042
1	8422554	0.263535	0.851619	2	-1	0.5	AB	0.545647	1:8422553-8422831
1	8465676	0.988213	0.851619	2	-1	0.5	AB	0.545647	1:8465675-8466160
1	8494932	0.827082	0.851619	2	-1	0.5	AB	0.545647	1:8494931-8495092
1	8495095	0.752471	0.851619	2	-1	0.5	AB	0.545647	1:8495094-8495302
1	8497341	1.12786	0.851619	2	-1	0.5	AB	0.545647	1:8497340-8497575
1	8508543	0.897941	0.851619	2	-1	0.5	AB	0.545647	1:8508542-8508740
1	8525564	0.790552	0.851619	2	-1	0.5	AB	0.545647	1:8525563-8525865
1	8541204	0.745456	0.851619	2	-1	0.5	AB	0.545647	1:8541203-8541451
1	8556368	0.798483	0.851619	2	-1	0.5	AB	0.545647	1:8556367-8556570
1	8557428	0.574575	0.851619	2	-1	0.5	AB	0.545647	1:8557427-8557645
1	8614512	0.71333	0.851619	2	-1	0.5	AB	0.545647	1:8614511-8614744
1	8655868	0.887839	0.851619	2	-1	0.5	AB	0.545647	1:8655867-8656052
1	8861352	0.74395	0.851619	2	-1	0.5	AB	0.545647	1:8861351-8861623
1	8862627	0.703015	0.851619	2	-1	0.5	AB	0.545647	1:8862626-8862893
1	8862899	0.91664	0.851619	2	-1	0.5	AB	0.545647	1:8862898-8863315
1	8863834	0.643201	0.851619	2	-1	0.5	AB	0.545647	1:8863833-8864033
1	8865146	0.649092	0.851619	2	-1	0.5	AB	0.545647	1:8865145-8865426
1	8866253	0.674956	0.851619	2	-1	0.5	AB	0.545647	1:8866252-8866374
1	8866926	1.2412	0.851619	2	-1	0.5	AB	0.545647	1:8866925-8867221
1	8867852	0.906906	0.851619	2	-1	0.5	AB	0.545647	1:8867851-8867999
1	8870267	1.20606	0.851619	2	-1	0.5	AB	0.545647	1:8870266-8870460
1	8878569	0.532881	0.851619	2	-1	0.5	AB	0.545647	1:8878568-8878742
1	8945772	1.35505	0.851619	2	-1	0.5	AB	0.545647	1:8945771-8945958
1	8949226	1.00678	0.851619	2	-1	0.5	AB	0.545647	1:8949225-8949464
1	8951358	0.71694	0.851619	2	-1	0.5	AB	0.545647	1:8951357-8951806
1	8957095	0.815127	0.851619	2	-1	0.5	AB	0.545647	1:8957094-8957297
1	8962496	1.00153	0.851619	2	-1	0.5	AB	0.545647	1:8962495-8962664
1	8967477	0.687433	0.851619	2	-1	0.5	AB	0.545647	1:8967476-8967596
1	8967618	1.20567	0.851619	2	-1	0.5	AB	0.545647	1:8967617-8967837
1	8970806	1.05333	0.851619	2	-1	0.5	AB	0.545647	1:8970805-8971101
1	8974175	1.31491	0.851619	2	-1	0.5	AB	0.545647	1:8974174-8974352
1	8974520	1.04216	0.851619	2	-1	0.5	AB	0.545647	1:8974519-8974780
1	9003343	1.33003	0.851619	2	-1	0.5	AB	0.545647	1:9003342-9003514
1	9004585	0.933349	0.851619	2	-1	0.5	AB	0.545647	1:9004584-9004862
1	9007209	1.02508	0.851619	2	-1	0.5	AB	0.545647	1:9007208-9007417
1	9010033	1.63371	0.851619	2	0.552147	0.5	AB	0.545647	1:9010032-9010358
1	9013530	1.29527	0.851619	2	-1	0.5	AB	0.545647	1:9013529-9013721
1	9014532	0.741435	0.851619	2	0.573529	0.5	AB	0.545647	1:9014531-9014830
1	9015034	1.21545	0.851619	2	-1	0.5	AB	0.545647	1:9015033-9015222
1	9018254	1.30729	0.851619	2	-1	0.5	AB	0.545647	1:9018253-9018456
1	9019189	1.3532	0.851619	2	-1	0.5	AB	0.545647	1:9019188-9019354
1	9022950	1.38187	0.851619	2	-1	0.5	AB	0.545647	1:9022949-9023190
1	9024914	1.15625	0.851619	2	-1	0.5	AB	0.545647	1:9024913-9025094
1	9026106	1.65063	0.851619	2	-1	0.5	AB	0.545647	1:9026105-9026378
1	9037572	0.904067	0.851619	2	-1	0.5	AB	0.545647	1:9037571-9038010
1	9038313	0.771276	0.851619	2	-1	0.5	AB	0.545647	1:9038312-9038557
1	9038716	0.447877	0.851619	2	-1	0.5	AB	0.545647	1:9038715-9038938
1	9039556	0.95012	0.851619	2	-1	0.5	AB	0.545647	1:9039555-9040169
1	9041618	0.895554	0.851619	2	-1	0.5	AB	0.545647	1:9041617-9042027
1	9047569	1.10445	0.851619	2	-1	0.5	AB	0.545647	1:9047568-9047837
1	9049035	1.37647	0.851619	2	-1	0.5	AB	0.545647	1:9049034-9049154
1	9057386	1.18408	0.851619	2	-1	0.5	AB	0.545647	1:9057385-9057738
1	9058159	1.07058	0.851619	2	-1	0.5	AB	0.545647	1:9058158-9058422
1	9069468	1.26582	0.851619	2	-1	0.5	AB	0.545647	1:9069467-9069709
1	9104364	0.816209	0.851619	2	-1	0.5	AB	0.545647	1:9104363-9104568
1	9105535	1.36089	0.851619	2	0.579439	0.5	AB	0.545647	1:9105534-9105717
1	9111004	0.994534	0.851619	2	0.544304	0.5	AB	0.545647	1:9111003-9111195
1	9111201	0.777508	0.851619	2	-1	0.5	AB	0.545647	1:9111200-9111455
1	9128219	0.93103	0.851619	2	-1	0.5	AB	0.545647	1:9128218-9129177
1	9151628	1.10909	0.851619	2	-1	0.5	AB	0.545647	1:9151627-9151795
1	9181943	0.777474	0.851619	2	-1	0.5	AB	0.545647	1:9181942-9182302
1	9239959	0.618215	0.851619	2	-1	0.5	AB	0.545647	1:9239958-9240130
1	9244941	1.09006	0.851619	2	-1	0.5	AB	0.545647	1:9244940-9245561
1	9246874	1.13896	0.851619	2	0.515513	0.5	AB	0.545647	1:9246873-9247094
1	9262000	0.925178	0.851619	2	-1	0.5	AB	0.545647	1:9261999-9262308
1	9263478	0.655808	0.851619	2	-1	0.5	AB	0.545647	1:9263477-9263656
1	9263662	1.06067	0.851619	2	-1	0.5	AB	0.545647	1:9263661-9264083
1	9264087	1.06429	0.851619	2	-1	0.5	AB	0.545647	1:9264086-9264854
1	9355901	1.0826	0.851619	2	0.533333	0.5	AB	0.545647	1:9355900-9356765
1	9367318	0.981514	0.851619	2	-1	0.5	AB	0.545647	1:9367317-9367581
1	9553718	1.18776	0.851619	2	-1	0.5	AB	0.545647	1:9553717-9553847
1	9556174	0.558101	0.851619	2	-1	0.5	AB	0.545647	1:9556173-9556408
1	9567160	0.891325	0.851619	2	-1	0.5	AB	0.545647	1:9567159-9567279
1	9567285	0.557024	0.851619	2	0.5	0.5	AB	0.545647	1:9567284-9567530
1	9579834	0.791537	0.851619	2	-1	0.5	AB	0.545647	1:9579833-9580037
1	9582238	0.668456	0.851619	2	0.531532	0.5	AB	0.545647	1:9582237-9582357
1	9596796	0.912795	0.851619	2	-1	0.5	AB	0.545647	1:9596795-9597023
1	9598386	1.12036	0.851619	2	0.571429	0.5	AB	0.545647	1:9598385-9598595
1	9601071	0.963476	0.851619	2	-1	0.5	AB	0.545647	1:9601070-9601434
1	9602079	1.00695	0.851619	2	-1	0.5	AB	0.545647	1:9602078-9602285
1	9607555	0.756143	0.851619	2	-1	0.5	AB	0.545647	1:9607554-9607872
1	9609640	0.77932	0.851619	2	-1	0.5	AB	0.545647	1:9609639-9609941
1	9610451	1.36565	0.851619	2	-1	0.5	AB	0.545647	1:9610450-9610570
1	9610576	0.625807	0.851619	2	0.584615	0.5	AB	0.545647	1:9610575-9610824
1	9611724	0.673479	0.851619	2	-1	0.5	AB	0.545647	1:9611723-9611907
1	9612882	0.599535	0.851619	2	-1	0.5	AB	0.545647	1:9612881-9613076
1	9653701	0.579966	0.851619	2	-1	0.5	AB	0.545647	1:9653700-9653931
1	9653995	1.22747	0.851619	2	-1	0.5	AB	0.545647	1:9653994-9654441
1	9710392	1.21487	0.851619	2	-1	0.5	AB	0.545647	1:9710391-9710602
1	9715556	0.796862	0.851619	2	-1	0.5	AB	0.545647	1:9715555-9716089
1	9716954	0.746789	0.851619	2	-1	0.5	AB	0.545647	1:9716953-9717180
1	9717538	0.968732	0.851619	2	-1	0.5	AB	0.545647	1:9717537-9717752
1	9718032	1.0659	0.851619	2	-1	0.5	AB	0.545647	1:9718031-9718224
1	9718706	0.639139	0.851619	2	-1	0.5	AB	0.545647	1:9718705-9718912
1	9719860	1.01651	0.851619	2	-1	0.5	AB	0.545647	1:9719859-9720208
1	9720349	0.917221	0.851619	2	-1	0.5	AB	0.545647	1:9720348-9720901
1	9721124	0.825777	0.851619	2	-1	0.5	AB	0.545647	1:9721123-9721300
1	9721409	0.780017	0.851619	2	-1	0.5	AB	0.545647	1:9721408-9721579
1	9721744	0.817869	0.851619	2	-1	0.5	AB	0.545647	1:9721743-9722248
1	9722385	0.910284	0.851619	2	-1	0.5	AB	0.545647	1:9722384-9722564
1	9723070	0.704637	0.851619	2	-1	0.5	AB	0.545647	1:9723069-9723189
1	9723751	1.2762	0.851619	2	-1	0.5	AB	0.545647	1:9723750-9724047
1	9724053	1.00578	0.851619	2	-1	0.5	AB	0.545647	1:9724052-9724172
1	9724226	0.745642	0.851619	2	-1	0.5	AB	0.545647	1:9724225-9724345
1	9724893	0.603182	0.851619	2	-1	0.5	AB	0.545647	1:9724892-9725020
1	9726735	0.744301	0.851619	2	-1	0.5	AB	0.545647	1:9726734-9726936
1	9730547	1.42577	0.851619	2	-1	0.5	AB	0.545647	1:9730546-9730736
1	9731172	0.974567	0.851619	2	-1	0.5	AB	0.545647	1:9731171-9731427
1	9731783	0.871185	0.851619	2	-1	0.5	AB	0.545647	1:9731782-9731967
1	9733296	0.727018	0.851619	2	-1	0.5	AB	0.545647	1:9733295-9733527
1	9733988	1.10985	0.851619	2	-1	0.5	AB	0.545647	1:9733987-9734176
1	9734755	0.884813	0.851619	2	-1	0.5	AB	0.545647	1:9734754-9735202
1	9735313	1.08706	0.851619	2	-1	0.5	AB	0.545647	1:9735312-9735583
1	9735901	0.698889	0.851619	2	-1	0.5	AB	0.545647	1:9735900-9736073
1	9737417	1.16939	0.851619	2	-1	0.5	AB	0.545647	1:9737416-9737689
1	9741119	1.00194	0.851619	2	-1	0.5	AB	0.545647	1:9741118-9741397
1	9743827	0.741424	0.851619	2	-1	0.5	AB	0.545647	1:9743826-9744178
1	9744348	1.08447	0.851619	2	-1	0.5	AB	0.545647	1:9744347-9744623
1	9749321	0.893124	0.851619	2	-1	0.5	AB	0.545647	1:9749320-9749767
1	9749772	1.07695	0.851619	2	-1	0.5	AB	0.545647	1:9749771-9750073
1	9751507	0.799824	0.851619	2	-1	0.5	AB	0.545647	1:9751506-9751730
1	9755044	0.458878	0.851619	2	-1	0.5	AB	0.545647	1:9755043-9755296
1	9756453	1.63436	0.851619	2	-1	0.5	AB	0.545647	1:9756452-9756708
1	9823468	0.92802	0.851619	2	-1	0.5	AB	0.545647	1:9823467-9823649
1	9850656	0.779467	0.851619	2	-1	0.5	AB	0.545647	1:9850655-9850850
1	9871078	1.1909	0.851619	2	-1	0.5	AB	0.545647	1:9871077-9871298
1	9871946	0.780475	0.851619	2	-1	0.5	AB	0.545647	1:9871945-9872178
1	9931844	0.482769	0.851619	2	-1	0.5	AB	0.545647	1:9931843-9932033
1	9934726	0.974309	0.851619	2	-1	0.5	AB	0.545647	1:9934725-9934898
1	9935401	0.910968	0.851619	2	-1	0.5	AB	0.545647	1:9935400-9935609
1	9942519	0.543115	0.851619	2	-1	0.5	AB	0.545647	1:9942518-9942790
1	9972049	0.727452	0.851619	2	-1	0.5	AB	0.545647	1:9972048-9972220
1	9975641	0.765109	0.851619	2	-1	0.5	AB	0.545647	1:9975640-9975845
1	9981059	0.800905	0.851619	2	-1	0.5	AB	0.545647	1:9981058-9981235
1	9997229	1.0871	0.851619	2	-1	0.5	AB	0.545647	1:9997228-9997397
1	10008098	0.857603	0.851619	2	-1	0.5	AB	0.545647	1:10008097-10008315
1	10015710	0.791701	0.851619	2	-1	0.5	AB	0.545647	1:10015709-10015913
1	10033623	0.884824	0.851619	2	-1	0.5	AB	0.545647	1:10033622-10033835
1	10072066	0.809022	0.851619	2	-1	0.5	AB	0.545647	1:10072065-10072272
1	10095360	0.886933	0.851619	2	-1	0.5	AB	0.545647	1:10095359-10095626
1	10101095	0.532285	0.851619	2	-1	0.5	AB	0.545647	1:10101094-10101318
1	10102878	1.50388	0.851619	2	-1	0.5	AB	0.545647	1:10102877-10103200
1	10105497	0.99391	0.851619	2	-1	0.5	AB	0.545647	1:10105496-10105830
1	10106145	0.847789	0.851619	2	-1	0.5	AB	0.545647	1:10106144-10106525
1	10117320	0.955134	0.851619	2	-1	0.5	AB	0.545647	1:10117319-10117587
1	10119325	0.970622	0.851619	2	-1	0.5	AB	0.545647	1:10119324-10119655
1	10121976	0.714559	0.851619	2	-1	0.5	AB	0.545647	1:10121975-10122183
1	10126729	0.743653	0.851619	2	-1	0.5	AB	0.545647	1:10126728-10126919
1	10129340	0.831741	0.851619	2	-1	0.5	AB	0.545647	1:10129339-10129628
1	10130524	0.920069	0.851619	2	-1	0.5	AB	0.545647	1:10130523-10130925
1	10132376	1.45984	0.851619	2	-1	0.5	AB	0.545647	1:10132375-10132659
1	10135037	0.84974	0.851619	2	-1	0.5	AB	0.545647	1:10135036-10135209
1	10137034	0.749691	0.851619	2	-1	0.5	AB	0.545647	1:10137033-10137433
1	10144830	0.859105	0.851619	2	-1	0.5	AB	0.545647	1:10144829-10145084
1	10146945	0.488509	0.851619	2	-1	0.5	AB	0.545647	1:10146944-10147064
1	10149120	1.35187	0.851619	2	-1	0.5	AB	0.545647	1:10149119-10149296
1	10151340	0.822278	0.851619	2	-1	0.5	AB	0.545647	1:10151339-10151609
1	10158346	1.4411	0.851619	2	-1	0.5	AB	0.545647	1:10158345-10158527
1	10161073	0.793876	0.851619	2	-1	0.5	AB	0.545647	1:10161072-10161262
1	10167976	0.919103	0.851619	2	-1	0.5	AB	0.545647	1:10167975-10168243
1	10171033	1.04736	0.851619	2	-1	0.5	AB	0.545647	1:10171032-10171287
1	10178527	0.802356	0.851619	2	-1	0.5	AB	0.545647	1:10178526-10178778
1	10179327	1.17778	0.851619	2	-1	0.5	AB	0.545647	1:10179326-10179446
1	10179452	0.926268	0.851619	2	-1	0.5	AB	0.545647	1:10179451-10179571
1	10232285	0.531742	0.851619	2	-1	0.5	AB	0.545647	1:10232284-10232482
1	10256235	0.358151	0.851619	2	-1	0.5	AB	0.545647	1:10256234-10256439
1	10258482	0.496907	0.851619	2	-1	0.5	AB	0.545647	1:10258481-10258671
1	10261799	0.495652	0.851619	2	-1	0.5	AB	0.545647	1:10261798-10261918
1	10261920	1.55486	0.851619	2	-1	0.5	AB	0.545647	1:10261919-10262166
1	10267393	1.03166	0.851619	2	-1	0.5	AB	0.545647	1:10267392-10267714
1	10268076	1.35787	0.851619	2	-1	0.5	AB	0.545647	1:10268075-10268264
1	10272231	1.09785	0.851619	2	-1	0.5	AB	0.545647	1:10272230-10272505
1	10274852	0.909446	0.851619	2	1	0.5	AB	0.545647	1:10274851-10275081
1	10276291	0.814121	0.851619	2	-1	0.5	AB	0.545647	1:10276290-10276472
1	10277973	1.10361	0.851619	2	-1	0.5	AB	0.545647	1:10277972-10278163
1	10278980	0.968371	0.851619	2	-1	0.5	AB	0.545647	1:10278979-10279259
1	10282306	0.793189	0.851619	2	-1	0.5	AB	0.545647	1:10282305-10282544
1	10291997	0.915154	0.851619	2	-1	0.5	AB	0.545647	1:10291996-10292222
1	10295021	0.8371	0.851619	2	-1	0.5	AB	0.545647	1:10295020-10295201
1	10295525	0.75707	0.851619	2	-1	0.5	AB	0.545647	1:10295524-10295690
1	10296541	0.796498	0.851619	2	-1	0.5	AB	0.545647	1:10296540-10296778
1	10296864	1.09812	0.851619	2	-1	0.5	AB	0.545647	1:10296863-10297133
1	10303118	0.655513	0.851619	2	-1	0.5	AB	0.545647	1:10303117-10303539
1	10303544	0.787111	0.851619	2	-1	0.5	AB	0.545647	1:10303543-10304389
1	10304395	0.745241	0.851619	2	-1	0.5	AB	0.545647	1:10304394-10304706
1	10321683	0.86847	0.851619	2	-1	0.5	AB	0.545647	1:10321682-10321874
1	10323818	0.881862	0.851619	2	-1	0.5	AB	0.545647	1:10323817-10324198
1	10324704	0.884495	0.851619	2	-1	0.5	AB	0.545647	1:10324703-10324964
1	10326143	0.520314	0.851619	2	-1	0.5	AB	0.545647	1:10326142-10326439
1	10334420	0.837904	0.851619	2	-1	0.5	AB	0.545647	1:10334419-10334626
1	10336593	1.13636	0.851619	2	-1	0.5	AB	0.545647	1:10336592-10336855
1	10337003	0.960044	0.851619	2	-1	0.5	AB	0.545647	1:10337002-10337228
1	10337336	1.14569	0.851619	2	-1	0.5	AB	0.545647	1:10337335-10337537
1	10339749	1.12508	0.851619	2	-1	0.5	AB	0.545647	1:10339748-10339960
1	10342042	0.662115	0.851619	2	-1	0.5	AB	0.545647	1:10342041-10342211
1	10343154	1.20513	0.851619	2	-1	0.5	AB	0.545647	1:10343153-10343371
1	10345792	0.897062	0.851619	2	-1	0.5	AB	0.545647	1:10345791-10345977
1	10360835	0.936212	0.851619	2	-1	0.5	AB	0.545647	1:10360834-10361028
1	10361547	0.636057	0.851619	2	-1	0.5	AB	0.545647	1:10361546-10361902
1	10363227	0.747039	0.851619	2	-1	0.5	AB	0.545647	1:10363226-10363394
1	10365070	1.04323	0.851619	2	-1	0.5	AB	0.545647	1:10365069-10365189
1	10365333	0.756373	0.851619	2	-1	0.5	AB	0.545647	1:10365332-10365644
1	10368445	0.326986	0.851619	2	-1	0.5	AB	0.545647	1:10368444-10368636
1	10371080	0.810547	0.851619	2	-1	0.5	AB	0.545647	1:10371079-10371199
1	10374187	1.54163	0.851619	2	-1	0.5	AB	0.545647	1:10374186-10374457
1	10374821	1.18394	0.851619	2	-1	0.5	AB	0.545647	1:10374820-10375014
1	10376476	0.847493	0.851619	2	-1	0.5	AB	0.545647	1:10376475-10376704
1	10378313	0.516441	0.851619	2	-1	0.5	AB	0.545647	1:10378312-10378492
1	10398922	0.35035	0.851619	2	-1	0.5	AB	0.545647	1:10398921-10399080
1	10399519	1.26762	0.851619	2	-1	0.5	AB	0.545647	1:10399518-10399709
1	10403052	0.583736	0.851619	2	-1	0.5	AB	0.545647	1:10403051-10403237
1	10404062	0.739885	0.851619	2	-1	0.5	AB	0.545647	1:10404061-10404377
1	10407941	0.624769	0.851619	2	-1	0.5	AB	0.545647	1:10407940-10408196
1	10411508	0.795847	0.851619	2	-1	0.5	AB	0.545647	1:10411507-10411637
1	10413101	1.60634	0.851619	2	-1	0.5	AB	0.545647	1:10413100-10413456
1	10417400	0.912727	0.851619	2	-1	0.5	AB	0.545647	1:10417399-10417688
1	10419336	0.626761	0.851619	2	-1	0.5	AB	0.545647	1:10419335-10419455
1	10419461	0.760863	0.851619	2	-1	0.5	AB	0.545647	1:10419460-10419710
1	10430247	0.783913	0.851619	2	-1	0.5	AB	0.545647	1:10430246-10430635
1	10431288	0.848403	0.851619	2	-1	0.5	AB	0.545647	1:10431287-10431475
1	10433754	1.47448	0.851619	2	-1	0.5	AB	0.545647	1:10433753-10433976
1	10434630	0.880839	0.851619	2	-1	0.5	AB	0.545647	1:10434629-10434823
1	10440240	0.729112	0.851619	2	-1	0.5	AB	0.545647	1:10440239-10440359
1	10440363	0.779953	0.851619	2	-1	0.5	AB	0.545647	1:10440362-10440595
1	10450033	0.640061	0.851619	2	-1	0.5	AB	0.545647	1:10450032-10450292
1	10451331	0.639978	0.851619	2	0.62037	0.5	AB	0.545647	1:10451330-10451533
1	10461435	0.601971	0.851619	2	-1	0.5	AB	0.545647	1:10461434-10461654
1	10462870	0.610236	0.851619	2	-1	0.5	AB	0.545647	1:10462869-10463303
1	10463458	0.814076	0.851619	2	-1	0.5	AB	0.545647	1:10463457-10463665
1	10467206	1.01215	0.851619	2	-1	0.5	AB	0.545647	1:10467205-10467398
1	10469174	0.974265	0.851619	2	-1	0.5	AB	0.545647	1:10469173-10469393
1	10472315	1.0248	0.851619	2	-1	0.5	AB	0.545647	1:10472314-10472495
1	10474849	0.745824	0.851619	2	-1	0.5	AB	0.545647	1:10474848-10475041
1	10536112	1.00971	0.851619	2	0.512195	0.5	AB	0.545647	1:10536111-10536303
1	10599011	0.85042	0.851619	2	-1	0.5	AB	0.545647	1:10599010-10599511
1	10618298	0.876647	0.851619	2	0.541667	0.5	AB	0.545647	1:10618297-10618490
1	10622863	0.895267	0.851619	2	0.573034	0.5	AB	0.545647	1:10622862-10623362
1	10624115	0.834476	0.851619	2	-1	0.5	AB	0.545647	1:10624114-10624456
1	10627242	0.83832	0.851619	2	-1	0.5	AB	0.545647	1:10627241-10627425
1	10629486	0.697753	0.851619	2	-1	0.5	AB	0.545647	1:10629485-10629759
1	10629792	0.626939	0.851619	2	-1	0.5	AB	0.545647	1:10629791-10629948
1	10639271	0.772385	0.851619	2	-1	0.5	AB	0.545647	1:10639270-10640051
1	10642867	1.32796	0.851619	2	-1	0.5	AB	0.545647	1:10642866-10643031
1	10644918	0.964069	0.851619	2	-1	0.5	AB	0.545647	1:10644917-10645100
1	10646138	1.19266	0.851619	2	-1	0.5	AB	0.545647	1:10646137-10646370
1	10647810	1.06669	0.851619	2	0.52439	0.5	AB	0.545647	1:10647809-10648297
1	10649063	1.1365	0.851619	2	0.597122	0.5	AB	0.545647	1:10649062-10649407
1	10650561	0.907807	0.851619	2	-1	0.5	AB	0.545647	1:10650560-10650791
1	10650872	0.46287	0.851619	2	-1	0.5	AB	0.545647	1:10650871-10651055
1	10653031	0.761494	0.851619	2	0.57868	0.5	AB	0.545647	1:10653030-10653988
1	10653990	0.850605	0.851619	2	-1	0.5	AB	0.545647	1:10653989-10654256
1	10654434	0.795156	0.851619	2	-1	0.5	AB	0.545647	1:10654433-10654616
1	10655649	1.55847	0.851619	2	-1	0.5	AB	0.545647	1:10655648-10655816
1	10656579	0.994544	0.851619	2	-1	0.5	AB	0.545647	1:10656578-10656761
1	10658414	0.666136	0.851619	2	-1	0.5	AB	0.545647	1:10658413-10658641
1	10659647	0.899524	0.851619	2	-1	0.5	AB	0.545647	1:10659646-10659818
1	10659823	0.72657	0.851619	2	-1	0.5	AB	0.545647	1:10659822-10660583
1	10664925	0.680959	0.851619	2	0.515789	0.5	AB	0.545647	1:10664924-10665541
1	10693790	1.47909	0.851619	2	0.556886	0.5	AB	0.545647	1:10693789-10693971
1	10694271	0.998366	0.851619	2	-1	0.5	AB	0.545647	1:10694270-10694391
1	10947611	0.891542	0.851619	2	0.593023	0.5	AB	0.545647	1:10947610-10948897
1	10949662	0.901384	0.851619	2	-1	0.5	AB	0.545647	1:10949661-10949919
1	10955042	0.657385	0.851619	2	-1	0.5	AB	0.545647	1:10955041-10955219
1	10956874	0.701605	0.851619	2	0.628571	0.5	AB	0.545647	1:10956873-10957107
1	10957607	0.753861	0.851619	2	-1	0.5	AB	0.545647	1:10957606-10957788
1	10958574	1.44536	0.851619	2	-1	0.5	AB	0.545647	1:10958573-10958781
1	10964156	0.973223	0.851619	2	0.567308	0.5	AB	0.545647	1:10964155-10964321
1	10966264	0.76342	0.851619	2	-1	0.5	AB	0.545647	1:10966263-10966462
1	10976046	0.832865	0.851619	2	-1	0.5	AB	0.545647	1:10976045-10976249
1	10981895	0.435668	0.851619	2	-1	0.5	AB	0.545647	1:10981894-10982107
1	11013596	0.91093	0.851619	2	-1	0.5	AB	0.545647	1:11013595-11013800
1	11018749	1.21009	0.851619	2	-1	0.5	AB	0.545647	1:11018748-11018954
1	11022097	0.740471	0.851619	2	-1	0.5	AB	0.545647	1:11022096-11022556
1	11026902	0.684153	0.851619	2	-1	0.5	AB	0.545647	1:11026901-11027346
1	11027351	0.918775	0.851619	2	0.507812	0.5	AB	0.545647	1:11027350-11027708
1	11030106	0.312142	0.851619	2	-1	0.5	AB	0.545647	1:11030105-11030288
1	11030614	0.972513	0.851619	2	0.582278	0.5	AB	0.545647	1:11030613-11030862
1	11037672	0.765627	0.851619	2	-1	0.5	AB	0.545647	1:11037671-11037791
1	11037794	1.34123	0.851619	2	-1	0.5	AB	0.545647	1:11037793-11038045
1	11042850	0.613182	0.851619	2	-1	0.5	AB	0.545647	1:11042849-11043034
1	11043301	0.883536	0.851619	2	-1	0.5	AB	0.545647	1:11043300-11043484
1	11044809	1.06808	0.851619	2	-1	0.5	AB	0.545647	1:11044808-11045007
1	11045127	0.745651	0.851619	2	-1	0.5	AB	0.545647	1:11045126-11045695
1	11046453	0.683399	0.851619	2	-1	0.5	AB	0.545647	1:11046452-11046703
1	11046831	0.817916	0.851619	2	-1	0.5	AB	0.545647	1:11046830-11047360
1	11054819	0.855444	0.851619	2	0.651163	0.5	AB	0.545647	1:11054818-11055089
1	11055724	1.73231	0.851619	2	0.5	0.5	AB	0.545647	1:11055723-11055958
1	11055960	0.862287	0.851619	2	-1	0.5	AB	0.545647	1:11055959-11056138
1	11056598	0.962663	0.851619	2	-1	0.5	AB	0.545647	1:11056597-11056717
1	11058694	1.00408	0.851619	2	-1	0.5	AB	0.545647	1:11058693-11058889
1	11059203	1.18451	0.851619	2	-1	0.5	AB	0.545647	1:11059202-11059383
1	11059736	1.13419	0.851619	2	-1	0.5	AB	0.545647	1:11059735-11059900
1	11066534	1.32786	0.851619	2	-1	0.5	AB	0.545647	1:11066533-11066839
1	11069562	0.880788	0.851619	2	-1	0.5	AB	0.545647	1:11069561-11069754
1	11070723	0.736237	0.851619	2	-1	0.5	AB	0.545647	1:11070722-11070982
1	11074157	0.9511	0.851619	2	-1	0.5	AB	0.545647	1:11074156-11074380
1	11076791	0.95495	0.851619	2	-1	0.5	AB	0.545647	1:11076790-11076997
1	11077360	0.533178	0.851619	2	-1	0.5	AB	0.545647	1:11077359-11077547
1	11079723	1.05988	0.851619	2	-1	0.5	AB	0.545647	1:11079722-11079860
1	11080712	0.743577	0.851619	2	-1	0.5	AB	0.545647	1:11080711-11080919
1	11081076	0.965106	0.851619	2	-1	0.5	AB	0.545647	1:11081075-11081271
1	11082622	0.702832	0.851619	2	-1	0.5	AB	0.545647	1:11082621-11082741
1	11082743	1.26596	0.851619	2	-1	0.5	AB	0.545647	1:11082742-11082936
1	11087385	0.766412	0.851619	2	-1	0.5	AB	0.545647	1:11087384-11087597
1	11087777	1.36604	0.851619	2	-1	0.5	AB	0.545647	1:11087776-11087969
1	11088037	1.13676	0.851619	2	-1	0.5	AB	0.545647	1:11088036-11088227
1	11090489	0.78058	0.851619	2	-1	0.5	AB	0.545647	1:11090488-11090756
1	11091411	0.696895	0.851619	2	-1	0.5	AB	0.545647	1:11091410-11091645
1	11097993	0.832204	0.851619	2	0.650485	0.5	AB	0.545647	1:11097992-11098236
1	11099686	0.663277	0.851619	2	-1	0.5	AB	0.545647	1:11099685-11099869
1	11106937	0.924024	0.851619	2	-1	0.5	AB	0.545647	1:11106936-11107192
1	11107389	0.919349	0.851619	2	-1	0.5	AB	0.545647	1:11107388-11107655
1	11108019	0.821283	0.851619	2	-1	0.5	AB	0.545647	1:11108018-11108369
1	11109098	1.04105	0.851619	2	-1	0.5	AB	0.545647	1:11109097-11109459
1	11109477	1.37158	0.851619	2	0.550459	0.5	AB	0.545647	1:11109476-11109750
1	11111019	0.536615	0.851619	2	0.619565	0.5	AB	0.545647	1:11111018-11111177
1	11114309	0.640984	0.851619	2	-1	0.5	AB	0.545647	1:11114308-11114538
1	11114750	0.573903	0.851619	2	0.516667	0.5	AB	0.545647	1:11114749-11114989
1	11115313	1.04052	0.851619	2	-1	0.5	AB	0.545647	1:11115312-11115590
1	11121259	0.60361	0.851619	2	-1	0.5	AB	0.545647	1:11121258-11121436
1	11122001	1.24806	0.851619	2	-1	0.5	AB	0.545647	1:11122000-11122196
1	11124424	1.07814	0.851619	2	0.6	0.5	AB	0.545647	1:11124423-11124622
1	11126659	0.873623	0.851619	2	-1	0.5	AB	0.545647	1:11126658-11126833
1	11126919	0.636176	0.851619	2	-1	0.5	AB	0.545647	1:11126918-11127189
1	11127564	0.948654	0.851619	2	-1	0.5	AB	0.545647	1:11127563-11127781
1	11128022	1.03972	0.851619	2	-1	0.5	AB	0.545647	1:11128021-11128298
1	11128449	0.805208	0.851619	2	-1	0.5	AB	0.545647	1:11128448-11128625
1	11128861	0.861564	0.851619	2	0.659091	0.5	AB	0.545647	1:11128860-11129080
1	11129583	0.512551	0.851619	2	-1	0.5	AB	0.545647	1:11129582-11129805
1	11129811	0.917748	0.851619	2	-1	0.5	AB	0.545647	1:11129810-11129963
1	11130448	0.708826	0.851619	2	0.593985	0.5	AB	0.545647	1:11130447-11130771
1	11133069	0.826987	0.851619	2	-1	0.5	AB	0.545647	1:11133068-11133300
1	11134362	1.08624	0.851619	2	-1	0.5	AB	0.545647	1:11134361-11134708
1	11139353	0.899661	0.851619	2	0.584176	0.5	AB	0.545647	1:11139352-11139700
1	11144631	0.932813	0.851619	2	-1	0.5	AB	0.545647	1:11144630-11144847
1	11144909	0.940926	0.851619	2	0.5	0.5	AB	0.545647	1:11144908-11145148
1	11146574	0.850667	0.851619	2	-1	0.5	AB	0.545647	1:11146573-11146934
1	11150134	0.391688	0.851619	2	-1	0.5	AB	0.545647	1:11150133-11150323
1	11157004	0.599545	0.851619	2	-1	0.5	AB	0.545647	1:11157003-11157369
1	11167361	1.10704	0.851619	2	-1	0.5	AB	0.545647	1:11167360-11167556
1	11189378	0.627457	0.851619	2	-1	0.5	AB	0.545647	1:11189377-11189497
1	11189508	0.821733	0.851619	2	0.58427	0.5	AB	0.545647	1:11189507-11189968
1	11192122	0.684052	0.851619	2	-1	0.5	AB	0.545647	1:11192121-11192382
1	11193555	0.770881	0.851619	2	-1	0.5	AB	0.545647	1:11193554-11193731
1	11194340	0.700791	0.851619	2	-1	0.5	AB	0.545647	1:11194339-11194697
1	11194786	1.15265	0.851619	2	-1	0.5	AB	0.545647	1:11194785-11195160
1	11199159	0.798807	0.851619	2	-1	0.5	AB	0.545647	1:11199158-11199670
1	11204361	1.00446	0.851619	2	-1	0.5	AB	0.545647	1:11204360-11204674
1	11210641	0.597131	0.851619	2	-1	0.5	AB	0.545647	1:11210640-11210760
1	11210773	0.922706	0.851619	2	-1	0.5	AB	0.545647	1:11210772-11210942
1	11212231	0.818924	0.851619	2	-1	0.5	AB	0.545647	1:11212230-11212443
1	11212712	0.560558	0.851619	2	-1	0.5	AB	0.545647	1:11212711-11212944
1	11213424	0.890379	0.851619	2	-1	0.5	AB	0.545647	1:11213423-11213612
1	11216007	0.889994	0.851619	2	0.507042	0.5	AB	0.545647	1:11216006-11216350
1	11228507	0.7499	0.851619	2	0.678161	0.5	AB	0.545647	1:11228506-11228996
1	11230796	0.631796	0.851619	2	-1	0.5	AB	0.545647	1:11230795-11231236
1	11231258	0.939011	0.851619	2	-1	0.5	AB	0.545647	1:11231257-11231640
1	11233327	0.969324	0.851619	2	-1	0.5	AB	0.545647	1:11233326-11233515
1	11234161	0.9312	0.851619	2	-1	0.5	AB	0.545647	1:11234160-11234331
1	11237675	1.12177	0.851619	2	-1	0.5	AB	0.545647	1:11237674-11237966
1	11238307	0.525735	0.851619	2	-1	0.5	AB	0.545647	1:11238306-11238668
1	11240110	0.645907	0.851619	2	0.507246	0.5	AB	0.545647	1:11240109-11240381
1	11240384	1.10057	0.851619	2	-1	0.5	AB	0.545647	1:11240383-11240680
1	11241575	0.736114	0.851619	2	0.533333	0.5	AB	0.545647	1:11241574-11241753
1	11243165	0.765045	0.851619	2	-1	0.5	AB	0.545647	1:11243164-11243351
1	11247662	1.01465	0.851619	2	-1	0.5	AB	0.545647	1:11247661-11248116
1	11253863	0.846433	0.851619	2	-1	0.5	AB	0.545647	1:11253862-11254050
1	11256035	0.886232	0.851619	2	-1	0.5	AB	0.545647	1:11256034-11256229
1	11256959	0.980721	0.851619	2	-1	0.5	AB	0.545647	1:11256958-11257223
1	11258279	0.8275	0.851619	2	-1	0.5	AB	0.545647	1:11258278-11258609
1	11259249	0.489011	0.851619	2	0.574468	0.5	AB	0.545647	1:11259248-11259597
1	11273480	0.972155	0.851619	2	-1	0.5	AB	0.545647	1:11273479-11274217
1	11285616	0.941971	0.851619	2	-1	0.5	AB	0.545647	1:11285615-11286195
1	11294676	0.931467	0.851619	2	-1	0.5	AB	0.545647	1:11294675-11294921
1	11500809	0.752725	0.851619	2	0.524194	0.5	AB	0.545647	1:11500808-11502057
1	11502699	0.876966	0.851619	2	-1	0.5	AB	0.545647	1:11502698-11502917
1	11514314	0.762928	0.851619	2	-1	0.5	AB	0.545647	1:11514313-11514510
1	11515273	1.14005	0.851619	2	0.617546	0.5	AB	0.545647	1:11515272-11515541
1	11515856	0.645362	0.851619	2	-1	0.5	AB	0.545647	1:11515855-11516190
1	11517421	0.587657	0.851619	2	-1	0.5	AB	0.545647	1:11517420-11517792
1	11519362	0.655385	0.851619	2	0.530213	0.5	AB	0.545647	1:11519361-11519583
1	11519637	0.551066	0.851619	2	-1	0.5	AB	0.545647	1:11519636-11520037
1	11520689	1.33996	0.851619	2	-1	0.5	AB	0.545647	1:11520688-11520877
1	11523916	1.11596	0.851619	2	-1	0.5	AB	0.545647	1:11523915-11524035
1	11525117	0.75164	0.851619	2	-1	0.5	AB	0.545647	1:11525116-11525286
1	11526600	0.91574	0.851619	2	-1	0.5	AB	0.545647	1:11526599-11526806
1	11529319	0.999375	0.851619	2	0.519231	0.5	AB	0.545647	1:11529318-11529984
1	11530832	1.0267	0.851619	2	-1	0.5	AB	0.545647	1:11530831-11531022
1	11531387	0.864245	0.851619	2	-1	0.5	AB	0.545647	1:11531386-11531709
1	11533702	1.16933	0.851619	2	-1	0.5	AB	0.545647	1:11533701-11533874
1	11534338	0.983263	0.851619	2	-1	0.5	AB	0.545647	1:11534337-11534540
1	11534747	1.18627	0.851619	2	-1	0.5	AB	0.545647	1:11534746-11535122
1	11535459	0.862718	0.851619	2	-1	0.5	AB	0.545647	1:11535458-11535623
1	11536378	0.739728	0.851619	2	0.512195	0.5	AB	0.545647	1:11536377-11536542
1	11536545	0.973374	0.851619	2	-1	0.5	AB	0.545647	1:11536544-11536770
1	11648190	0.905968	0.851619	2	-1	0.5	AB	0.545647	1:11648189-11648444
1	11648621	0.564576	0.851619	2	0.627737	0.5	AB	0.545647	1:11648620-11648854
1	11649774	0.70333	0.851619	2	-1	0.5	AB	0.545647	1:11649773-11650053
1	11650417	0.92906	0.851619	2	-1	0.5	AB	0.545647	1:11650416-11650940
1	11654085	0.861027	0.851619	2	-1	0.5	AB	0.545647	1:11654084-11654388
1	11655753	1.39353	0.851619	2	-1	0.5	AB	0.545647	1:11655752-11655882
1	11658233	0.850288	0.851619	2	-1	0.5	AB	0.545647	1:11658232-11658653
1	11658658	1.40465	0.851619	2	-1	0.5	AB	0.545647	1:11658657-11658863
1	11661136	0.911977	0.851619	2	-1	0.5	AB	0.545647	1:11661135-11661347
1	11668607	0.661861	0.851619	2	-1	0.5	AB	0.545647	1:11668606-11668736
1	11671198	0.693041	0.851619	2	-1	0.5	AB	0.545647	1:11671197-11671479
1	11671912	0.853795	0.851619	2	-1	0.5	AB	0.545647	1:11671911-11672102
1	11673277	1.04461	0.851619	2	-1	0.5	AB	0.545647	1:11673276-11673455
1	11673608	1.07076	0.851619	2	-1	0.5	AB	0.545647	1:11673607-11673727
1	11673731	1.02922	0.851619	2	-1	0.5	AB	0.545647	1:11673730-11673910
1	11674731	0.981947	0.851619	2	-1	0.5	AB	0.545647	1:11674730-11674902
1	11675001	0.995321	0.851619	2	-1	0.5	AB	0.545647	1:11675000-11675196
1	11675600	0.795072	0.851619	2	-1	0.5	AB	0.545647	1:11675599-11676046
1	11676837	0.440853	0.851619	2	-1	0.5	AB	0.545647	1:11676836-11677001
1	11680291	0.690584	0.851619	2	-1	0.5	AB	0.545647	1:11680290-11680601
1	11706224	0.405876	0.851619	2	-1	0.5	AB	0.545647	1:11706223-11706353
1	11706439	1.0389	0.851619	2	-1	0.5	AB	0.545647	1:11706438-11706789
1	11709268	0.583953	0.851619	2	-1	0.5	AB	0.545647	1:11709267-11709387
1	11709393	0.773197	0.851619	2	-1	0.5	AB	0.545647	1:11709392-11709512
1	11711786	1.45206	0.851619	2	-1	0.5	AB	0.545647	1:11711785-11711905
1	11711911	0.888637	0.851619	2	0.661538	0.5	AB	0.545647	1:11711910-11712073
1	11712092	0.636157	0.851619	2	-1	0.5	AB	0.545647	1:11712091-11712211
1	11712262	0.58696	0.851619	2	0.563492	0.5	AB	0.545647	1:11712261-11712433
1	11715103	0.673396	0.851619	2	-1	0.5	AB	0.545647	1:11715102-11715288
1	11719518	1.1173	0.851619	2	-1	0.5	AB	0.545647	1:11719517-11719657
1	11722303	0.874852	0.851619	2	-1	0.5	AB	0.545647	1:11722302-11722811
1	11736135	0.70557	0.851619	2	-1	0.5	AB	0.545647	1:11736134-11736383
1	11744506	0.985487	0.851619	2	-1	0.5	AB	0.545647	1:11744505-11744630
1	11745752	0.758399	0.851619	2	-1	0.5	AB	0.545647	1:11745751-11745925
1	11746022	0.734466	0.851619	2	-1	0.5	AB	0.545647	1:11746021-11746303
1	11747338	1.2999	0.851619	2	-1	0.5	AB	0.545647	1:11747337-11747544
1	11748378	0.907209	0.851619	2	-1	0.5	AB	0.545647	1:11748377-11748576
1	11750018	1.06249	0.851619	2	-1	0.5	AB	0.545647	1:11750017-11750137
1	11761806	0.842102	0.851619	2	-1	0.5	AB	0.545647	1:11761805-11762155
1	11762158	0.657923	0.851619	2	-1	0.5	AB	0.545647	1:11762157-11762352
1	11764236	0.795126	0.851619	2	-1	0.5	AB	0.545647	1:11764235-11764455
1	11765789	0.755771	0.851619	2	0.664557	0.5	AB	0.545647	1:11765788-11766853
1	11766857	1.0557	0.851619	2	0.641509	0.5	AB	0.545647	1:11766856-11767300
1	11768084	1.03579	0.851619	2	0.622449	0.5	AB	0.545647	1:11768083-11768464
1	11768905	0.850839	0.851619	2	-1	0.5	AB	0.545647	1:11768904-11769092
1	11771457	0.525132	0.851619	2	-1	0.5	AB	0.545647	1:11771456-11771629
1	11771942	0.821148	0.851619	2	-1	0.5	AB	0.545647	1:11771941-11772210
1	11775381	0.685773	0.851619	2	-1	0.5	AB	0.545647	1:11775380-11775724
1	11776392	0.467002	0.851619	2	-1	0.5	AB	0.545647	1:11776391-11776758
1	11778636	0.854155	0.851619	2	-1	0.5	AB	0.545647	1:11778635-11779230
1	11779667	0.807236	0.851619	2	-1	0.5	AB	0.545647	1:11779666-11779955
1	11782023	0.674096	0.851619	2	-1	0.5	AB	0.545647	1:11782022-11782305
1	11784124	0.612309	0.851619	2	-1	0.5	AB	0.545647	1:11784123-11784682
1	11785095	0.886482	0.851619	2	-1	0.5	AB	0.545647	1:11785094-11785318
1	11787360	0.805192	0.851619	2	-1	0.5	AB	0.545647	1:11787359-11787479
1	11787483	1.31172	0.851619	2	-1	0.5	AB	0.545647	1:11787482-11787713
1	11787750	0.89841	0.851619	2	-1	0.5	AB	0.545647	1:11787749-11788333
1	11788338	0.456932	0.851619	2	-1	0.5	AB	0.545647	1:11788337-11788534
1	11788613	1.40597	0.851619	2	-1	0.5	AB	0.545647	1:11788612-11788846
1	11789224	0.826545	0.851619	2	-1	0.5	AB	0.545647	1:11789223-11789361
1	11790703	0.581274	0.851619	2	-1	0.5	AB	0.545647	1:11790702-11790878
1	11793898	1.02383	0.851619	2	-1	0.5	AB	0.545647	1:11793897-11794089
1	11794340	0.585302	0.851619	2	-1	0.5	AB	0.545647	1:11794339-11794510
1	11794602	0.637708	0.851619	2	-1	0.5	AB	0.545647	1:11794601-11794856
1	11795103	0.753636	0.851619	2	-1	0.5	AB	0.545647	1:11795102-11795372
1	11796200	0.967045	0.851619	2	-1	0.5	AB	0.545647	1:11796199-11796368
1	11800194	0.807833	0.851619	2	-1	0.5	AB	0.545647	1:11800193-11800536
1	11800993	0.690782	0.851619	2	-1	0.5	AB	0.545647	1:11800992-11801479
1	11802859	1.37114	0.851619	2	-1	0.5	AB	0.545647	1:11802858-11803138
1	11803402	0.481186	0.851619	2	-1	0.5	AB	0.545647	1:11803401-11803619
1	11806146	1.01034	0.851619	2	-1	0.5	AB	0.545647	1:11806145-11806356
1	11807026	1.27044	0.851619	2	-1	0.5	AB	0.545647	1:11807025-11807235
1	11815761	0.798025	0.851619	2	-1	0.5	AB	0.545647	1:11815760-11816104
1	11816448	0.719987	0.851619	2	-1	0.5	AB	0.545647	1:11816447-11816689
1	11819425	0.92571	0.851619	2	-1	0.5	AB	0.545647	1:11819424-11819623
1	11820260	1.04355	0.851619	2	-1	0.5	AB	0.545647	1:11820259-11820464
1	11822700	0.508699	0.851619	2	-1	0.5	AB	0.545647	1:11822699-11822970
1	11823726	0.673919	0.851619	2	-1	0.5	AB	0.545647	1:11823725-11823924
1	11824357	0.695373	0.851619	2	-1	0.5	AB	0.545647	1:11824356-11824739
1	11826118	0.368284	0.851619	2	-1	0.5	AB	0.545647	1:11826117-11826295
1	11826998	0.775871	0.851619	2	-1	0.5	AB	0.545647	1:11826997-11827381
1	11828051	0.631828	0.851619	2	-1	0.5	AB	0.545647	1:11828050-11828275
1	11828386	1.03129	0.851619	2	-1	0.5	AB	0.545647	1:11828385-11828586
1	11829126	0.852309	0.851619	2	-1	0.5	AB	0.545647	1:11829125-11829514
1	11833427	0.648528	0.851619	2	-1	0.5	AB	0.545647	1:11833426-11833620
1	11833863	1.1244	0.851619	2	-1	0.5	AB	0.545647	1:11833862-11834036
1	11834123	0.700175	0.851619	2	-1	0.5	AB	0.545647	1:11834122-11834660
1	11835998	0.893328	0.851619	2	-1	0.5	AB	0.545647	1:11835997-11836195
1	11836897	0.918429	0.851619	2	-1	0.5	AB	0.545647	1:11836896-11837163
1	11837280	1.20945	0.851619	2	-1	0.5	AB	0.545647	1:11837279-11837552
1	11838353	0.897028	0.851619	2	-1	0.5	AB	0.545647	1:11838352-11839042
1	11840042	0.414739	0.851619	2	-1	0.5	AB	0.545647	1:11840041-11840225
1	11845948	0.640577	0.851619	2	-1	0.5	AB	0.545647	1:11845947-11846115
1	11847045	0.81949	0.851619	2	-1	0.5	AB	0.545647	1:11847044-11847335
1	11847339	1.07655	0.851619	2	-1	0.5	AB	0.545647	1:11847338-11847676
1	11857495	1.34422	0.851619	2	-1	0.5	AB	0.545647	1:11857494-11857716
1	11858209	0.760953	0.851619	2	-1	0.5	AB	0.545647	1:11858208-11858485
1	11858671	0.937254	0.851619	2	-1	0.5	AB	0.545647	1:11858670-11858791
1	11922495	0.880357	0.851619	2	-1	0.5	AB	0.545647	1:11922494-11922623
1	11922672	0.912424	0.851619	2	-1	0.5	AB	0.545647	1:11922671-11923519
1	11925113	0.630335	0.851619	2	-1	0.5	AB	0.545647	1:11925112-11925317
1	11925320	1.01636	0.851619	2	-1	0.5	AB	0.545647	1:11925319-11925745
1	11925958	0.378294	0.851619	2	-1	0.5	AB	0.545647	1:11925957-11926078
1	11934717	0.849173	0.851619	2	-1	0.5	AB	0.545647	1:11934716-11935153
1	11944450	0.601416	0.851619	2	-1	0.5	AB	0.545647	1:11944449-11944681
1	11947948	1.14506	0.851619	2	-1	0.5	AB	0.545647	1:11947947-11948234
1	11949791	1.15372	0.851619	2	-1	0.5	AB	0.545647	1:11949790-11950065
1	11950333	1.1539	0.851619	2	-1	0.5	AB	0.545647	1:11950332-11950510
1	11952479	1.28448	0.851619	2	-1	0.5	AB	0.545647	1:11952478-11952743
1	11954474	0.788527	0.851619	2	-1	0.5	AB	0.545647	1:11954473-11954664
1	11956929	1.28383	0.851619	2	-1	0.5	AB	0.545647	1:11956928-11957048
1	11957053	0.700286	0.851619	2	-1	0.5	AB	0.545647	1:11957052-11957422
1	11957815	0.641775	0.851619	2	-1	0.5	AB	0.545647	1:11957814-11958137
1	11958537	1.37516	0.851619	2	-1	0.5	AB	0.545647	1:11958536-11958734
1	11963381	0.600725	0.851619	2	-1	0.5	AB	0.545647	1:11963380-11963641
1	11964109	0.867275	0.851619	2	-1	0.5	AB	0.545647	1:11964108-11964284
1	11964570	0.872848	0.851619	2	-1	0.5	AB	0.545647	1:11964569-11964758
1	11965452	0.622427	0.851619	2	-1	0.5	AB	0.545647	1:11965451-11965861
1	11966171	0.819877	0.851619	2	-1	0.5	AB	0.545647	1:11966170-11966346
1	11966920	1.11067	0.851619	2	-1	0.5	AB	0.545647	1:11966919-11967115
1	11970627	1.31541	0.851619	2	-1	0.5	AB	0.545647	1:11970626-11970809
1	11972629	0.928878	0.851619	2	-1	0.5	AB	0.545647	1:11972628-11973008
1	11974632	0.844257	0.851619	2	-1	0.5	AB	0.545647	1:11974631-11974845
1	11989124	1.20114	0.851619	2	-1	0.5	AB	0.545647	1:11989123-11989303
1	11992533	0.775108	0.851619	2	-1	0.5	AB	0.545647	1:11992532-11992704
1	11996086	0.767871	0.851619	2	-1	0.5	AB	0.545647	1:11996085-11996287
1	11997315	0.635909	0.851619	2	-1	0.5	AB	0.545647	1:11997314-11997493
1	11998543	0.629739	0.851619	2	-1	0.5	AB	0.545647	1:11998542-11998893
1	11998895	0.877093	0.851619	2	-1	0.5	AB	0.545647	1:11998894-11999089
1	12001413	0.837361	0.851619	2	-1	0.5	AB	0.545647	1:12001412-12001852
1	12003959	0.516011	0.851619	2	-1	0.5	AB	0.545647	1:12003958-12004250
1	12004458	0.737902	0.851619	2	-1	0.5	AB	0.545647	1:12004457-12004667
1	12004795	0.79571	0.851619	2	-1	0.5	AB	0.545647	1:12004794-12004914
1	12005677	0.846531	0.851619	2	-1	0.5	AB	0.545647	1:12005676-12005864
1	12006517	0.672746	0.851619	2	-1	0.5	AB	0.545647	1:12006516-12006732
1	12007100	0.57946	0.851619	2	-1	0.5	AB	0.545647	1:12007099-12007290
1	12009593	0.729223	0.851619	2	-1	0.5	AB	0.545647	1:12009592-12009763
1	12013289	1.47108	0.851619	2	-1	0.5	AB	0.545647	1:12013288-12013468
1	12021703	1.01462	0.851619	2	-1	0.5	AB	0.545647	1:12021702-12021977
1	12022105	0.667523	0.851619	2	-1	0.5	AB	0.545647	1:12022104-12022515
1	12029018	0.986728	0.851619	2	-1	0.5	AB	0.545647	1:12029017-12029196
1	12029201	0.363345	0.851619	2	-1	0.5	AB	0.545647	1:12029200-12029468
1	12029721	0.745796	0.851619	2	-1	0.5	AB	0.545647	1:12029720-12029840
1	12029842	0.689176	0.851619	2	-1	0.5	AB	0.545647	1:12029841-12030299
1	12031212	0.772596	0.851619	2	-1	0.5	AB	0.545647	1:12031211-12031400
1	12031593	1.40914	0.851619	2	-1	0.5	AB	0.545647	1:12031592-12031817
1	12063572	1.19168	0.851619	2	-1	0.5	AB	0.545647	1:12063571-12063852
1	12084167	0.866612	0.851619	2	-1	0.5	AB	0.545647	1:12084166-12084695
1	12096944	0.473243	0.851619	2	-1	0.5	AB	0.545647	1:12096943-12097196
1	12104406	0.810136	0.851619	2	-1	0.5	AB	0.545647	1:12104405-12104589
1	12109471	0.711632	0.851619	2	-1	0.5	AB	0.545647	1:12109470-12109693
1	12109953	0.867087	0.851619	2	-1	0.5	AB	0.545647	1:12109952-12110072
1	12110079	0.941633	0.851619	2	-1	0.5	AB	0.545647	1:12110078-12110414
1	12111874	0.75336	0.851619	2	-1	0.5	AB	0.545647	1:12111873-12111993
1	12111995	1.20171	0.851619	2	-1	0.5	AB	0.545647	1:12111994-12112114
1	12115582	0.650377	0.851619	2	-1	0.5	AB	0.545647	1:12115581-12115760
1	12123130	0.75826	0.851619	2	-1	0.5	AB	0.545647	1:12123129-12123373
1	12123572	0.417228	0.851619	2	-1	0.5	AB	0.545647	1:12123571-12123840
1	12125938	0.888477	0.851619	2	-1	0.5	AB	0.545647	1:12125937-12126235
1	12135556	0.99355	0.851619	2	-1	0.5	AB	0.545647	1:12135555-12135747
1	12138250	0.749496	0.851619	2	-1	0.5	AB	0.545647	1:12138249-12138369
1	12138375	1.23113	0.851619	2	-1	0.5	AB	0.545647	1:12138374-12138672
1	12142214	0.704074	0.851619	2	-1	0.5	AB	0.545647	1:12142213-12142546
1	12166911	1.11008	0.851619	2	-1	0.5	AB	0.545647	1:12166910-12167099
1	12167461	0.707953	0.851619	2	-1	0.5	AB	0.545647	1:12167460-12167677
1	12188694	1.42742	0.851619	2	0.554348	0.5	AB	0.545647	1:12188693-12188887
1	12190863	0.775692	0.851619	2	-1	0.5	AB	0.545647	1:12190862-12191063
1	12191672	0.860964	0.851619	2	0.586667	0.5	AB	0.545647	1:12191671-12191862
1	12192331	0.846184	0.851619	2	-1	0.5	AB	0.545647	1:12192330-12192509
1	12192863	0.787302	0.851619	2	0.507937	0.5	AB	0.545647	1:12192862-12193284
1	12193895	0.602761	0.851619	2	-1	0.5	AB	0.545647	1:12193894-12194101
1	12194475	0.956244	0.851619	2	-1	0.5	AB	0.545647	1:12194474-12194664
1	12201761	0.695727	0.851619	2	0.538462	0.5	AB	0.545647	1:12201760-12202113
1	12206691	0.946722	0.851619	2	-1	0.5	AB	0.545647	1:12206690-12206975
1	12244256	0.875942	0.851619	2	-1	0.5	AB	0.545647	1:12244255-12244632
1	12249225	0.744014	0.851619	2	-1	0.5	AB	0.545647	1:12249224-12249493
1	12253691	1.418	0.851619	2	-1	0.5	AB	0.545647	1:12253690-12253859
1	12256187	0.560034	0.851619	2	-1	0.5	AB	0.545647	1:12256186-12256621
1	12257963	1.04334	0.851619	2	-1	0.5	AB	0.545647	1:12257962-12258188
1	12261005	0.799362	0.851619	2	-1	0.5	AB	0.545647	1:12261004-12261239
1	12261873	0.805664	0.851619	2	-1	0.5	AB	0.545647	1:12261872-12262070
1	12266880	0.875875	0.851619	2	-1	0.5	AB	0.545647	1:12266879-12267061
1	12267710	0.873484	0.851619	2	-1	0.5	AB	0.545647	1:12267709-12267914
1	12268649	0.777654	0.851619	2	-1	0.5	AB	0.545647	1:12268648-12268895
1	12270957	0.458417	0.851619	2	-1	0.5	AB	0.545647	1:12270956-12271207
1	12275766	0.745844	0.851619	2	-1	0.5	AB	0.545647	1:12275765-12275929
1	12275934	0.542776	0.851619	2	-1	0.5	AB	0.545647	1:12275933-12276438
1	12276444	0.951737	0.851619	2	-1	0.5	AB	0.545647	1:12276443-12276694
1	12276697	0.950285	0.851619	2	-1	0.5	AB	0.545647	1:12276696-12277459
1	12277463	0.944767	0.851619	2	-1	0.5	AB	0.545647	1:12277462-12278108
1	12282816	1.02175	0.851619	2	-1	0.5	AB	0.545647	1:12282815-12283323
1	12283328	0.865984	0.851619	2	-1	0.5	AB	0.545647	1:12283327-12283495
1	12283498	0.478042	0.851619	2	-1	0.5	AB	0.545647	1:12283497-12283662
1	12288152	1.04605	0.851619	2	-1	0.5	AB	0.545647	1:12288151-12288389
1	12290917	0.522307	0.851619	2	-1	0.5	AB	0.545647	1:12290916-12291153
1	12293435	0.958023	0.851619	2	-1	0.5	AB	0.545647	1:12293434-12293816
1	12304383	0.605789	0.851619	2	-1	0.5	AB	0.545647	1:12304382-12304874
1	12308476	0.630961	0.851619	2	-1	0.5	AB	0.545647	1:12308475-12308596
1	12311491	0.820065	0.851619	2	-1	0.5	AB	0.545647	1:12311490-12311683
1	12311731	1.05359	0.851619	2	-1	0.5	AB	0.545647	1:12311730-12311930
1	12314114	0.448001	0.851619	2	-1	0.5	AB	0.545647	1:12314113-12314285
1	12318114	1.4498	0.851619	2	-1	0.5	AB	0.545647	1:12318113-12318476
1	12319502	0.486995	0.851619	2	-1	0.5	AB	0.545647	1:12319501-12319720
1	12321651	1.3237	0.851619	2	-1	0.5	AB	0.545647	1:12321650-12322044
1	12322524	0.740961	0.851619	2	-1	0.5	AB	0.545647	1:12322523-12322799
1	12323675	0.6525	0.851619	2	-1	0.5	AB	0.545647	1:12323674-12323864
1	12327511	0.895381	0.851619	2	-1	0.5	AB	0.545647	1:12327510-12327922
1	12329686	0.816003	0.851619	2	-1	0.5	AB	0.545647	1:12329685-12329925
1	12333020	0.861218	0.851619	2	-1	0.5	AB	0.545647	1:12333019-12333139
1	12333146	0.671582	0.851619	2	-1	0.5	AB	0.545647	1:12333145-12333397
1	12335688	0.993836	0.851619	2	-1	0.5	AB	0.545647	1:12335687-12335885
1	12338182	0.775427	0.851619	2	-1	0.5	AB	0.545647	1:12338181-12338351
1	12341679	0.689219	0.851619	2	-1	0.5	AB	0.545647	1:12341678-12342063
1	12345392	0.496198	0.851619	2	-1	0.5	AB	0.545647	1:12345391-12345572
1	12346510	0.848766	0.851619	2	-1	0.5	AB	0.545647	1:12346509-12346718
1	12348764	1.12444	0.851619	2	-1	0.5	AB	0.545647	1:12348763-12349000
1	12353996	0.62723	0.851619	2	-1	0.5	AB	0.545647	1:12353995-12354273
1	12356340	0.832169	0.851619	2	-1	0.5	AB	0.545647	1:12356339-12356591
1	12358248	0.938008	0.851619	2	-1	0.5	AB	0.545647	1:12358247-12358601
1	12362721	0.537973	0.851619	2	-1	0.5	AB	0.545647	1:12362720-12362944
1	12363004	0.829084	0.851619	2	-1	0.5	AB	0.545647	1:12363003-12363238
1	12368459	0.814509	0.851619	2	-1	0.5	AB	0.545647	1:12368458-12368647
1	12369384	0.762689	0.851619	2	-1	0.5	AB	0.545647	1:12369383-12369672
1	12378407	0.881947	0.851619	2	-1	0.5	AB	0.545647	1:12378406-12378658
1	12379364	0.875973	0.851619	2	-1	0.5	AB	0.545647	1:12379363-12379699
1	12382976	0.804532	0.851619	2	-1	0.5	AB	0.545647	1:12382975-12383206
1	12385205	0.82926	0.851619	2	-1	0.5	AB	0.545647	1:12385204-12385389
1	12386176	1.00656	0.851619	2	-1	0.5	AB	0.545647	1:12386175-12386343
1	12400115	0.673423	0.851619	2	-1	0.5	AB	0.545647	1:12400114-12400333
1	12401553	0.93702	0.851619	2	-1	0.5	AB	0.545647	1:12401552-12401896
1	12415067	0.525505	0.851619	2	-1	0.5	AB	0.545647	1:12415066-12415268
1	12416601	0.732802	0.851619	2	-1	0.5	AB	0.545647	1:12416600-12416852
1	12455942	0.65244	0.851619	2	-1	0.5	AB	0.545647	1:12455941-12456106
1	12460144	0.655837	0.851619	2	-1	0.5	AB	0.545647	1:12460143-12460356
1	12478603	1.18955	0.851619	2	-1	0.5	AB	0.545647	1:12478602-12478880
1	12497413	0.327679	0.851619	2	-1	0.5	AB	0.545647	1:12497412-12497640
1	12506796	1.15373	0.851619	2	-1	0.5	AB	0.545647	1:12506795-12507058
1	12507169	0.913477	0.851619	2	-1	0.5	AB	0.545647	1:12507168-12507298
1	12508832	0.858521	0.851619	2	-1	0.5	AB	0.545647	1:12508831-12509020
1	12568291	0.893821	0.851619	2	-1	0.5	AB	0.545647	1:12568290-12568478
1	12572689	1.04045	0.851619	2	-1	0.5	AB	0.545647	1:12572688-12572808
1	12572813	0.617768	0.851619	2	-1	0.5	AB	0.545647	1:12572812-12572998
1	12578678	0.834599	0.851619	2	-1	0.5	AB	0.545647	1:12578677-12579428
1	12580408	1.01583	0.851619	2	-1	0.5	AB	0.545647	1:12580407-12580802
1	12617199	0.933342	0.851619	2	-1	0.5	AB	0.545647	1:12617198-12617413
1	12644586	0.606377	0.851619	2	-1	0.5	AB	0.545647	1:12644585-12644787
1	12651109	1.27924	0.851619	2	-1	0.5	AB	0.545647	1:12651108-12651280
1	12661751	0.559924	0.851619	2	-1	0.5	AB	0.545647	1:12661750-12662116
1	12665911	0.619134	0.851619	2	-1	0.5	AB	0.545647	1:12665910-12666112
1	12666114	0.774585	0.851619	2	-1	0.5	AB	0.545647	1:12666113-12666368
1	12666373	0.852451	0.851619	2	-1	0.5	AB	0.545647	1:12666372-12666720
1	12716212	0.658915	0.851619	2	-1	0.5	AB	0.545647	1:12716211-12716573
1	12719418	0.55472	0.851619	2	-1	0.5	AB	0.545647	1:12719417-12719626
1	12720767	1.12047	0.851619	2	-1	0.5	AB	0.545647	1:12720766-12720966
1	12725088	0.807193	0.851619	2	-1	0.5	AB	0.545647	1:12725087-12726008
1	12746382	0.708687	0.851619	2	-1	0.5	AB	0.545647	1:12746381-12746550
1	12755632	0.933419	0.851619	2	-1	0.5	AB	0.545647	1:12755631-12755800
1	12759274	1.01293	0.851619	2	-1	0.5	AB	0.545647	1:12759273-12759549
1	12760710	0.707773	0.851619	2	-1	0.5	AB	0.545647	1:12760709-12760903
1	12774707	0.867229	0.851619	2	-1	0.5	AB	0.545647	1:12774706-12774912
1	12775555	1.77693	0.851619	2	-1	0.5	AB	0.545647	1:12775554-12775721
1	12775796	0.776044	0.851619	2	-1	0.5	AB	0.545647	1:12775795-12776065
1	12777050	1.16825	0.851619	2	-1	0.5	AB	0.545647	1:12777049-12777317
1	12777388	0.968776	0.851619	2	-1	0.5	AB	0.545647	1:12777387-12777679
1	12793166	1.16627	0.851619	2	-1	0.5	AB	0.545647	1:12793165-12793456
1	12793921	0.731683	0.851619	2	-1	0.5	AB	0.545647	1:12793920-12794113
1	12794119	0.99619	0.851619	2	0.587771	0.5	AB	0.545647	1:12794118-12794408
1	12795394	0.818673	0.851619	2	-1	0.5	AB	0.545647	1:12795393-12795844
1	12824924	0.859254	0.851619	2	0.945122	0.5	AB	0.545647	1:12824923-12825529
1	12827278	0.877571	0.851619	2	0.969231	0.5	AB	0.545647	1:12827277-12827874
1	12828475	0.752772	0.851619	2	-1	0.5	AB	0.545647	1:12828474-12828741
1	12838701	1.01195	0.851619	2	0.611842	0.5	AB	0.545647	1:12838700-12838892
1	12847468	0.72104	0.851619	2	-1	0.5	AB	0.545647	1:12847467-12847653
1	12847806	0.855881	0.851619	2	0.60663	0.5	AB	0.545647	1:12847805-12847984
1	12848008	0.799731	0.851619	2	-1	0.5	AB	0.545647	1:12848007-12848185
1	12848211	0.861195	0.851619	2	-1	0.5	AB	0.545647	1:12848210-12848360
1	12859049	0.736308	0.851619	2	-1	0.5	AB	0.545647	1:12859048-12859247
1	12859622	0.690878	0.851619	2	-1	0.5	AB	0.545647	1:12859621-12859891
1	12859897	0.820245	0.851619	2	-1	0.5	AB	0.545647	1:12859896-12860188
1	12861183	0.767691	0.851619	2	0.929648	0.5	AB	0.545647	1:12861182-12861627
1	12879530	0.508471	0.851619	2	-1	0.5	AB	0.545647	1:12879529-12880131
1	12881883	0.851619	0.851619	2	-1	0.5	AB	0.545647	1:12881882-12882519
1	12883080	1.19045	0.851619	2	-1	0.5	AB	0.545647	1:12883079-12883340
1	12892863	0.682209	0.851619	2	0.775115	0.5	AB	0.545647	1:12892862-12893407
1	12894600	0.858586	0.851619	2	0.627083	0.5	AB	0.545647	1:12894599-12895216
1	12895586	0.366643	0.851619	2	0.8	0.5	AB	0.545647	1:12895585-12895799
1	12917751	0.688448	0.851619	2	-1	0.5	AB	0.545647	1:12917750-12918001
1	12918304	0.665145	0.851619	2	-1	0.5	AB	0.545647	1:12918303-12918919
1	12919895	0.642642	0.851619	2	-1	0.5	AB	0.545647	1:12919894-12920385
1	12927982	0.498355	0.851619	2	0.731561	0.5	AB	0.545647	1:12927981-12928191
1	12938637	0.714315	0.851619	2	0.768987	0.5	AB	0.545647	1:12938636-12939262
1	12942170	0.55348	0.851619	2	0.761878	0.5	AB	0.545647	1:12942169-12942476
1	13004986	0.968216	0.851619	2	0.840248	0.5	AB	0.545647	1:13004985-13005644
1	13049833	0.882194	0.851619	2	-1	0.5	AB	0.545647	1:13049832-13050047
1	13076965	0.923969	0.851619	2	-1	0.5	AB	0.545647	1:13076964-13077566
1	13115517	0.336788	0.851619	2	-1	0.5	AB	0.545647	1:13115516-13115636
1	13115642	0.313246	0.851619	2	-1	0.5	AB	0.545647	1:13115641-13115764
1	13115932	1.10343	0.851619	2	0.969697	0.5	AB	0.545647	1:13115931-13116095
1	13116119	0.610441	0.851619	2	-1	0.5	AB	0.545647	1:13116118-13116296
1	13116322	1.07649	0.851619	2	-1	0.5	AB	0.545647	1:13116321-13116471
1	13149223	0.682615	0.851619	2	-1	0.5	AB	0.545647	1:13149222-13149824
1	13151578	0.929633	0.851619	2	0.960526	0.5	AB	0.545647	1:13151577-13152214
1	13224771	0.793168	0.851619	2	0.833333	0.5	AB	0.545647	1:13224770-13225427
1	13246494	0.651306	0.851619	2	-1	0.5	AB	0.545647	1:13246493-13246687
1	13248212	0.830747	0.851619	2	0.850746	0.5	AB	0.545647	1:13248211-13248361
1	13259311	0.958257	0.851619	2	0.793103	0.5	AB	0.545647	1:13259310-13259617
1	13260138	0.807503	0.851619	2	0.824324	0.5	AB	0.545647	1:13260137-13260774
1	13262524	1.17584	0.851619	2	0.676267	0.5	AB	0.545647	1:13262523-13263149
1	13273598	0.964504	0.851619	2	0.701334	0.5	AB	0.545647	1:13273597-13273807
1	13281399	0.596088	0.851619	2	-1	0.5	AB	0.545647	1:13281398-13281889
1	13282865	0.781129	0.851619	2	-1	0.5	AB	0.545647	1:13282864-13283480
1	13283783	0.759103	0.851619	2	-1	0.5	AB	0.545647	1:13283782-13284033
1	13306003	0.276645	0.851619	2	0.833333	0.5	AB	0.545647	1:13306002-13306216
1	13306623	0.900495	0.851619	2	-1	0.5	AB	0.545647	1:13306622-13307202
1	13308396	0.688621	0.851619	2	-1	0.5	AB	0.545647	1:13308395-13308940
1	13318462	0.428606	0.851619	2	-1	0.5	AB	0.545647	1:13318461-13318722
1	13319328	0.835625	0.851619	2	0.962344	0.5	AB	0.545647	1:13319327-13319924
1	13321677	0.844697	0.851619	2	-1	0.5	AB	0.545647	1:13321676-13322278
1	13342590	0.706218	0.851619	2	-1	0.5	AB	0.545647	1:13342589-13343130
1	13344074	0.83556	0.851619	2	-1	0.5	AB	0.545647	1:13344073-13344412
1	13344418	0.843732	0.851619	2	-1	0.5	AB	0.545647	1:13344417-13344687
1	13345086	0.820112	0.851619	2	-1	0.5	AB	0.545647	1:13345085-13345276
1	13369227	0.84537	0.851619	2	0.712389	0.5	AB	0.545647	1:13369226-13369603
1	13370564	0.995305	0.851619	2	-1	0.5	AB	0.545647	1:13370563-13370852
1	13370916	0.833008	0.851619	2	-1	0.5	AB	0.545647	1:13370915-13371221
1	13389709	1.10339	0.851619	2	-1	0.5	AB	0.545647	1:13389708-13389919
1	13390289	0.911417	0.851619	2	0.589722	0.5	AB	0.545647	1:13390288-13390814
1	13391931	0.824152	0.851619	2	0.590604	0.5	AB	0.545647	1:13391930-13392411
1	13416498	1.41054	0.851619	2	-1	0.5	AB	0.545647	1:13416497-13416627
1	13418170	0.735025	0.851619	2	0.539419	0.5	AB	0.545647	1:13418169-13418600
1	13420697	0.730912	0.851619	2	-1	0.5	AB	0.545647	1:13420696-13420826
1	13421000	0.576097	0.851619	2	-1	0.5	AB	0.545647	1:13420999-13421249
1	13475714	0.918617	0.851619	2	0.629373	0.5	AB	0.545647	1:13475713-13476286
1	13512931	0.878493	0.851619	2	-1	0.5	AB	0.545647	1:13512930-13513650
1	13583790	0.711511	0.851619	2	-1	0.5	AB	0.545647	1:13583789-13583909
1	13583912	0.855697	0.851619	2	-1	0.5	AB	0.545647	1:13583911-13584169
1	13585537	0.741505	0.851619	2	-1	0.5	AB	0.545647	1:13585536-13585719
1	13610318	0.814433	0.851619	2	0.567752	0.5	AB	0.545647	1:13610317-13610724
1	13613645	0.899056	0.851619	2	-1	0.5	AB	0.545647	1:13613644-13613837
1	13614278	0.898027	0.851619	2	-1	0.5	AB	0.545647	1:13614277-13614476
1	13615771	0.577309	0.851619	2	-1	0.5	AB	0.545647	1:13615770-13615967
1	13715556	0.652946	0.851619	2	-1	0.5	AB	0.545647	1:13715555-13715769
1	13722695	1.24494	0.851619	2	-1	0.5	AB	0.545647	1:13722694-13722964
1	13730810	0.954292	0.851619	2	-1	0.5	AB	0.545647	1:13730809-13731035
1	13732673	1.02036	0.851619	2	-1	0.5	AB	0.545647	1:13732672-13732893
1	13741968	0.691691	0.851619	2	-1	0.5	AB	0.545647	1:13741967-13742151
1	13749322	1.20683	0.851619	2	-1	0.5	AB	0.545647	1:13749321-13749501
1	13770100	1.1504	0.851619	2	0.64229	0.5	AB	0.545647	1:13770099-13770371
1	13773108	0.826331	0.851619	2	-1	0.5	AB	0.545647	1:13773107-13773240
1	13778292	1.0365	0.851619	2	-1	0.5	AB	0.545647	1:13778291-13778468
1	13778472	0.65534	0.851619	2	-1	0.5	AB	0.545647	1:13778471-13778592
1	13778623	0.963989	0.851619	2	-1	0.5	AB	0.545647	1:13778622-13780083
1	13780088	0.686336	0.851619	2	-1	0.5	AB	0.545647	1:13780087-13780255
1	13780259	0.651381	0.851619	2	-1	0.5	AB	0.545647	1:13780258-13781613
1	13781616	0.711923	0.851619	2	-1	0.5	AB	0.545647	1:13781615-13782804
1	13783037	0.856658	0.851619	2	-1	0.5	AB	0.545647	1:13783036-13783429
1	13786478	1.19414	0.851619	2	-1	0.5	AB	0.545647	1:13786477-13786682
1	13816210	0.683354	0.851619	2	-1	0.5	AB	0.545647	1:13816209-13816639
1	13823069	0.770683	0.851619	2	-1	0.5	AB	0.545647	1:13823068-13823241
1	13893647	0.962556	0.851619	2	-1	0.5	AB	0.545647	1:13893646-13893926
1	14180387	0.905991	0.851619	2	-1	0.5	AB	0.545647	1:14180386-14180686
1	14598945	0.951124	0.851619	2	-1	0.5	AB	0.545647	1:14598944-14599232
1	14960548	0.687298	0.851619	2	0.565217	0.5	AB	0.545647	1:14960547-14960829
1	15034624	1.01915	0.851619	2	-1	0.5	AB	0.545647	1:15034623-15034890
1	15043853	0.98513	0.851619	2	-1	0.5	AB	0.545647	1:15043852-15044138
1	15056026	0.747674	0.851619	2	-1	0.5	AB	0.545647	1:15056025-15056255
1	15060077	0.72827	0.851619	2	-1	0.5	AB	0.545647	1:15060076-15060307
1	15063512	0.25429	0.851619	2	-1	0.5	AB	0.545647	1:15063511-15063685
1	15065572	0.616481	0.851619	2	-1	0.5	AB	0.545647	1:15065571-15065780
1	15094236	1.07782	0.851619	2	-1	0.5	AB	0.545647	1:15094235-15095011
1	15101345	0.896322	0.851619	2	-1	0.5	AB	0.545647	1:15101344-15101947
1	15103362	1.26496	0.851619	2	-1	0.5	AB	0.545647	1:15103361-15103571
1	15104023	1.0833	0.851619	2	-1	0.5	AB	0.545647	1:15104022-15104243
1	15112442	0.887078	0.851619	2	-1	0.5	AB	0.545647	1:15112441-15112617
1	15114409	0.55391	0.851619	2	-1	0.5	AB	0.545647	1:15114408-15114603
1	15164339	0.91895	0.851619	2	-1	0.5	AB	0.545647	1:15164338-15164520
1	15168480	0.710332	0.851619	2	-1	0.5	AB	0.545647	1:15168479-15168920
1	15171162	0.880069	0.851619	2	-1	0.5	AB	0.545647	1:15171161-15171397
1	15215012	0.873592	0.851619	2	-1	0.5	AB	0.545647	1:15215011-15215387
1	15219150	0.971357	0.851619	2	-1	0.5	AB	0.545647	1:15219149-15219704
1	15247281	0.737545	0.851619	2	-1	0.5	AB	0.545647	1:15247280-15247572
1	15251760	0.764704	0.851619	2	-1	0.5	AB	0.545647	1:15251759-15251947
1	15272278	1.22665	0.851619	2	-1	0.5	AB	0.545647	1:15272277-15272472
1	15289442	0.82675	0.851619	2	-1	0.5	AB	0.545647	1:15289441-15289733
1	15296565	0.785327	0.851619	2	-1	0.5	AB	0.545647	1:15296564-15296766
1	15301160	0.437152	0.851619	2	-1	0.5	AB	0.545647	1:15301159-15301437
1	15308384	1.07193	0.851619	2	-1	0.5	AB	0.545647	1:15308383-15308773
1	15312997	1.20731	0.851619	2	-1	0.5	AB	0.545647	1:15312996-15313179
1	15316380	0.4928	0.851619	2	-1	0.5	AB	0.545647	1:15316379-15316562
1	15317775	1.19507	0.851619	2	-1	0.5	AB	0.545647	1:15317774-15317958
1	15324378	0.957857	0.851619	2	-1	0.5	AB	0.545647	1:15324377-15324547
1	15327030	0.600114	0.851619	2	0.525424	0.5	AB	0.545647	1:15327029-15327329
1	15329296	0.93929	0.851619	2	-1	0.5	AB	0.545647	1:15329295-15329455
1	15329460	0.512457	0.851619	2	-1	0.5	AB	0.545647	1:15329459-15329734
1	15339338	0.572562	0.851619	2	-1	0.5	AB	0.545647	1:15339337-15339598
1	15345025	1.41596	0.851619	2	-1	0.5	AB	0.545647	1:15345024-15345203
1	15345365	0.982471	0.851619	2	-1	0.5	AB	0.545647	1:15345364-15345543
1	15348969	1.04592	0.851619	2	-1	0.5	AB	0.545647	1:15348968-15349182
1	15358154	0.862803	0.851619	2	-1	0.5	AB	0.545647	1:15358153-15358360
1	15360545	0.848215	0.851619	2	0.632653	0.5	AB	0.545647	1:15360544-15360740
1	15362522	1.27284	0.851619	2	-1	0.5	AB	0.545647	1:15362521-15362734
1	15369275	0.445267	0.851619	2	-1	0.5	AB	0.545647	1:15369274-15369480
1	15374368	1.05356	0.851619	2	-1	0.5	AB	0.545647	1:15374367-15374666
1	15380560	0.943868	0.851619	2	0.581818	0.5	AB	0.545647	1:15380559-15380801
1	15381219	0.987645	0.851619	2	-1	0.5	AB	0.545647	1:15381218-15381458
1	15381882	0.638275	0.851619	2	0.56	0.5	AB	0.545647	1:15381881-15382153
1	15383035	0.776054	0.851619	2	0.58427	0.5	AB	0.545647	1:15383034-15383210
1	15388361	0.768069	0.851619	2	-1	0.5	AB	0.545647	1:15388360-15388481
1	15397276	0.934788	0.851619	2	0.557472	0.5	AB	0.545647	1:15397275-15397538
1	15409977	0.703616	0.851619	2	-1	0.5	AB	0.545647	1:15409976-15410290
1	15425822	0.760095	0.851619	2	-1	0.5	AB	0.545647	1:15425821-15425941
1	15427149	0.670463	0.851619	2	-1	0.5	AB	0.545647	1:15427148-15427541
1	15427911	0.503631	0.851619	2	-1	0.5	AB	0.545647	1:15427910-15428108
1	15438344	1.30804	0.851619	2	-1	0.5	AB	0.545647	1:15438343-15438531
1	15440309	0.993735	0.851619	2	-1	0.5	AB	0.545647	1:15440308-15440609
1	15442420	0.426276	0.851619	2	-1	0.5	AB	0.545647	1:15442419-15442593
1	15443355	1.04844	0.851619	2	-1	0.5	AB	0.545647	1:15443354-15443646
1	15444583	1.00459	0.851619	2	-1	0.5	AB	0.545647	1:15444582-15444853
1	15445630	0.878803	0.851619	2	-1	0.5	AB	0.545647	1:15445629-15445805
1	15446524	0.525208	0.851619	2	-1	0.5	AB	0.545647	1:15446523-15446738
1	15452942	1.16253	0.851619	2	-1	0.5	AB	0.545647	1:15452941-15453210
1	15456601	0.859805	0.851619	2	-1	0.5	AB	0.545647	1:15456600-15456730
1	15457009	1.19357	0.851619	2	-1	0.5	AB	0.545647	1:15457008-15457129
1	15461658	0.944641	0.851619	2	-1	0.5	AB	0.545647	1:15461657-15461831
1	15462722	1.04876	0.851619	2	-1	0.5	AB	0.545647	1:15462721-15462843
1	15463477	0.447716	0.851619	2	-1	0.5	AB	0.545647	1:15463476-15463606
1	15466029	1.08764	0.851619	2	-1	0.5	AB	0.545647	1:15466028-15466267
1	15467371	0.727506	0.851619	2	-1	0.5	AB	0.545647	1:15467370-15467499
1	15475973	1.05453	0.851619	2	-1	0.5	AB	0.545647	1:15475972-15476102
1	15476354	0.611329	0.851619	2	-1	0.5	AB	0.545647	1:15476353-15476483
1	15481191	0.497496	0.851619	2	-1	0.5	AB	0.545647	1:15481190-15481368
1	15482254	0.745467	0.851619	2	-1	0.5	AB	0.545647	1:15482253-15482374
1	15483355	0.986157	0.851619	2	0.879433	0.5	AB	0.545647	1:15483354-15483484
1	15485931	0.978339	0.851619	2	-1	0.5	AB	0.545647	1:15485930-15486112
1	15487270	0.746518	0.851619	2	-1	0.5	AB	0.545647	1:15487269-15487398
1	15492925	1.08272	0.851619	2	-1	0.5	AB	0.545647	1:15492924-15493101
1	15495280	0.764001	0.851619	2	-1	0.5	AB	0.545647	1:15495279-15495541
1	15504627	0.869035	0.851619	2	-1	0.5	AB	0.545647	1:15504626-15504860
1	15505969	0.675058	0.851619	2	-1	0.5	AB	0.545647	1:15505968-15506157
1	15506870	0.736881	0.851619	2	-1	0.5	AB	0.545647	1:15506869-15507134
1	15518152	0.955587	0.851619	2	-1	0.5	AB	0.545647	1:15518151-15518522
1	15529136	0.198373	0.851619	2	-1	0.5	AB	0.545647	1:15529135-15529318
1	15534151	0.950061	0.851619	2	-1	0.5	AB	0.545647	1:15534150-15534408
1	15536461	1.28201	0.851619	2	-1	0.5	AB	0.545647	1:15536460-15536818
1	15546765	0.784178	0.851619	2	-1	0.5	AB	0.545647	1:15546764-15546885
1	15548258	0.865916	0.851619	2	-1	0.5	AB	0.545647	1:15548257-15548475
1	15559450	0.731684	0.851619	2	-1	0.5	AB	0.545647	1:15559449-15559755
1	15562113	0.642454	0.851619	2	-1	0.5	AB	0.545647	1:15562112-15562338
1	15563896	0.980451	0.851619	2	-1	0.5	AB	0.545647	1:15563895-15564090
1	15565874	1.07721	0.851619	2	-1	0.5	AB	0.545647	1:15565873-15566177
1	15567745	0.697649	0.851619	2	-1	0.5	AB	0.545647	1:15567744-15568238
1	15573509	1.32433	0.851619	2	-1	0.5	AB	0.545647	1:15573508-15573741
1	15574671	0.794656	0.851619	2	-1	0.5	AB	0.545647	1:15574670-15574896
1	15577577	0.647323	0.851619	2	-1	0.5	AB	0.545647	1:15577576-15577851
1	15578814	1.15407	0.851619	2	-1	0.5	AB	0.545647	1:15578813-15579005
1	15580011	1.19206	0.851619	2	-1	0.5	AB	0.545647	1:15580010-15580181
1	15583030	0.875666	0.851619	2	-1	0.5	AB	0.545647	1:15583029-15583374
1	15584450	1.03096	0.851619	2	-1	0.5	AB	0.545647	1:15584449-15584919
1	15617685	0.425044	0.851619	2	-1	0.5	AB	0.545647	1:15617684-15617898
1	15626591	0.653917	0.851619	2	-1	0.5	AB	0.545647	1:15626590-15626775
1	15630157	0.790289	0.851619	2	-1	0.5	AB	0.545647	1:15630156-15630695
1	15633389	0.672819	0.851619	2	-1	0.5	AB	0.545647	1:15633388-15633591
1	15633759	0.800946	0.851619	2	-1	0.5	AB	0.545647	1:15633758-15633954
1	15638249	0.980472	0.851619	2	-1	0.5	AB	0.545647	1:15638248-15638449
1	15643485	0.756054	0.851619	2	-1	0.5	AB	0.545647	1:15643484-15643604
1	15649641	1.17907	0.851619	2	-1	0.5	AB	0.545647	1:15649640-15649832
1	15651654	0.69719	0.851619	2	-1	0.5	AB	0.545647	1:15651653-15652022
1	15656466	0.788696	0.851619	2	-1	0.5	AB	0.545647	1:15656465-15656702
1	15659794	0.704723	0.851619	2	0.552632	0.5	AB	0.545647	1:15659793-15661740
1	15681425	1.08664	0.851619	2	-1	0.5	AB	0.545647	1:15681424-15681765
1	15684524	0.718902	0.851619	2	-1	0.5	AB	0.545647	1:15684523-15684676
1	15716079	0.973047	0.851619	2	-1	0.5	AB	0.545647	1:15716078-15716331
1	15716654	0.692238	0.851619	2	-1	0.5	AB	0.545647	1:15716653-15716847
1	15717900	0.767162	0.851619	2	-1	0.5	AB	0.545647	1:15717899-15718139
1	15718364	0.81145	0.851619	2	-1	0.5	AB	0.545647	1:15718363-15718632
1	15719761	1.10811	0.851619	2	-1	0.5	AB	0.545647	1:15719760-15719974
1	15721269	0.929039	0.851619	2	-1	0.5	AB	0.545647	1:15721268-15721490
1	15725227	0.8626	0.851619	2	-1	0.5	AB	0.545647	1:15725226-15725712
1	15726933	0.909537	0.851619	2	-1	0.5	AB	0.545647	1:15726932-15727986
1	15728063	0.728681	0.851619	2	-1	0.5	AB	0.545647	1:15728062-15728238
1	15728621	1.02985	0.851619	2	-1	0.5	AB	0.545647	1:15728620-15728803
1	15728870	1.19503	0.851619	2	-1	0.5	AB	0.545647	1:15728869-15729231
1	15729727	0.980049	0.851619	2	-1	0.5	AB	0.545647	1:15729726-15729908
1	15730583	1.0302	0.851619	2	-1	0.5	AB	0.545647	1:15730582-15730756
1	15731147	1.21498	0.851619	2	-1	0.5	AB	0.545647	1:15731146-15731345
1	15731910	0.929853	0.851619	2	0.544444	0.5	AB	0.545647	1:15731909-15732129
1	15732382	1.25811	0.851619	2	-1	0.5	AB	0.545647	1:15732381-15732770
1	15733741	1.30197	0.851619	2	-1	0.5	AB	0.545647	1:15733740-15733908
1	15736545	0.796911	0.851619	2	-1	0.5	AB	0.545647	1:15736544-15736908
1	15737900	1.0859	0.851619	2	-1	0.5	AB	0.545647	1:15737899-15738294
1	15739158	1.11958	0.851619	2	-1	0.5	AB	0.545647	1:15739157-15739376
1	15742466	0.733315	0.851619	2	-1	0.5	AB	0.545647	1:15742465-15742674
1	15742806	1.22243	0.851619	2	-1	0.5	AB	0.545647	1:15742805-15743158
1	15744127	0.792029	0.851619	2	-1	0.5	AB	0.545647	1:15744126-15744809
1	15746889	0.972234	0.851619	2	-1	0.5	AB	0.545647	1:15746888-15747105
1	15765003	0.857618	0.851619	2	-1	0.5	AB	0.545647	1:15765002-15765424
1	15768354	0.821608	0.851619	2	-1	0.5	AB	0.545647	1:15768353-15768722
1	15770451	0.91597	0.851619	2	-1	0.5	AB	0.545647	1:15770450-15770742
1	15774524	1.66756	0.851619	2	-1	0.5	AB	0.545647	1:15774523-15774653
1	15774744	0.824166	0.851619	2	-1	0.5	AB	0.545647	1:15774743-15774986
1	15777186	1.04978	0.851619	2	-1	0.5	AB	0.545647	1:15777185-15777372
1	15784443	1.04443	0.851619	2	-1	0.5	AB	0.545647	1:15784442-15784562
1	15784564	0.799568	0.851619	2	-1	0.5	AB	0.545647	1:15784563-15784683
1	15807427	0.987321	0.851619	2	-1	0.5	AB	0.545647	1:15807426-15807690
1	15848026	0.736979	0.851619	2	-1	0.5	AB	0.545647	1:15848025-15848191
1	15872789	0.691226	0.851619	2	-1	0.5	AB	0.545647	1:15872788-15873080
1	15874163	0.940808	0.851619	2	-1	0.5	AB	0.545647	1:15874162-15874419
1	15876192	0.877433	0.851619	2	-1	0.5	AB	0.545647	1:15876191-15876757
1	15909261	0.975586	0.851619	2	-1	0.5	AB	0.545647	1:15909260-15909499
1	15911158	1.4244	0.851619	2	-1	0.5	AB	0.545647	1:15911157-15911413
1	15916104	0.459038	0.851619	2	0.632911	0.5	AB	0.545647	1:15916103-15916290
1	15919385	0.898053	0.851619	2	-1	0.5	AB	0.545647	1:15919384-15919619
1	15922212	0.268172	0.851619	2	-1	0.5	AB	0.545647	1:15922211-15922383
1	15928103	0.698748	0.851619	2	-1	0.5	AB	0.545647	1:15928102-15928455
1	15928457	0.837258	0.851619	2	-1	0.5	AB	0.545647	1:15928456-15929135
1	15929137	1.02655	0.851619	2	0.566203	0.5	AB	0.545647	1:15929136-15930156
1	15930161	0.97866	0.851619	2	-1	0.5	AB	0.545647	1:15930160-15931940
1	15931945	1.63228	0.851619	2	-1	0.5	AB	0.545647	1:15931944-15932110
1	15932116	0.792743	0.851619	2	-1	0.5	AB	0.545647	1:15932115-15933555
1	15933561	0.840399	0.851619	2	-1	0.5	AB	0.545647	1:15933560-15934239
1	15934241	0.762263	0.851619	2	0.55	0.5	AB	0.545647	1:15934240-15935002
1	15935005	0.847767	0.851619	2	-1	0.5	AB	0.545647	1:15935004-15935973
1	15936016	0.752555	0.851619	2	-1	0.5	AB	0.545647	1:15936015-15936314
1	15937041	0.784791	0.851619	2	-1	0.5	AB	0.545647	1:15937040-15937526
[truncated: 170,376 more rows]
