# Supplementary material for: Evolutionary route of nasopharyngeal carcinoma metastasis and its clinical significance
Source: Nat Commun. 2023 Feb 4;14:610. doi: 10.1038/s41467-023-35995-2 (PMC9899247; doi:10.1038/s41467-023-35995-2)
Supplement: Supplementary file 9 — Supplementary Data 7 [file 41467_2023_35995_MOESM9_ESM.zip › Codes-20220701/2.Variant_clonality_analysis/Example/P38M_sorted_dedup_realign.bam_ratio.txt]

Chromosome	Start	Ratio	MedianRatio	CopyNumber	BAF	estimatedBAF	Genotype	UncertaintyOfGT	Gene
1	12081	0.697573	0.750058	2	-1	0.5	AB	-1	1:12080-12251
1	12596	0.688343	0.750058	2	-1	0.5	AB	5.97862	1:12595-12802
1	13164	0.744122	0.750058	2	0.867875	0.5	AB	5.97862	1:13163-13658
1	14621	0.796308	0.750058	2	0.645161	0.5	AB	5.97862	1:14620-15015
1	16744	0.801553	0.750058	2	0.912542	0.5	AB	5.97862	1:16743-17098
1	17248	0.719107	0.750058	2	0.920627	0.5	AB	5.97862	1:17247-18121
1	24261	0.814208	0.750058	2	-1	0.5	AB	5.97862	1:24260-24532
1	35121	0.702068	0.750058	2	-1	0.5	AB	5.97862	1:35120-35492
1	35566	0.619444	0.750058	2	-1	0.5	AB	5.97862	1:35565-35779
1	65510	0.838363	0.750058	2	-1	0.5	AB	5.97862	1:65509-65726
1	65777	0.486083	0.750058	2	-1	0.5	AB	5.97862	1:65776-65972
1	69029	0.787973	0.750058	2	0.744898	0.5	AB	5.97862	1:69028-69391
1	69433	0.648587	0.750058	2	-1	0.5	AB	5.97862	1:69432-69630
1	69678	0.792015	0.750058	2	0.817173	0.5	AB	5.97862	1:69677-69961
1	135268	0.366098	0.750058	2	0.727273	0.5	AB	5.97862	1:135267-135629
1	137437	0.81205	0.750058	2	0.895833	0.5	AB	5.97862	1:137436-138062
1	138489	0.755994	0.750058	2	0.858462	0.5	AB	5.97862	1:138488-139800
1	258649	0.913342	0.750058	2	-1	0.5	AB	5.97862	1:258648-258852
1	347969	0.686421	0.750058	2	0.86911	0.5	AB	5.97862	1:347968-348257
1	450700	0.842034	0.750058	2	0.885246	0.5	AB	5.97862	1:450699-451657
1	491251	0.700151	0.750058	2	-1	0.5	AB	5.97862	1:491250-491612
1	492639	1.31978	0.750058	2	0.76	0.5	AB	5.97862	1:492638-493264
1	493691	0.690141	0.750058	2	0.666667	0.5	AB	5.97862	1:493690-495074
1	498105	0.763101	0.750058	2	0.607143	0.5	AB	5.97862	1:498104-498409
1	685676	0.650134	0.750058	2	-1	0.5	AB	5.97862	1:685675-686633
1	727545	0.778081	0.750058	2	0.857143	0.5	AB	5.97862	1:727544-728170
1	728597	0.711906	0.750058	2	0.795408	0.5	AB	5.97862	1:728596-729980
1	733013	0.810587	0.750058	2	-1	0.5	AB	5.97862	1:733012-733389
1	736419	0.886365	0.750058	2	0.707368	0.5	AB	5.97862	1:736418-736723
1	739835	0.578973	0.750058	2	0.833333	0.5	AB	5.97862	1:739834-740211
1	786032	0.901443	0.705032	1	-1	2	A	-1	1:786031-786399
1	817531	0.931261	0.705032	1	-1	2	A	-1	1:817530-817698
1	826631	0.705032	0.705032	1	-1	2	A	-1	1:826630-827185
1	841957	0.635149	0.705032	1	-1	2	A	-1	1:841956-842132
1	856886	0.471717	0.705032	1	-1	2	A	-1	1:856885-857005
1	868393	0.542197	0.81764	2	0.658537	0.5	AB	0.32013	1:868392-868690
1	873351	0.890413	0.81764	2	0.704732	0.5	AB	0.32013	1:873350-873968
1	874121	1.07893	0.81764	2	-1	0.5	AB	0.32013	1:874120-874240
1	925887	0.797026	0.81764	2	-1	0.5	AB	0.32013	1:925886-926194
1	930203	0.726726	0.81764	2	-1	0.5	AB	0.32013	1:930202-930505
1	935685	0.878423	0.81764	2	-1	0.5	AB	0.32013	1:935684-935882
1	938915	0.81376	0.81764	2	-1	0.5	AB	0.32013	1:938914-939589
1	941039	0.631632	0.81764	2	0.5	0.5	AB	0.32013	1:941038-941339
1	942373	0.603348	0.81764	2	-1	0.5	AB	0.32013	1:942372-942708
1	942794	0.780801	0.81764	2	-1	0.5	AB	0.32013	1:942793-943085
1	943153	0.801043	0.81764	2	-1	0.5	AB	0.32013	1:943152-943272
1	943730	1.03146	0.81764	2	0.537879	0.5	AB	0.32013	1:943729-944249
1	944779	0.71959	0.81764	2	0.58	0.5	AB	0.32013	1:944778-944899
1	944933	0.882686	0.81764	2	-1	0.5	AB	0.32013	1:944932-945052
1	945058	0.485109	0.81764	2	-1	0.5	AB	0.32013	1:945057-945177
1	945608	0.57366	0.81764	2	-1	0.5	AB	0.32013	1:945607-945737
1	946238	0.893985	0.81764	2	-1	0.5	AB	0.32013	1:946237-946420
1	946429	0.699169	0.81764	2	-1	0.5	AB	0.32013	1:946428-946632
1	948199	0.624557	0.81764	2	-1	0.5	AB	0.32013	1:948198-948350
1	948574	1.09467	0.81764	2	-1	0.5	AB	0.32013	1:948573-948694
1	951225	0.808164	0.81764	2	-1	0.5	AB	0.32013	1:951224-951351
1	952091	0.717773	0.81764	2	0.586207	0.5	AB	0.32013	1:952090-952211
1	952269	0.732951	0.81764	2	-1	0.5	AB	0.32013	1:952268-952471
1	952549	0.783279	0.81764	2	-1	0.5	AB	0.32013	1:952548-952678
1	953226	0.745229	0.81764	2	0.514286	0.5	AB	0.32013	1:953225-953346
1	953860	0.734662	0.81764	2	-1	0.5	AB	0.32013	1:953859-954037
1	954043	0.64399	0.81764	2	-1	0.5	AB	0.32013	1:954042-954172
1	955972	0.657198	0.81764	2	-1	0.5	AB	0.32013	1:955971-956092
1	956956	0.64201	0.81764	2	0.567308	0.5	AB	0.32013	1:956955-957130
1	957211	0.975168	0.81764	2	-1	0.5	AB	0.32013	1:957210-957340
1	958609	0.643795	0.81764	2	-1	0.5	AB	0.32013	1:958608-958956
1	958960	0.796825	0.81764	2	-1	0.5	AB	0.32013	1:958959-959248
1	961290	0.727518	0.81764	2	0.534188	0.5	AB	0.32013	1:961289-962474
1	962595	0.848966	0.81764	2	0.531342	0.5	AB	0.32013	1:962594-963248
1	963254	0.908168	0.81764	2	-1	0.5	AB	0.32013	1:963253-963539
1	963899	1.06884	0.81764	2	-1	0.5	AB	0.32013	1:963898-964193
1	964357	0.735066	0.81764	2	-1	0.5	AB	0.32013	1:964356-964531
1	964952	0.757575	0.81764	2	-1	0.5	AB	0.32013	1:964951-965234
1	966499	0.686909	0.81764	2	0.633663	0.5	AB	0.32013	1:966498-966793
1	970251	0.759738	0.81764	2	-1	0.5	AB	0.32013	1:970250-971411
1	972035	1.0373	0.81764	2	-1	0.5	AB	0.32013	1:972034-972206
1	972212	0.613021	0.81764	2	-1	0.5	AB	0.32013	1:972211-972386
1	972747	0.73007	0.81764	2	-1	0.5	AB	0.32013	1:972746-973072
1	973082	0.840739	0.81764	2	-1	0.5	AB	0.32013	1:973081-973301
1	973445	0.78959	0.81764	2	-1	0.5	AB	0.32013	1:973444-973625
1	974277	0.688493	0.81764	2	-1	0.5	AB	0.32013	1:974276-974534
1	976176	1.0934	0.81764	2	-1	0.5	AB	0.32013	1:976175-976347
1	976490	0.886205	0.81764	2	-1	0.5	AB	0.32013	1:976489-976674
1	978773	0.813488	0.81764	2	0.545455	0.5	AB	0.32013	1:978772-978964
1	978967	0.690107	0.81764	2	-1	0.5	AB	0.32013	1:978966-979386
1	979392	0.701711	0.81764	2	-1	0.5	AB	0.32013	1:979391-979641
1	979644	0.794373	0.81764	2	0.543307	0.5	AB	0.32013	1:979643-979974
1	980120	0.865099	0.81764	2	0.506849	0.5	AB	0.32013	1:980119-981197
1	981967	0.86984	0.81764	2	0.612903	0.5	AB	0.32013	1:981966-982271
1	999095	0.545831	0.81764	2	-1	0.5	AB	0.32013	1:999094-999515
1	999520	0.846306	0.81764	2	0.596774	0.5	AB	0.32013	1:999519-999977
1	1013514	0.661604	0.81764	2	-1	0.5	AB	0.32013	1:1013513-1013741
1	1013957	0.780533	0.81764	2	-1	0.5	AB	0.32013	1:1013956-1014165
1	1014169	0.754497	0.81764	2	-1	0.5	AB	0.32013	1:1014168-1014541
1	1022207	0.702666	0.81764	2	-1	0.5	AB	0.32013	1:1022206-1022466
1	1035213	0.559524	0.81764	2	-1	0.5	AB	0.32013	1:1035212-1035382
1	1040592	0.933114	0.81764	2	-1	0.5	AB	0.32013	1:1040591-1040855
1	1041144	0.863892	0.81764	2	-1	0.5	AB	0.32013	1:1041143-1041634
1	1041880	0.78376	0.81764	2	-1	0.5	AB	0.32013	1:1041879-1042152
1	1043204	0.761837	0.81764	2	-1	0.5	AB	0.32013	1:1043203-1044430
1	1045038	0.641161	0.81764	2	-1	0.5	AB	0.32013	1:1045037-1045589
1	1045684	0.811757	0.81764	2	0.957143	0.5	AB	0.32013	1:1045683-1046922
1	1047331	0.802495	0.81764	2	-1	0.5	AB	0.32013	1:1047330-1048186
1	1048188	0.78762	0.81764	2	-1	0.5	AB	0.32013	1:1048187-1048455
1	1049168	0.8555	0.81764	2	0.632911	0.5	AB	0.32013	1:1049167-1050001
1	1050197	0.88044	0.81764	2	-1	0.5	AB	0.32013	1:1050196-1050619
1	1050624	0.719494	0.81764	2	-1	0.5	AB	0.32013	1:1050623-1050805
1	1050829	0.726962	0.81764	2	-1	0.5	AB	0.32013	1:1050828-1051036
1	1051040	0.80264	0.81764	2	-1	0.5	AB	0.32013	1:1051039-1051823
1	1051911	0.811263	0.81764	2	-1	0.5	AB	0.32013	1:1051910-1052088
1	1053341	0.779539	0.81764	2	-1	0.5	AB	0.32013	1:1053340-1053605
1	1053754	0.684445	0.81764	2	-1	0.5	AB	0.32013	1:1053753-1053985
1	1054294	1.09265	0.81764	2	-1	0.5	AB	0.32013	1:1054293-1054619
1	1071728	0.734156	0.81764	2	0.533333	0.5	AB	0.32013	1:1071727-1071847
1	1071852	1.03173	0.81764	2	-1	0.5	AB	0.32013	1:1071851-1072017
1	1072022	0.78853	0.81764	2	0.555556	0.5	AB	0.32013	1:1072021-1072707
1	1082577	0.658006	0.81764	2	0.561644	0.5	AB	0.32013	1:1082576-1082802
1	1082807	0.933677	0.81764	2	-1	0.5	AB	0.32013	1:1082806-1083007
1	1083692	0.866777	0.81764	2	0.530264	0.5	AB	0.32013	1:1083691-1084492
1	1085125	0.984065	0.81764	2	-1	0.5	AB	0.32013	1:1085124-1085322
1	1085816	0.848478	0.81764	2	-1	0.5	AB	0.32013	1:1085815-1085989
1	1087126	0.633388	0.81764	2	-1	0.5	AB	0.32013	1:1087125-1087300
1	1087493	0.615007	0.81764	2	-1	0.5	AB	0.32013	1:1087492-1087748
1	1090250	0.893703	0.81764	2	-1	0.5	AB	0.32013	1:1090249-1090441
1	1090871	0.29944	0.81764	2	-1	0.5	AB	0.32013	1:1090870-1091056
1	1091291	1.08442	0.81764	2	0.512195	0.5	AB	0.32013	1:1091290-1091584
1	1091911	0.792145	0.81764	2	-1	0.5	AB	0.32013	1:1091910-1092127
1	1142720	0.829699	0.81764	2	-1	0.5	AB	0.32013	1:1142719-1142839
1	1142843	0.90747	0.81764	2	-1	0.5	AB	0.32013	1:1142842-1143263
1	1167048	0.759468	0.81764	2	-1	0.5	AB	0.32013	1:1167047-1167220
1	1167824	0.569291	0.81764	2	-1	0.5	AB	0.32013	1:1167823-1167997
1	1168963	0.190613	0.81764	2	-1	0.5	AB	0.32013	1:1168962-1169140
1	1175452	0.902771	0.81764	2	-1	0.5	AB	0.32013	1:1175451-1175712
1	1175740	0.823457	0.81764	2	-1	0.5	AB	0.32013	1:1175739-1175869
1	1175950	1.02777	0.81764	2	0.958904	0.5	AB	0.32013	1:1175949-1176069
1	1179224	0.642741	0.81764	2	-1	0.5	AB	0.32013	1:1179223-1179520
1	1179566	0.868009	0.81764	2	-1	0.5	AB	0.32013	1:1179565-1179742
1	1179955	0.797439	0.81764	2	-1	0.5	AB	0.32013	1:1179954-1180405
1	1180411	0.772143	0.81764	2	-1	0.5	AB	0.32013	1:1180410-1180660
1	1180664	0.636949	0.81764	2	-1	0.5	AB	0.32013	1:1180663-1180837
1	1181706	0.637622	0.81764	2	-1	0.5	AB	0.32013	1:1181705-1181935
1	1182320	0.502692	0.81764	2	-1	0.5	AB	0.32013	1:1182319-1182485
1	1182835	0.89284	0.81764	2	-1	0.5	AB	0.32013	1:1182834-1183003
1	1183950	0.723201	0.81764	2	-1	0.5	AB	0.32013	1:1183949-1184157
1	1184944	0.964447	0.81764	2	-1	0.5	AB	0.32013	1:1184943-1185121
1	1196605	0.607626	0.81764	2	-1	0.5	AB	0.32013	1:1196604-1196786
1	1196978	0.69446	0.81764	2	-1	0.5	AB	0.32013	1:1196977-1197212
1	1197407	0.896072	0.81764	2	0.560976	0.5	AB	0.32013	1:1197406-1197867
1	1203512	0.61353	0.81764	2	-1	0.5	AB	0.32013	1:1203511-1203804
1	1203806	0.863069	0.81764	2	0.519481	0.5	AB	0.32013	1:1203805-1204264
1	1204389	0.676966	0.81764	2	-1	0.5	AB	0.32013	1:1204388-1204637
1	1205264	0.76812	0.81764	2	-1	0.5	AB	0.32013	1:1205263-1205533
1	1206276	0.615447	0.81764	2	-1	0.5	AB	0.32013	1:1206275-1206623
1	1211534	0.731342	0.81764	2	0.536	0.5	AB	0.32013	1:1211533-1212185
1	1212609	0.611091	0.81764	2	-1	0.5	AB	0.32013	1:1212608-1212730
1	1212984	0.792417	0.81764	2	-1	0.5	AB	0.32013	1:1212983-1213522
1	1213602	0.744994	0.81764	2	-1	0.5	AB	0.32013	1:1213601-1213778
1	1213965	0.761496	0.81764	2	-1	0.5	AB	0.32013	1:1213964-1214231
1	1217510	0.736628	0.81764	2	-1	0.5	AB	0.32013	1:1217509-1218042
1	1218453	0.821228	0.81764	2	-1	0.5	AB	0.32013	1:1218452-1218707
1	1218713	0.818583	0.81764	2	-1	0.5	AB	0.32013	1:1218712-1218998
1	1220599	0.778732	0.81764	2	-1	0.5	AB	0.32013	1:1220598-1220789
1	1223210	0.875823	0.81764	2	-1	0.5	AB	0.32013	1:1223209-1223422
1	1223857	0.896487	0.81764	2	-1	0.5	AB	0.32013	1:1223856-1224024
1	1228442	0.86899	0.81764	2	-1	0.5	AB	0.32013	1:1228441-1228778
1	1232353	1.11349	0.81764	2	0.540541	0.5	AB	0.32013	1:1232352-1232862
1	1232864	0.59604	0.81764	2	-1	0.5	AB	0.32013	1:1232863-1233223
1	1242555	0.781826	0.81764	2	-1	0.5	AB	0.32013	1:1242554-1242732
1	1242812	0.862742	0.81764	2	0.575163	0.5	AB	0.32013	1:1242811-1242980
1	1242992	0.609882	0.81764	2	0.570621	0.5	AB	0.32013	1:1242991-1243169
1	1243387	1.2672	0.81764	2	0.58	0.5	AB	0.32013	1:1243386-1243560
1	1243852	1.19467	0.81764	2	0.580645	0.5	AB	0.32013	1:1243851-1244052
1	1244058	0.717743	0.81764	2	-1	0.5	AB	0.32013	1:1244057-1244503
1	1246398	1.0438	0.81764	2	-1	0.5	AB	0.32013	1:1246397-1246668
1	1255222	0.93425	0.81764	2	-1	0.5	AB	0.32013	1:1255221-1255341
1	1255344	0.452462	0.81764	2	-1	0.5	AB	0.32013	1:1255343-1255526
1	1255954	0.88517	0.81764	2	-1	0.5	AB	0.32013	1:1255953-1256127
1	1256980	0.765031	0.81764	2	-1	0.5	AB	0.32013	1:1256979-1257362
1	1260889	0.888879	0.81764	2	0.575758	0.5	AB	0.32013	1:1260888-1261177
1	1261183	0.595092	0.81764	2	-1	0.5	AB	0.32013	1:1261182-1261432
1	1262282	0.785181	0.81764	2	-1	0.5	AB	0.32013	1:1262281-1262553
1	1263183	0.663766	0.81764	2	0.61039	0.5	AB	0.32013	1:1263182-1263486
1	1265927	0.903488	0.81764	2	0.54386	0.5	AB	0.32013	1:1265926-1266157
1	1266173	0.33361	0.81764	2	-1	0.5	AB	0.32013	1:1266172-1266293
1	1267857	0.942477	0.81764	2	-1	0.5	AB	0.32013	1:1267856-1268034
1	1281291	0.775685	0.81764	2	-1	0.5	AB	0.32013	1:1281290-1281455
1	1281460	1.05756	0.81764	2	0.593023	0.5	AB	0.32013	1:1281459-1281640
1	1282156	0.294534	0.81764	2	-1	0.5	AB	0.32013	1:1282155-1282329
1	1285539	0.77854	0.81764	2	0.523077	0.5	AB	0.32013	1:1285538-1285791
1	1285951	0.828448	0.81764	2	-1	0.5	AB	0.32013	1:1285950-1286291
1	1286737	0.664313	0.81764	2	-1	0.5	AB	0.32013	1:1286736-1287282
1	1287473	0.930769	0.81764	2	0.564313	0.5	AB	0.32013	1:1287472-1288033
1	1290223	0.641115	0.81764	2	-1	0.5	AB	0.32013	1:1290222-1290706
1	1290872	0.700188	0.81764	2	0.534657	0.5	AB	0.32013	1:1290871-1291676
1	1293816	0.807155	0.81764	2	-1	0.5	AB	0.32013	1:1293815-1293938
1	1294076	0.611846	0.81764	2	-1	0.5	AB	0.32013	1:1294075-1294257
1	1294341	0.871351	0.81764	2	-1	0.5	AB	0.32013	1:1294340-1294873
1	1295400	0.701636	0.81764	2	-1	0.5	AB	0.32013	1:1295399-1295594
1	1295801	0.850319	0.81764	2	0.528302	0.5	AB	0.32013	1:1295800-1296690
1	1297826	0.723854	0.81764	2	-1	0.5	AB	0.32013	1:1297825-1298118
1	1298295	0.477845	0.81764	2	-1	0.5	AB	0.32013	1:1298294-1298484
1	1298506	0.685114	0.81764	2	-1	0.5	AB	0.32013	1:1298505-1298757
1	1299166	0.750276	0.81764	2	-1	0.5	AB	0.32013	1:1299165-1299406
1	1299587	0.779177	0.81764	2	-1	0.5	AB	0.32013	1:1299586-1299808
1	1299810	0.797644	0.81764	2	-1	0.5	AB	0.32013	1:1299809-1300270
1	1300558	0.775238	0.81764	2	-1	0.5	AB	0.32013	1:1300557-1300731
1	1301931	1.16095	0.81764	2	-1	0.5	AB	0.32013	1:1301930-1302150
1	1302773	0.78208	0.81764	2	-1	0.5	AB	0.32013	1:1302772-1303054
1	1303128	0.838477	0.81764	2	0.565217	0.5	AB	0.32013	1:1303127-1303413
1	1303992	0.823212	0.81764	2	-1	0.5	AB	0.32013	1:1303991-1304186
1	1307067	1.21028	0.81764	2	0.515481	0.5	AB	0.32013	1:1307066-1307406
1	1307704	0.552889	0.81764	2	-1	0.5	AB	0.32013	1:1307703-1307885
1	1308605	0.814708	0.81764	2	-1	0.5	AB	0.32013	1:1308604-1308801
1	1308863	1.03137	0.81764	2	-1	0.5	AB	0.32013	1:1308862-1309404
1	1309466	0.8782	0.81764	2	-1	0.5	AB	0.32013	1:1309465-1309941
1	1310511	0.923689	0.81764	2	-1	0.5	AB	0.32013	1:1310510-1310762
1	1310853	0.812059	0.81764	2	-1	0.5	AB	0.32013	1:1310852-1311123
1	1311357	0.675145	0.81764	2	-1	0.5	AB	0.32013	1:1311356-1311704
1	1311871	0.937262	0.81764	2	-1	0.5	AB	0.32013	1:1311870-1312213
1	1312217	1.09729	0.81764	2	-1	0.5	AB	0.32013	1:1312216-1312554
1	1312557	0.898898	0.81764	2	-1	0.5	AB	0.32013	1:1312556-1313168
1	1313476	0.71284	0.81764	2	-1	0.5	AB	0.32013	1:1313475-1313926
1	1314202	1.09628	0.81764	2	-1	0.5	AB	0.32013	1:1314201-1314389
1	1314817	0.589361	0.81764	2	-1	0.5	AB	0.32013	1:1314816-1315003
1	1315346	0.913683	0.81764	2	-1	0.5	AB	0.32013	1:1315345-1315628
1	1318775	0.695762	0.81764	2	0.542373	0.5	AB	0.32013	1:1318774-1319498
1	1320461	0.850989	0.81764	2	-1	0.5	AB	0.32013	1:1320460-1321103
1	1321864	0.723565	0.81764	2	0.96	0.5	AB	0.32013	1:1321863-1321983
1	1321985	0.787606	0.81764	2	-1	0.5	AB	0.32013	1:1321984-1322104
1	1323159	1.18073	0.81764	2	-1	0.5	AB	0.32013	1:1323158-1323370
1	1324569	0.748077	0.81764	2	-1	0.5	AB	0.32013	1:1324568-1324761
1	1326827	0.880177	0.81764	2	-1	0.5	AB	0.32013	1:1326826-1327021
1	1327205	0.774741	0.81764	2	0.513775	0.5	AB	0.32013	1:1327204-1327742
1	1331331	0.928508	0.81764	2	0.533835	0.5	AB	0.32013	1:1331330-1333796
1	1333798	0.809414	0.81764	2	-1	0.5	AB	0.32013	1:1333797-1334571
1	1336101	0.836115	0.81764	2	-1	0.5	AB	0.32013	1:1336100-1336469
1	1337660	0.829592	0.81764	2	0.528302	0.5	AB	0.32013	1:1337659-1337853
1	1337941	0.767136	0.81764	2	-1	0.5	AB	0.32013	1:1337940-1338278
1	1338284	0.691281	0.81764	2	-1	0.5	AB	0.32013	1:1338283-1338636
1	1339242	0.987667	0.81764	2	-1	0.5	AB	0.32013	1:1339241-1339858
1	1340089	0.929219	0.81764	2	-1	0.5	AB	0.32013	1:1340088-1340550
1	1341576	0.879384	0.81764	2	-1	0.5	AB	0.32013	1:1341575-1341861
1	1341947	0.873248	0.81764	2	-1	0.5	AB	0.32013	1:1341946-1342154
1	1342355	0.632024	0.81764	2	-1	0.5	AB	0.32013	1:1342354-1342573
1	1342576	0.972356	0.81764	2	-1	0.5	AB	0.32013	1:1342575-1342836
1	1348898	0.817442	0.81764	2	-1	0.5	AB	0.32013	1:1348897-1349067
1	1353142	0.911021	0.81764	2	-1	0.5	AB	0.32013	1:1353141-1353370
1	1353531	1.05227	0.81764	2	-1	0.5	AB	0.32013	1:1353530-1353701
1	1353813	0.818551	0.81764	2	-1	0.5	AB	0.32013	1:1353812-1354327
1	1354330	0.763468	0.81764	2	-1	0.5	AB	0.32013	1:1354329-1354495
1	1354705	0.946686	0.81764	2	-1	0.5	AB	0.32013	1:1354704-1355160
1	1355182	0.812718	0.81764	2	0.5	0.5	AB	0.32013	1:1355181-1355808
1	1358361	0.800498	0.81764	2	-1	0.5	AB	0.32013	1:1358360-1358639
1	1361181	0.739895	0.81764	2	-1	0.5	AB	0.32013	1:1361180-1361306
1	1373838	1.11539	0.81764	2	-1	0.5	AB	0.32013	1:1373837-1374267
1	1374273	1.00832	0.81764	2	-1	0.5	AB	0.32013	1:1374272-1374477
1	1374568	0.971167	0.81764	2	-1	0.5	AB	0.32013	1:1374567-1374816
1	1387243	0.854347	0.81764	2	-1	0.5	AB	0.32013	1:1387242-1387622
1	1387780	0.568871	0.81764	2	-1	0.5	AB	0.32013	1:1387779-1388121
1	1390109	0.868544	0.81764	2	-1	0.5	AB	0.32013	1:1390108-1390631
1	1391336	0.97727	0.81764	2	-1	0.5	AB	0.32013	1:1391335-1391647
1	1392733	0.45834	0.81764	2	-1	0.5	AB	0.32013	1:1392732-1392951
1	1393359	1.0197	0.81764	2	-1	0.5	AB	0.32013	1:1393358-1393560
1	1395372	0.510263	0.81764	2	-1	0.5	AB	0.32013	1:1395371-1395537
1	1398177	0.705019	0.81764	2	0.59633	0.5	AB	0.32013	1:1398176-1398349
1	1398518	1.18144	0.81764	2	-1	0.5	AB	0.32013	1:1398517-1398717
1	1399019	0.953849	0.81764	2	-1	0.5	AB	0.32013	1:1399018-1399516
1	1399577	0.769927	0.81764	2	-1	0.5	AB	0.32013	1:1399576-1399742
1	1400183	0.913437	0.81764	2	-1	0.5	AB	0.32013	1:1400182-1400363
1	1400480	0.926313	0.81764	2	-1	0.5	AB	0.32013	1:1400479-1400738
1	1402053	0.719209	0.81764	2	-1	0.5	AB	0.32013	1:1402052-1402287
1	1405709	0.763517	0.81764	2	-1	0.5	AB	0.32013	1:1405708-1405968
1	1406933	0.970618	0.81764	2	-1	0.5	AB	0.32013	1:1406932-1407218
1	1419077	0.793322	0.81764	2	0.582781	0.5	AB	0.32013	1:1419076-1419196
1	1419200	1.05463	0.81764	2	0.522472	0.5	AB	0.32013	1:1419199-1419568
1	1420859	0.72451	0.81764	2	-1	0.5	AB	0.32013	1:1420858-1421140
1	1426045	1.03773	0.81764	2	0.527778	0.5	AB	0.32013	1:1426044-1426381
1	1427551	0.534836	0.81764	2	-1	0.5	AB	0.32013	1:1427550-1427671
1	1435668	0.829643	0.81764	2	-1	0.5	AB	0.32013	1:1435667-1435793
1	1436905	1.05926	0.81764	2	-1	0.5	AB	0.32013	1:1436904-1437569
1	1438899	0.965331	0.81764	2	0.54902	0.5	AB	0.32013	1:1438898-1439720
1	1450569	1.00039	0.81764	2	-1	0.5	AB	0.32013	1:1450568-1450698
1	1452025	0.42468	0.81764	2	-1	0.5	AB	0.32013	1:1452024-1452145
1	1452227	0.744516	0.81764	2	-1	0.5	AB	0.32013	1:1452226-1452356
1	1454354	1.03675	0.81764	2	0.608247	0.5	AB	0.32013	1:1454353-1454583
1	1455327	0.73303	0.81764	2	-1	0.5	AB	0.32013	1:1455326-1455567
1	1455709	0.910846	0.81764	2	-1	0.5	AB	0.32013	1:1455708-1455829
1	1456115	0.907334	0.81764	2	0.823979	0.5	AB	0.32013	1:1456114-1456326
1	1459115	1.01046	0.81764	2	-1	0.5	AB	0.32013	1:1459114-1459234
1	1459834	0.857329	0.81764	2	-1	0.5	AB	0.32013	1:1459833-1460059
1	1462607	0.889049	0.81764	2	-1	0.5	AB	0.32013	1:1462606-1462733
1	1468382	1.08534	0.81764	2	-1	0.5	AB	0.32013	1:1468381-1468546
1	1468552	0.791836	0.81764	2	0.964824	0.5	AB	0.32013	1:1468551-1468723
1	1471831	1.21325	0.81764	2	-1	0.5	AB	0.32013	1:1471830-1472099
1	1472176	0.778681	0.81764	2	-1	0.5	AB	0.32013	1:1472175-1472359
1	1478419	0.943088	0.81764	2	-1	0.5	AB	0.32013	1:1478418-1478730
1	1478999	0.919063	0.81764	2	-1	0.5	AB	0.32013	1:1478998-1479203
1	1480739	0.956075	0.81764	2	-1	0.5	AB	0.32013	1:1480738-1480965
1	1482071	0.672863	0.81764	2	-1	0.5	AB	0.32013	1:1482070-1482265
1	1482396	0.837005	0.81764	2	1	0.5	AB	0.32013	1:1482395-1482616
1	1485025	0.809733	0.81764	2	0.811111	0.5	AB	0.32013	1:1485024-1485254
1	1485738	1.07558	0.81764	2	-1	0.5	AB	0.32013	1:1485737-1485973
1	1486010	0.788979	0.81764	2	-1	0.5	AB	0.32013	1:1486009-1486228
1	1486457	0.626134	0.81764	2	-1	0.5	AB	0.32013	1:1486456-1486645
1	1487757	0.91402	0.81764	2	-1	0.5	AB	0.32013	1:1487756-1487955
1	1489155	0.836352	0.81764	2	-1	0.5	AB	0.32013	1:1489154-1489274
1	1490194	0.564162	0.81764	2	-1	0.5	AB	0.32013	1:1490193-1490380
1	1490383	0.861516	0.81764	2	0.827715	0.5	AB	0.32013	1:1490382-1490703
1	1495458	0.913293	0.81764	2	0.842127	0.5	AB	0.32013	1:1495457-1495713
1	1495763	0.626297	0.81764	2	0.561028	0.5	AB	0.32013	1:1495762-1495978
1	1509220	0.867353	0.81764	2	-1	0.5	AB	0.32013	1:1509219-1509349
1	1512215	0.522957	0.81764	2	0.951807	0.5	AB	0.32013	1:1512214-1512483
1	1512560	0.816185	0.81764	2	-1	0.5	AB	0.32013	1:1512559-1512743
1	1515898	1.16595	0.81764	2	-1	0.5	AB	0.32013	1:1515897-1516027
1	1517666	0.977224	0.81764	2	-1	0.5	AB	0.32013	1:1517665-1517870
1	1518783	0.850608	0.81764	2	-1	0.5	AB	0.32013	1:1518782-1519019
1	1520074	0.918382	0.81764	2	-1	0.5	AB	0.32013	1:1520073-1520268
1	1520399	1.02345	0.81764	2	-1	0.5	AB	0.32013	1:1520398-1520619
1	1522685	0.671321	0.81764	2	0.761905	0.5	AB	0.32013	1:1522684-1522982
1	1523495	1.04999	0.81764	2	-1	0.5	AB	0.32013	1:1523494-1523701
1	1523739	0.977913	0.81764	2	-1	0.5	AB	0.32013	1:1523738-1523957
1	1524163	0.846281	0.81764	2	0.660098	0.5	AB	0.32013	1:1524162-1524374
1	1526415	0.726762	0.81764	2	-1	0.5	AB	0.32013	1:1526414-1526534
1	1527136	0.692419	0.81764	2	-1	0.5	AB	0.32013	1:1527135-1527361
1	1527642	0.806222	0.81764	2	-1	0.5	AB	0.32013	1:1527641-1527825
1	1529115	0.788494	0.81764	2	-1	0.5	AB	0.32013	1:1529114-1529234
1	1529237	0.808164	0.81764	2	0.848485	0.5	AB	0.32013	1:1529236-1529363
1	1533966	0.613	0.81764	2	-1	0.5	AB	0.32013	1:1533965-1534086
1	1534204	0.785743	0.81764	2	0.916667	0.5	AB	0.32013	1:1534203-1534419
1	1535302	0.86584	0.81764	2	0.6	0.5	AB	0.32013	1:1535301-1535760
1	1539669	0.964569	0.81764	2	-1	0.5	AB	0.32013	1:1539668-1539839
1	1540252	0.728934	0.81764	2	-1	0.5	AB	0.32013	1:1540251-1540373
1	1541861	1.04436	0.81764	2	-1	0.5	AB	0.32013	1:1541860-1542192
1	1544762	0.960145	0.81764	2	-1	0.5	AB	0.32013	1:1544761-1544930
1	1564572	0.766192	0.81764	2	-1	0.5	AB	0.32013	1:1564571-1564973
1	1574411	0.909318	0.81764	2	-1	0.5	AB	0.32013	1:1574410-1574585
1	1575031	0.93446	0.81764	2	-1	0.5	AB	0.32013	1:1575030-1575207
1	1599377	0.662477	0.81764	2	-1	0.5	AB	0.32013	1:1599376-1599919
1	1615503	0.823497	0.81764	2	-1	0.5	AB	0.32013	1:1615502-1615705
1	1616509	0.938406	0.81764	2	0.537736	0.5	AB	0.32013	1:1616508-1616721
1	1623418	0.972223	0.81764	2	-1	0.5	AB	0.32013	1:1623417-1623963
1	1624689	0.866851	0.81764	2	-1	0.5	AB	0.32013	1:1624688-1625436
1	1625442	0.973868	0.81764	2	-1	0.5	AB	0.32013	1:1625441-1625634
1	1626590	0.90705	0.81764	2	-1	0.5	AB	0.32013	1:1626589-1626791
1	1626797	0.928795	0.81764	2	-1	0.5	AB	0.32013	1:1626796-1627386
1	1627634	0.769433	0.81764	2	-1	0.5	AB	0.32013	1:1627633-1627817
1	1628013	1.03839	0.81764	2	-1	0.5	AB	0.32013	1:1628012-1628687
1	1629115	1.06246	0.81764	2	-1	0.5	AB	0.32013	1:1629114-1629755
1	1630325	0.858595	0.81764	2	-1	0.5	AB	0.32013	1:1630324-1630490
1	1630495	0.6406	0.81764	2	-1	0.5	AB	0.32013	1:1630494-1630614
1	1632698	0.656196	0.81764	2	-1	0.5	AB	0.32013	1:1632697-1633154
1	1633160	0.817839	0.81764	2	-1	0.5	AB	0.32013	1:1633159-1633410
1	1633801	0.834741	0.81764	2	0.721311	0.5	AB	0.32013	1:1633800-1634673
1	1635731	0.897641	0.81764	2	0.688172	0.5	AB	0.32013	1:1635730-1636126
1	1636327	1.37642	0.81764	2	-1	0.5	AB	0.32013	1:1636326-1636509
1	1636610	0.783781	0.81764	2	-1	0.5	AB	0.32013	1:1636609-1637154
1	1637269	0.756082	0.81764	2	-1	0.5	AB	0.32013	1:1637268-1637540
1	1637709	0.957395	0.81764	2	-1	0.5	AB	0.32013	1:1637708-1637959
1	1638460	0.707157	0.81764	2	-1	0.5	AB	0.32013	1:1638459-1638629
1	1640310	0.98814	0.81764	2	-1	0.5	AB	0.32013	1:1640309-1640513
1	1640977	0.806567	0.81764	2	-1	0.5	AB	0.32013	1:1640976-1641143
1	1642266	0.659707	0.81764	2	-1	0.5	AB	0.32013	1:1642265-1642385
1	1642390	0.842778	0.81764	2	-1	0.5	AB	0.32013	1:1642389-1642509
1	1645210	0.936884	0.81764	2	-1	0.5	AB	0.32013	1:1645209-1645342
1	1646018	0.461527	0.81764	2	0.654164	0.5	AB	0.32013	1:1646017-1646231
1	1646376	1.0309	0.81764	2	0.775281	0.5	AB	0.32013	1:1646375-1646495
1	1646747	0.464859	0.81764	2	0.718121	0.5	AB	0.32013	1:1646746-1646866
1	1646869	0.939872	0.81764	2	0.731481	0.5	AB	0.32013	1:1646868-1647243
1	1654081	0.772167	0.81764	2	0.60703	0.5	AB	0.32013	1:1654080-1654310
1	1655323	1.2562	0.81764	2	-1	0.5	AB	0.32013	1:1655322-1655525
1	1657252	0.483707	0.81764	2	0.90525	0.5	AB	0.32013	1:1657251-1657472
1	1659997	0.815418	0.81764	2	-1	0.5	AB	0.32013	1:1659996-1660191
1	1664293	0.987379	0.81764	2	0.536	0.5	AB	0.32013	1:1664292-1664669
1	1665568	0.746109	0.81764	2	-1	0.5	AB	0.32013	1:1665567-1665837
1	1665843	0.876283	0.81764	2	-1	0.5	AB	0.32013	1:1665842-1666007
1	1668297	0.605303	0.81764	2	0.77451	0.5	AB	0.32013	1:1668296-1668416
1	1668420	0.506115	0.81764	2	0.745098	0.5	AB	0.32013	1:1668419-1668539
1	1669710	0.672254	0.81764	2	-1	0.5	AB	0.32013	1:1669709-1669940
1	1670017	1.00322	0.81764	2	-1	0.5	AB	0.32013	1:1670016-1670225
1	1675416	0.992732	0.81764	2	-1	0.5	AB	0.32013	1:1675415-1675635
1	1675989	0.537095	0.81764	2	-1	0.5	AB	0.32013	1:1675988-1676173
1	1676410	1.0549	0.81764	2	0.711111	0.5	AB	0.32013	1:1676409-1676759
1	1699857	0.848503	0.81764	2	-1	0.5	AB	0.32013	1:1699856-1700313
1	1700319	0.787162	0.81764	2	-1	0.5	AB	0.32013	1:1700318-1700569
1	1700960	0.805852	0.81764	2	0.637681	0.5	AB	0.32013	1:1700959-1701830
1	1702874	0.908129	0.81764	2	0.682353	0.5	AB	0.32013	1:1702873-1703269
1	1703470	0.5048	0.81764	2	-1	0.5	AB	0.32013	1:1703469-1703651
1	1703734	0.842169	0.81764	2	-1	0.5	AB	0.32013	1:1703733-1703860
1	1704047	1.08849	0.81764	2	-1	0.5	AB	0.32013	1:1704046-1704256
1	1704260	0.985938	0.81764	2	-1	0.5	AB	0.32013	1:1704259-1704682
1	1704851	0.952783	0.81764	2	-1	0.5	AB	0.32013	1:1704850-1705101
1	1707442	1.24596	0.81764	2	-1	0.5	AB	0.32013	1:1707441-1707645
1	1708706	0.891718	0.81764	2	-1	0.5	AB	0.32013	1:1708705-1708835
1	1709398	0.494403	0.81764	2	-1	0.5	AB	0.32013	1:1709397-1709517
1	1709522	0.761457	0.81764	2	-1	0.5	AB	0.32013	1:1709521-1709641
1	1714023	0.866385	0.81764	2	0.714286	0.5	AB	0.32013	1:1714022-1714397
1	1730199	0.853663	0.81764	2	0.940972	0.5	AB	0.32013	1:1730198-1730575
1	1732264	0.450061	0.81764	2	-1	0.5	AB	0.32013	1:1732263-1732724
1	1738273	1.22239	0.81764	2	-1	0.5	AB	0.32013	1:1738272-1738493
1	1738847	0.66415	0.81764	2	-1	0.5	AB	0.32013	1:1738846-1739031
1	1739268	0.577957	0.81764	2	0.65	0.5	AB	0.32013	1:1739267-1739617
1	1752874	0.900476	0.81764	2	0.519337	0.5	AB	0.32013	1:1752873-1753064
1	1754010	0.932405	0.81764	2	-1	0.5	AB	0.32013	1:1754009-1754413
1	1754568	0.717476	0.81764	2	-1	0.5	AB	0.32013	1:1754567-1754750
1	1755264	1.10993	0.81764	2	-1	0.5	AB	0.32013	1:1755263-1755471
1	1756239	0.711386	0.81764	2	-1	0.5	AB	0.32013	1:1756238-1756425
1	1756456	0.888114	0.81764	2	-1	0.5	AB	0.32013	1:1756455-1756622
1	1756734	0.797623	0.81764	2	-1	0.5	AB	0.32013	1:1756733-1756936
1	1757160	0.913263	0.81764	2	-1	0.5	AB	0.32013	1:1757159-1757336
1	1758338	0.81643	0.81764	2	-1	0.5	AB	0.32013	1:1758337-1758609
1	1759084	1.05055	0.81764	2	-1	0.5	AB	0.32013	1:1759083-1759256
1	1759775	1.28497	0.81764	2	-1	0.5	AB	0.32013	1:1759774-1759940
1	1761945	0.988281	0.81764	2	-1	0.5	AB	0.32013	1:1761944-1762193
1	1787133	1.19051	0.81764	2	-1	0.5	AB	0.32013	1:1787132-1787435
1	1789093	0.752757	0.81764	2	-1	0.5	AB	0.32013	1:1789092-1789378
1	1790387	0.563005	0.81764	2	-1	0.5	AB	0.32013	1:1790386-1790560
1	1793107	0.749888	0.81764	2	-1	0.5	AB	0.32013	1:1793106-1793447
1	1804333	0.824273	0.81764	2	-1	0.5	AB	0.32013	1:1804332-1804537
1	1806314	0.927855	0.81764	2	-1	0.5	AB	0.32013	1:1806313-1806464
1	1806469	1.30726	0.81764	2	-1	0.5	AB	0.32013	1:1806468-1806676
1	1815767	0.596803	0.81764	2	-1	0.5	AB	0.32013	1:1815766-1815973
1	1817806	0.782828	0.81764	2	-1	0.5	AB	0.32013	1:1817805-1818028
1	1825356	0.70425	0.81764	2	-1	0.5	AB	0.32013	1:1825355-1825542
1	1891780	0.811025	0.81764	2	-1	0.5	AB	0.32013	1:1891779-1891983
1	1892138	1.09201	0.81764	2	-1	0.5	AB	0.32013	1:1892137-1892785
1	1915214	0.935618	0.81764	2	0.514286	0.5	AB	0.32013	1:1915213-1915416
1	1915642	1.00854	0.81764	2	-1	0.5	AB	0.32013	1:1915641-1915826
1	1916385	0.712109	0.81764	2	0.544978	0.5	AB	0.32013	1:1916384-1917180
1	1917836	0.941872	0.81764	2	-1	0.5	AB	0.32013	1:1917835-1918551
1	1918887	0.713596	0.81764	2	0.510638	0.5	AB	0.32013	1:1918886-1919358
1	1922614	0.777465	0.81764	2	0.53012	0.5	AB	0.32013	1:1922613-1922794
1	1922985	0.864982	0.81764	2	-1	0.5	AB	0.32013	1:1922984-1923174
1	1923383	0.930589	0.81764	2	-1	0.5	AB	0.32013	1:1923382-1923588
1	1923749	0.688343	0.81764	2	0.642857	0.5	AB	0.32013	1:1923748-1924015
1	1924398	0.951915	0.81764	2	-1	0.5	AB	0.32013	1:1924397-1924723
1	1925774	0.765249	0.81764	2	-1	0.5	AB	0.32013	1:1925773-1926024
1	1926245	0.857186	0.81764	2	0.578947	0.5	AB	0.32013	1:1926244-1927043
1	1927630	0.751595	0.81764	2	-1	0.5	AB	0.32013	1:1927629-1927799
1	1928562	0.911937	0.81764	2	-1	0.5	AB	0.32013	1:1928561-1928896
1	1930113	0.993008	0.81764	2	0.507463	0.5	AB	0.32013	1:1930112-1930365
1	1938857	1.06105	0.81764	2	-1	0.5	AB	0.32013	1:1938856-1939033
1	1939581	1.32071	0.81764	2	-1	0.5	AB	0.32013	1:1939580-1939788
1	1940316	0.780921	0.81764	2	-1	0.5	AB	0.32013	1:1940315-1940521
1	1942036	0.689334	0.81764	2	0.590993	0.5	AB	0.32013	1:1942035-1942311
1	1944307	0.919184	0.81764	2	0.507692	0.5	AB	0.32013	1:1944306-1944549
1	1946332	0.933895	0.81764	2	-1	0.5	AB	0.32013	1:1946331-1946520
1	1946947	0.667759	0.81764	2	-1	0.5	AB	0.32013	1:1946946-1947152
1	1955119	0.760222	0.81764	2	-1	0.5	AB	0.32013	1:1955118-1955294
1	1955297	0.767564	0.81764	2	0.571429	0.5	AB	0.32013	1:1955296-1955933
1	1956443	0.830791	0.81764	2	-1	0.5	AB	0.32013	1:1956442-1956811
1	1959087	0.974387	0.81764	2	-1	0.5	AB	0.32013	1:1959086-1959262
1	1959882	1.18449	0.81764	2	-1	0.5	AB	0.32013	1:1959881-1960076
1	1963745	0.801784	0.81764	2	-1	0.5	AB	0.32013	1:1963744-1963916
1	1964903	0.916726	0.81764	2	-1	0.5	AB	0.32013	1:1964902-1965103
1	1968606	0.664971	0.81764	2	0.528854	0.5	AB	0.32013	1:1968605-1968865
1	1970694	0.842769	0.81764	2	-1	0.5	AB	0.32013	1:1970693-1970906
1	1972838	0.693811	0.81764	2	-1	0.5	AB	0.32013	1:1972837-1973052
1	1974066	1.17784	0.81764	2	-1	0.5	AB	0.32013	1:1974065-1974287
1	1985319	0.681879	0.81764	2	-1	0.5	AB	0.32013	1:1985318-1985510
1	1986783	0.948757	0.81764	2	0.625	0.5	AB	0.32013	1:1986782-1987109
1	1988541	0.826051	0.81764	2	-1	0.5	AB	0.32013	1:1988540-1988713
1	2024873	0.722121	0.81764	2	-1	0.5	AB	0.32013	1:2024872-2025040
1	2025302	0.935717	0.81764	2	-1	0.5	AB	0.32013	1:2025301-2025736
1	2027546	0.758496	0.81764	2	-1	0.5	AB	0.32013	1:2027545-2027720
1	2029103	1.13509	0.81764	2	-1	0.5	AB	0.32013	1:2029102-2029270
1	2029551	0.950751	0.81764	2	-1	0.5	AB	0.32013	1:2029550-2029741
1	2029979	0.668144	0.81764	2	-1	0.5	AB	0.32013	1:2029978-2030295
1	2055292	0.966855	0.81764	2	-1	0.5	AB	0.32013	1:2055291-2055562
1	2056461	1.15058	0.81764	2	-1	0.5	AB	0.32013	1:2056460-2056713
1	2059510	0.521605	0.81764	2	-1	0.5	AB	0.32013	1:2059509-2059693
1	2071190	0.980846	0.81764	2	-1	0.5	AB	0.32013	1:2071189-2071550
1	2074114	0.466914	0.81764	2	-1	0.5	AB	0.32013	1:2074113-2074306
1	2082339	0.774597	0.81764	2	0.572917	0.5	AB	0.32013	1:2082338-2082514
1	2135187	0.955379	0.81764	2	-1	0.5	AB	0.32013	1:2135186-2135436
1	2144180	0.8759	0.81764	2	-1	0.5	AB	0.32013	1:2144179-2144357
1	2144530	0.606619	0.81764	2	-1	0.5	AB	0.32013	1:2144529-2144699
1	2145928	0.907115	0.81764	2	-1	0.5	AB	0.32013	1:2145927-2146112
1	2148825	0.922194	0.81764	2	-1	0.5	AB	0.32013	1:2148824-2149026
1	2150714	0.764464	0.81764	2	-1	0.5	AB	0.32013	1:2150713-2150972
1	2155874	0.609233	0.81764	2	-1	0.5	AB	0.32013	1:2155873-2155993
1	2156002	0.830756	0.81764	2	-1	0.5	AB	0.32013	1:2156001-2156173
1	2168968	0.832885	0.81764	2	-1	0.5	AB	0.32013	1:2168967-2169342
1	2169345	0.733379	0.81764	2	-1	0.5	AB	0.32013	1:2169344-2169623
1	2172030	0.669004	0.81764	2	-1	0.5	AB	0.32013	1:2172029-2172372
1	2173897	1.02958	0.81764	2	-1	0.5	AB	0.32013	1:2173896-2174080
1	2181814	0.929054	0.81764	2	-1	0.5	AB	0.32013	1:2181813-2182273
1	2182277	1.00198	0.81764	2	-1	0.5	AB	0.32013	1:2182276-2182734
1	2184340	0.878809	0.81764	2	-1	0.5	AB	0.32013	1:2184339-2184686
1	2184866	0.863367	0.81764	2	-1	0.5	AB	0.32013	1:2184865-2185067
1	2185219	0.832505	0.81764	2	-1	0.5	AB	0.32013	1:2185218-2185492
1	2185818	1.0236	0.81764	2	0.52381	0.5	AB	0.32013	1:2185817-2186369
1	2189652	0.834387	0.81764	2	-1	0.5	AB	0.32013	1:2189651-2189828
1	2190011	0.902291	0.81764	2	-1	0.5	AB	0.32013	1:2190010-2190300
1	2190305	0.782518	0.81764	2	-1	0.5	AB	0.32013	1:2190304-2190592
1	2193560	0.917205	0.81764	2	-1	0.5	AB	0.32013	1:2193559-2194112
1	2197966	1.0354	0.81764	2	-1	0.5	AB	0.32013	1:2197965-2198271
1	2198783	1.17705	0.81764	2	-1	0.5	AB	0.32013	1:2198782-2199035
1	2200916	0.914694	0.81764	2	-1	0.5	AB	0.32013	1:2200915-2201182
1	2212885	0.871412	0.81764	2	-1	0.5	AB	0.32013	1:2212884-2213556
1	2228806	0.929782	0.81764	2	-1	0.5	AB	0.32013	1:2228805-2229794
1	2302911	0.736242	0.81764	2	-1	0.5	AB	0.32013	1:2302910-2303120
1	2303218	1.03193	0.81764	2	-1	0.5	AB	0.32013	1:2303217-2303463
1	2303801	1.04152	0.81764	2	-1	0.5	AB	0.32013	1:2303800-2304112
1	2304217	1.32491	0.81764	2	0.56	0.5	AB	0.32013	1:2304216-2304551
1	2305912	1.05745	0.81764	2	-1	0.5	AB	0.32013	1:2305911-2306220
1	2306481	0.866493	0.81764	2	-1	0.5	AB	0.32013	1:2306480-2306810
1	2321234	0.796176	0.81764	2	-1	0.5	AB	0.32013	1:2321233-2321577
1	2324045	1.18732	0.81764	2	-1	0.5	AB	0.32013	1:2324044-2324245
1	2332597	0.779528	0.81764	2	-1	0.5	AB	0.32013	1:2332596-2332787
1	2336465	0.902285	0.81764	2	-1	0.5	AB	0.32013	1:2336464-2336651
1	2336714	0.630825	0.81764	2	-1	0.5	AB	0.32013	1:2336713-2336946
1	2355339	0.672444	0.81764	2	-1	0.5	AB	0.32013	1:2355338-2355531
1	2357413	0.778484	0.81764	2	0.676471	0.5	AB	0.32013	1:2357412-2357648
1	2358494	0.925367	0.81764	2	-1	0.5	AB	0.32013	1:2358493-2358695
1	2371898	1.36586	0.81764	2	0.508197	0.5	AB	0.32013	1:2371897-2372079
1	2372360	1.07381	0.81764	2	-1	0.5	AB	0.32013	1:2372359-2372628
1	2374314	0.705847	0.81764	2	-1	0.5	AB	0.32013	1:2374313-2374593
1	2378910	1.06181	0.81764	2	-1	0.5	AB	0.32013	1:2378909-2379236
1	2385005	0.88166	0.81764	2	-1	0.5	AB	0.32013	1:2385004-2385214
1	2385755	0.904514	0.81764	2	-1	0.5	AB	0.32013	1:2385754-2385954
1	2387431	1.037	0.81764	2	-1	0.5	AB	0.32013	1:2387430-2387708
1	2388211	0.88234	0.81764	2	-1	0.5	AB	0.32013	1:2388210-2388420
1	2389897	0.676694	0.81764	2	-1	0.5	AB	0.32013	1:2389896-2390067
1	2391295	0.743588	0.81764	2	-1	0.5	AB	0.32013	1:2391294-2391567
1	2395738	0.646506	0.81764	2	-1	0.5	AB	0.32013	1:2395737-2395990
1	2396981	1.17133	0.81764	2	-1	0.5	AB	0.32013	1:2396980-2397211
1	2399362	1.03376	0.81764	2	-1	0.5	AB	0.32013	1:2399361-2399529
1	2400850	0.743356	0.81764	2	0.527778	0.5	AB	0.32013	1:2400849-2401046
1	2402133	1.00122	0.81764	2	-1	0.5	AB	0.32013	1:2402132-2402393
1	2403008	0.428457	0.81764	2	-1	0.5	AB	0.32013	1:2403007-2403245
1	2405638	0.711079	0.81764	2	-1	0.5	AB	0.32013	1:2405637-2405852
1	2406550	0.90486	0.81764	2	-1	0.5	AB	0.32013	1:2406549-2407006
1	2408228	0.960298	0.81764	2	-1	0.5	AB	0.32013	1:2408227-2408899
1	2410317	0.360341	0.81764	2	-1	0.5	AB	0.32013	1:2410316-2410578
1	2410757	0.666162	0.81764	2	-1	0.5	AB	0.32013	1:2410756-2411017
1	2412356	1.10772	0.81764	2	-1	0.5	AB	0.32013	1:2412355-2412630
1	2476573	0.531709	0.81764	2	-1	0.5	AB	0.32013	1:2476572-2476771
1	2478448	1.02553	0.81764	2	0.533333	0.5	AB	0.32013	1:2478447-2478663
1	2479718	0.639955	0.81764	2	0.565217	0.5	AB	0.32013	1:2479717-2480013
1	2484405	0.427971	0.81764	2	-1	0.5	AB	0.32013	1:2484404-2484580
1	2489208	0.745109	0.81764	2	-1	0.5	AB	0.32013	1:2489207-2489387
1	2494764	0.723867	0.81764	2	-1	0.5	AB	0.32013	1:2494763-2494944
1	2496592	0.906944	0.81764	2	-1	0.5	AB	0.32013	1:2496591-2497018
1	2498477	0.864541	0.81764	2	-1	0.5	AB	0.32013	1:2498476-2498874
1	2499075	0.65991	0.81764	2	0.538462	0.5	AB	0.32013	1:2499074-2499252
1	2502198	0.626161	0.81764	2	0.528302	0.5	AB	0.32013	1:2502197-2502620
1	2502624	0.656193	0.81764	2	-1	0.5	AB	0.32013	1:2502623-2503078
1	2503418	0.518256	0.81764	2	-1	0.5	AB	0.32013	1:2503417-2503691
1	2503770	0.857384	0.81764	2	-1	0.5	AB	0.32013	1:2503769-2505287
1	2508792	0.816758	0.81764	2	-1	0.5	AB	0.32013	1:2508791-2509037
1	2509892	1.32101	0.81764	2	0.523574	0.5	AB	0.32013	1:2509891-2510198
1	2511295	0.538488	0.81764	2	-1	0.5	AB	0.32013	1:2511294-2511486
1	2512908	0.562627	0.81764	2	0.64	0.5	AB	0.32013	1:2512907-2513185
1	2515218	0.670771	0.81764	2	-1	0.5	AB	0.32013	1:2515217-2515432
1	2518153	0.606544	0.81764	2	-1	0.5	AB	0.32013	1:2518152-2518363
1	2518463	0.789912	0.81764	2	-1	0.5	AB	0.32013	1:2518462-2518642
1	2519067	0.630367	0.81764	2	-1	0.5	AB	0.32013	1:2519066-2519382
1	2519729	0.596022	0.81764	2	-1	0.5	AB	0.32013	1:2519728-2520025
1	2520657	0.565425	0.81764	2	-1	0.5	AB	0.32013	1:2520656-2520917
1	2521535	0.938813	0.81764	2	-1	0.5	AB	0.32013	1:2521534-2522043
1	2529564	1.09628	0.81764	2	-1	0.5	AB	0.32013	1:2529563-2529729
1	2529811	0.899445	0.81764	2	-1	0.5	AB	0.32013	1:2529810-2530221
1	2556062	0.998409	0.81764	2	-1	0.5	AB	0.32013	1:2556061-2556718
1	2557623	0.621145	0.81764	2	-1	0.5	AB	0.32013	1:2557622-2557841
1	2558786	0.767839	0.81764	2	-1	0.5	AB	0.32013	1:2558785-2559964
1	2560605	0.958956	0.81764	2	-1	0.5	AB	0.32013	1:2560604-2560814
1	2561509	0.748347	0.81764	2	-1	0.5	AB	0.32013	1:2561508-2561862
1	2562789	0.976321	0.81764	2	-1	0.5	AB	0.32013	1:2562788-2562971
1	2563056	0.953321	0.81764	2	-1	0.5	AB	0.32013	1:2563055-2563252
1	2586811	1.20539	0.81764	2	-1	0.5	AB	0.32013	1:2586810-2587372
1	2588350	1.08961	0.81764	2	-1	0.5	AB	0.32013	1:2588349-2588627
1	2588852	0.364454	0.81764	2	-1	0.5	AB	0.32013	1:2588851-2589045
1	2589398	0.557338	0.81764	2	-1	0.5	AB	0.32013	1:2589397-2589595
1	2590991	0.72179	0.81764	2	-1	0.5	AB	0.32013	1:2590990-2591233
1	2591426	0.718008	0.81764	2	-1	0.5	AB	0.32013	1:2591425-2591647
1	2592651	0.582135	0.81764	2	-1	0.5	AB	0.32013	1:2592650-2592953
1	2595213	1.02631	0.81764	2	-1	0.5	AB	0.32013	1:2595212-2595391
1	2596534	0.571612	0.81764	2	-1	0.5	AB	0.32013	1:2596533-2596711
1	2598206	0.721599	0.81764	2	-1	0.5	AB	0.32013	1:2598205-2598532
1	2603771	0.925438	0.81764	2	-1	0.5	AB	0.32013	1:2603770-2603997
1	2604156	0.763192	0.81764	2	-1	0.5	AB	0.32013	1:2604155-2604347
1	2606215	0.385869	0.81764	2	-1	0.5	AB	0.32013	1:2606214-2606397
1	2606969	1.06841	0.81764	2	-1	0.5	AB	0.32013	1:2606968-2607143
1	2609329	1.04982	0.81764	2	-1	0.5	AB	0.32013	1:2609328-2609511
1	2629324	1.09637	0.81764	2	-1	0.5	AB	0.32013	1:2629323-2629676
1	2641274	0.977318	0.81764	2	-1	0.5	AB	0.32013	1:2641273-2641844
1	2644138	0.622949	0.81764	2	-1	0.5	AB	0.32013	1:2644137-2644410
1	2645287	0.559075	0.81764	2	-1	0.5	AB	0.32013	1:2645286-2645708
1	2785672	0.986169	0.81764	2	-1	0.5	AB	0.32013	1:2785671-2786052
1	2787551	0.617145	0.81764	2	0.518519	0.5	AB	0.32013	1:2787550-2787826
1	2789385	0.623772	0.81764	2	-1	0.5	AB	0.32013	1:2789384-2789669
1	3021609	1.14665	0.81764	2	-1	0.5	AB	0.32013	1:3021608-3021763
1	3021768	0.946126	0.81764	2	-1	0.5	AB	0.32013	1:3021767-3022188
1	3022194	1.00512	0.81764	2	-1	0.5	AB	0.32013	1:3022193-3022443
1	3022449	0.596473	0.81764	2	-1	0.5	AB	0.32013	1:3022448-3022819
1	3064156	0.47534	0.81764	2	-1	0.5	AB	0.32013	1:3064155-3064378
1	3067265	0.945294	0.81764	2	-1	0.5	AB	0.32013	1:3067264-3067571
1	3127948	0.819184	0.81764	2	-1	0.5	AB	0.32013	1:3127947-3128239
1	3186132	0.726425	0.81764	2	-1	0.5	AB	0.32013	1:3186131-3186421
1	3243982	0.660155	0.81764	2	-1	0.5	AB	0.32013	1:3243981-3244155
1	3385171	1.42331	0.81764	2	-1	0.5	AB	0.32013	1:3385170-3385363
1	3396224	0.822091	0.81764	2	-1	0.5	AB	0.32013	1:3396223-3396392
1	3402750	0.947264	0.81764	2	-1	0.5	AB	0.32013	1:3402749-3402936
1	3404723	0.721188	0.81764	2	-1	0.5	AB	0.32013	1:3404722-3404894
1	3405528	0.83129	0.81764	2	-1	0.5	AB	0.32013	1:3405527-3405695
1	3411144	0.752491	0.81764	2	-1	0.5	AB	0.32013	1:3411143-3411263
1	3411283	0.725288	0.81764	2	-1	0.5	AB	0.32013	1:3411282-3411856
1	3411862	0.761269	0.81764	2	-1	0.5	AB	0.32013	1:3411861-3412830
1	3414522	0.507648	0.81764	2	-1	0.5	AB	0.32013	1:3414521-3414686
1	3417731	0.748067	0.81764	2	-1	0.5	AB	0.32013	1:3417730-3417955
1	3418521	0.58586	0.81764	2	-1	0.5	AB	0.32013	1:3418520-3418748
1	3425550	0.922195	0.81764	2	-1	0.5	AB	0.32013	1:3425549-3425727
1	3426083	0.559714	0.81764	2	-1	0.5	AB	0.32013	1:3426082-3426262
1	3430761	0.952902	0.81764	2	-1	0.5	AB	0.32013	1:3430760-3431074
1	3431982	0.559049	0.81764	2	-1	0.5	AB	0.32013	1:3431981-3432160
1	3433642	0.864671	0.81764	2	-1	0.5	AB	0.32013	1:3433641-3433812
1	3462934	0.693543	0.81764	2	0.507353	0.5	AB	0.32013	1:3462933-3463714
1	3465880	0.688254	0.81764	2	-1	0.5	AB	0.32013	1:3465879-3465999
1	3466021	0.5364	0.81764	2	-1	0.5	AB	0.32013	1:3466020-3466419
1	3467114	0.623891	0.81764	2	-1	0.5	AB	0.32013	1:3467113-3467295
1	3468743	1.27957	0.81764	2	-1	0.5	AB	0.32013	1:3468742-3468950
1	3469397	0.736569	0.81764	2	-1	0.5	AB	0.32013	1:3469396-3469576
1	3471676	0.702347	0.81764	2	-1	0.5	AB	0.32013	1:3471675-3471860
1	3473421	1.1479	0.81764	2	-1	0.5	AB	0.32013	1:3473420-3473718
1	3474623	0.788503	0.81764	2	-1	0.5	AB	0.32013	1:3474622-3474799
1	3475943	0.80764	0.81764	2	-1	0.5	AB	0.32013	1:3475942-3476118
1	3477882	0.573698	0.81764	2	-1	0.5	AB	0.32013	1:3477881-3478073
1	3478377	0.786739	0.81764	2	0.539604	0.5	AB	0.32013	1:3478376-3478574
1	3479405	0.642763	0.81764	2	-1	0.5	AB	0.32013	1:3479404-3479595
1	3479780	0.616474	0.81764	2	-1	0.5	AB	0.32013	1:3479779-3479945
1	3480410	1.04452	0.81764	2	-1	0.5	AB	0.32013	1:3480409-3480587
1	3490365	0.679448	0.81764	2	0.515625	0.5	AB	0.32013	1:3490364-3490573
1	3490760	0.836479	0.81764	2	0.535714	0.5	AB	0.32013	1:3490759-3491020
1	3492493	0.988004	0.81764	2	-1	0.5	AB	0.32013	1:3492492-3492775
1	3493701	0.909507	0.81764	2	0.543117	0.5	AB	0.32013	1:3493700-3494088
1	3494364	0.731384	0.81764	2	0.587543	0.5	AB	0.32013	1:3494363-3494840
1	3495832	0.364095	0.81764	2	-1	0.5	AB	0.32013	1:3495831-3495951
1	3496433	0.540919	0.81764	2	-1	0.5	AB	0.32013	1:3496432-3496552
1	3496567	0.76175	0.81764	2	-1	0.5	AB	0.32013	1:3496566-3496767
1	3497014	0.700221	0.81764	2	0.547971	0.5	AB	0.32013	1:3497013-3497705
1	3498363	0.759057	0.81764	2	-1	0.5	AB	0.32013	1:3498362-3498682
1	3498686	1.02266	0.81764	2	-1	0.5	AB	0.32013	1:3498685-3498957
1	3499034	1.0229	0.81764	2	-1	0.5	AB	0.32013	1:3499033-3499330
1	3499623	0.82271	0.81764	2	0.566667	0.5	AB	0.32013	1:3499622-3500143
1	3500539	0.803375	0.81764	2	-1	0.5	AB	0.32013	1:3500538-3500658
1	3500999	1.07763	0.81764	2	-1	0.5	AB	0.32013	1:3500998-3501260
1	3501264	0.749355	0.81764	2	-1	0.5	AB	0.32013	1:3501263-3501383
1	3501785	0.828206	0.81764	2	0.556604	0.5	AB	0.32013	1:3501784-3501990
1	3505023	0.701865	0.81764	2	-1	0.5	AB	0.32013	1:3505022-3505541
1	3505929	0.461717	0.81764	2	-1	0.5	AB	0.32013	1:3505928-3506222
1	3507793	1.03559	0.81764	2	0.564356	0.5	AB	0.32013	1:3507792-3508012
1	3508553	0.430146	0.81764	2	0.597403	0.5	AB	0.32013	1:3508552-3508750
1	3509070	0.875986	0.81764	2	-1	0.5	AB	0.32013	1:3509069-3509252
1	3509876	0.543155	0.81764	2	0.607143	0.5	AB	0.32013	1:3509875-3510171
1	3510797	0.852975	0.81764	2	0.509804	0.5	AB	0.32013	1:3510796-3510994
1	3511561	0.484345	0.81764	2	-1	0.5	AB	0.32013	1:3511560-3511766
1	3512025	1.03577	0.81764	2	0.577586	0.5	AB	0.32013	1:3512024-3512206
1	3514304	0.916032	0.81764	2	-1	0.5	AB	0.32013	1:3514303-3514662
1	3515222	0.807742	0.81764	2	-1	0.5	AB	0.32013	1:3515221-3515740
1	3524066	0.815336	0.81764	2	0.545455	0.5	AB	0.32013	1:3524065-3524287
1	3530995	0.725058	0.81764	2	-1	0.5	AB	0.32013	1:3530994-3531204
1	3560587	1.20354	0.81764	2	-1	0.5	AB	0.32013	1:3560586-3560798
1	3579810	0.641425	0.81764	2	0.576923	0.5	AB	0.32013	1:3579809-3580005
1	3595350	0.908466	0.81764	2	-1	0.5	AB	0.32013	1:3595349-3595532
1	3602360	0.751175	0.81764	2	0.555556	0.5	AB	0.32013	1:3602359-3602629
1	3611187	0.739669	0.81764	2	-1	0.5	AB	0.32013	1:3611186-3611533
1	3625424	0.764745	0.81764	2	-1	0.5	AB	0.32013	1:3625423-3625606
1	3625679	0.137238	0.81764	2	-1	0.5	AB	0.32013	1:3625678-3625844
1	3627376	0.720487	0.81764	2	-1	0.5	AB	0.32013	1:3627375-3627495
1	3627508	0.756253	0.81764	2	-1	0.5	AB	0.32013	1:3627507-3627678
1	3628269	0.886831	0.81764	2	-1	0.5	AB	0.32013	1:3628268-3628555
1	3631004	1.16003	0.81764	2	-1	0.5	AB	0.32013	1:3631003-3631168
1	3631351	0.877349	0.81764	2	-1	0.5	AB	0.32013	1:3631350-3631763
1	3632193	0.958937	0.81764	2	-1	0.5	AB	0.32013	1:3632192-3632362
1	3633311	0.993358	0.81764	2	-1	0.5	AB	0.32013	1:3633310-3633498
1	3634896	0.582924	0.81764	2	-1	0.5	AB	0.32013	1:3634895-3635120
1	3635123	0.706043	0.81764	2	-1	0.5	AB	0.32013	1:3635122-3635390
1	3635848	0.780364	0.81764	2	-1	0.5	AB	0.32013	1:3635847-3636089
1	3636818	0.764811	0.81764	2	-1	0.5	AB	0.32013	1:3636817-3637043
1	3638675	0.574908	0.81764	2	-1	0.5	AB	0.32013	1:3638674-3638888
1	3646570	0.859164	0.81764	2	-1	0.5	AB	0.32013	1:3646569-3646860
1	3647436	0.692628	0.81764	2	-1	0.5	AB	0.32013	1:3647435-3647609
1	3649879	0.846743	0.81764	2	-1	0.5	AB	0.32013	1:3649878-3650069
1	3682269	0.96575	0.81764	2	0.581314	0.5	AB	0.32013	1:3682268-3682442
1	3682998	0.593883	0.81764	2	-1	0.5	AB	0.32013	1:3682997-3683180
1	3690880	0.975276	0.81764	2	-1	0.5	AB	0.32013	1:3690879-3691079
1	3707475	0.623171	0.81764	2	-1	0.5	AB	0.32013	1:3707474-3707780
1	3721973	0.989131	0.81764	2	-1	0.5	AB	0.32013	1:3721972-3722156
1	3723308	0.895817	0.81764	2	-1	0.5	AB	0.32013	1:3723307-3723473
1	3727053	1.14986	0.81764	2	-1	0.5	AB	0.32013	1:3727052-3727231
1	3727593	1.36641	0.81764	2	-1	0.5	AB	0.32013	1:3727592-3727768
1	3728122	1.01546	0.81764	2	-1	0.5	AB	0.32013	1:3728121-3728311
1	3729338	0.601595	0.81764	2	-1	0.5	AB	0.32013	1:3729337-3729550
1	3729583	1.57462	0.81764	2	-1	0.5	AB	0.32013	1:3729582-3729778
1	3729874	1.04219	0.81764	2	-1	0.5	AB	0.32013	1:3729873-3730161
1	3730909	0.462968	0.81764	2	-1	0.5	AB	0.32013	1:3730908-3731138
1	3731386	0.606922	0.81764	2	-1	0.5	AB	0.32013	1:3731385-3731560
1	3732759	0.83561	0.81764	2	-1	0.5	AB	0.32013	1:3732758-3733157
1	3733411	0.582545	0.81764	2	-1	0.5	AB	0.32013	1:3733410-3733587
1	3743095	0.67786	0.81764	2	-1	0.5	AB	0.32013	1:3743094-3743269
1	3745421	0.67867	0.81764	2	-1	0.5	AB	0.32013	1:3745420-3745540
1	3745555	0.891276	0.81764	2	-1	0.5	AB	0.32013	1:3745554-3746380
1	3752509	0.794022	0.81764	2	-1	0.5	AB	0.32013	1:3752508-3752677
1	3752683	1.13861	0.81764	2	-1	0.5	AB	0.32013	1:3752682-3752875
1	3754013	0.824007	0.81764	2	-1	0.5	AB	0.32013	1:3754012-3754248
1	3755362	0.585165	0.81764	2	-1	0.5	AB	0.32013	1:3755361-3755560
1	3756688	0.972045	0.81764	2	-1	0.5	AB	0.32013	1:3756687-3756860
1	3763087	0.866371	0.81764	2	-1	0.5	AB	0.32013	1:3763086-3763484
1	3763667	1.16445	0.81764	2	-1	0.5	AB	0.32013	1:3763666-3763836
1	3766456	0.628974	0.81764	2	-1	0.5	AB	0.32013	1:3766455-3766677
1	3767178	0.617327	0.81764	2	-1	0.5	AB	0.32013	1:3767177-3767397
1	3769585	0.618306	0.81764	2	-1	0.5	AB	0.32013	1:3769584-3769879
1	3771330	0.766799	0.81764	2	-1	0.5	AB	0.32013	1:3771329-3771508
1	3775224	1.00601	0.81764	2	-1	0.5	AB	0.32013	1:3775223-3775488
1	3775808	1.25972	0.81764	2	-1	0.5	AB	0.32013	1:3775807-3776004
1	3781119	0.82343	0.81764	2	-1	0.5	AB	0.32013	1:3781118-3781412
1	3782623	0.722216	0.81764	2	-1	0.5	AB	0.32013	1:3782622-3782794
1	3783976	0.540631	0.81764	2	-1	0.5	AB	0.32013	1:3783975-3784239
1	3784973	0.706916	0.81764	2	-1	0.5	AB	0.32013	1:3784972-3785227
1	3786678	0.928198	0.81764	2	-1	0.5	AB	0.32013	1:3786677-3787409
1	3795801	0.910422	0.81764	2	-1	0.5	AB	0.32013	1:3795800-3796539
1	3815323	0.926109	0.81764	2	-1	0.5	AB	0.32013	1:3815322-3815549
1	3816059	0.651981	0.81764	2	-1	0.5	AB	0.32013	1:3816058-3816399
1	3823165	0.654398	0.81764	2	-1	0.5	AB	0.32013	1:3823164-3823335
1	3823429	0.770668	0.81764	2	-1	0.5	AB	0.32013	1:3823428-3823603
1	3825758	0.938895	0.81764	2	-1	0.5	AB	0.32013	1:3825757-3825972
1	3826119	0.967266	0.81764	2	-1	0.5	AB	0.32013	1:3826118-3826467
1	3826490	1.04593	0.81764	2	-1	0.5	AB	0.32013	1:3826489-3826609
1	3826649	0.728207	0.81764	2	-1	0.5	AB	0.32013	1:3826648-3826863
1	3829774	0.935298	0.81764	2	-1	0.5	AB	0.32013	1:3829773-3830055
1	3833776	1.37451	0.81764	2	-1	0.5	AB	0.32013	1:3833775-3834005
1	3834914	0.795105	0.81764	2	-1	0.5	AB	0.32013	1:3834913-3835104
1	3836366	0.927852	0.81764	2	-1	0.5	AB	0.32013	1:3836365-3836662
1	3837207	0.783498	0.81764	2	-1	0.5	AB	0.32013	1:3837206-3837468
1	3838999	0.669825	0.81764	2	-1	0.5	AB	0.32013	1:3838998-3839175
1	3843043	0.804283	0.81764	2	-1	0.5	AB	0.32013	1:3843042-3843341
1	3844782	0.651648	0.81764	2	-1	0.5	AB	0.32013	1:3844781-3845098
1	3847498	0.774548	0.81764	2	-1	0.5	AB	0.32013	1:3847497-3847682
1	3848546	0.880929	0.81764	2	-1	0.5	AB	0.32013	1:3848545-3848833
1	3852309	1.04803	0.81764	2	-1	0.5	AB	0.32013	1:3852308-3852473
1	3857514	1.19077	0.81764	2	-1	0.5	AB	0.32013	1:3857513-3857708
1	3858664	0.679706	0.81764	2	-1	0.5	AB	0.32013	1:3858663-3858866
1	3865568	1.20325	0.81764	2	-1	0.5	AB	0.32013	1:3865567-3865864
1	3865870	0.871128	0.81764	2	-1	0.5	AB	0.32013	1:3865869-3866109
1	3867891	0.8812	0.81764	2	-1	0.5	AB	0.32013	1:3867890-3868010
1	3869648	0.717202	0.81764	2	-1	0.5	AB	0.32013	1:3869647-3869989
1	3872409	0.621599	0.81764	2	-1	0.5	AB	0.32013	1:3872408-3872632
1	3872824	1.10244	0.81764	2	-1	0.5	AB	0.32013	1:3872823-3872993
1	3883592	0.949123	0.81764	2	-1	0.5	AB	0.32013	1:3883591-3883768
1	3890561	0.824139	0.81764	2	-1	0.5	AB	0.32013	1:3890560-3891228
1	3892699	1.0659	0.81764	2	-1	0.5	AB	0.32013	1:3892698-3892967
1	3900076	1.15524	0.81764	2	-1	0.5	AB	0.32013	1:3900075-3900398
1	4655375	0.945847	0.81764	2	-1	0.5	AB	0.32013	1:4655374-4655543
1	4711860	0.867143	0.81764	2	-1	0.5	AB	0.32013	1:4711859-4712685
1	4769826	0.761739	0.81764	2	-1	0.5	AB	0.32013	1:4769825-4770012
1	4772317	1.0428	0.81764	2	-1	0.5	AB	0.32013	1:4772316-4772580
1	4774362	0.7205	0.81764	2	-1	0.5	AB	0.32013	1:4774361-4774590
1	4787415	0.636057	0.81764	2	-1	0.5	AB	0.32013	1:4787414-4787629
1	4787635	0.547875	0.81764	2	-1	0.5	AB	0.32013	1:4787634-4787970
1	5563914	0.894178	0.81764	2	0.611111	0.5	AB	0.32013	1:5563913-5564160
1	5862656	0.735711	0.81764	2	-1	0.5	AB	0.32013	1:5862655-5862859
1	5863243	0.731317	0.81764	2	-1	0.5	AB	0.32013	1:5863242-5863416
1	5863704	0.775199	0.81764	2	-1	0.5	AB	0.32013	1:5863703-5864081
1	5864312	0.756984	0.81764	2	-1	0.5	AB	0.32013	1:5864311-5864534
1	5865057	0.828532	0.81764	2	-1	0.5	AB	0.32013	1:5865056-5865235
1	5866321	0.902815	0.81764	2	-1	0.5	AB	0.32013	1:5866320-5866495
1	5866855	0.85003	0.81764	2	-1	0.5	AB	0.32013	1:5866854-5867232
1	5867775	0.918249	0.81764	2	-1	0.5	AB	0.32013	1:5867774-5868061
1	5873174	0.825743	0.81764	2	-1	0.5	AB	0.32013	1:5873173-5873409
1	5874361	1.0263	0.81764	2	-1	0.5	AB	0.32013	1:5874360-5874605
1	5874832	0.625909	0.81764	2	-1	0.5	AB	0.32013	1:5874831-5875007
1	5876960	0.88147	0.81764	2	-1	0.5	AB	0.32013	1:5876959-5877351
1	5879318	0.777984	0.81764	2	-1	0.5	AB	0.32013	1:5879317-5879437
1	5879444	0.657293	0.81764	2	-1	0.5	AB	0.32013	1:5879443-5879612
1	5880133	1.18378	0.81764	2	-1	0.5	AB	0.32013	1:5880132-5880304
1	5887296	0.878359	0.81764	2	-1	0.5	AB	0.32013	1:5887295-5887482
1	5888530	0.607052	0.81764	2	-1	0.5	AB	0.32013	1:5888529-5888700
1	5890674	0.946078	0.81764	2	-1	0.5	AB	0.32013	1:5890673-5890984
1	5904668	0.877575	0.81764	2	0.502075	0.5	AB	0.32013	1:5904667-5904869
1	5905275	0.60447	0.81764	2	-1	0.5	AB	0.32013	1:5905274-5905449
1	5905643	0.789385	0.81764	2	-1	0.5	AB	0.32013	1:5905642-5905944
1	5907126	1.04469	0.81764	2	-1	0.5	AB	0.32013	1:5907125-5907330
1	5909058	1.15202	0.81764	2	-1	0.5	AB	0.32013	1:5909057-5909263
1	5927555	0.60673	0.81764	2	-1	0.5	AB	0.32013	1:5927554-5927759
1	5933048	0.975614	0.81764	2	-1	0.5	AB	0.32013	1:5933047-5933279
1	5947006	1.11208	0.81764	2	-1	0.5	AB	0.32013	1:5947005-5947265
1	5948001	0.672852	0.81764	2	-1	0.5	AB	0.32013	1:5948000-5948204
1	5952685	0.609314	0.81764	2	-1	0.5	AB	0.32013	1:5952684-5952883
1	5961824	0.737902	0.81764	2	-1	0.5	AB	0.32013	1:5961823-5962118
1	5967095	0.705444	0.81764	2	-1	0.5	AB	0.32013	1:5967094-5967289
1	5967293	1.20865	0.81764	2	-1	0.5	AB	0.32013	1:5967292-5967412
1	5969014	0.918707	0.81764	2	-1	0.5	AB	0.32013	1:5969013-5969317
1	5978266	0.997892	0.81764	2	-1	0.5	AB	0.32013	1:5978265-5978454
1	5986081	0.864792	0.81764	2	-1	0.5	AB	0.32013	1:5986080-5986263
1	6040428	0.979962	0.81764	2	-1	0.5	AB	0.32013	1:6040427-6040656
1	6041722	1.21864	0.81764	2	-1	0.5	AB	0.32013	1:6041721-6041894
1	6051447	0.788655	0.81764	2	-1	0.5	AB	0.32013	1:6051446-6051692
1	6072639	0.92195	0.81764	2	-1	0.5	AB	0.32013	1:6072638-6072837
1	6082170	0.636219	0.81764	2	-1	0.5	AB	0.32013	1:6082169-6082341
1	6085076	0.824321	0.81764	2	-1	0.5	AB	0.32013	1:6085075-6085272
1	6087381	0.881624	0.81764	2	-1	0.5	AB	0.32013	1:6087380-6087551
1	6088834	0.928393	0.81764	2	0.519231	0.5	AB	0.32013	1:6088833-6089076
1	6090101	0.874473	0.81764	2	-1	0.5	AB	0.32013	1:6090100-6090506
1	6091198	0.713308	0.81764	2	-1	0.5	AB	0.32013	1:6091197-6091378
1	6094370	0.718751	0.81764	2	-1	0.5	AB	0.32013	1:6094369-6094658
1	6095349	1.03046	0.81764	2	-1	0.5	AB	0.32013	1:6095348-6095468
1	6095473	0.773203	0.81764	2	-1	0.5	AB	0.32013	1:6095472-6095673
1	6095992	1.00624	0.81764	2	-1	0.5	AB	0.32013	1:6095991-6096175
1	6096546	0.694165	0.81764	2	0.625	0.5	AB	0.32013	1:6096545-6096934
1	6097279	0.850987	0.81764	2	-1	0.5	AB	0.32013	1:6097278-6097566
1	6098426	0.868246	0.81764	2	0.65	0.5	AB	0.32013	1:6098425-6098611
1	6099728	0.421321	0.81764	2	-1	0.5	AB	0.32013	1:6099727-6099847
1	6099850	0.888484	0.81764	2	0.59375	0.5	AB	0.32013	1:6099849-6100195
1	6105104	0.846412	0.81764	2	0.553191	0.5	AB	0.32013	1:6105103-6105445
1	6106207	1.13929	0.81764	2	-1	0.5	AB	0.32013	1:6106206-6106379
1	6106385	0.923902	0.81764	2	-1	0.5	AB	0.32013	1:6106384-6106726
1	6109838	0.790276	0.81764	2	-1	0.5	AB	0.32013	1:6109837-6110202
1	6110310	1.09592	0.81764	2	-1	0.5	AB	0.32013	1:6110309-6110508
1	6111766	0.999592	0.81764	2	-1	0.5	AB	0.32013	1:6111765-6112042
1	6112159	0.724217	0.81764	2	-1	0.5	AB	0.32013	1:6112158-6112331
1	6112894	0.561925	0.81764	2	-1	0.5	AB	0.32013	1:6112893-6113142
1	6121105	0.864753	0.81764	2	-1	0.5	AB	0.32013	1:6121104-6121288
1	6123985	0.639407	0.81764	2	0.594595	0.5	AB	0.32013	1:6123984-6124172
1	6124351	0.795035	0.81764	2	-1	0.5	AB	0.32013	1:6124350-6124636
1	6124907	0.829096	0.81764	2	-1	0.5	AB	0.32013	1:6124906-6125214
1	6125492	1.02948	0.81764	2	-1	0.5	AB	0.32013	1:6125491-6125692
1	6125730	0.867677	0.81764	2	-1	0.5	AB	0.32013	1:6125729-6125901
1	6126505	0.912607	0.81764	2	-1	0.5	AB	0.32013	1:6126504-6126677
1	6128064	1.01398	0.81764	2	-1	0.5	AB	0.32013	1:6128063-6128256
1	6128495	0.866565	0.81764	2	-1	0.5	AB	0.32013	1:6128494-6128734
1	6128801	0.944398	0.81764	2	-1	0.5	AB	0.32013	1:6128800-6129058
1	6131528	0.798001	0.81764	2	-1	0.5	AB	0.32013	1:6131527-6131751
1	6134673	1.03511	0.81764	2	-1	0.5	AB	0.32013	1:6134672-6134859
1	6135080	0.801069	0.81764	2	-1	0.5	AB	0.32013	1:6135079-6135358
1	6136524	0.844489	0.81764	2	-1	0.5	AB	0.32013	1:6136523-6136728
1	6136734	1.09445	0.81764	2	0.561644	0.5	AB	0.32013	1:6136733-6136922
1	6142092	0.898488	0.81764	2	-1	0.5	AB	0.32013	1:6142091-6142668
1	6143847	0.719163	0.81764	2	-1	0.5	AB	0.32013	1:6143846-6144226
1	6146198	0.526758	0.81764	2	-1	0.5	AB	0.32013	1:6146197-6146420
1	6146620	0.681191	0.81764	2	-1	0.5	AB	0.32013	1:6146619-6146813
1	6148839	0.525066	0.81764	2	-1	0.5	AB	0.32013	1:6148838-6149087
1	6149219	1.00303	0.81764	2	-1	0.5	AB	0.32013	1:6149218-6149480
1	6150947	0.582888	0.81764	2	-1	0.5	AB	0.32013	1:6150946-6151171
1	6152413	0.927816	0.81764	2	-1	0.5	AB	0.32013	1:6152412-6152736
1	6154660	0.691051	0.81764	2	-1	0.5	AB	0.32013	1:6154659-6154948
1	6155613	0.534282	0.81764	2	-1	0.5	AB	0.32013	1:6155612-6155877
1	6159361	0.709218	0.81764	2	-1	0.5	AB	0.32013	1:6159360-6159530
1	6168150	0.857039	0.81764	2	-1	0.5	AB	0.32013	1:6168149-6168318
1	6179894	0.935369	0.81764	2	-1	0.5	AB	0.32013	1:6179893-6180077
1	6181291	0.761542	0.81764	2	-1	0.5	AB	0.32013	1:6181290-6181538
1	6186719	0.780174	0.81764	2	-1	0.5	AB	0.32013	1:6186718-6186913
1	6199492	0.753905	0.81764	2	-1	0.5	AB	0.32013	1:6199491-6199893
1	6206539	0.65412	0.81764	2	-1	0.5	AB	0.32013	1:6206538-6206761
1	6207279	0.901774	0.879688	2	-1	0.5	AB	0.326189	1:6207278-6208116
1	6208878	0.981623	0.879688	2	-1	0.5	AB	0.326189	1:6208877-6209767
1	6209809	1.04767	0.879688	2	-1	0.5	AB	0.326189	1:6209808-6210011
1	6210215	1.07946	0.879688	2	-1	0.5	AB	0.326189	1:6210214-6210501
1	6210689	0.905291	0.879688	2	-1	0.5	AB	0.326189	1:6210688-6211137
1	6211918	0.715442	0.879688	2	-1	0.5	AB	0.326189	1:6211917-6212120
1	6212156	0.78164	0.879688	2	-1	0.5	AB	0.326189	1:6212155-6212368
1	6212598	0.816587	0.879688	2	-1	0.5	AB	0.326189	1:6212597-6212794
1	6218112	1.41979	0.879688	2	-1	0.5	AB	0.326189	1:6218111-6218424
1	6225079	0.913278	0.879688	2	-1	0.5	AB	0.326189	1:6225078-6225271
1	6231895	1.12661	0.879688	2	-1	0.5	AB	0.326189	1:6231894-6232084
1	6233448	1.38365	0.879688	2	-1	0.5	AB	0.326189	1:6233447-6233639
1	6234792	0.92707	0.879688	2	-1	0.5	AB	0.326189	1:6234791-6234981
1	6244310	0.878713	0.879688	2	-1	0.5	AB	0.326189	1:6244309-6244640
1	6245030	0.786795	0.879688	2	0.575076	0.5	AB	0.326189	1:6245029-6245596
1	6249291	0.827137	0.879688	2	-1	0.5	AB	0.326189	1:6249290-6249680
1	6251284	0.767608	0.879688	2	-1	0.5	AB	0.326189	1:6251283-6251491
1	6253740	0.953618	0.879688	2	0.506849	0.5	AB	0.326189	1:6253739-6254199
1	6254481	1.04908	0.879688	2	0.550847	0.5	AB	0.326189	1:6254480-6254859
1	6264488	1.37589	0.879688	2	-1	0.5	AB	0.326189	1:6264487-6264607
1	6264609	0.272834	0.879688	2	-1	0.5	AB	0.326189	1:6264608-6264728
1	6281146	0.782308	0.879688	2	-1	0.5	AB	0.326189	1:6281145-6281356
1	6282665	0.543404	0.879688	2	-1	0.5	AB	0.326189	1:6282664-6283058
1	6294654	0.754924	0.879688	2	-1	0.5	AB	0.326189	1:6294653-6294919
1	6306796	0.949909	0.879688	2	-1	0.5	AB	0.326189	1:6306795-6306987
1	6318393	1.05165	0.879688	2	-1	0.5	AB	0.326189	1:6318392-6318749
1	6327314	1.08097	0.879688	2	-1	0.5	AB	0.326189	1:6327313-6327518
1	6333400	0.995893	0.879688	2	-1	0.5	AB	0.326189	1:6333399-6333519
1	6339505	0.629023	0.879688	2	-1	0.5	AB	0.326189	1:6339504-6339729
1	6349751	0.557602	0.879688	2	-1	0.5	AB	0.326189	1:6349750-6350014
1	6360497	0.825864	0.879688	2	-1	0.5	AB	0.326189	1:6360496-6360716
1	6385458	0.674778	0.879688	2	-1	0.5	AB	0.326189	1:6385457-6385577
1	6393207	1.02324	0.879688	2	-1	0.5	AB	0.326189	1:6393206-6393469
1	6418934	1.32457	0.879688	2	0.703704	0.5	AB	0.326189	1:6418933-6419190
1	6419192	0.914604	0.879688	2	-1	0.5	AB	0.326189	1:6419191-6419392
1	6419571	0.798809	0.879688	2	-1	0.5	AB	0.326189	1:6419570-6419798
1	6425007	0.884994	0.879688	2	-1	0.5	AB	0.326189	1:6425006-6425390
1	6428223	0.748857	0.879688	2	-1	0.5	AB	0.326189	1:6428222-6428458
1	6429816	1.44335	0.879688	2	0.52809	0.5	AB	0.326189	1:6429815-6430017
1	6440267	0.734392	0.879688	2	-1	0.5	AB	0.326189	1:6440266-6440386
1	6440641	0.74058	0.879688	2	0.890909	0.5	AB	0.326189	1:6440640-6441050
1	6444429	0.921361	0.879688	2	-1	0.5	AB	0.326189	1:6444428-6444558
1	6445817	0.880284	0.879688	2	-1	0.5	AB	0.326189	1:6445816-6445948
1	6448548	0.83157	0.879688	2	-1	0.5	AB	0.326189	1:6448547-6448787
1	6451517	0.973875	0.879688	2	-1	0.5	AB	0.326189	1:6451516-6452090
1	6457242	0.898375	0.879688	2	-1	0.5	AB	0.326189	1:6457241-6457362
1	6461069	0.68154	0.879688	2	-1	0.5	AB	0.326189	1:6461068-6461263
1	6461351	0.963918	0.879688	2	-1	0.5	AB	0.326189	1:6461350-6461796
1	6461818	1.04024	0.879688	2	-1	0.5	AB	0.326189	1:6461817-6462041
1	6462047	1.23998	0.879688	2	-1	0.5	AB	0.326189	1:6462046-6462166
1	6462410	1.24642	0.879688	2	-1	0.5	AB	0.326189	1:6462409-6462690
1	6462810	0.72468	0.879688	2	-1	0.5	AB	0.326189	1:6462809-6463090
1	6464173	0.929655	0.879688	2	-1	0.5	AB	0.326189	1:6464172-6464878
1	6465020	0.673105	0.879688	2	-1	0.5	AB	0.326189	1:6465019-6465234
1	6465387	0.75205	0.879688	2	-1	0.5	AB	0.326189	1:6465386-6465571
1	6467504	0.816236	0.879688	2	-1	0.5	AB	0.326189	1:6467503-6467676
1	6467775	0.818663	0.879688	2	-1	0.5	AB	0.326189	1:6467774-6468640
1	6468988	0.611182	0.879688	2	-1	0.5	AB	0.326189	1:6468987-6469110
1	6469183	0.931955	0.879688	2	-1	0.5	AB	0.326189	1:6469182-6469658
1	6470231	0.780363	0.879688	2	-1	0.5	AB	0.326189	1:6470230-6470440
1	6470448	0.919902	0.879688	2	-1	0.5	AB	0.326189	1:6470447-6470567
1	6470572	0.759054	0.879688	2	-1	0.5	AB	0.326189	1:6470571-6470907
1	6470909	1.06997	0.879688	2	-1	0.5	AB	0.326189	1:6470908-6471154
1	6471316	1.0693	0.879688	2	-1	0.5	AB	0.326189	1:6471315-6471685
1	6471691	1.5657	0.879688	2	-1	0.5	AB	0.326189	1:6471690-6471862
1	6472513	0.789102	0.879688	2	-1	0.5	AB	0.326189	1:6472512-6472884
1	6472979	1.04018	0.879688	2	-1	0.5	AB	0.326189	1:6472978-6473436
1	6474005	0.998174	0.879688	2	-1	0.5	AB	0.326189	1:6474004-6474216
1	6474451	0.718259	0.879688	2	-1	0.5	AB	0.326189	1:6474450-6474621
1	6475010	0.921903	0.879688	2	-1	0.5	AB	0.326189	1:6475009-6475175
1	6475408	0.779437	0.879688	2	-1	0.5	AB	0.326189	1:6475407-6475574
1	6475822	1.0283	0.879688	2	-1	0.5	AB	0.326189	1:6475821-6476051
1	6477468	1.15919	0.879688	2	-1	0.5	AB	0.326189	1:6477467-6477657
1	6496324	0.274622	0.879688	2	-1	0.5	AB	0.326189	1:6496323-6496600
1	6496701	0.851121	0.879688	2	-1	0.5	AB	0.326189	1:6496700-6497286
1	6519331	1.2893	0.879688	2	-1	0.5	AB	0.326189	1:6519330-6519522
1	6525831	0.905889	0.879688	2	-1	0.5	AB	0.326189	1:6525830-6526047
1	6526703	0.707073	0.879688	2	-1	0.5	AB	0.326189	1:6526702-6526944
1	6529002	1.4835	0.879688	2	-1	0.5	AB	0.326189	1:6529001-6529251
1	6531927	0.772749	0.879688	2	-1	0.5	AB	0.326189	1:6531926-6532162
1	6532344	0.840699	0.879688	2	-1	0.5	AB	0.326189	1:6532343-6532746
1	6533173	0.952085	0.879688	2	-1	0.5	AB	0.326189	1:6533172-6533377
1	6541813	0.761499	0.879688	2	-1	0.5	AB	0.326189	1:6541812-6542081
1	6544856	1.02127	0.879688	2	-1	0.5	AB	0.326189	1:6544855-6545190
1	6549573	0.839916	0.879688	2	-1	0.5	AB	0.326189	1:6549572-6549780
1	6550362	0.866686	0.879688	2	-1	0.5	AB	0.326189	1:6550361-6550525
1	6554104	0.827931	0.879688	2	-1	0.5	AB	0.326189	1:6554103-6554585
1	6555407	0.759649	0.879688	2	-1	0.5	AB	0.326189	1:6555406-6555571
1	6570694	0.675118	0.879688	2	-1	0.5	AB	0.326189	1:6570693-6571167
1	6574590	0.814959	0.879688	2	-1	0.5	AB	0.326189	1:6574589-6575383
1	6576383	0.833041	0.879688	2	-1	0.5	AB	0.326189	1:6576382-6576603
1	6576867	0.718652	0.879688	2	-1	0.5	AB	0.326189	1:6576866-6577073
1	6578594	0.613942	0.879688	2	-1	0.5	AB	0.326189	1:6578593-6578798
1	6578800	0.911303	0.879688	2	-1	0.5	AB	0.326189	1:6578799-6579595
1	6580623	0.784919	0.879688	2	-1	0.5	AB	0.326189	1:6580622-6580992
1	6580997	0.918507	0.879688	2	-1	0.5	AB	0.326189	1:6580996-6581375
1	6581997	1.1791	0.879688	2	-1	0.5	AB	0.326189	1:6581996-6582173
1	6582178	0.589459	0.879688	2	-1	0.5	AB	0.326189	1:6582177-6582348
1	6585869	1.08232	0.879688	2	-1	0.5	AB	0.326189	1:6585868-6586038
1	6586698	0.718607	0.879688	2	-1	0.5	AB	0.326189	1:6586697-6586817
1	6586823	0.83431	0.879688	2	-1	0.5	AB	0.326189	1:6586822-6587345
1	6587880	0.962578	0.879688	2	-1	0.5	AB	0.326189	1:6587879-6588125
1	6588129	0.962498	0.879688	2	-1	0.5	AB	0.326189	1:6588128-6588378
1	6588718	0.751164	0.879688	2	-1	0.5	AB	0.326189	1:6588717-6589182
1	6593405	0.832736	0.879688	2	-1	0.5	AB	0.326189	1:6593404-6593698
1	6594059	0.972111	0.879688	2	-1	0.5	AB	0.326189	1:6594058-6594268
1	6595306	0.886063	0.879688	2	-1	0.5	AB	0.326189	1:6595305-6595518
1	6598875	0.958338	0.879688	2	-1	0.5	AB	0.326189	1:6598874-6599432
1	6601798	1.05232	0.879688	2	-1	0.5	AB	0.326189	1:6601797-6602835
1	6614012	1.29178	0.879688	2	-1	0.5	AB	0.326189	1:6614011-6614188
1	6616619	0.61465	0.879688	2	-1	0.5	AB	0.326189	1:6616618-6616785
1	6619700	0.64871	0.879688	2	-1	0.5	AB	0.326189	1:6619699-6620108
1	6620113	0.782464	0.879688	2	-1	0.5	AB	0.326189	1:6620112-6620402
1	6621319	0.921035	0.879688	2	-1	0.5	AB	0.326189	1:6621318-6621610
1	6625045	0.74586	0.879688	2	-1	0.5	AB	0.326189	1:6625044-6625234
1	6628526	0.621361	0.879688	2	-1	0.5	AB	0.326189	1:6628525-6628907
1	6630178	1.05431	0.879688	2	-1	0.5	AB	0.326189	1:6630177-6630297
1	6630303	1.01959	0.879688	2	-1	0.5	AB	0.326189	1:6630302-6630570
1	6632209	0.546589	0.879688	2	-1	0.5	AB	0.326189	1:6632208-6632429
1	6632435	0.34398	0.879688	2	-1	0.5	AB	0.326189	1:6632434-6632642
1	6632771	0.712753	0.879688	2	-1	0.5	AB	0.326189	1:6632770-6632890
1	6634521	0.662088	0.879688	2	-1	0.5	AB	0.326189	1:6634520-6634787
1	6635465	0.757559	0.879688	2	0.50495	0.5	AB	0.326189	1:6635464-6635768
1	6636112	1.01678	0.879688	2	-1	0.5	AB	0.326189	1:6636111-6636296
1	6637246	0.903305	0.879688	2	-1	0.5	AB	0.326189	1:6637245-6637411
1	6638167	0.651556	0.879688	2	-1	0.5	AB	0.326189	1:6638166-6638539
1	6644433	0.984056	0.879688	2	0.534653	0.5	AB	0.326189	1:6644432-6644663
1	6644921	0.908975	0.879688	2	-1	0.5	AB	0.326189	1:6644920-6645126
1	6645804	0.900666	0.879688	2	-1	0.5	AB	0.326189	1:6645803-6645923
1	6645926	0.501206	0.879688	2	-1	0.5	AB	0.326189	1:6645925-6646083
1	6650976	0.663567	0.879688	2	0.532258	0.5	AB	0.326189	1:6650975-6651095
1	6652667	0.694532	0.879688	2	-1	0.5	AB	0.326189	1:6652666-6652991
1	6653754	0.864557	0.879688	2	-1	0.5	AB	0.326189	1:6653753-6654038
1	6680954	0.977885	0.879688	2	-1	0.5	AB	0.326189	1:6680953-6681200
1	6701695	0.962011	0.879688	2	-1	0.5	AB	0.326189	1:6701694-6701867
1	6785463	0.718402	0.879688	2	-1	0.5	AB	0.326189	1:6785462-6785614
1	6806944	0.538317	0.879688	2	-1	0.5	AB	0.326189	1:6806943-6807123
1	6886008	0.623408	0.879688	2	-1	0.5	AB	0.326189	1:6886007-6886320
1	7091291	1.05675	0.879688	2	-1	0.5	AB	0.326189	1:7091290-7091495
1	7141883	0.552605	0.879688	2	-1	0.5	AB	0.326189	1:7141882-7142368
1	7249460	0.83786	0.879688	2	-1	0.5	AB	0.326189	1:7249459-7249643
1	7467743	0.682455	0.879688	2	0.5625	0.5	AB	0.326189	1:7467742-7467909
1	7534812	0.931987	0.879688	2	-1	0.5	AB	0.326189	1:7534811-7534985
1	7640381	0.838736	0.879688	2	-1	0.5	AB	0.326189	1:7640380-7640560
1	7661671	1.04181	0.879688	2	-1	0.5	AB	0.326189	1:7661670-7661838
1	7663226	0.765325	0.879688	2	0.525862	0.5	AB	0.326189	1:7663225-7663638
1	7663643	0.930282	0.879688	2	0.557292	0.5	AB	0.326189	1:7663642-7665198
1	7670872	1.21148	0.879688	2	-1	0.5	AB	0.326189	1:7670871-7671046
1	7671932	0.785163	0.879688	2	-1	0.5	AB	0.326189	1:7671931-7672203
1	7677560	0.85896	0.879688	2	0.511364	0.5	AB	0.326189	1:7677559-7677741
1	7732333	1.18218	0.879688	2	-1	0.5	AB	0.326189	1:7732332-7732756
1	7736298	0.839002	0.879688	2	0.657895	0.5	AB	0.326189	1:7736297-7736649
1	7736832	0.471136	0.879688	2	-1	0.5	AB	0.326189	1:7736831-7737014
1	7737104	0.95508	0.879688	2	-1	0.5	AB	0.326189	1:7737103-7737628
1	7737910	0.728878	0.879688	2	-1	0.5	AB	0.326189	1:7737909-7738489
1	7744678	1.01791	0.879688	2	-1	0.5	AB	0.326189	1:7744677-7744973
1	7745803	0.89976	0.879688	2	-1	0.5	AB	0.326189	1:7745802-7746167
1	7747682	0.719136	0.879688	2	0.519608	0.5	AB	0.326189	1:7747681-7747879
1	7749738	1.08006	0.879688	2	-1	0.5	AB	0.326189	1:7749737-7749906
1	7750937	0.752848	0.879688	2	0.543478	0.5	AB	0.326189	1:7750936-7751143
1	7751170	0.925419	0.879688	2	-1	0.5	AB	0.326189	1:7751169-7751354
1	7755551	1.01645	0.879688	2	-1	0.5	AB	0.326189	1:7755550-7755796
1	7766298	1.42731	0.879688	2	-1	0.5	AB	0.326189	1:7766297-7766417
1	7771237	0.921313	0.879688	2	-1	0.5	AB	0.326189	1:7771236-7771447
1	7773353	0.798372	0.879688	2	-1	0.5	AB	0.326189	1:7773352-7773538
1	7779477	1.0298	0.879688	2	-1	0.5	AB	0.326189	1:7779476-7779706
1	7784869	0.823042	0.879688	2	-1	0.5	AB	0.326189	1:7784868-7785291
1	7785332	0.553144	0.879688	2	-1	0.5	AB	0.326189	1:7785331-7785572
1	7786676	1.51	0.879688	2	-1	0.5	AB	0.326189	1:7786675-7786914
1	7787310	1.59951	0.879688	2	-1	0.5	AB	0.326189	1:7787309-7787528
1	7788043	0.882329	0.879688	2	-1	0.5	AB	0.326189	1:7788042-7788305
1	7793864	1.05357	0.879688	2	-1	0.5	AB	0.326189	1:7793863-7794116
1	7798503	0.818444	0.879688	2	-1	0.5	AB	0.326189	1:7798502-7798709
1	7802988	0.647904	0.879688	2	-1	0.5	AB	0.326189	1:7802987-7803191
1	7803678	0.921156	0.879688	2	-1	0.5	AB	0.326189	1:7803677-7803853
1	7808780	0.855828	0.879688	2	-1	0.5	AB	0.326189	1:7808779-7808988
1	7810421	0.77924	0.879688	2	-1	0.5	AB	0.326189	1:7810420-7810595
1	7819276	1.0166	0.879688	2	-1	0.5	AB	0.326189	1:7819275-7819524
1	7820022	0.704549	0.879688	2	-1	0.5	AB	0.326189	1:7820021-7820256
1	7820471	0.709925	0.879688	2	-1	0.5	AB	0.326189	1:7820470-7820746
1	7826397	0.839674	0.879688	2	-1	0.5	AB	0.326189	1:7826396-7826706
1	7826960	0.88843	0.879688	2	0.53481	0.5	AB	0.326189	1:7826959-7827940
1	7829781	1.02596	0.879688	2	0.502564	0.5	AB	0.326189	1:7829780-7829910
1	7829999	0.874935	0.879688	2	0.866667	0.5	AB	0.326189	1:7829998-7830205
1	7836991	0.674371	0.879688	2	-1	0.5	AB	0.326189	1:7836990-7837176
1	7842559	0.875715	0.879688	2	-1	0.5	AB	0.326189	1:7842558-7842834
1	7846389	0.92398	0.879688	2	-1	0.5	AB	0.326189	1:7846388-7846509
1	7846679	0.721905	0.879688	2	-1	0.5	AB	0.326189	1:7846678-7846931
1	7849493	0.882079	0.879688	2	0.528736	0.5	AB	0.326189	1:7849492-7849737
1	7850775	0.561424	0.879688	2	-1	0.5	AB	0.326189	1:7850774-7850969
1	7852909	0.785703	0.879688	2	-1	0.5	AB	0.326189	1:7852908-7853101
1	7853284	0.598193	0.879688	2	-1	0.5	AB	0.326189	1:7853283-7853503
1	7920757	0.757187	0.879688	2	-1	0.5	AB	0.326189	1:7920756-7920926
1	7933143	0.741746	0.879688	2	-1	0.5	AB	0.326189	1:7933142-7933375
1	7934862	0.766798	0.879688	2	-1	0.5	AB	0.326189	1:7934861-7935177
1	7937597	1.05823	0.879688	2	-1	0.5	AB	0.326189	1:7937596-7937803
1	7938139	1.06585	0.879688	2	-1	0.5	AB	0.326189	1:7938138-7938456
1	7938709	1.0163	0.879688	2	-1	0.5	AB	0.326189	1:7938708-7938901
1	7939814	0.74379	0.879688	2	-1	0.5	AB	0.326189	1:7939813-7940034
1	7970905	0.766873	0.879688	2	-1	0.5	AB	0.326189	1:7970904-7971113
1	7984833	1.06095	0.879688	2	-1	0.5	AB	0.326189	1:7984832-7985016
1	8004486	1.01457	0.879688	2	-1	0.5	AB	0.326189	1:8004485-8004669
1	8013138	0.913833	0.879688	2	-1	0.5	AB	0.326189	1:8013137-8014449
1	8015237	0.841037	0.879688	2	-1	0.5	AB	0.326189	1:8015236-8015603
1	8318105	0.431973	0.879688	2	-1	0.5	AB	0.326189	1:8318104-8318380
1	8324227	0.659033	0.879688	2	-1	0.5	AB	0.326189	1:8324226-8324346
1	8324352	0.83287	0.879688	2	-1	0.5	AB	0.326189	1:8324351-8324516
1	8324522	1.32584	0.879688	2	-1	0.5	AB	0.326189	1:8324521-8324710
1	8325298	0.517134	0.879688	2	-1	0.5	AB	0.326189	1:8325297-8325628
1	8325778	1.05798	0.879688	2	-1	0.5	AB	0.326189	1:8325777-8325994
1	8330049	0.970878	0.879688	2	-1	0.5	AB	0.326189	1:8330048-8331038
1	8335364	1.1105	0.879688	2	0.559702	0.5	AB	0.326189	1:8335363-8335556
1	8337745	0.718848	0.879688	2	-1	0.5	AB	0.326189	1:8337744-8337966
1	8339533	1.04001	0.879688	2	-1	0.5	AB	0.326189	1:8339532-8339739
1	8343722	1.38175	0.879688	2	-1	0.5	AB	0.326189	1:8343721-8344007
1	8355020	0.752739	0.879688	2	-1	0.5	AB	0.326189	1:8355019-8355190
1	8355373	1.18452	0.879688	2	-1	0.5	AB	0.326189	1:8355372-8355641
1	8356091	0.727832	0.879688	2	-1	0.5	AB	0.326189	1:8356090-8356210
1	8358221	0.882087	0.879688	2	-1	0.5	AB	0.326189	1:8358220-8358981
1	8359818	1.02834	0.879688	2	-1	0.5	AB	0.326189	1:8359817-8360483
1	8360497	0.996029	0.879688	2	-1	0.5	AB	0.326189	1:8360496-8361514
1	8361730	1.01625	0.879688	2	-1	0.5	AB	0.326189	1:8361729-8362021
1	8362605	1.41702	0.879688	2	-1	0.5	AB	0.326189	1:8362604-8362807
1	8364078	0.97629	0.879688	2	-1	0.5	AB	0.326189	1:8364077-8364274
1	8364553	1.059	0.879688	2	-1	0.5	AB	0.326189	1:8364552-8364859
1	8365766	0.861419	0.879688	2	-1	0.5	AB	0.326189	1:8365765-8365988
1	8380694	0.636337	0.879688	2	-1	0.5	AB	0.326189	1:8380693-8381042
1	8422554	0.455348	0.879688	2	-1	0.5	AB	0.326189	1:8422553-8422831
1	8465676	0.866577	0.879688	2	-1	0.5	AB	0.326189	1:8465675-8466160
1	8494932	1.28895	0.879688	2	-1	0.5	AB	0.326189	1:8494931-8495092
1	8495095	0.903402	0.879688	2	-1	0.5	AB	0.326189	1:8495094-8495302
1	8497341	1.43275	0.879688	2	-1	0.5	AB	0.326189	1:8497340-8497575
1	8508543	0.855521	0.879688	2	-1	0.5	AB	0.326189	1:8508542-8508740
1	8525564	0.801746	0.879688	2	-1	0.5	AB	0.326189	1:8525563-8525865
1	8541204	0.911425	0.879688	2	-1	0.5	AB	0.326189	1:8541203-8541451
1	8556368	0.713668	0.879688	2	-1	0.5	AB	0.326189	1:8556367-8556570
1	8557428	0.842991	0.879688	2	-1	0.5	AB	0.326189	1:8557427-8557645
1	8614512	1.24362	0.879688	2	-1	0.5	AB	0.326189	1:8614511-8614744
1	8655868	0.938332	0.879688	2	-1	0.5	AB	0.326189	1:8655867-8656052
1	8861352	0.533618	0.879688	2	-1	0.5	AB	0.326189	1:8861351-8861623
1	8862627	0.978121	0.879688	2	-1	0.5	AB	0.326189	1:8862626-8862893
1	8862899	1.1791	0.879688	2	-1	0.5	AB	0.326189	1:8862898-8863315
1	8863834	0.958835	0.879688	2	-1	0.5	AB	0.326189	1:8863833-8864033
1	8865146	0.972244	0.879688	2	-1	0.5	AB	0.326189	1:8865145-8865426
1	8866253	0.80292	0.879688	2	-1	0.5	AB	0.326189	1:8866252-8866374
1	8866926	0.818005	0.879688	2	-1	0.5	AB	0.326189	1:8866925-8867221
1	8867852	0.887306	0.879688	2	-1	0.5	AB	0.326189	1:8867851-8867999
1	8870267	0.871761	0.879688	2	-1	0.5	AB	0.326189	1:8870266-8870460
1	8878569	0.599762	0.879688	2	-1	0.5	AB	0.326189	1:8878568-8878742
1	8945772	1.00365	0.879688	2	-1	0.5	AB	0.326189	1:8945771-8945958
1	8949226	1.21893	0.879688	2	-1	0.5	AB	0.326189	1:8949225-8949464
1	8951358	0.955175	0.879688	2	-1	0.5	AB	0.326189	1:8951357-8951806
1	8957095	0.78303	0.879688	2	-1	0.5	AB	0.326189	1:8957094-8957297
1	8962496	0.859118	0.879688	2	-1	0.5	AB	0.326189	1:8962495-8962664
1	8967477	0.698523	0.879688	2	-1	0.5	AB	0.326189	1:8967476-8967596
1	8967618	1.05749	0.879688	2	-1	0.5	AB	0.326189	1:8967617-8967837
1	8970806	0.852441	0.879688	2	-1	0.5	AB	0.326189	1:8970805-8971101
1	8974175	1.01637	0.879688	2	-1	0.5	AB	0.326189	1:8974174-8974352
1	8974520	0.879688	0.879688	2	-1	0.5	AB	0.326189	1:8974519-8974780
1	9003343	0.99734	0.879688	2	-1	0.5	AB	0.326189	1:9003342-9003514
1	9004585	1.20512	0.879688	2	-1	0.5	AB	0.326189	1:9004584-9004862
1	9007209	0.941531	0.879688	2	-1	0.5	AB	0.326189	1:9007208-9007417
1	9010033	1.33583	0.879688	2	0.527559	0.5	AB	0.326189	1:9010032-9010358
1	9013530	0.72625	0.879688	2	-1	0.5	AB	0.326189	1:9013529-9013721
1	9014532	0.73889	0.879688	2	0.521127	0.5	AB	0.326189	1:9014531-9014830
1	9015034	1.16012	0.879688	2	-1	0.5	AB	0.326189	1:9015033-9015222
1	9018254	1.004	0.879688	2	-1	0.5	AB	0.326189	1:9018253-9018456
1	9019189	1.71374	0.879688	2	-1	0.5	AB	0.326189	1:9019188-9019354
1	9022950	0.927087	0.879688	2	-1	0.5	AB	0.326189	1:9022949-9023190
1	9024914	1.32369	0.879688	2	-1	0.5	AB	0.326189	1:9024913-9025094
1	9026106	1.22376	0.879688	2	-1	0.5	AB	0.326189	1:9026105-9026378
1	9037572	0.816428	0.879688	2	-1	0.5	AB	0.326189	1:9037571-9038010
1	9038313	0.674098	0.879688	2	-1	0.5	AB	0.326189	1:9038312-9038557
1	9038716	0.480014	0.879688	2	-1	0.5	AB	0.326189	1:9038715-9038938
1	9039556	0.933202	0.879688	2	-1	0.5	AB	0.326189	1:9039555-9040169
1	9041618	0.797738	0.879688	2	-1	0.5	AB	0.326189	1:9041617-9042027
1	9047569	1.04542	0.879688	2	-1	0.5	AB	0.326189	1:9047568-9047837
1	9049035	1.16145	0.879688	2	-1	0.5	AB	0.326189	1:9049034-9049154
1	9057386	0.669531	0.879688	2	-1	0.5	AB	0.326189	1:9057385-9057738
1	9058159	1.10606	0.879688	2	-1	0.5	AB	0.326189	1:9058158-9058422
1	9069468	0.792419	0.879688	2	-1	0.5	AB	0.326189	1:9069467-9069709
1	9104364	0.893242	0.879688	2	-1	0.5	AB	0.326189	1:9104363-9104568
1	9105535	0.671836	0.879688	2	0.532895	0.5	AB	0.326189	1:9105534-9105717
1	9111004	0.877228	0.879688	2	0.528571	0.5	AB	0.326189	1:9111003-9111195
1	9111201	0.884092	0.879688	2	-1	0.5	AB	0.326189	1:9111200-9111455
1	9128219	0.921228	0.879688	2	-1	0.5	AB	0.326189	1:9128218-9129177
1	9151628	1.10126	0.879688	2	-1	0.5	AB	0.326189	1:9151627-9151795
1	9181943	0.880346	0.879688	2	-1	0.5	AB	0.326189	1:9181942-9182302
1	9239959	0.705744	0.879688	2	-1	0.5	AB	0.326189	1:9239958-9240130
1	9244941	0.88448	0.879688	2	-1	0.5	AB	0.326189	1:9244940-9245561
1	9246874	1.50524	0.879688	2	0.566083	0.5	AB	0.326189	1:9246873-9247094
1	9262000	0.871071	0.879688	2	-1	0.5	AB	0.326189	1:9261999-9262308
1	9263478	1.02137	0.879688	2	-1	0.5	AB	0.326189	1:9263477-9263656
1	9263662	0.832309	0.879688	2	-1	0.5	AB	0.326189	1:9263661-9264083
1	9264087	0.98257	0.879688	2	-1	0.5	AB	0.326189	1:9264086-9264854
1	9355901	0.936549	0.879688	2	0.519685	0.5	AB	0.326189	1:9355900-9356765
1	9367318	0.786376	0.879688	2	-1	0.5	AB	0.326189	1:9367317-9367581
1	9553718	0.620597	0.879688	2	-1	0.5	AB	0.326189	1:9553717-9553847
1	9556174	1.17873	0.879688	2	-1	0.5	AB	0.326189	1:9556173-9556408
1	9567160	0.874163	0.879688	2	-1	0.5	AB	0.326189	1:9567159-9567279
1	9567285	0.760859	0.879688	2	0.547368	0.5	AB	0.326189	1:9567284-9567530
1	9579834	1.44036	0.879688	2	-1	0.5	AB	0.326189	1:9579833-9580037
1	9582238	0.733726	0.879688	2	0.539326	0.5	AB	0.326189	1:9582237-9582357
1	9596796	0.907916	0.879688	2	-1	0.5	AB	0.326189	1:9596795-9597023
1	9598386	1.0956	0.879688	2	0.566038	0.5	AB	0.326189	1:9598385-9598595
1	9601071	1.07211	0.879688	2	-1	0.5	AB	0.326189	1:9601070-9601434
1	9602079	1.0565	0.879688	2	-1	0.5	AB	0.326189	1:9602078-9602285
1	9607555	0.940022	0.879688	2	-1	0.5	AB	0.326189	1:9607554-9607872
1	9609640	1.18748	0.879688	2	-1	0.5	AB	0.326189	1:9609639-9609941
1	9610451	1.1166	0.879688	2	-1	0.5	AB	0.326189	1:9610450-9610570
1	9610576	0.824504	0.879688	2	0.533333	0.5	AB	0.326189	1:9610575-9610824
1	9611724	0.899566	0.879688	2	-1	0.5	AB	0.326189	1:9611723-9611907
1	9612882	0.707708	0.879688	2	-1	0.5	AB	0.326189	1:9612881-9613076
1	9653701	0.48402	0.879688	2	-1	0.5	AB	0.326189	1:9653700-9653931
1	9653995	1.06773	0.879688	2	-1	0.5	AB	0.326189	1:9653994-9654441
1	9710392	1.21536	0.879688	2	-1	0.5	AB	0.326189	1:9710391-9710602
1	9715556	0.989833	0.879688	2	-1	0.5	AB	0.326189	1:9715555-9716089
1	9716954	0.844761	0.879688	2	-1	0.5	AB	0.326189	1:9716953-9717180
1	9717538	0.801156	0.879688	2	-1	0.5	AB	0.326189	1:9717537-9717752
1	9718032	0.985142	0.879688	2	-1	0.5	AB	0.326189	1:9718031-9718224
1	9718706	0.704293	0.879688	2	-1	0.5	AB	0.326189	1:9718705-9718912
1	9719860	0.897369	0.879688	2	-1	0.5	AB	0.326189	1:9719859-9720208
1	9720349	0.781569	0.879688	2	-1	0.5	AB	0.326189	1:9720348-9720901
1	9721124	0.865246	0.879688	2	-1	0.5	AB	0.326189	1:9721123-9721300
1	9721409	1.05193	0.879688	2	-1	0.5	AB	0.326189	1:9721408-9721579
1	9721744	0.934912	0.879688	2	-1	0.5	AB	0.326189	1:9721743-9722248
1	9722385	1.17136	0.879688	2	-1	0.5	AB	0.326189	1:9722384-9722564
1	9723070	0.84414	0.879688	2	-1	0.5	AB	0.326189	1:9723069-9723189
1	9723751	1.08169	0.879688	2	-1	0.5	AB	0.326189	1:9723750-9724047
1	9724053	1.87965	0.879688	2	-1	0.5	AB	0.326189	1:9724052-9724172
1	9724226	0.58035	0.879688	2	-1	0.5	AB	0.326189	1:9724225-9724345
1	9724893	0.681331	0.879688	2	-1	0.5	AB	0.326189	1:9724892-9725020
1	9726735	1.15569	0.879688	2	-1	0.5	AB	0.326189	1:9726734-9726936
1	9730547	1.69142	0.879688	2	-1	0.5	AB	0.326189	1:9730546-9730736
1	9731172	0.950547	0.879688	2	-1	0.5	AB	0.326189	1:9731171-9731427
1	9731783	0.85633	0.879688	2	-1	0.5	AB	0.326189	1:9731782-9731967
1	9733296	0.653256	0.879688	2	-1	0.5	AB	0.326189	1:9733295-9733527
1	9733988	0.84097	0.879688	2	-1	0.5	AB	0.326189	1:9733987-9734176
1	9734755	0.736981	0.879688	2	-1	0.5	AB	0.326189	1:9734754-9735202
1	9735313	0.955429	0.879688	2	-1	0.5	AB	0.326189	1:9735312-9735583
1	9735901	0.863665	0.879688	2	-1	0.5	AB	0.326189	1:9735900-9736073
1	9737417	0.84447	0.879688	2	-1	0.5	AB	0.326189	1:9737416-9737689
1	9741119	1.01237	0.879688	2	-1	0.5	AB	0.326189	1:9741118-9741397
1	9743827	0.716209	0.879688	2	-1	0.5	AB	0.326189	1:9743826-9744178
1	9744348	0.981088	0.879688	2	-1	0.5	AB	0.326189	1:9744347-9744623
1	9749321	1.01896	0.879688	2	-1	0.5	AB	0.326189	1:9749320-9749767
1	9749772	1.28479	0.879688	2	-1	0.5	AB	0.326189	1:9749771-9750073
1	9751507	0.763296	0.879688	2	-1	0.5	AB	0.326189	1:9751506-9751730
1	9755044	0.892769	0.879688	2	-1	0.5	AB	0.326189	1:9755043-9755296
1	9756453	1.00817	0.879688	2	-1	0.5	AB	0.326189	1:9756452-9756708
1	9823468	1.15196	0.879688	2	-1	0.5	AB	0.326189	1:9823467-9823649
1	9850656	0.735299	0.879688	2	-1	0.5	AB	0.326189	1:9850655-9850850
1	9871078	0.950554	0.879688	2	-1	0.5	AB	0.326189	1:9871077-9871298
1	9871946	1.05713	0.879688	2	-1	0.5	AB	0.326189	1:9871945-9872178
1	9931844	0.643307	0.879688	2	-1	0.5	AB	0.326189	1:9931843-9932033
1	9934726	0.941729	0.879688	2	-1	0.5	AB	0.326189	1:9934725-9934898
1	9935401	1.08746	0.879688	2	-1	0.5	AB	0.326189	1:9935400-9935609
1	9942519	0.825013	0.879688	2	-1	0.5	AB	0.326189	1:9942518-9942790
1	9972049	0.577914	0.879688	2	-1	0.5	AB	0.326189	1:9972048-9972220
1	9975641	0.792943	0.879688	2	-1	0.5	AB	0.326189	1:9975640-9975845
1	9981059	0.696044	0.879688	2	-1	0.5	AB	0.326189	1:9981058-9981235
1	9997229	0.895981	0.879688	2	-1	0.5	AB	0.326189	1:9997228-9997397
1	10008098	0.488096	0.879688	2	-1	0.5	AB	0.326189	1:10008097-10008315
1	10015710	0.79598	0.879688	2	-1	0.5	AB	0.326189	1:10015709-10015913
1	10033623	0.940998	0.879688	2	-1	0.5	AB	0.326189	1:10033622-10033835
1	10072066	0.88676	0.879688	2	-1	0.5	AB	0.326189	1:10072065-10072272
1	10095360	0.879452	0.879688	2	-1	0.5	AB	0.326189	1:10095359-10095626
1	10101095	1.10586	0.879688	2	-1	0.5	AB	0.326189	1:10101094-10101318
1	10102878	1.03379	0.879688	2	-1	0.5	AB	0.326189	1:10102877-10103200
1	10105497	0.868134	0.879688	2	-1	0.5	AB	0.326189	1:10105496-10105830
1	10106145	1.02005	0.879688	2	-1	0.5	AB	0.326189	1:10106144-10106525
1	10117320	0.84096	0.879688	2	-1	0.5	AB	0.326189	1:10117319-10117587
1	10119325	0.840645	0.879688	2	-1	0.5	AB	0.326189	1:10119324-10119655
1	10121976	0.917145	0.879688	2	-1	0.5	AB	0.326189	1:10121975-10122183
1	10126729	0.925874	0.879688	2	-1	0.5	AB	0.326189	1:10126728-10126919
1	10129340	0.960472	0.879688	2	-1	0.5	AB	0.326189	1:10129339-10129628
1	10130524	0.905277	0.879688	2	-1	0.5	AB	0.326189	1:10130523-10130925
1	10132376	1.27557	0.879688	2	-1	0.5	AB	0.326189	1:10132375-10132659
1	10135037	1.33338	0.879688	2	-1	0.5	AB	0.326189	1:10135036-10135209
1	10137034	0.79078	0.879688	2	-1	0.5	AB	0.326189	1:10137033-10137433
1	10144830	0.802872	0.879688	2	-1	0.5	AB	0.326189	1:10144829-10145084
1	10146945	0.838515	0.879688	2	-1	0.5	AB	0.326189	1:10146944-10147064
1	10149120	1.27946	0.879688	2	-1	0.5	AB	0.326189	1:10149119-10149296
1	10151340	0.832691	0.879688	2	-1	0.5	AB	0.326189	1:10151339-10151609
1	10158346	1.03295	0.879688	2	-1	0.5	AB	0.326189	1:10158345-10158527
1	10161073	0.882867	0.879688	2	-1	0.5	AB	0.326189	1:10161072-10161262
1	10167976	1.07012	0.879688	2	-1	0.5	AB	0.326189	1:10167975-10168243
1	10171033	0.614848	0.879688	2	-1	0.5	AB	0.326189	1:10171032-10171287
1	10178527	1.01302	0.879688	2	-1	0.5	AB	0.326189	1:10178526-10178778
1	10179327	0.877789	0.879688	2	-1	0.5	AB	0.326189	1:10179326-10179446
1	10179452	0.773935	0.879688	2	-1	0.5	AB	0.326189	1:10179451-10179571
1	10232285	1.02656	0.879688	2	-1	0.5	AB	0.326189	1:10232284-10232482
1	10256235	0.623515	0.879688	2	-1	0.5	AB	0.326189	1:10256234-10256439
1	10258482	0.687437	0.879688	2	-1	0.5	AB	0.326189	1:10258481-10258671
1	10261799	0.870212	0.879688	2	-1	0.5	AB	0.326189	1:10261798-10261918
1	10261920	0.902254	0.879688	2	-1	0.5	AB	0.326189	1:10261919-10262166
1	10267393	0.90991	0.879688	2	-1	0.5	AB	0.326189	1:10267392-10267714
1	10268076	1.21619	0.879688	2	-1	0.5	AB	0.326189	1:10268075-10268264
1	10272231	1.44294	0.879688	2	-1	0.5	AB	0.326189	1:10272230-10272505
1	10274852	0.829756	0.879688	2	1	0.5	AB	0.326189	1:10274851-10275081
1	10276291	1.02501	0.879688	2	-1	0.5	AB	0.326189	1:10276290-10276472
1	10277973	0.961372	0.879688	2	-1	0.5	AB	0.326189	1:10277972-10278163
1	10278980	0.758485	0.879688	2	-1	0.5	AB	0.326189	1:10278979-10279259
1	10282306	1.09775	0.879688	2	-1	0.5	AB	0.326189	1:10282305-10282544
1	10291997	1.51602	0.879688	2	-1	0.5	AB	0.326189	1:10291996-10292222
1	10295021	0.800436	0.879688	2	-1	0.5	AB	0.326189	1:10295020-10295201
1	10295525	0.882532	0.879688	2	-1	0.5	AB	0.326189	1:10295524-10295690
1	10296541	0.811412	0.879688	2	-1	0.5	AB	0.326189	1:10296540-10296778
1	10296864	0.810992	0.879688	2	-1	0.5	AB	0.326189	1:10296863-10297133
1	10303118	0.936017	0.879688	2	-1	0.5	AB	0.326189	1:10303117-10303539
1	10303544	0.895661	0.879688	2	-1	0.5	AB	0.326189	1:10303543-10304389
1	10304395	0.926932	0.879688	2	-1	0.5	AB	0.326189	1:10304394-10304706
1	10321683	0.790194	0.879688	2	-1	0.5	AB	0.326189	1:10321682-10321874
1	10323818	1.00958	0.879688	2	-1	0.5	AB	0.326189	1:10323817-10324198
1	10324704	0.8629	0.879688	2	-1	0.5	AB	0.326189	1:10324703-10324964
1	10326143	0.853245	0.879688	2	-1	0.5	AB	0.326189	1:10326142-10326439
1	10334420	0.955412	0.879688	2	-1	0.5	AB	0.326189	1:10334419-10334626
1	10336593	0.718651	0.879688	2	-1	0.5	AB	0.326189	1:10336592-10336855
1	10337003	0.92104	0.879688	2	-1	0.5	AB	0.326189	1:10337002-10337228
1	10337336	1.27749	0.879688	2	-1	0.5	AB	0.326189	1:10337335-10337537
1	10339749	1.17166	0.879688	2	-1	0.5	AB	0.326189	1:10339748-10339960
1	10342042	1.03666	0.879688	2	-1	0.5	AB	0.326189	1:10342041-10342211
1	10343154	1.07995	0.879688	2	-1	0.5	AB	0.326189	1:10343153-10343371
1	10345792	0.933089	0.879688	2	-1	0.5	AB	0.326189	1:10345791-10345977
1	10360835	0.758399	0.879688	2	-1	0.5	AB	0.326189	1:10360834-10361028
1	10361547	0.695601	0.879688	2	-1	0.5	AB	0.326189	1:10361546-10361902
1	10363227	1.15786	0.879688	2	-1	0.5	AB	0.326189	1:10363226-10363394
1	10365070	0.740618	0.879688	2	-1	0.5	AB	0.326189	1:10365069-10365189
1	10365333	0.79445	0.879688	2	-1	0.5	AB	0.326189	1:10365332-10365644
1	10368445	0.528621	0.879688	2	-1	0.5	AB	0.326189	1:10368444-10368636
1	10371080	0.906368	0.879688	2	-1	0.5	AB	0.326189	1:10371079-10371199
1	10374187	1.02072	0.879688	2	-1	0.5	AB	0.326189	1:10374186-10374457
1	10374821	1.24154	0.879688	2	-1	0.5	AB	0.326189	1:10374820-10375014
1	10376476	0.895702	0.879688	2	-1	0.5	AB	0.326189	1:10376475-10376704
1	10378313	0.504314	0.879688	2	-1	0.5	AB	0.326189	1:10378312-10378492
1	10398922	0.623104	0.879688	2	-1	0.5	AB	0.326189	1:10398921-10399080
1	10399519	1.05636	0.879688	2	-1	0.5	AB	0.326189	1:10399518-10399709
1	10403052	0.594571	0.879688	2	-1	0.5	AB	0.326189	1:10403051-10403237
1	10404062	0.972323	0.879688	2	-1	0.5	AB	0.326189	1:10404061-10404377
1	10407941	0.770593	0.879688	2	-1	0.5	AB	0.326189	1:10407940-10408196
1	10411508	0.989647	0.879688	2	-1	0.5	AB	0.326189	1:10411507-10411637
1	10413101	1.01413	0.879688	2	-1	0.5	AB	0.326189	1:10413100-10413456
1	10417400	1.1583	0.879688	2	-1	0.5	AB	0.326189	1:10417399-10417688
1	10419336	0.661031	0.879688	2	-1	0.5	AB	0.326189	1:10419335-10419455
1	10419461	0.707711	0.879688	2	-1	0.5	AB	0.326189	1:10419460-10419710
1	10430247	0.81427	0.879688	2	-1	0.5	AB	0.326189	1:10430246-10430635
1	10431288	0.816318	0.879688	2	-1	0.5	AB	0.326189	1:10431287-10431475
1	10433754	0.99937	0.879688	2	-1	0.5	AB	0.326189	1:10433753-10433976
1	10434630	0.932911	0.879688	2	-1	0.5	AB	0.326189	1:10434629-10434823
1	10440240	0.662925	0.879688	2	-1	0.5	AB	0.326189	1:10440239-10440359
1	10440363	0.69743	0.879688	2	-1	0.5	AB	0.326189	1:10440362-10440595
1	10450033	0.964975	0.879688	2	-1	0.5	AB	0.326189	1:10450032-10450292
1	10451331	0.746548	0.879688	2	0.535354	0.5	AB	0.326189	1:10451330-10451533
1	10461435	0.697768	0.879688	2	-1	0.5	AB	0.326189	1:10461434-10461654
1	10462870	0.750569	0.879688	2	-1	0.5	AB	0.326189	1:10462869-10463303
1	10463458	0.808901	0.879688	2	-1	0.5	AB	0.326189	1:10463457-10463665
1	10467206	0.936627	0.879688	2	-1	0.5	AB	0.326189	1:10467205-10467398
1	10469174	0.589069	0.879688	2	-1	0.5	AB	0.326189	1:10469173-10469393
1	10472315	0.853512	0.879688	2	-1	0.5	AB	0.326189	1:10472314-10472495
1	10474849	0.958806	0.879688	2	-1	0.5	AB	0.326189	1:10474848-10475041
1	10536112	0.929673	0.879688	2	0.540541	0.5	AB	0.326189	1:10536111-10536303
1	10599011	0.952737	0.879688	2	-1	0.5	AB	0.326189	1:10599010-10599511
1	10618298	0.73893	0.879688	2	0.520833	0.5	AB	0.326189	1:10618297-10618490
1	10622863	0.699548	0.879688	2	0.561644	0.5	AB	0.326189	1:10622862-10623362
1	10624115	0.952127	0.879688	2	-1	0.5	AB	0.326189	1:10624114-10624456
1	10627242	0.754168	0.879688	2	-1	0.5	AB	0.326189	1:10627241-10627425
1	10629486	0.765594	0.879688	2	-1	0.5	AB	0.326189	1:10629485-10629759
1	10629792	0.413131	0.879688	2	-1	0.5	AB	0.326189	1:10629791-10629948
1	10639271	0.806611	0.879688	2	-1	0.5	AB	0.326189	1:10639270-10640051
1	10642867	1.01451	0.879688	2	-1	0.5	AB	0.326189	1:10642866-10643031
1	10644918	0.840726	0.879688	2	-1	0.5	AB	0.326189	1:10644917-10645100
1	10646138	1.18739	0.879688	2	-1	0.5	AB	0.326189	1:10646137-10646370
1	10647810	0.922766	0.879688	2	0.545455	0.5	AB	0.326189	1:10647809-10648297
1	10649063	0.865917	0.879688	2	0.544715	0.5	AB	0.326189	1:10649062-10649407
1	10650561	0.564285	0.879688	2	-1	0.5	AB	0.326189	1:10650560-10650791
1	10650872	1.00709	0.879688	2	-1	0.5	AB	0.326189	1:10650871-10651055
1	10653031	0.797885	0.879688	2	0.573034	0.5	AB	0.326189	1:10653030-10653988
1	10653990	0.824385	0.879688	2	-1	0.5	AB	0.326189	1:10653989-10654256
1	10654434	0.520309	0.879688	2	-1	0.5	AB	0.326189	1:10654433-10654616
1	10655649	0.935306	0.879688	2	-1	0.5	AB	0.326189	1:10655648-10655816
1	10656579	0.745161	0.879688	2	-1	0.5	AB	0.326189	1:10656578-10656761
1	10658414	0.61653	0.879688	2	-1	0.5	AB	0.326189	1:10658413-10658641
1	10659647	0.949058	0.879688	2	-1	0.5	AB	0.326189	1:10659646-10659818
1	10659823	0.795844	0.879688	2	-1	0.5	AB	0.326189	1:10659822-10660583
1	10664925	0.646189	0.879688	2	0.553333	0.5	AB	0.326189	1:10664924-10665541
1	10693790	0.689936	0.879688	2	0.505051	0.5	AB	0.326189	1:10693789-10693971
1	10694271	0.534976	0.879688	2	-1	0.5	AB	0.326189	1:10694270-10694391
1	10947611	0.863492	0.879688	2	0.502008	0.5	AB	0.326189	1:10947610-10948897
1	10949662	0.694985	0.879688	2	-1	0.5	AB	0.326189	1:10949661-10949919
1	10955042	0.753966	0.879688	2	-1	0.5	AB	0.326189	1:10955041-10955219
1	10956874	0.960329	0.879688	2	0.521739	0.5	AB	0.326189	1:10956873-10957107
1	10957607	0.730445	0.879688	2	-1	0.5	AB	0.326189	1:10957606-10957788
1	10958574	1.08186	0.879688	2	-1	0.5	AB	0.326189	1:10958573-10958781
1	10964156	0.461154	0.879688	2	0.506494	0.5	AB	0.326189	1:10964155-10964321
1	10966264	0.651732	0.879688	2	-1	0.5	AB	0.326189	1:10966263-10966462
1	10976046	1.00329	0.879688	2	-1	0.5	AB	0.326189	1:10976045-10976249
1	10981895	0.490445	0.879688	2	-1	0.5	AB	0.326189	1:10981894-10982107
1	11013596	1.11834	0.879688	2	-1	0.5	AB	0.326189	1:11013595-11013800
1	11018749	1.0466	0.879688	2	-1	0.5	AB	0.326189	1:11018748-11018954
1	11022097	0.810257	0.879688	2	-1	0.5	AB	0.326189	1:11022096-11022556
1	11026902	0.961438	0.879688	2	-1	0.5	AB	0.326189	1:11026901-11027346
1	11027351	0.801904	0.879688	2	0.508197	0.5	AB	0.326189	1:11027350-11027708
1	11030106	0.519854	0.879688	2	-1	0.5	AB	0.326189	1:11030105-11030288
1	11030614	1.00699	0.879688	2	0.540984	0.5	AB	0.326189	1:11030613-11030862
1	11037672	0.652304	0.879688	2	-1	0.5	AB	0.326189	1:11037671-11037791
1	11037794	1.34429	0.879688	2	-1	0.5	AB	0.326189	1:11037793-11038045
1	11042850	0.973517	0.879688	2	-1	0.5	AB	0.326189	1:11042849-11043034
1	11043301	0.981108	0.879688	2	-1	0.5	AB	0.326189	1:11043300-11043484
1	11044809	0.772396	0.879688	2	-1	0.5	AB	0.326189	1:11044808-11045007
1	11045127	0.712682	0.879688	2	-1	0.5	AB	0.326189	1:11045126-11045695
1	11046453	0.819121	0.879688	2	-1	0.5	AB	0.326189	1:11046452-11046703
1	11046831	1.05088	0.879688	2	-1	0.5	AB	0.326189	1:11046830-11047360
1	11054819	1.04728	0.879688	2	0.575758	0.5	AB	0.326189	1:11054818-11055089
1	11055724	1.36495	0.879688	2	0.552632	0.5	AB	0.326189	1:11055723-11055958
1	11055960	1.44319	0.879688	2	-1	0.5	AB	0.326189	1:11055959-11056138
1	11056598	0.892852	0.879688	2	-1	0.5	AB	0.326189	1:11056597-11056717
1	11058694	1.12814	0.879688	2	-1	0.5	AB	0.326189	1:11058693-11058889
1	11059203	0.908678	0.879688	2	-1	0.5	AB	0.326189	1:11059202-11059383
1	11059736	0.893007	0.879688	2	-1	0.5	AB	0.326189	1:11059735-11059900
1	11066534	1.04741	0.879688	2	-1	0.5	AB	0.326189	1:11066533-11066839
1	11069562	0.940669	0.879688	2	-1	0.5	AB	0.326189	1:11069561-11069754
1	11070723	0.789189	0.879688	2	-1	0.5	AB	0.326189	1:11070722-11070982
1	11074157	1.16138	0.879688	2	-1	0.5	AB	0.326189	1:11074156-11074380
1	11076791	0.628116	0.879688	2	-1	0.5	AB	0.326189	1:11076790-11076997
1	11077360	0.665029	0.879688	2	-1	0.5	AB	0.326189	1:11077359-11077547
1	11079723	0.760597	0.879688	2	-1	0.5	AB	0.326189	1:11079722-11079860
1	11080712	0.724799	0.879688	2	-1	0.5	AB	0.326189	1:11080711-11080919
1	11081076	1.05321	0.879688	2	-1	0.5	AB	0.326189	1:11081075-11081271
1	11082622	0.724301	0.879688	2	-1	0.5	AB	0.326189	1:11082621-11082741
1	11082743	0.872341	0.879688	2	-1	0.5	AB	0.326189	1:11082742-11082936
1	11087385	0.920619	0.879688	2	-1	0.5	AB	0.326189	1:11087384-11087597
1	11087777	1.13405	0.879688	2	-1	0.5	AB	0.326189	1:11087776-11087969
1	11088037	1.157	0.879688	2	-1	0.5	AB	0.326189	1:11088036-11088227
1	11090489	0.650245	0.879688	2	-1	0.5	AB	0.326189	1:11090488-11090756
1	11091411	1.06458	0.879688	2	-1	0.5	AB	0.326189	1:11091410-11091645
1	11097993	1.00602	0.879688	2	0.521739	0.5	AB	0.326189	1:11097992-11098236
1	11099686	0.85737	0.879688	2	-1	0.5	AB	0.326189	1:11099685-11099869
1	11106937	0.888488	0.879688	2	-1	0.5	AB	0.326189	1:11106936-11107192
1	11107389	0.701184	0.879688	2	-1	0.5	AB	0.326189	1:11107388-11107655
1	11108019	0.763328	0.879688	2	-1	0.5	AB	0.326189	1:11108018-11108369
1	11109098	0.8456	0.879688	2	-1	0.5	AB	0.326189	1:11109097-11109459
1	11109477	0.666537	0.879688	2	0.623188	0.5	AB	0.326189	1:11109476-11109750
1	11111019	0.441958	0.879688	2	0.623188	0.5	AB	0.326189	1:11111018-11111177
1	11114309	0.718555	0.879688	2	-1	0.5	AB	0.326189	1:11114308-11114538
1	11114750	1.08256	0.879688	2	0.557143	0.5	AB	0.326189	1:11114749-11114989
1	11115313	1.09752	0.879688	2	-1	0.5	AB	0.326189	1:11115312-11115590
1	11121259	0.600548	0.879688	2	-1	0.5	AB	0.326189	1:11121258-11121436
1	11122001	0.725367	0.879688	2	-1	0.5	AB	0.326189	1:11122000-11122196
1	11124424	1.12632	0.879688	2	0.508475	0.5	AB	0.326189	1:11124423-11124622
1	11126659	0.827885	0.879688	2	-1	0.5	AB	0.326189	1:11126658-11126833
1	11126919	0.971888	0.879688	2	-1	0.5	AB	0.326189	1:11126918-11127189
1	11127564	1.00481	0.879688	2	-1	0.5	AB	0.326189	1:11127563-11127781
1	11128022	1.14408	0.879688	2	-1	0.5	AB	0.326189	1:11128021-11128298
1	11128449	1.04967	0.879688	2	-1	0.5	AB	0.326189	1:11128448-11128625
1	11128861	0.769651	0.879688	2	0.518987	0.5	AB	0.326189	1:11128860-11129080
1	11129583	0.838373	0.879688	2	-1	0.5	AB	0.326189	1:11129582-11129805
1	11129811	0.701232	0.879688	2	-1	0.5	AB	0.326189	1:11129810-11129963
1	11130448	0.905236	0.879688	2	0.503937	0.5	AB	0.326189	1:11130447-11130771
1	11133069	0.844833	0.879688	2	-1	0.5	AB	0.326189	1:11133068-11133300
1	11134362	1.09458	0.879688	2	-1	0.5	AB	0.326189	1:11134361-11134708
1	11139353	0.926279	0.879688	2	0.522009	0.5	AB	0.326189	1:11139352-11139700
1	11144631	0.779119	0.879688	2	-1	0.5	AB	0.326189	1:11144630-11144847
1	11144909	0.786435	0.879688	2	0.521277	0.5	AB	0.326189	1:11144908-11145148
1	11146574	1.03713	0.879688	2	-1	0.5	AB	0.326189	1:11146573-11146934
1	11150134	0.6089	0.879688	2	-1	0.5	AB	0.326189	1:11150133-11150323
1	11157004	0.772502	0.879688	2	-1	0.5	AB	0.326189	1:11157003-11157369
1	11167361	0.766271	0.879688	2	-1	0.5	AB	0.326189	1:11167360-11167556
1	11189378	0.646798	0.879688	2	-1	0.5	AB	0.326189	1:11189377-11189497
1	11189508	0.822751	0.879688	2	0.5125	0.5	AB	0.326189	1:11189507-11189968
1	11192122	0.640876	0.879688	2	-1	0.5	AB	0.326189	1:11192121-11192382
1	11193555	0.625943	0.879688	2	-1	0.5	AB	0.326189	1:11193554-11193731
1	11194340	0.810079	0.879688	2	-1	0.5	AB	0.326189	1:11194339-11194697
1	11194786	0.854037	0.879688	2	-1	0.5	AB	0.326189	1:11194785-11195160
1	11199159	0.974208	0.879688	2	-1	0.5	AB	0.326189	1:11199158-11199670
1	11204361	1.0008	0.879688	2	-1	0.5	AB	0.326189	1:11204360-11204674
1	11210641	0.426442	0.879688	2	-1	0.5	AB	0.326189	1:11210640-11210760
1	11210773	0.840384	0.879688	2	-1	0.5	AB	0.326189	1:11210772-11210942
1	11212231	1.16185	0.879688	2	-1	0.5	AB	0.326189	1:11212230-11212443
1	11212712	0.512003	0.879688	2	-1	0.5	AB	0.326189	1:11212711-11212944
1	11213424	0.91894	0.879688	2	-1	0.5	AB	0.326189	1:11213423-11213612
1	11216007	0.690687	0.879688	2	0.644068	0.5	AB	0.326189	1:11216006-11216350
1	11228507	0.774863	0.879688	2	0.541958	0.5	AB	0.326189	1:11228506-11228996
1	11230796	0.827765	0.879688	2	-1	0.5	AB	0.326189	1:11230795-11231236
1	11231258	0.524129	0.879688	2	-1	0.5	AB	0.326189	1:11231257-11231640
1	11233327	0.883957	0.879688	2	-1	0.5	AB	0.326189	1:11233326-11233515
1	11234161	1.06257	0.879688	2	-1	0.5	AB	0.326189	1:11234160-11234331
1	11237675	1.0147	0.879688	2	-1	0.5	AB	0.326189	1:11237674-11237966
1	11238307	0.595001	0.879688	2	-1	0.5	AB	0.326189	1:11238306-11238668
1	11240110	0.696521	0.879688	2	0.5	0.5	AB	0.326189	1:11240109-11240381
1	11240384	1.0303	0.879688	2	-1	0.5	AB	0.326189	1:11240383-11240680
1	11241575	0.909999	0.879688	2	0.535714	0.5	AB	0.326189	1:11241574-11241753
1	11243165	0.914008	0.879688	2	-1	0.5	AB	0.326189	1:11243164-11243351
1	11247662	1.12461	0.879688	2	-1	0.5	AB	0.326189	1:11247661-11248116
1	11253863	0.476644	0.879688	2	-1	0.5	AB	0.326189	1:11253862-11254050
1	11256035	1.09632	0.879688	2	-1	0.5	AB	0.326189	1:11256034-11256229
1	11256959	0.833693	0.879688	2	-1	0.5	AB	0.326189	1:11256958-11257223
1	11258279	0.799008	0.879688	2	-1	0.5	AB	0.326189	1:11258278-11258609
1	11259249	0.586778	0.879688	2	0.608696	0.5	AB	0.326189	1:11259248-11259597
1	11273480	0.950878	0.879688	2	-1	0.5	AB	0.326189	1:11273479-11274217
1	11285616	0.913624	0.879688	2	-1	0.5	AB	0.326189	1:11285615-11286195
1	11294676	0.858716	0.879688	2	-1	0.5	AB	0.326189	1:11294675-11294921
1	11500809	0.785671	0.879688	2	0.539683	0.5	AB	0.326189	1:11500808-11502057
1	11502699	1.09569	0.879688	2	-1	0.5	AB	0.326189	1:11502698-11502917
1	11514314	1.03396	0.879688	2	-1	0.5	AB	0.326189	1:11514313-11514510
1	11515273	0.944685	0.879688	2	0.561742	0.5	AB	0.326189	1:11515272-11515541
1	11515856	0.695557	0.879688	2	-1	0.5	AB	0.326189	1:11515855-11516190
1	11517421	0.68131	0.879688	2	-1	0.5	AB	0.326189	1:11517420-11517792
1	11519362	0.924088	0.879688	2	0.522349	0.5	AB	0.326189	1:11519361-11519583
1	11519637	0.46735	0.879688	2	-1	0.5	AB	0.326189	1:11519636-11520037
1	11520689	1.06748	0.879688	2	-1	0.5	AB	0.326189	1:11520688-11520877
1	11523916	0.880431	0.879688	2	-1	0.5	AB	0.326189	1:11523915-11524035
1	11525117	0.443229	0.879688	2	-1	0.5	AB	0.326189	1:11525116-11525286
1	11526600	0.647224	0.879688	2	-1	0.5	AB	0.326189	1:11526599-11526806
1	11529319	0.885592	0.879688	2	0.569337	0.5	AB	0.326189	1:11529318-11529984
1	11530832	1.01795	0.879688	2	-1	0.5	AB	0.326189	1:11530831-11531022
1	11531387	0.806404	0.879688	2	-1	0.5	AB	0.326189	1:11531386-11531709
1	11533702	1.02538	0.879688	2	-1	0.5	AB	0.326189	1:11533701-11533874
1	11534338	0.995405	0.879688	2	-1	0.5	AB	0.326189	1:11534337-11534540
1	11534747	1.21102	0.879688	2	-1	0.5	AB	0.326189	1:11534746-11535122
1	11535459	0.834687	0.879688	2	-1	0.5	AB	0.326189	1:11535458-11535623
1	11536378	0.932252	0.879688	2	0.558442	0.5	AB	0.326189	1:11536377-11536542
1	11536545	1.35507	0.879688	2	-1	0.5	AB	0.326189	1:11536544-11536770
1	11648190	0.644085	0.879688	2	-1	0.5	AB	0.326189	1:11648189-11648444
1	11648621	0.687632	0.879688	2	0.507353	0.5	AB	0.326189	1:11648620-11648854
1	11649774	0.567139	0.879688	2	-1	0.5	AB	0.326189	1:11649773-11650053
1	11650417	0.947757	0.879688	2	-1	0.5	AB	0.326189	1:11650416-11650940
1	11654085	1.41172	0.879688	2	-1	0.5	AB	0.326189	1:11654084-11654388
1	11655753	1.11417	0.879688	2	-1	0.5	AB	0.326189	1:11655752-11655882
1	11658233	0.928689	0.879688	2	-1	0.5	AB	0.326189	1:11658232-11658653
1	11658658	1.35679	0.879688	2	-1	0.5	AB	0.326189	1:11658657-11658863
1	11661136	1.22884	0.879688	2	-1	0.5	AB	0.326189	1:11661135-11661347
1	11668607	1.05791	0.879688	2	-1	0.5	AB	0.326189	1:11668606-11668736
1	11671198	0.966162	0.879688	2	-1	0.5	AB	0.326189	1:11671197-11671479
1	11671912	0.776231	0.879688	2	-1	0.5	AB	0.326189	1:11671911-11672102
1	11673277	0.94364	0.879688	2	-1	0.5	AB	0.326189	1:11673276-11673455
1	11673608	1.01005	0.879688	2	-1	0.5	AB	0.326189	1:11673607-11673727
1	11673731	0.706304	0.879688	2	-1	0.5	AB	0.326189	1:11673730-11673910
1	11674731	0.783909	0.879688	2	-1	0.5	AB	0.326189	1:11674730-11674902
1	11675001	1.15479	0.879688	2	-1	0.5	AB	0.326189	1:11675000-11675196
1	11675600	0.853286	0.879688	2	-1	0.5	AB	0.326189	1:11675599-11676046
1	11676837	0.648161	0.879688	2	-1	0.5	AB	0.326189	1:11676836-11677001
1	11680291	0.854505	0.879688	2	-1	0.5	AB	0.326189	1:11680290-11680601
1	11706224	0.576411	0.879688	2	-1	0.5	AB	0.326189	1:11706223-11706353
1	11706439	0.844995	0.879688	2	-1	0.5	AB	0.326189	1:11706438-11706789
1	11709268	0.879436	0.879688	2	-1	0.5	AB	0.326189	1:11709267-11709387
1	11709393	1.53551	0.879688	2	-1	0.5	AB	0.326189	1:11709392-11709512
1	11711786	1.3524	0.879688	2	-1	0.5	AB	0.326189	1:11711785-11711905
1	11711911	0.833611	0.879688	2	0.584	0.5	AB	0.326189	1:11711910-11712073
1	11712092	0.65256	0.879688	2	-1	0.5	AB	0.326189	1:11712091-11712211
1	11712262	0.566714	0.879688	2	0.530973	0.5	AB	0.326189	1:11712261-11712433
1	11715103	0.597511	0.879688	2	-1	0.5	AB	0.326189	1:11715102-11715288
1	11719518	1.06362	0.879688	2	-1	0.5	AB	0.326189	1:11719517-11719657
1	11722303	0.660672	0.879688	2	-1	0.5	AB	0.326189	1:11722302-11722811
1	11736135	0.624731	0.879688	2	-1	0.5	AB	0.326189	1:11736134-11736383
1	11744506	0.980132	0.879688	2	-1	0.5	AB	0.326189	1:11744505-11744630
1	11745752	1.14995	0.879688	2	-1	0.5	AB	0.326189	1:11745751-11745925
1	11746022	0.848215	0.879688	2	-1	0.5	AB	0.326189	1:11746021-11746303
1	11747338	1.24693	0.879688	2	-1	0.5	AB	0.326189	1:11747337-11747544
1	11748378	0.977878	0.879688	2	-1	0.5	AB	0.326189	1:11748377-11748576
1	11750018	0.930051	0.879688	2	-1	0.5	AB	0.326189	1:11750017-11750137
1	11761806	0.895772	0.879688	2	-1	0.5	AB	0.326189	1:11761805-11762155
1	11762158	0.896142	0.879688	2	-1	0.5	AB	0.326189	1:11762157-11762352
1	11764236	0.678292	0.879688	2	-1	0.5	AB	0.326189	1:11764235-11764455
1	11765789	0.88835	0.879688	2	0.57764	0.5	AB	0.326189	1:11765788-11766853
1	11766857	1.08065	0.879688	2	0.711111	0.5	AB	0.326189	1:11766856-11767300
1	11768084	0.810301	0.879688	2	0.566265	0.5	AB	0.326189	1:11768083-11768464
1	11768905	0.709826	0.879688	2	-1	0.5	AB	0.326189	1:11768904-11769092
1	11771457	1.02822	0.879688	2	-1	0.5	AB	0.326189	1:11771456-11771629
1	11771942	0.818168	0.879688	2	-1	0.5	AB	0.326189	1:11771941-11772210
1	11775381	1.07736	0.879688	2	-1	0.5	AB	0.326189	1:11775380-11775724
1	11776392	0.699329	0.879688	2	-1	0.5	AB	0.326189	1:11776391-11776758
1	11778636	0.929771	0.879688	2	-1	0.5	AB	0.326189	1:11778635-11779230
1	11779667	1.33459	0.879688	2	-1	0.5	AB	0.326189	1:11779666-11779955
1	11782023	0.68841	0.879688	2	-1	0.5	AB	0.326189	1:11782022-11782305
1	11784124	0.880961	0.879688	2	-1	0.5	AB	0.326189	1:11784123-11784682
1	11785095	0.93715	0.879688	2	-1	0.5	AB	0.326189	1:11785094-11785318
1	11787360	0.7902	0.879688	2	-1	0.5	AB	0.326189	1:11787359-11787479
1	11787483	0.84756	0.879688	2	-1	0.5	AB	0.326189	1:11787482-11787713
1	11787750	0.830629	0.879688	2	-1	0.5	AB	0.326189	1:11787749-11788333
1	11788338	0.773364	0.879688	2	-1	0.5	AB	0.326189	1:11788337-11788534
1	11788613	1.54339	0.879688	2	-1	0.5	AB	0.326189	1:11788612-11788846
1	11789224	0.763346	0.879688	2	-1	0.5	AB	0.326189	1:11789223-11789361
1	11790703	0.837318	0.879688	2	-1	0.5	AB	0.326189	1:11790702-11790878
1	11793898	0.96811	0.879688	2	-1	0.5	AB	0.326189	1:11793897-11794089
1	11794340	0.649741	0.879688	2	-1	0.5	AB	0.326189	1:11794339-11794510
1	11794602	0.815502	0.879688	2	-1	0.5	AB	0.326189	1:11794601-11794856
1	11795103	0.725683	0.879688	2	-1	0.5	AB	0.326189	1:11795102-11795372
1	11796200	0.726946	0.879688	2	-1	0.5	AB	0.326189	1:11796199-11796368
1	11800194	1.02258	0.879688	2	-1	0.5	AB	0.326189	1:11800193-11800536
1	11800993	0.93546	0.879688	2	-1	0.5	AB	0.326189	1:11800992-11801479
1	11802859	1.15466	0.879688	2	-1	0.5	AB	0.326189	1:11802858-11803138
1	11803402	0.720809	0.879688	2	-1	0.5	AB	0.326189	1:11803401-11803619
1	11806146	1.00232	0.879688	2	-1	0.5	AB	0.326189	1:11806145-11806356
1	11807026	1.15317	0.879688	2	-1	0.5	AB	0.326189	1:11807025-11807235
1	11815761	0.8768	0.879688	2	-1	0.5	AB	0.326189	1:11815760-11816104
1	11816448	0.958855	0.879688	2	-1	0.5	AB	0.326189	1:11816447-11816689
1	11819425	0.601564	0.879688	2	-1	0.5	AB	0.326189	1:11819424-11819623
1	11820260	1.16786	0.879688	2	-1	0.5	AB	0.326189	1:11820259-11820464
1	11822700	0.816184	0.879688	2	-1	0.5	AB	0.326189	1:11822699-11822970
1	11823726	0.872419	0.879688	2	-1	0.5	AB	0.326189	1:11823725-11823924
1	11824357	1.00482	0.879688	2	-1	0.5	AB	0.326189	1:11824356-11824739
1	11826118	0.617887	0.879688	2	-1	0.5	AB	0.326189	1:11826117-11826295
1	11826998	0.57919	0.879688	2	-1	0.5	AB	0.326189	1:11826997-11827381
1	11828051	0.759925	0.879688	2	-1	0.5	AB	0.326189	1:11828050-11828275
1	11828386	0.958159	0.879688	2	-1	0.5	AB	0.326189	1:11828385-11828586
1	11829126	0.958759	0.879688	2	-1	0.5	AB	0.326189	1:11829125-11829514
1	11833427	0.39584	0.879688	2	-1	0.5	AB	0.326189	1:11833426-11833620
1	11833863	0.812584	0.879688	2	-1	0.5	AB	0.326189	1:11833862-11834036
1	11834123	0.756482	0.879688	2	-1	0.5	AB	0.326189	1:11834122-11834660
1	11835998	0.986643	0.879688	2	-1	0.5	AB	0.326189	1:11835997-11836195
1	11836897	0.818847	0.879688	2	-1	0.5	AB	0.326189	1:11836896-11837163
1	11837280	1.30609	0.879688	2	-1	0.5	AB	0.326189	1:11837279-11837552
1	11838353	0.865463	0.879688	2	-1	0.5	AB	0.326189	1:11838352-11839042
1	11840042	0.896448	0.879688	2	-1	0.5	AB	0.326189	1:11840041-11840225
1	11845948	0.58295	0.879688	2	-1	0.5	AB	0.326189	1:11845947-11846115
1	11847045	0.929525	0.879688	2	-1	0.5	AB	0.326189	1:11847044-11847335
1	11847339	0.888664	0.879688	2	-1	0.5	AB	0.326189	1:11847338-11847676
1	11857495	0.865081	0.879688	2	-1	0.5	AB	0.326189	1:11857494-11857716
1	11858209	0.948275	0.879688	2	-1	0.5	AB	0.326189	1:11858208-11858485
1	11858671	0.893775	0.879688	2	-1	0.5	AB	0.326189	1:11858670-11858791
1	11922495	1.05346	0.879688	2	-1	0.5	AB	0.326189	1:11922494-11922623
1	11922672	0.886324	0.879688	2	-1	0.5	AB	0.326189	1:11922671-11923519
1	11925113	0.92136	0.879688	2	-1	0.5	AB	0.326189	1:11925112-11925317
1	11925320	0.961108	0.879688	2	-1	0.5	AB	0.326189	1:11925319-11925745
1	11925958	0.835908	0.879688	2	-1	0.5	AB	0.326189	1:11925957-11926078
1	11934717	0.710474	0.879688	2	-1	0.5	AB	0.326189	1:11934716-11935153
1	11944450	0.869991	0.879688	2	-1	0.5	AB	0.326189	1:11944449-11944681
1	11947948	0.756729	0.879688	2	-1	0.5	AB	0.326189	1:11947947-11948234
1	11949791	1.23977	0.879688	2	-1	0.5	AB	0.326189	1:11949790-11950065
1	11950333	0.682787	0.879688	2	-1	0.5	AB	0.326189	1:11950332-11950510
1	11952479	1.07476	0.879688	2	-1	0.5	AB	0.326189	1:11952478-11952743
1	11954474	0.792077	0.879688	2	-1	0.5	AB	0.326189	1:11954473-11954664
1	11956929	1.43865	0.879688	2	-1	0.5	AB	0.326189	1:11956928-11957048
1	11957053	0.729234	0.879688	2	-1	0.5	AB	0.326189	1:11957052-11957422
1	11957815	0.87456	0.879688	2	-1	0.5	AB	0.326189	1:11957814-11958137
1	11958537	0.953082	0.879688	2	-1	0.5	AB	0.326189	1:11958536-11958734
1	11963381	0.768101	0.879688	2	-1	0.5	AB	0.326189	1:11963380-11963641
1	11964109	0.78569	0.879688	2	-1	0.5	AB	0.326189	1:11964108-11964284
1	11964570	0.756435	0.879688	2	-1	0.5	AB	0.326189	1:11964569-11964758
1	11965452	0.828463	0.879688	2	-1	0.5	AB	0.326189	1:11965451-11965861
1	11966171	0.768637	0.879688	2	-1	0.5	AB	0.326189	1:11966170-11966346
1	11966920	1.30025	0.879688	2	-1	0.5	AB	0.326189	1:11966919-11967115
1	11970627	0.799695	0.879688	2	-1	0.5	AB	0.326189	1:11970626-11970809
1	11972629	0.908586	0.879688	2	-1	0.5	AB	0.326189	1:11972628-11973008
1	11974632	0.998254	0.879688	2	-1	0.5	AB	0.326189	1:11974631-11974845
1	11989124	0.781634	0.879688	2	-1	0.5	AB	0.326189	1:11989123-11989303
1	11992533	0.775299	0.879688	2	-1	0.5	AB	0.326189	1:11992532-11992704
1	11996086	0.855618	0.879688	2	-1	0.5	AB	0.326189	1:11996085-11996287
1	11997315	0.833224	0.879688	2	-1	0.5	AB	0.326189	1:11997314-11997493
1	11998543	0.713077	0.879688	2	-1	0.5	AB	0.326189	1:11998542-11998893
1	11998895	0.827035	0.879688	2	-1	0.5	AB	0.326189	1:11998894-11999089
1	12001413	0.926317	0.879688	2	-1	0.5	AB	0.326189	1:12001412-12001852
1	12003959	0.570854	0.879688	2	-1	0.5	AB	0.326189	1:12003958-12004250
1	12004458	0.900136	0.879688	2	-1	0.5	AB	0.326189	1:12004457-12004667
1	12004795	0.962071	0.879688	2	-1	0.5	AB	0.326189	1:12004794-12004914
1	12005677	1.37487	0.879688	2	-1	0.5	AB	0.326189	1:12005676-12005864
1	12006517	0.576334	0.879688	2	-1	0.5	AB	0.326189	1:12006516-12006732
1	12007100	0.859307	0.879688	2	-1	0.5	AB	0.326189	1:12007099-12007290
1	12009593	1.00645	0.879688	2	-1	0.5	AB	0.326189	1:12009592-12009763
1	12013289	1.26894	0.879688	2	-1	0.5	AB	0.326189	1:12013288-12013468
1	12021703	0.847427	0.879688	2	-1	0.5	AB	0.326189	1:12021702-12021977
1	12022105	0.981416	0.879688	2	-1	0.5	AB	0.326189	1:12022104-12022515
1	12029018	0.822266	0.879688	2	-1	0.5	AB	0.326189	1:12029017-12029196
1	12029201	0.598688	0.879688	2	-1	0.5	AB	0.326189	1:12029200-12029468
1	12029721	0.9136	0.879688	2	-1	0.5	AB	0.326189	1:12029720-12029840
1	12029842	0.871471	0.879688	2	-1	0.5	AB	0.326189	1:12029841-12030299
1	12031212	0.767984	0.879688	2	-1	0.5	AB	0.326189	1:12031211-12031400
1	12031593	0.818444	0.879688	2	-1	0.5	AB	0.326189	1:12031592-12031817
1	12063572	1.01336	0.879688	2	-1	0.5	AB	0.326189	1:12063571-12063852
1	12084167	0.837884	0.879688	2	-1	0.5	AB	0.326189	1:12084166-12084695
1	12096944	0.880432	0.879688	2	-1	0.5	AB	0.326189	1:12096943-12097196
1	12104406	0.852232	0.879688	2	-1	0.5	AB	0.326189	1:12104405-12104589
1	12109471	1.12985	0.879688	2	-1	0.5	AB	0.326189	1:12109470-12109693
1	12109953	1.18344	0.879688	2	-1	0.5	AB	0.326189	1:12109952-12110072
1	12110079	1.05512	0.879688	2	-1	0.5	AB	0.326189	1:12110078-12110414
1	12111874	0.930014	0.879688	2	-1	0.5	AB	0.326189	1:12111873-12111993
1	12111995	1.13195	0.879688	2	-1	0.5	AB	0.326189	1:12111994-12112114
1	12115582	0.981807	0.879688	2	-1	0.5	AB	0.326189	1:12115581-12115760
1	12123130	0.587458	0.879688	2	-1	0.5	AB	0.326189	1:12123129-12123373
1	12123572	0.776144	0.879688	2	-1	0.5	AB	0.326189	1:12123571-12123840
1	12125938	0.981792	0.879688	2	-1	0.5	AB	0.326189	1:12125937-12126235
1	12135556	1.23407	0.879688	2	-1	0.5	AB	0.326189	1:12135555-12135747
1	12138250	0.59472	0.879688	2	-1	0.5	AB	0.326189	1:12138249-12138369
1	12138375	1.30883	0.879688	2	-1	0.5	AB	0.326189	1:12138374-12138672
1	12142214	0.82252	0.879688	2	-1	0.5	AB	0.326189	1:12142213-12142546
1	12166911	1.00391	0.879688	2	-1	0.5	AB	0.326189	1:12166910-12167099
1	12167461	0.950872	0.879688	2	-1	0.5	AB	0.326189	1:12167460-12167677
1	12188694	0.968517	0.879688	2	0.596774	0.5	AB	0.326189	1:12188693-12188887
1	12190863	0.795394	0.879688	2	-1	0.5	AB	0.326189	1:12190862-12191063
1	12191672	0.763352	0.879688	2	0.5625	0.5	AB	0.326189	1:12191671-12191862
1	12192331	1.23477	0.879688	2	-1	0.5	AB	0.326189	1:12192330-12192509
1	12192863	0.772506	0.879688	2	0.575	0.5	AB	0.326189	1:12192862-12193284
1	12193895	0.831996	0.879688	2	-1	0.5	AB	0.326189	1:12193894-12194101
1	12194475	1.16724	0.879688	2	-1	0.5	AB	0.326189	1:12194474-12194664
1	12201761	0.950815	0.879688	2	0.566667	0.5	AB	0.326189	1:12201760-12202113
1	12206691	0.785825	0.879688	2	-1	0.5	AB	0.326189	1:12206690-12206975
1	12244256	0.878112	0.879688	2	-1	0.5	AB	0.326189	1:12244255-12244632
1	12249225	0.876692	0.879688	2	-1	0.5	AB	0.326189	1:12249224-12249493
1	12253691	0.709277	0.879688	2	-1	0.5	AB	0.326189	1:12253690-12253859
1	12256187	0.892238	0.879688	2	-1	0.5	AB	0.326189	1:12256186-12256621
1	12257963	0.640462	0.879688	2	-1	0.5	AB	0.326189	1:12257962-12258188
1	12261005	1.02719	0.879688	2	-1	0.5	AB	0.326189	1:12261004-12261239
1	12261873	0.933206	0.879688	2	-1	0.5	AB	0.326189	1:12261872-12262070
1	12266880	0.805292	0.879688	2	-1	0.5	AB	0.326189	1:12266879-12267061
1	12267710	0.810397	0.879688	2	-1	0.5	AB	0.326189	1:12267709-12267914
1	12268649	0.747529	0.879688	2	-1	0.5	AB	0.326189	1:12268648-12268895
1	12270957	0.518814	0.879688	2	-1	0.5	AB	0.326189	1:12270956-12271207
1	12275766	0.954502	0.879688	2	-1	0.5	AB	0.326189	1:12275765-12275929
1	12275934	0.699803	0.879688	2	-1	0.5	AB	0.326189	1:12275933-12276438
1	12276444	1.04494	0.879688	2	-1	0.5	AB	0.326189	1:12276443-12276694
1	12276697	1.16147	0.879688	2	-1	0.5	AB	0.326189	1:12276696-12277459
1	12277463	0.945849	0.879688	2	-1	0.5	AB	0.326189	1:12277462-12278108
1	12282816	0.910892	0.879688	2	-1	0.5	AB	0.326189	1:12282815-12283323
1	12283328	1.04099	0.879688	2	-1	0.5	AB	0.326189	1:12283327-12283495
1	12283498	0.51609	0.879688	2	-1	0.5	AB	0.326189	1:12283497-12283662
1	12288152	0.920927	0.879688	2	-1	0.5	AB	0.326189	1:12288151-12288389
1	12290917	0.720679	0.879688	2	-1	0.5	AB	0.326189	1:12290916-12291153
1	12293435	0.913317	0.879688	2	-1	0.5	AB	0.326189	1:12293434-12293816
1	12304383	0.876006	0.879688	2	-1	0.5	AB	0.326189	1:12304382-12304874
1	12308476	0.715085	0.879688	2	-1	0.5	AB	0.326189	1:12308475-12308596
1	12311491	1.05169	0.879688	2	-1	0.5	AB	0.326189	1:12311490-12311683
1	12311731	0.999701	0.879688	2	-1	0.5	AB	0.326189	1:12311730-12311930
1	12314114	0.482106	0.879688	2	-1	0.5	AB	0.326189	1:12314113-12314285
1	12318114	1.23258	0.879688	2	-1	0.5	AB	0.326189	1:12318113-12318476
1	12319502	0.645881	0.879688	2	-1	0.5	AB	0.326189	1:12319501-12319720
1	12321651	0.946033	0.879688	2	-1	0.5	AB	0.326189	1:12321650-12322044
1	12322524	0.929161	0.879688	2	-1	0.5	AB	0.326189	1:12322523-12322799
1	12323675	0.449166	0.879688	2	-1	0.5	AB	0.326189	1:12323674-12323864
1	12327511	1.04885	0.879688	2	-1	0.5	AB	0.326189	1:12327510-12327922
1	12329686	0.713052	0.879688	2	-1	0.5	AB	0.326189	1:12329685-12329925
1	12333020	1.11814	0.879688	2	-1	0.5	AB	0.326189	1:12333019-12333139
1	12333146	0.761132	0.879688	2	-1	0.5	AB	0.326189	1:12333145-12333397
1	12335688	1.33717	0.879688	2	-1	0.5	AB	0.326189	1:12335687-12335885
1	12338182	1.14672	0.879688	2	-1	0.5	AB	0.326189	1:12338181-12338351
1	12341679	0.900663	0.879688	2	-1	0.5	AB	0.326189	1:12341678-12342063
1	12345392	0.771952	0.879688	2	-1	0.5	AB	0.326189	1:12345391-12345572
1	12346510	0.978482	0.879688	2	-1	0.5	AB	0.326189	1:12346509-12346718
1	12348764	0.949138	0.879688	2	-1	0.5	AB	0.326189	1:12348763-12349000
1	12353996	0.833364	0.879688	2	-1	0.5	AB	0.326189	1:12353995-12354273
1	12356340	1.09435	0.879688	2	-1	0.5	AB	0.326189	1:12356339-12356591
1	12358248	1.0303	0.879688	2	-1	0.5	AB	0.326189	1:12358247-12358601
1	12362721	0.792146	0.879688	2	-1	0.5	AB	0.326189	1:12362720-12362944
1	12363004	1.00293	0.879688	2	-1	0.5	AB	0.326189	1:12363003-12363238
1	12368459	0.687976	0.879688	2	-1	0.5	AB	0.326189	1:12368458-12368647
1	12369384	0.957766	0.879688	2	-1	0.5	AB	0.326189	1:12369383-12369672
1	12378407	0.673129	0.879688	2	-1	0.5	AB	0.326189	1:12378406-12378658
1	12379364	0.834643	0.879688	2	-1	0.5	AB	0.326189	1:12379363-12379699
1	12382976	1.06318	0.879688	2	-1	0.5	AB	0.326189	1:12382975-12383206
1	12385205	0.907988	0.879688	2	-1	0.5	AB	0.326189	1:12385204-12385389
1	12386176	0.768716	0.879688	2	-1	0.5	AB	0.326189	1:12386175-12386343
1	12400115	0.720411	0.879688	2	-1	0.5	AB	0.326189	1:12400114-12400333
1	12401553	0.738109	0.879688	2	-1	0.5	AB	0.326189	1:12401552-12401896
1	12415067	0.720035	0.879688	2	-1	0.5	AB	0.326189	1:12415066-12415268
1	12416601	0.965494	0.879688	2	-1	0.5	AB	0.326189	1:12416600-12416852
1	12455942	0.536148	0.879688	2	-1	0.5	AB	0.326189	1:12455941-12456106
1	12460144	0.872998	0.879688	2	-1	0.5	AB	0.326189	1:12460143-12460356
1	12478603	1.23738	0.879688	2	-1	0.5	AB	0.326189	1:12478602-12478880
1	12497413	0.321299	0.879688	2	-1	0.5	AB	0.326189	1:12497412-12497640
1	12506796	0.891335	0.879688	2	-1	0.5	AB	0.326189	1:12506795-12507058
1	12507169	1.07731	0.879688	2	-1	0.5	AB	0.326189	1:12507168-12507298
1	12508832	0.783034	0.879688	2	-1	0.5	AB	0.326189	1:12508831-12509020
1	12568291	0.882598	0.879688	2	-1	0.5	AB	0.326189	1:12568290-12568478
1	12572689	1.03821	0.879688	2	-1	0.5	AB	0.326189	1:12572688-12572808
1	12572813	0.928152	0.879688	2	-1	0.5	AB	0.326189	1:12572812-12572998
1	12578678	0.920267	0.879688	2	-1	0.5	AB	0.326189	1:12578677-12579428
1	12580408	0.986702	0.879688	2	-1	0.5	AB	0.326189	1:12580407-12580802
1	12617199	0.868273	0.879688	2	-1	0.5	AB	0.326189	1:12617198-12617413
1	12644586	0.864651	0.879688	2	-1	0.5	AB	0.326189	1:12644585-12644787
1	12651109	0.884434	0.879688	2	-1	0.5	AB	0.326189	1:12651108-12651280
1	12661751	0.815972	0.879688	2	-1	0.5	AB	0.326189	1:12661750-12662116
1	12665911	0.889611	0.879688	2	-1	0.5	AB	0.326189	1:12665910-12666112
1	12666114	0.891182	0.879688	2	-1	0.5	AB	0.326189	1:12666113-12666368
1	12666373	0.726583	0.879688	2	-1	0.5	AB	0.326189	1:12666372-12666720
1	12716212	0.849123	0.879688	2	-1	0.5	AB	0.326189	1:12716211-12716573
1	12719418	0.468391	0.879688	2	-1	0.5	AB	0.326189	1:12719417-12719626
1	12720767	0.956291	0.879688	2	-1	0.5	AB	0.326189	1:12720766-12720966
1	12725088	0.864278	0.879688	2	-1	0.5	AB	0.326189	1:12725087-12726008
1	12746382	0.506655	0.879688	2	-1	0.5	AB	0.326189	1:12746381-12746550
1	12755632	0.88596	0.879688	2	-1	0.5	AB	0.326189	1:12755631-12755800
1	12759274	0.819213	0.879688	2	-1	0.5	AB	0.326189	1:12759273-12759549
1	12760710	0.86461	0.879688	2	-1	0.5	AB	0.326189	1:12760709-12760903
1	12774707	0.689069	0.879688	2	-1	0.5	AB	0.326189	1:12774706-12774912
1	12775555	1.62871	0.879688	2	-1	0.5	AB	0.326189	1:12775554-12775721
1	12775796	0.886036	0.879688	2	-1	0.5	AB	0.326189	1:12775795-12776065
1	12777050	1.10463	0.879688	2	-1	0.5	AB	0.326189	1:12777049-12777317
1	12777388	0.712152	0.879688	2	-1	0.5	AB	0.326189	1:12777387-12777679
1	12793166	1.08723	0.879688	2	-1	0.5	AB	0.326189	1:12793165-12793456
1	12793921	0.872754	0.879688	2	-1	0.5	AB	0.326189	1:12793920-12794113
1	12794119	0.862887	0.879688	2	0.545806	0.5	AB	0.326189	1:12794118-12794408
1	12795394	0.953978	0.879688	2	-1	0.5	AB	0.326189	1:12795393-12795844
1	12824924	0.737833	0.879688	2	0.960005	0.5	AB	0.326189	1:12824923-12825529
1	12827278	0.907102	0.879688	2	0.972962	0.5	AB	0.326189	1:12827277-12827874
1	12828475	1.22557	0.879688	2	-1	0.5	AB	0.326189	1:12828474-12828741
1	12838701	0.902458	0.879688	2	0.546154	0.5	AB	0.326189	1:12838700-12838892
1	12847468	0.875969	0.879688	2	-1	0.5	AB	0.326189	1:12847467-12847653
1	12847806	0.879115	0.879688	2	0.518869	0.5	AB	0.326189	1:12847805-12847984
1	12848008	0.917821	0.879688	2	-1	0.5	AB	0.326189	1:12848007-12848185
1	12848211	0.899375	0.879688	2	-1	0.5	AB	0.326189	1:12848210-12848360
1	12859049	0.846065	0.879688	2	-1	0.5	AB	0.326189	1:12859048-12859247
1	12859622	0.739748	0.879688	2	-1	0.5	AB	0.326189	1:12859621-12859891
1	12859897	0.731709	0.879688	2	-1	0.5	AB	0.326189	1:12859896-12860188
1	12861183	0.808368	0.879688	2	0.928571	0.5	AB	0.326189	1:12861182-12861627
1	12879530	0.661139	0.879688	2	0.948454	0.5	AB	0.326189	1:12879529-12880131
1	12881883	0.749855	0.879688	2	-1	0.5	AB	0.326189	1:12881882-12882519
1	12883080	1.32613	0.879688	2	-1	0.5	AB	0.326189	1:12883079-12883340
1	12892863	0.806126	0.879688	2	0.956386	0.5	AB	0.326189	1:12892862-12893407
1	12894600	0.705566	0.879688	2	0.600374	0.5	AB	0.326189	1:12894599-12895216
1	12895586	0.445134	0.879688	2	0.830189	0.5	AB	0.326189	1:12895585-12895799
1	12917751	0.795747	0.879688	2	-1	0.5	AB	0.326189	1:12917750-12918001
1	12918304	0.600569	0.879688	2	-1	0.5	AB	0.326189	1:12918303-12918919
1	12919895	0.741796	0.879688	2	-1	0.5	AB	0.326189	1:12919894-12920385
1	12927982	0.531398	0.879688	2	0.762826	0.5	AB	0.326189	1:12927981-12928191
1	12938637	0.746531	0.879688	2	0.734767	0.5	AB	0.326189	1:12938636-12939262
1	12942170	0.764093	0.879688	2	0.793421	0.5	AB	0.326189	1:12942169-12942476
1	13004986	0.877078	0.879688	2	0.77022	0.5	AB	0.326189	1:13004985-13005644
1	13049833	0.967693	0.879688	2	0.960784	0.5	AB	0.326189	1:13049832-13050047
1	13076965	0.803635	0.879688	2	-1	0.5	AB	0.326189	1:13076964-13077566
1	13115517	0.36512	0.879688	2	-1	0.5	AB	0.326189	1:13115516-13115636
1	13115642	0.90773	0.879688	2	-1	0.5	AB	0.326189	1:13115641-13115764
1	13115932	0.890236	0.879688	2	-1	0.5	AB	0.326189	1:13115931-13116095
1	13116119	0.704405	0.879688	2	-1	0.5	AB	0.326189	1:13116118-13116296
1	13116322	0.839096	0.879688	2	-1	0.5	AB	0.326189	1:13116321-13116471
1	13149223	0.75465	0.879688	2	-1	0.5	AB	0.326189	1:13149222-13149824
1	13151578	0.828196	0.879688	2	0.889394	0.5	AB	0.326189	1:13151577-13152214
1	13224771	0.886975	0.879688	2	0.819672	0.5	AB	0.326189	1:13224770-13225427
1	13246494	1.1404	0.879688	2	-1	0.5	AB	0.326189	1:13246493-13246687
1	13248212	1.01426	0.879688	2	0.84375	0.5	AB	0.326189	1:13248211-13248361
1	13259311	1.06459	0.879688	2	0.892857	0.5	AB	0.326189	1:13259310-13259617
1	13260138	0.797888	0.879688	2	0.870968	0.5	AB	0.326189	1:13260137-13260774
1	13262524	1.12757	0.879688	2	0.8	0.5	AB	0.326189	1:13262523-13263149
1	13273598	1.18305	0.879688	2	0.777583	0.5	AB	0.326189	1:13273597-13273807
1	13281399	0.724378	0.879688	2	-1	0.5	AB	0.326189	1:13281398-13281889
1	13282865	0.761026	0.879688	2	-1	0.5	AB	0.326189	1:13282864-13283480
1	13283783	0.931901	0.879688	2	-1	0.5	AB	0.326189	1:13283782-13284033
1	13306003	0.594527	0.879688	2	0.777778	0.5	AB	0.326189	1:13306002-13306216
1	13306623	0.845766	0.879688	2	-1	0.5	AB	0.326189	1:13306622-13307202
1	13308396	0.573041	0.879688	2	-1	0.5	AB	0.326189	1:13308395-13308940
1	13318462	0.767837	0.879688	2	0.957895	0.5	AB	0.326189	1:13318461-13318722
1	13319328	0.729297	0.879688	2	0.942529	0.5	AB	0.326189	1:13319327-13319924
1	13321677	0.89204	0.879688	2	-1	0.5	AB	0.326189	1:13321676-13322278
1	13342590	0.827267	0.879688	2	0.925	0.5	AB	0.326189	1:13342589-13343130
1	13344074	0.668392	0.879688	2	-1	0.5	AB	0.326189	1:13344073-13344412
1	13344418	0.882048	0.879688	2	-1	0.5	AB	0.326189	1:13344417-13344687
1	13345086	0.868416	0.879688	2	-1	0.5	AB	0.326189	1:13345085-13345276
1	13369227	0.816303	0.879688	2	0.790393	0.5	AB	0.326189	1:13369226-13369603
1	13370564	0.996532	0.879688	2	-1	0.5	AB	0.326189	1:13370563-13370852
1	13370916	0.624526	0.879688	2	0.96124	0.5	AB	0.326189	1:13370915-13371221
1	13389709	0.693333	0.879688	2	-1	0.5	AB	0.326189	1:13389708-13389919
1	13390289	0.72389	0.879688	2	0.559593	0.5	AB	0.326189	1:13390288-13390814
1	13391931	0.776936	0.879688	2	0.507692	0.5	AB	0.326189	1:13391930-13392411
1	13416498	1.47134	0.879688	2	-1	0.5	AB	0.326189	1:13416497-13416627
1	13418170	0.748016	0.879688	2	0.502075	0.5	AB	0.326189	1:13418169-13418600
1	13420697	0.766205	0.879688	2	-1	0.5	AB	0.326189	1:13420696-13420826
1	13421000	0.70523	0.879688	2	-1	0.5	AB	0.326189	1:13420999-13421249
1	13475714	0.640033	0.879688	2	0.631621	0.5	AB	0.326189	1:13475713-13476286
1	13512931	0.945114	0.879688	2	-1	0.5	AB	0.326189	1:13512930-13513650
1	13583790	0.691335	0.879688	2	-1	0.5	AB	0.326189	1:13583789-13583909
1	13583912	1.03605	0.879688	2	-1	0.5	AB	0.326189	1:13583911-13584169
1	13585537	0.8748	0.879688	2	-1	0.5	AB	0.326189	1:13585536-13585719
1	13610318	0.86068	0.879688	2	0.511364	0.5	AB	0.326189	1:13610317-13610724
1	13613645	0.374005	0.879688	2	-1	0.5	AB	0.326189	1:13613644-13613837
1	13614278	0.877102	0.879688	2	-1	0.5	AB	0.326189	1:13614277-13614476
1	13615771	0.81246	0.879688	2	-1	0.5	AB	0.326189	1:13615770-13615967
1	13715556	0.729878	0.879688	2	-1	0.5	AB	0.326189	1:13715555-13715769
1	13722695	1.12605	0.879688	2	-1	0.5	AB	0.326189	1:13722694-13722964
1	13730810	0.783469	0.879688	2	-1	0.5	AB	0.326189	1:13730809-13731035
1	13732673	0.849136	0.879688	2	-1	0.5	AB	0.326189	1:13732672-13732893
1	13741968	0.838407	0.879688	2	-1	0.5	AB	0.326189	1:13741967-13742151
1	13749322	0.922197	0.879688	2	-1	0.5	AB	0.326189	1:13749321-13749501
1	13770100	0.938215	0.879688	2	0.586397	0.5	AB	0.326189	1:13770099-13770371
1	13773108	1.20005	0.879688	2	-1	0.5	AB	0.326189	1:13773107-13773240
1	13778292	1.04516	0.879688	2	-1	0.5	AB	0.326189	1:13778291-13778468
1	13778472	0.770955	0.879688	2	-1	0.5	AB	0.326189	1:13778471-13778592
1	13778623	0.886986	0.879688	2	-1	0.5	AB	0.326189	1:13778622-13780083
1	13780088	0.773296	0.879688	2	-1	0.5	AB	0.326189	1:13780087-13780255
1	13780259	0.888027	0.879688	2	-1	0.5	AB	0.326189	1:13780258-13781613
1	13781616	0.817164	0.879688	2	-1	0.5	AB	0.326189	1:13781615-13782804
1	13783037	0.775787	0.879688	2	-1	0.5	AB	0.326189	1:13783036-13783429
1	13786478	1.08783	0.879688	2	-1	0.5	AB	0.326189	1:13786477-13786682
1	13816210	0.919286	0.879688	2	-1	0.5	AB	0.326189	1:13816209-13816639
1	13823069	0.798927	0.879688	2	-1	0.5	AB	0.326189	1:13823068-13823241
1	13893647	0.944326	0.879688	2	-1	0.5	AB	0.326189	1:13893646-13893926
1	14180387	0.90359	0.879688	2	-1	0.5	AB	0.326189	1:14180386-14180686
1	14598945	0.864537	0.879688	2	-1	0.5	AB	0.326189	1:14598944-14599232
1	14960548	0.695978	0.879688	2	0.565789	0.5	AB	0.326189	1:14960547-14960829
1	15034624	0.920629	0.879688	2	-1	0.5	AB	0.326189	1:15034623-15034890
1	15043853	0.797661	0.879688	2	-1	0.5	AB	0.326189	1:15043852-15044138
1	15056026	0.884257	0.879688	2	-1	0.5	AB	0.326189	1:15056025-15056255
1	15060077	0.664865	0.879688	2	-1	0.5	AB	0.326189	1:15060076-15060307
1	15063512	0.640886	0.879688	2	-1	0.5	AB	0.326189	1:15063511-15063685
1	15065572	0.540899	0.879688	2	-1	0.5	AB	0.326189	1:15065571-15065780
1	15094236	1.15679	0.879688	2	-1	0.5	AB	0.326189	1:15094235-15095011
1	15101345	0.803004	0.879688	2	-1	0.5	AB	0.326189	1:15101344-15101947
1	15103362	0.64134	0.879688	2	-1	0.5	AB	0.326189	1:15103361-15103571
1	15104023	1.19145	0.879688	2	-1	0.5	AB	0.326189	1:15104022-15104243
1	15112442	1.27519	0.879688	2	-1	0.5	AB	0.326189	1:15112441-15112617
1	15114409	0.894668	0.879688	2	-1	0.5	AB	0.326189	1:15114408-15114603
1	15164339	0.315876	0.879688	2	-1	0.5	AB	0.326189	1:15164338-15164520
1	15168480	0.883299	0.879688	2	-1	0.5	AB	0.326189	1:15168479-15168920
1	15171162	1.12986	0.879688	2	-1	0.5	AB	0.326189	1:15171161-15171397
1	15215012	1.11365	0.879688	2	-1	0.5	AB	0.326189	1:15215011-15215387
1	15219150	0.848906	0.879688	2	-1	0.5	AB	0.326189	1:15219149-15219704
1	15247281	0.599559	0.879688	2	-1	0.5	AB	0.326189	1:15247280-15247572
1	15251760	0.874074	0.879688	2	-1	0.5	AB	0.326189	1:15251759-15251947
1	15272278	1.43597	0.879688	2	-1	0.5	AB	0.326189	1:15272277-15272472
1	15289442	1.02725	0.879688	2	-1	0.5	AB	0.326189	1:15289441-15289733
1	15296565	0.934624	0.879688	2	-1	0.5	AB	0.326189	1:15296564-15296766
1	15301160	0.609658	0.879688	2	-1	0.5	AB	0.326189	1:15301159-15301437
1	15308384	0.947938	0.879688	2	-1	0.5	AB	0.326189	1:15308383-15308773
1	15312997	0.711035	0.879688	2	-1	0.5	AB	0.326189	1:15312996-15313179
1	15316380	1.00993	0.879688	2	-1	0.5	AB	0.326189	1:15316379-15316562
1	15317775	0.807468	0.879688	2	-1	0.5	AB	0.326189	1:15317774-15317958
1	15324378	0.897084	0.879688	2	-1	0.5	AB	0.326189	1:15324377-15324547
1	15327030	0.583809	0.879688	2	0.532258	0.5	AB	0.326189	1:15327029-15327329
1	15329296	0.402989	0.879688	2	-1	0.5	AB	0.326189	1:15329295-15329455
1	15329460	0.83339	0.879688	2	-1	0.5	AB	0.326189	1:15329459-15329734
1	15339338	0.728795	0.879688	2	-1	0.5	AB	0.326189	1:15339337-15339598
1	15345025	0.958016	0.879688	2	-1	0.5	AB	0.326189	1:15345024-15345203
1	15345365	0.718704	0.879688	2	-1	0.5	AB	0.326189	1:15345364-15345543
1	15348969	0.712236	0.879688	2	-1	0.5	AB	0.326189	1:15348968-15349182
1	15358154	1.11467	0.879688	2	-1	0.5	AB	0.326189	1:15358153-15358360
1	15360545	1.03182	0.879688	2	0.645833	0.5	AB	0.326189	1:15360544-15360740
1	15362522	0.936577	0.879688	2	-1	0.5	AB	0.326189	1:15362521-15362734
1	15369275	0.766277	0.879688	2	-1	0.5	AB	0.326189	1:15369274-15369480
1	15374368	0.932372	0.879688	2	-1	0.5	AB	0.326189	1:15374367-15374666
1	15380560	0.917531	0.879688	2	0.510417	0.5	AB	0.326189	1:15380559-15380801
1	15381219	0.912066	0.879688	2	-1	0.5	AB	0.326189	1:15381218-15381458
1	15381882	0.881638	0.879688	2	0.512	0.5	AB	0.326189	1:15381881-15382153
1	15383035	0.745128	0.879688	2	0.605042	0.5	AB	0.326189	1:15383034-15383210
1	15388361	0.826167	0.879688	2	-1	0.5	AB	0.326189	1:15388360-15388481
1	15397276	0.684843	0.879688	2	0.564286	0.5	AB	0.326189	1:15397275-15397538
1	15409977	0.911249	0.879688	2	-1	0.5	AB	0.326189	1:15409976-15410290
1	15425822	0.689043	0.879688	2	-1	0.5	AB	0.326189	1:15425821-15425941
1	15427149	0.596559	0.879688	2	-1	0.5	AB	0.326189	1:15427148-15427541
1	15427911	0.651917	0.879688	2	-1	0.5	AB	0.326189	1:15427910-15428108
1	15438344	1.04372	0.879688	2	-1	0.5	AB	0.326189	1:15438343-15438531
1	15440309	0.709518	0.879688	2	-1	0.5	AB	0.326189	1:15440308-15440609
1	15442420	0.867944	0.879688	2	-1	0.5	AB	0.326189	1:15442419-15442593
1	15443355	1.00338	0.879688	2	-1	0.5	AB	0.326189	1:15443354-15443646
1	15444583	0.929367	0.879688	2	-1	0.5	AB	0.326189	1:15444582-15444853
1	15445630	0.714967	0.879688	2	-1	0.5	AB	0.326189	1:15445629-15445805
1	15446524	0.913911	0.879688	2	-1	0.5	AB	0.326189	1:15446523-15446738
1	15452942	1.18715	0.879688	2	-1	0.5	AB	0.326189	1:15452941-15453210
1	15456601	1.00412	0.879688	2	-1	0.5	AB	0.326189	1:15456600-15456730
1	15457009	0.748563	0.879688	2	-1	0.5	AB	0.326189	1:15457008-15457129
1	15461658	0.782886	0.879688	2	-1	0.5	AB	0.326189	1:15461657-15461831
1	15462722	0.839799	0.879688	2	-1	0.5	AB	0.326189	1:15462721-15462843
1	15463477	0.658522	0.879688	2	-1	0.5	AB	0.326189	1:15463476-15463606
1	15466029	1.00273	0.879688	2	-1	0.5	AB	0.326189	1:15466028-15466267
1	15467371	0.689655	0.879688	2	-1	0.5	AB	0.326189	1:15467370-15467499
1	15475973	0.866313	0.879688	2	-1	0.5	AB	0.326189	1:15475972-15476102
1	15476354	0.69993	0.879688	2	-1	0.5	AB	0.326189	1:15476353-15476483
1	15481191	0.913293	0.879688	2	-1	0.5	AB	0.326189	1:15481190-15481368
1	15482254	0.724977	0.879688	2	-1	0.5	AB	0.326189	1:15482253-15482374
1	15483355	0.584025	0.879688	2	0.909836	0.5	AB	0.326189	1:15483354-15483484
1	15485931	0.975102	0.879688	2	-1	0.5	AB	0.326189	1:15485930-15486112
1	15487270	0.869615	0.879688	2	-1	0.5	AB	0.326189	1:15487269-15487398
1	15492925	0.893099	0.879688	2	-1	0.5	AB	0.326189	1:15492924-15493101
1	15495280	0.824878	0.879688	2	-1	0.5	AB	0.326189	1:15495279-15495541
1	15504627	0.969637	0.879688	2	-1	0.5	AB	0.326189	1:15504626-15504860
1	15505969	0.92326	0.879688	2	-1	0.5	AB	0.326189	1:15505968-15506157
1	15506870	0.669034	0.879688	2	-1	0.5	AB	0.326189	1:15506869-15507134
1	15518152	0.85452	0.879688	2	-1	0.5	AB	0.326189	1:15518151-15518522
1	15529136	0.313729	0.879688	2	-1	0.5	AB	0.326189	1:15529135-15529318
1	15534151	1.10704	0.879688	2	-1	0.5	AB	0.326189	1:15534150-15534408
1	15536461	1.02937	0.879688	2	-1	0.5	AB	0.326189	1:15536460-15536818
1	15546765	1.2133	0.879688	2	-1	0.5	AB	0.326189	1:15546764-15546885
1	15548258	0.795629	0.879688	2	-1	0.5	AB	0.326189	1:15548257-15548475
1	15559450	0.848198	0.879688	2	-1	0.5	AB	0.326189	1:15559449-15559755
1	15562113	0.938924	0.879688	2	-1	0.5	AB	0.326189	1:15562112-15562338
1	15563896	0.619073	0.879688	2	-1	0.5	AB	0.326189	1:15563895-15564090
1	15565874	0.621654	0.879688	2	-1	0.5	AB	0.326189	1:15565873-15566177
1	15567745	0.834403	0.879688	2	-1	0.5	AB	0.326189	1:15567744-15568238
1	15573509	1.29839	0.879688	2	-1	0.5	AB	0.326189	1:15573508-15573741
1	15574671	0.948322	0.879688	2	-1	0.5	AB	0.326189	1:15574670-15574896
1	15577577	0.82783	0.879688	2	-1	0.5	AB	0.326189	1:15577576-15577851
1	15578814	1.05617	0.879688	2	-1	0.5	AB	0.326189	1:15578813-15579005
1	15580011	1.00815	0.879688	2	-1	0.5	AB	0.326189	1:15580010-15580181
1	15583030	0.791662	0.879688	2	-1	0.5	AB	0.326189	1:15583029-15583374
1	15584450	0.827948	0.879688	2	-1	0.5	AB	0.326189	1:15584449-15584919
1	15617685	0.679988	0.879688	2	-1	0.5	AB	0.326189	1:15617684-15617898
1	15626591	1.01389	0.879688	2	-1	0.5	AB	0.326189	1:15626590-15626775
1	15630157	0.842718	0.879688	2	-1	0.5	AB	0.326189	1:15630156-15630695
1	15633389	0.864569	0.879688	2	-1	0.5	AB	0.326189	1:15633388-15633591
1	15633759	1.03155	0.879688	2	-1	0.5	AB	0.326189	1:15633758-15633954
1	15638249	0.830217	0.879688	2	-1	0.5	AB	0.326189	1:15638248-15638449
1	15643485	1.23205	0.879688	2	-1	0.5	AB	0.326189	1:15643484-15643604
1	15649641	0.99238	0.879688	2	-1	0.5	AB	0.326189	1:15649640-15649832
1	15651654	0.631636	0.879688	2	-1	0.5	AB	0.326189	1:15651653-15652022
1	15656466	0.946402	0.879688	2	-1	0.5	AB	0.326189	1:15656465-15656702
1	15659794	0.804862	0.879688	2	0.506849	0.5	AB	0.326189	1:15659793-15661740
1	15681425	1.07421	0.879688	2	-1	0.5	AB	0.326189	1:15681424-15681765
1	15684524	0.754892	0.879688	2	-1	0.5	AB	0.326189	1:15684523-15684676
1	15716079	1.03917	0.879688	2	-1	0.5	AB	0.326189	1:15716078-15716331
1	15716654	0.939009	0.879688	2	-1	0.5	AB	0.326189	1:15716653-15716847
1	15717900	0.808851	0.879688	2	-1	0.5	AB	0.326189	1:15717899-15718139
1	15718364	0.830458	0.879688	2	-1	0.5	AB	0.326189	1:15718363-15718632
1	15719761	1.33777	0.879688	2	-1	0.5	AB	0.326189	1:15719760-15719974
1	15721269	0.362846	0.879688	2	-1	0.5	AB	0.326189	1:15721268-15721490
1	15725227	0.934015	0.879688	2	-1	0.5	AB	0.326189	1:15725226-15725712
1	15726933	0.971959	0.879688	2	-1	0.5	AB	0.326189	1:15726932-15727986
1	15728063	0.871339	0.879688	2	-1	0.5	AB	0.326189	1:15728062-15728238
1	15728621	0.609763	0.879688	2	-1	0.5	AB	0.326189	1:15728620-15728803
1	15728870	1.06811	0.879688	2	-1	0.5	AB	0.326189	1:15728869-15729231
1	15729727	0.813382	0.879688	2	-1	0.5	AB	0.326189	1:15729726-15729908
1	15730583	1.26911	0.879688	2	-1	0.5	AB	0.326189	1:15730582-15730756
1	15731147	1.06461	0.879688	2	-1	0.5	AB	0.326189	1:15731146-15731345
1	15731910	0.690985	0.879688	2	0.506173	0.5	AB	0.326189	1:15731909-15732129
1	15732382	0.89458	0.879688	2	-1	0.5	AB	0.326189	1:15732381-15732770
1	15733741	1.31752	0.879688	2	-1	0.5	AB	0.326189	1:15733740-15733908
1	15736545	0.872276	0.879688	2	-1	0.5	AB	0.326189	1:15736544-15736908
1	15737900	0.854838	0.879688	2	-1	0.5	AB	0.326189	1:15737899-15738294
1	15739158	0.980888	0.879688	2	-1	0.5	AB	0.326189	1:15739157-15739376
1	15742466	0.723523	0.879688	2	-1	0.5	AB	0.326189	1:15742465-15742674
1	15742806	1.00876	0.879688	2	-1	0.5	AB	0.326189	1:15742805-15743158
1	15744127	1.01853	0.879688	2	-1	0.5	AB	0.326189	1:15744126-15744809
1	15746889	0.898398	0.879688	2	-1	0.5	AB	0.326189	1:15746888-15747105
1	15765003	1.07988	0.879688	2	-1	0.5	AB	0.326189	1:15765002-15765424
1	15768354	0.971148	0.879688	2	-1	0.5	AB	0.326189	1:15768353-15768722
1	15770451	1.0259	0.879688	2	-1	0.5	AB	0.326189	1:15770450-15770742
1	15774524	1.17891	0.879688	2	-1	0.5	AB	0.326189	1:15774523-15774653
1	15774744	0.78486	0.879688	2	-1	0.5	AB	0.326189	1:15774743-15774986
1	15777186	0.802314	0.879688	2	-1	0.5	AB	0.326189	1:15777185-15777372
1	15784443	0.953687	0.879688	2	-1	0.5	AB	0.326189	1:15784442-15784562
1	15784564	0.853975	0.879688	2	-1	0.5	AB	0.326189	1:15784563-15784683
1	15807427	1.05192	0.879688	2	-1	0.5	AB	0.326189	1:15807426-15807690
1	15848026	0.93465	0.879688	2	-1	0.5	AB	0.326189	1:15848025-15848191
1	15872789	0.888972	0.879688	2	-1	0.5	AB	0.326189	1:15872788-15873080
1	15874163	0.772998	0.879688	2	-1	0.5	AB	0.326189	1:15874162-15874419
1	15876192	0.82264	0.879688	2	-1	0.5	AB	0.326189	1:15876191-15876757
1	15909261	0.761821	0.879688	2	-1	0.5	AB	0.326189	1:15909260-15909499
1	15911158	1.12425	0.879688	2	-1	0.5	AB	0.326189	1:15911157-15911413
1	15916104	0.923307	0.879688	2	0.527273	0.5	AB	0.326189	1:15916103-15916290
1	15919385	0.739007	0.879688	2	-1	0.5	AB	0.326189	1:15919384-15919619
1	15922212	0.730539	0.879688	2	-1	0.5	AB	0.326189	1:15922211-15922383
1	15928103	0.716513	0.879688	2	-1	0.5	AB	0.326189	1:15928102-15928455
1	15928457	0.723818	0.879688	2	-1	0.5	AB	0.326189	1:15928456-15929135
1	15929137	1.16373	0.879688	2	0.548889	0.5	AB	0.326189	1:15929136-15930156
1	15930161	0.86424	0.879688	2	-1	0.5	AB	0.326189	1:15930160-15931940
1	15931945	1.33423	0.879688	2	-1	0.5	AB	0.326189	1:15931944-15932110
1	15932116	0.956064	0.879688	2	-1	0.5	AB	0.326189	1:15932115-15933555
1	15933561	1.04329	0.879688	2	-1	0.5	AB	0.326189	1:15933560-15934239
1	15934241	0.818852	0.879688	2	0.5625	0.5	AB	0.326189	1:15934240-15935002
1	15935005	0.939058	0.879688	2	-1	0.5	AB	0.326189	1:15935004-15935973
1	15936016	0.880658	0.879688	2	-1	0.5	AB	0.326189	1:15936015-15936314
1	15937041	0.862058	0.879688	2	-1	0.5	AB	0.326189	1:15937040-15937526
[truncated: 170,376 more rows]
