# Supplementary material for: Evolutionary route of nasopharyngeal carcinoma metastasis and its clinical significance
Source: Nat Commun. 2023 Feb 4;14:610. doi: 10.1038/s41467-023-35995-2 (PMC9899247; doi:10.1038/s41467-023-35995-2)
Supplement: Supplementary file 9 — Supplementary Data 7 [file 41467_2023_35995_MOESM9_ESM.zip › Codes-20220701/2.Variant_clonality_analysis/Example/P38T_sorted_dedup_realign.bam_ratio.txt]

Chromosome	Start	Ratio	MedianRatio	CopyNumber	BAF	estimatedBAF	Genotype	UncertaintyOfGT	Gene
1	12081	0.609269	0.502789	1	-1	1	A	-1	1:12080-12251
1	12596	0.663148	0.502789	1	-1	1	A	-1	1:12595-12802
1	13164	0.672535	0.502789	1	0.92448	1	A	-1	1:13163-13658
1	14621	0.668101	0.502789	1	0.74359	1	A	-1	1:14620-15015
1	16744	0.753087	0.502789	1	0.91812	1	A	-1	1:16743-17098
1	17248	0.692687	0.502789	1	0.901311	1	A	-1	1:17247-18121
1	24261	0.810021	0.502789	1	-1	1	A	-1	1:24260-24532
1	35121	0.514262	0.502789	1	-1	1	A	-1	1:35120-35492
1	35566	0.742768	0.502789	1	-1	1	A	-1	1:35565-35779
1	65510	0.829481	0.502789	1	-1	1	A	-1	1:65509-65726
1	65777	0.452691	0.502789	1	-1	1	A	-1	1:65776-65972
1	69029	0.856608	0.502789	1	0.723958	1	A	-1	1:69028-69391
1	69433	0.790223	0.502789	1	-1	1	A	-1	1:69432-69630
1	69678	0.90273	0.502789	1	0.807222	1	A	-1	1:69677-69961
1	135268	0.485627	0.502789	1	0.82	1	A	-1	1:135267-135629
1	137437	0.807852	0.502789	1	0.895833	1	A	-1	1:137436-138062
1	138489	0.743624	0.502789	1	0.847622	1	A	-1	1:138488-139800
1	258649	0.732568	0.502789	1	-1	1	A	-1	1:258648-258852
1	347969	0.630474	0.502789	1	0.896552	1	A	-1	1:347968-348257
1	450700	0.555098	0.502789	1	0.636364	1	A	-1	1:450699-451657
1	491251	0.322282	0.502789	1	-1	1	A	-1	1:491250-491612
1	492639	0.841556	0.502789	1	0.8	1	A	-1	1:492638-493264
1	493691	0.635984	0.502789	1	0.818182	1	A	-1	1:493690-495074
1	498105	0.438549	0.502789	1	0.659574	1	A	-1	1:498104-498409
1	685676	0.327692	0.502789	1	-1	1	A	-1	1:685675-686633
1	727545	0	0.502789	1	0.8125	1	A	-1	1:727544-728170
1	728597	0.304381	0.502789	1	0.747573	1	A	-1	1:728596-729980
1	733013	0.386945	0.502789	1	-1	1	A	-1	1:733012-733389
1	736419	0.599779	0.502789	1	0.863636	1	A	-1	1:736418-736723
1	739835	0.255922	0.502789	1	-1	1	A	-1	1:739834-740211
1	786032	0.706106	0.502789	1	-1	1	A	-1	1:786031-786399
1	817531	0.730183	0.502789	1	-1	1	A	-1	1:817530-817698
1	826631	0.36805	0.502789	1	-1	1	A	-1	1:826630-827185
1	841957	0.726804	0.502789	1	-1	1	A	-1	1:841956-842132
1	856886	0.208245	0.502789	1	-1	1	A	-1	1:856885-857005
1	868393	0.630618	0.502789	1	0.741935	1	A	-1	1:868392-868690
1	873351	0.451301	0.502789	1	0.808923	1	A	-1	1:873350-873968
1	874121	0.532552	0.502789	1	-1	1	A	-1	1:874120-874240
1	925887	0.393829	0.502789	1	-1	1	A	-1	1:925886-926194
1	930203	0.21262	0.502789	1	-1	1	A	-1	1:930202-930505
1	935685	0.768405	0.502789	1	-1	1	A	-1	1:935684-935882
1	938915	0.431405	0.502789	1	-1	1	A	-1	1:938914-939589
1	941039	0.418167	0.502789	1	0.692308	1	A	-1	1:941038-941339
1	942373	0.284874	0.502789	1	-1	1	A	-1	1:942372-942708
1	942794	0.354954	0.502789	1	-1	1	A	-1	1:942793-943085
1	943153	0.00945493	0.502789	1	-1	1	A	-1	1:943152-943272
1	943730	0.55141	0.502789	1	0.634615	1	A	-1	1:943729-944249
1	944779	0.317095	0.502789	1	0.851351	1	A	-1	1:944778-944899
1	944933	0.506122	0.502789	1	-1	1	A	-1	1:944932-945052
1	945058	0.245208	0.502789	1	-1	1	A	-1	1:945057-945177
1	945608	0.0529221	0.502789	1	-1	1	A	-1	1:945607-945737
1	946238	0.390568	0.502789	1	-1	1	A	-1	1:946237-946420
1	946429	0.613415	0.502789	1	-1	1	A	-1	1:946428-946632
1	948199	0.393963	0.502789	1	-1	1	A	-1	1:948198-948350
1	948574	0.941317	0.502789	1	-1	1	A	-1	1:948573-948694
1	951225	0.469638	0.502789	1	-1	1	A	-1	1:951224-951351
1	952091	0.249231	0.502789	1	0.732394	1	A	-1	1:952090-952211
1	952269	0.563701	0.502789	1	-1	1	A	-1	1:952268-952471
1	952549	0.261792	0.502789	1	-1	1	A	-1	1:952548-952678
1	953226	0.388149	0.502789	1	0.732919	1	A	-1	1:953225-953346
1	953860	0.280747	0.502789	1	-1	1	A	-1	1:953859-954037
1	954043	0.403168	0.502789	1	-1	1	A	-1	1:954042-954172
1	955972	0.221364	0.502789	1	-1	1	A	-1	1:955971-956092
1	956956	0.273944	0.502789	1	0.729412	1	A	-1	1:956955-957130
1	957211	0.552899	0.502789	1	-1	1	A	-1	1:957210-957340
1	958609	0.409479	0.502789	1	-1	1	A	-1	1:958608-958956
1	958960	0.743855	0.502789	1	-1	1	A	-1	1:958959-959248
1	961290	0.510253	0.502789	1	0.747619	1	A	-1	1:961289-962474
1	962595	0.646378	0.502789	1	0.720568	1	A	-1	1:962594-963248
1	963254	0.422176	0.502789	1	-1	1	A	-1	1:963253-963539
1	963899	0.394022	0.502789	1	-1	1	A	-1	1:963898-964193
1	964357	0.42681	0.502789	1	-1	1	A	-1	1:964356-964531
1	964952	0.681982	0.502789	1	-1	1	A	-1	1:964951-965234
1	966499	0.575341	0.502789	1	0.74	1	A	-1	1:966498-966793
1	970251	0.509725	0.502789	1	-1	1	A	-1	1:970250-971411
1	972035	0.613172	0.502789	1	-1	1	A	-1	1:972034-972206
1	972212	0.330547	0.502789	1	-1	1	A	-1	1:972211-972386
1	972747	0.220077	0.502789	1	-1	1	A	-1	1:972746-973072
1	973082	0.15353	0.502789	1	-1	1	A	-1	1:973081-973301
1	973445	0.505081	0.502789	1	-1	1	A	-1	1:973444-973625
1	974277	0.62108	0.502789	1	-1	1	A	-1	1:974276-974534
1	976176	1.23268	0.502789	1	-1	1	A	-1	1:976175-976347
1	976490	0.901096	0.502789	1	-1	1	A	-1	1:976489-976674
1	978773	0.371194	0.502789	1	0.771429	1	A	-1	1:978772-978964
1	978967	0.428597	0.502789	1	-1	1	A	-1	1:978966-979386
1	979392	1.0876	0.502789	1	-1	1	A	-1	1:979391-979641
1	979644	0.380789	0.502789	1	0.772727	1	A	-1	1:979643-979974
1	980120	0.554681	0.502789	1	0.724138	1	A	-1	1:980119-981197
1	981967	0.371565	0.502789	1	0.85	1	A	-1	1:981966-982271
1	999095	0.381913	0.502789	1	-1	1	A	-1	1:999094-999515
1	999520	0.340208	0.502789	1	0.638889	1	A	-1	1:999519-999977
1	1013514	0.271118	0.502789	1	-1	1	A	-1	1:1013513-1013741
1	1013957	0.325744	0.502789	1	-1	1	A	-1	1:1013956-1014165
1	1014169	0.332893	0.502789	1	-1	1	A	-1	1:1014168-1014541
1	1022207	0.454412	0.502789	1	-1	1	A	-1	1:1022206-1022466
1	1035213	0.319817	0.502789	1	-1	1	A	-1	1:1035212-1035382
1	1040592	0.505159	0.502789	1	-1	1	A	-1	1:1040591-1040855
1	1041144	0.543521	0.502789	1	-1	1	A	-1	1:1041143-1041634
1	1041880	0.558345	0.502789	1	-1	1	A	-1	1:1041879-1042152
1	1043204	0.452902	0.502789	1	-1	1	A	-1	1:1043203-1044430
1	1045038	0.291984	0.502789	1	-1	1	A	-1	1:1045037-1045589
1	1045684	0.488902	0.502789	1	-1	1	A	-1	1:1045683-1046922
1	1047331	0.401851	0.502789	1	-1	1	A	-1	1:1047330-1048186
1	1048188	0.336016	0.502789	1	-1	1	A	-1	1:1048187-1048455
1	1049168	0.529345	0.502789	1	0.796178	1	A	-1	1:1049167-1050001
1	1050197	0.354805	0.502789	1	-1	1	A	-1	1:1050196-1050619
1	1050624	0.123669	0.502789	1	-1	1	A	-1	1:1050623-1050805
1	1050829	0.474502	0.502789	1	-1	1	A	-1	1:1050828-1051036
1	1051040	0.443863	0.502789	1	-1	1	A	-1	1:1051039-1051823
1	1051911	0.502763	0.502789	1	-1	1	A	-1	1:1051910-1052088
1	1053341	0.379938	0.502789	1	-1	1	A	-1	1:1053340-1053605
1	1053754	0.434063	0.502789	1	-1	1	A	-1	1:1053753-1053985
1	1054294	0.497306	0.502789	1	-1	1	A	-1	1:1054293-1054619
1	1071728	0.341374	0.502789	1	0.777778	1	A	-1	1:1071727-1071847
1	1071852	0.716936	0.502789	1	-1	1	A	-1	1:1071851-1072017
1	1072022	0.740363	0.502789	1	0.710526	1	A	-1	1:1072021-1072707
1	1082577	0.409175	0.502789	1	0.724138	1	A	-1	1:1082576-1082802
1	1082807	0.329814	0.502789	1	-1	1	A	-1	1:1082806-1083007
1	1083692	0.463489	0.502789	1	0.788206	1	A	-1	1:1083691-1084492
1	1085125	0.582488	0.502789	1	-1	1	A	-1	1:1085124-1085322
1	1085816	0.405544	0.502789	1	-1	1	A	-1	1:1085815-1085989
1	1087126	0.558326	0.502789	1	-1	1	A	-1	1:1087125-1087300
1	1087493	0.222835	0.502789	1	-1	1	A	-1	1:1087492-1087748
1	1090250	0.550416	0.502789	1	-1	1	A	-1	1:1090249-1090441
1	1090871	0.179461	0.502789	1	-1	1	A	-1	1:1090870-1091056
1	1091291	0.608868	0.502789	1	0.769231	1	A	-1	1:1091290-1091584
1	1091911	0.485152	0.502789	1	-1	1	A	-1	1:1091910-1092127
1	1142720	0.780842	0.502789	1	-1	1	A	-1	1:1142719-1142839
1	1142843	0.413356	0.502789	1	-1	1	A	-1	1:1142842-1143263
1	1167048	0.537788	0.502789	1	-1	1	A	-1	1:1167047-1167220
1	1167824	0.502169	0.502789	1	-1	1	A	-1	1:1167823-1167997
1	1168963	0.0772803	0.502789	1	-1	1	A	-1	1:1168962-1169140
1	1175452	0.664375	0.502789	1	-1	1	A	-1	1:1175451-1175712
1	1175740	0.763051	0.502789	1	-1	1	A	-1	1:1175739-1175869
1	1175950	0.452809	0.502789	1	-1	1	A	-1	1:1175949-1176069
1	1179224	0.57399	0.502789	1	-1	1	A	-1	1:1179223-1179520
1	1179566	0.382169	0.502789	1	-1	1	A	-1	1:1179565-1179742
1	1179955	0.38176	0.502789	1	-1	1	A	-1	1:1179954-1180405
1	1180411	0.466763	0.502789	1	-1	1	A	-1	1:1180410-1180660
1	1180664	0.263684	0.502789	1	-1	1	A	-1	1:1180663-1180837
1	1181706	0.332012	0.502789	1	-1	1	A	-1	1:1181705-1181935
1	1182320	0.350296	0.502789	1	-1	1	A	-1	1:1182319-1182485
1	1182835	0.434393	0.502789	1	-1	1	A	-1	1:1182834-1183003
1	1183950	0.490363	0.502789	1	-1	1	A	-1	1:1183949-1184157
1	1184944	0.529143	0.502789	1	-1	1	A	-1	1:1184943-1185121
1	1196605	0.502816	0.502789	1	-1	1	A	-1	1:1196604-1196786
1	1196978	0.489417	0.502789	1	-1	1	A	-1	1:1196977-1197212
1	1197407	0.731632	0.502789	1	0.770833	1	A	-1	1:1197406-1197867
1	1203512	0.550373	0.502789	1	-1	1	A	-1	1:1203511-1203804
1	1203806	0.547524	0.502789	1	0.736111	1	A	-1	1:1203805-1204264
1	1204389	0.901521	0.502789	1	-1	1	A	-1	1:1204388-1204637
1	1205264	0.672886	0.502789	1	-1	1	A	-1	1:1205263-1205533
1	1206276	0.518001	0.502789	1	-1	1	A	-1	1:1206275-1206623
1	1211534	0.71535	0.502789	1	0.76259	1	A	-1	1:1211533-1212185
1	1212609	0.572644	0.502789	1	-1	1	A	-1	1:1212608-1212730
1	1212984	0.690519	0.502789	1	-1	1	A	-1	1:1212983-1213522
1	1213602	0.399635	0.502789	1	-1	1	A	-1	1:1213601-1213778
1	1213965	0.192798	0.502789	1	-1	1	A	-1	1:1213964-1214231
1	1217510	0.513241	0.502789	1	-1	1	A	-1	1:1217509-1218042
1	1218453	0.59234	0.502789	1	-1	1	A	-1	1:1218452-1218707
1	1218713	0.659513	0.502789	1	-1	1	A	-1	1:1218712-1218998
1	1220599	0.790133	0.502789	1	-1	1	A	-1	1:1220598-1220789
1	1223210	0.432914	0.502789	1	-1	1	A	-1	1:1223209-1223422
1	1223857	0.538096	0.502789	1	-1	1	A	-1	1:1223856-1224024
1	1228442	0.443777	0.502789	1	-1	1	A	-1	1:1228441-1228778
1	1232353	0.663887	0.502789	1	0.779221	1	A	-1	1:1232352-1232862
1	1232864	0.666532	0.502789	1	-1	1	A	-1	1:1232863-1233223
1	1242555	0.611397	0.502789	1	-1	1	A	-1	1:1242554-1242732
1	1242812	0.282477	0.502789	1	0.731183	1	A	-1	1:1242811-1242980
1	1242992	0.368622	0.502789	1	0.678832	1	A	-1	1:1242991-1243169
1	1243387	0.806152	0.502789	1	0.729412	1	A	-1	1:1243386-1243560
1	1243852	0.828388	0.502789	1	0.611111	1	A	-1	1:1243851-1244052
1	1244058	0.363948	0.502789	1	-1	1	A	-1	1:1244057-1244503
1	1246398	0.376343	0.502789	1	-1	1	A	-1	1:1246397-1246668
1	1255222	0.412362	0.502789	1	-1	1	A	-1	1:1255221-1255341
1	1255344	0.320846	0.502789	1	-1	1	A	-1	1:1255343-1255526
1	1255954	0.229686	0.502789	1	-1	1	A	-1	1:1255953-1256127
1	1256980	0.438416	0.502789	1	-1	1	A	-1	1:1256979-1257362
1	1260889	0.521628	0.502789	1	0.735849	1	A	-1	1:1260888-1261177
1	1261183	0.555725	0.502789	1	-1	1	A	-1	1:1261182-1261432
1	1262282	0.444886	0.502789	1	-1	1	A	-1	1:1262281-1262553
1	1263183	0.434976	0.502789	1	0.737705	1	A	-1	1:1263182-1263486
1	1265927	0.354588	0.502789	1	0.704545	1	A	-1	1:1265926-1266157
1	1266173	0.338799	0.502789	1	-1	1	A	-1	1:1266172-1266293
1	1267857	0.864494	0.502789	1	-1	1	A	-1	1:1267856-1268034
1	1281291	0.369132	0.502789	1	-1	1	A	-1	1:1281290-1281455
1	1281460	0.361032	0.502789	1	0.7	1	A	-1	1:1281459-1281640
1	1282156	0.465572	0.502789	1	-1	1	A	-1	1:1282155-1282329
1	1285539	0.492725	0.502789	1	0.763636	1	A	-1	1:1285538-1285791
1	1285951	0.505894	0.502789	1	-1	1	A	-1	1:1285950-1286291
1	1286737	0.564666	0.502789	1	-1	1	A	-1	1:1286736-1287282
1	1287473	0.727925	0.502789	1	0.764394	1	A	-1	1:1287472-1288033
1	1290223	0.572418	0.502789	1	-1	1	A	-1	1:1290222-1290706
1	1290872	0.531307	0.502789	1	0.64444	1	A	-1	1:1290871-1291676
1	1293816	0.696986	0.502789	1	-1	1	A	-1	1:1293815-1293938
1	1294076	0.313243	0.502789	1	-1	1	A	-1	1:1294075-1294257
1	1294341	0.461377	0.502789	1	-1	1	A	-1	1:1294340-1294873
1	1295400	0.677991	0.502789	1	-1	1	A	-1	1:1295399-1295594
1	1295801	0.530172	0.502789	1	0.675926	1	A	-1	1:1295800-1296690
1	1297826	0.491027	0.502789	1	-1	1	A	-1	1:1297825-1298118
1	1298295	0.24861	0.502789	1	-1	1	A	-1	1:1298294-1298484
1	1298506	0.511491	0.502789	1	-1	1	A	-1	1:1298505-1298757
1	1299166	0.403035	0.502789	1	-1	1	A	-1	1:1299165-1299406
1	1299587	0.635378	0.502789	1	-1	1	A	-1	1:1299586-1299808
1	1299810	0.420738	0.502789	1	-1	1	A	-1	1:1299809-1300270
1	1300558	0.330949	0.502789	1	-1	1	A	-1	1:1300557-1300731
1	1301931	0.630244	0.502789	1	-1	1	A	-1	1:1301930-1302150
1	1302773	1.02221	0.502789	1	-1	1	A	-1	1:1302772-1303054
1	1303128	0.40647	0.502789	1	0.7	1	A	-1	1:1303127-1303413
1	1303992	0.448114	0.502789	1	-1	1	A	-1	1:1303991-1304186
1	1307067	0.538338	0.502789	1	0.749012	1	A	-1	1:1307066-1307406
1	1307704	0.355081	0.502789	1	-1	1	A	-1	1:1307703-1307885
1	1308605	0.52544	0.502789	1	-1	1	A	-1	1:1308604-1308801
1	1308863	0.909997	0.502789	1	-1	1	A	-1	1:1308862-1309404
1	1309466	0.656484	0.502789	1	-1	1	A	-1	1:1309465-1309941
1	1310511	0.497674	0.502789	1	-1	1	A	-1	1:1310510-1310762
1	1310853	0.458723	0.502789	1	-1	1	A	-1	1:1310852-1311123
1	1311357	0.337764	0.502789	1	-1	1	A	-1	1:1311356-1311704
1	1311871	0.653651	0.502789	1	-1	1	A	-1	1:1311870-1312213
1	1312217	0.916211	0.502789	1	-1	1	A	-1	1:1312216-1312554
1	1312557	0.458367	0.502789	1	-1	1	A	-1	1:1312556-1313168
1	1313476	0.376997	0.502789	1	-1	1	A	-1	1:1313475-1313926
1	1314202	0.710782	0.502789	1	-1	1	A	-1	1:1314201-1314389
1	1314817	0.615276	0.502789	1	-1	1	A	-1	1:1314816-1315003
1	1315346	0.510265	0.502789	1	-1	1	A	-1	1:1315345-1315628
1	1318775	0.426423	0.502789	1	0.769231	1	A	-1	1:1318774-1319498
1	1320461	0.51275	0.502789	1	-1	1	A	-1	1:1320460-1321103
1	1321864	0.651922	0.502789	1	0.968254	1	A	-1	1:1321863-1321983
1	1321985	0.395673	0.502789	1	-1	1	A	-1	1:1321984-1322104
1	1323159	0.689328	0.502789	1	-1	1	A	-1	1:1323158-1323370
1	1324569	0.519798	0.502789	1	-1	1	A	-1	1:1324568-1324761
1	1326827	0.5271	0.502789	1	-1	1	A	-1	1:1326826-1327021
1	1327205	0.420548	0.502789	1	0.748106	1	A	-1	1:1327204-1327742
1	1331331	0.571052	0.502789	1	0.694118	1	A	-1	1:1331330-1333796
1	1333798	0.56761	0.502789	1	-1	1	A	-1	1:1333797-1334571
1	1336101	0.531134	0.502789	1	-1	1	A	-1	1:1336100-1336469
1	1337660	0.474891	0.502789	1	0.777778	1	A	-1	1:1337659-1337853
1	1337941	0.36713	0.502789	1	-1	1	A	-1	1:1337940-1338278
1	1338284	0.367729	0.502789	1	-1	1	A	-1	1:1338283-1338636
1	1339242	0.709694	0.502789	1	-1	1	A	-1	1:1339241-1339858
1	1340089	0.429581	0.502789	1	-1	1	A	-1	1:1340088-1340550
1	1341576	0.626002	0.502789	1	-1	1	A	-1	1:1341575-1341861
1	1341947	0.859527	0.502789	1	-1	1	A	-1	1:1341946-1342154
1	1342355	0.317618	0.502789	1	-1	1	A	-1	1:1342354-1342573
1	1342576	0.583135	0.502789	1	-1	1	A	-1	1:1342575-1342836
1	1348898	0.454444	0.502789	1	-1	1	A	-1	1:1348897-1349067
1	1353142	0.372246	0.502789	1	-1	1	A	-1	1:1353141-1353370
1	1353531	0.591908	0.502789	1	-1	1	A	-1	1:1353530-1353701
1	1353813	0.451606	0.502789	1	-1	1	A	-1	1:1353812-1354327
1	1354330	0.570281	0.502789	1	-1	1	A	-1	1:1354329-1354495
1	1354705	0.601868	0.502789	1	-1	1	A	-1	1:1354704-1355160
1	1355182	0.689011	0.502789	1	0.666667	1	A	-1	1:1355181-1355808
1	1358361	0.692199	0.502789	1	-1	1	A	-1	1:1358360-1358639
1	1361181	0.488259	0.502789	1	-1	1	A	-1	1:1361180-1361306
1	1373838	0.857378	0.502789	1	-1	1	A	-1	1:1373837-1374267
1	1374273	0.750219	0.502789	1	-1	1	A	-1	1:1374272-1374477
1	1374568	0.472719	0.502789	1	-1	1	A	-1	1:1374567-1374816
1	1387243	0.468084	0.502789	1	-1	1	A	-1	1:1387242-1387622
1	1387780	0.310153	0.502789	1	-1	1	A	-1	1:1387779-1388121
1	1390109	0.511143	0.502789	1	-1	1	A	-1	1:1390108-1390631
1	1391336	0.43152	0.502789	1	-1	1	A	-1	1:1391335-1391647
1	1392733	0.682415	0.502789	1	-1	1	A	-1	1:1392732-1392951
1	1393359	0.310075	0.502789	1	-1	1	A	-1	1:1393358-1393560
1	1395372	0	0.502789	1	-1	1	A	-1	1:1395371-1395537
1	1398177	0.403931	0.502789	1	0.791209	1	A	-1	1:1398176-1398349
1	1398518	0.464354	0.502789	1	-1	1	A	-1	1:1398517-1398717
1	1399019	0.756463	0.502789	1	-1	1	A	-1	1:1399018-1399516
1	1399577	0.597015	0.502789	1	-1	1	A	-1	1:1399576-1399742
1	1400183	0.564402	0.502789	1	-1	1	A	-1	1:1400182-1400363
1	1400480	0.955884	0.502789	1	-1	1	A	-1	1:1400479-1400738
1	1402053	0.34884	0.502789	1	-1	1	A	-1	1:1402052-1402287
1	1405709	0.534793	0.502789	1	-1	1	A	-1	1:1405708-1405968
1	1406933	0.460003	0.502789	1	-1	1	A	-1	1:1406932-1407218
1	1419077	0.380717	0.502789	1	0.747826	1	A	-1	1:1419076-1419196
1	1419200	0.535443	0.502789	1	0.748148	1	A	-1	1:1419199-1419568
1	1420859	0.514457	0.502789	1	-1	1	A	-1	1:1420858-1421140
1	1426045	0.591658	0.502789	1	0.741935	1	A	-1	1:1426044-1426381
1	1427551	0.83151	0.502789	1	-1	1	A	-1	1:1427550-1427671
1	1435668	0.689769	0.502789	1	-1	1	A	-1	1:1435667-1435793
1	1436905	0.656773	0.502789	1	-1	1	A	-1	1:1436904-1437569
1	1438899	0.465098	0.502789	1	-1	1	A	-1	1:1438898-1439720
1	1450569	0.647226	0.502789	1	-1	1	A	-1	1:1450568-1450698
1	1452025	0.0933991	0.502789	1	-1	1	A	-1	1:1452024-1452145
1	1452227	0.377367	0.502789	1	-1	1	A	-1	1:1452226-1452356
1	1454354	0.230493	0.502789	1	0.740741	1	A	-1	1:1454353-1454583
1	1455327	0.484752	0.502789	1	-1	1	A	-1	1:1455326-1455567
1	1455709	0.536523	0.502789	1	-1	1	A	-1	1:1455708-1455829
1	1456115	0.852952	0.502789	1	0.767677	1	A	-1	1:1456114-1456326
1	1459115	0.443905	0.502789	1	-1	1	A	-1	1:1459114-1459234
1	1459834	0.421808	0.502789	1	-1	1	A	-1	1:1459833-1460059
1	1462607	0.733942	0.502789	1	-1	1	A	-1	1:1462606-1462733
1	1468382	0.588172	0.502789	1	-1	1	A	-1	1:1468381-1468546
1	1468552	0.242834	0.502789	1	-1	1	A	-1	1:1468551-1468723
1	1471831	0.435655	0.502789	1	-1	1	A	-1	1:1471830-1472099
1	1472176	0.778704	0.502789	1	-1	1	A	-1	1:1472175-1472359
1	1478419	0.569822	0.502789	1	-1	1	A	-1	1:1478418-1478730
1	1478999	0.609863	0.502789	1	-1	1	A	-1	1:1478998-1479203
1	1480739	0.51656	0.502789	1	-1	1	A	-1	1:1480738-1480965
1	1482071	0.309058	0.502789	1	-1	1	A	-1	1:1482070-1482265
1	1482396	0.536049	0.502789	1	1	1	A	-1	1:1482395-1482616
1	1485025	0.535032	0.502789	1	0.847619	1	A	-1	1:1485024-1485254
1	1485738	0.58398	0.502789	1	-1	1	A	-1	1:1485737-1485973
1	1486010	0.448736	0.502789	1	-1	1	A	-1	1:1486009-1486228
1	1486457	0.684392	0.502789	1	-1	1	A	-1	1:1486456-1486645
1	1487757	0.515618	0.502789	1	-1	1	A	-1	1:1487756-1487955
1	1489155	0.651816	0.502789	1	-1	1	A	-1	1:1489154-1489274
1	1490194	0.669212	0.502789	1	-1	1	A	-1	1:1490193-1490380
1	1490383	0.608429	0.502789	1	0.877637	1	A	-1	1:1490382-1490703
1	1495458	0.484661	0.502789	1	0.898333	1	A	-1	1:1495457-1495713
1	1495763	0.213638	0.502789	1	0.72041	1	A	-1	1:1495762-1495978
1	1509220	0.579221	0.502789	1	-1	1	A	-1	1:1509219-1509349
1	1512215	0.616321	0.502789	1	-1	1	A	-1	1:1512214-1512483
1	1512560	0.462264	0.502789	1	-1	1	A	-1	1:1512559-1512743
1	1515898	0.689161	0.502789	1	-1	1	A	-1	1:1515897-1516027
1	1517666	0.742746	0.502789	1	-1	1	A	-1	1:1517665-1517870
1	1518783	0.715764	0.502789	1	-1	1	A	-1	1:1518782-1519019
1	1520074	0.217128	0.502789	1	-1	1	A	-1	1:1520073-1520268
1	1520399	0.566987	0.502789	1	0.96875	1	A	-1	1:1520398-1520619
1	1522685	0.302478	0.502789	1	0.792453	1	A	-1	1:1522684-1522982
1	1523495	0.740574	0.502789	1	-1	1	A	-1	1:1523494-1523701
1	1523739	0.686367	0.502789	1	-1	1	A	-1	1:1523738-1523957
1	1524163	0.41441	0.502789	1	0.68107	1	A	-1	1:1524162-1524374
1	1526415	0.780213	0.502789	1	-1	1	A	-1	1:1526414-1526534
1	1527136	0.433534	0.502789	1	-1	1	A	-1	1:1527135-1527361
1	1527642	0.416376	0.502789	1	-1	1	A	-1	1:1527641-1527825
1	1529115	0.449556	0.502789	1	-1	1	A	-1	1:1529114-1529234
1	1529237	0	0.502789	1	0.822917	1	A	-1	1:1529236-1529363
1	1533966	0.471641	0.502789	1	-1	1	A	-1	1:1533965-1534086
1	1534204	0.823271	0.627445	1	-1	1	A	65.89	1:1534203-1534419
1	1535302	0.562904	0.627445	1	0.646154	1	A	65.89	1:1535301-1535760
1	1539669	0.803096	0.627445	1	-1	1	A	65.89	1:1539668-1539839
1	1540252	0.457281	0.627445	1	-1	1	A	65.89	1:1540251-1540373
1	1541861	0.747472	0.627445	1	1	1	A	65.89	1:1541860-1542192
1	1544762	0.421196	0.627445	1	-1	1	A	65.89	1:1544761-1544930
1	1564572	0.413802	0.627445	1	-1	1	A	65.89	1:1564571-1564973
1	1574411	0.732763	0.627445	1	-1	1	A	65.89	1:1574410-1574585
1	1575031	0.644285	0.627445	1	-1	1	A	65.89	1:1575030-1575207
1	1599377	0.491397	0.627445	1	-1	1	A	65.89	1:1599376-1599919
1	1615503	0.912463	0.627445	1	-1	1	A	65.89	1:1615502-1615705
1	1616509	0.141311	0.627445	1	0.622951	1	A	65.89	1:1616508-1616721
1	1623418	0.619452	0.627445	1	-1	1	A	65.89	1:1623417-1623963
1	1624689	0.526566	0.627445	1	-1	1	A	65.89	1:1624688-1625436
1	1625442	0.540516	0.627445	1	-1	1	A	65.89	1:1625441-1625634
1	1626590	0.611668	0.627445	1	-1	1	A	65.89	1:1626589-1626791
1	1626797	0.678201	0.627445	1	-1	1	A	65.89	1:1626796-1627386
1	1627634	1.10397	0.627445	1	-1	1	A	65.89	1:1627633-1627817
1	1628013	0.630241	0.627445	1	-1	1	A	65.89	1:1628012-1628687
1	1629115	0.802054	0.627445	1	-1	1	A	65.89	1:1629114-1629755
1	1630325	0.779647	0.627445	1	-1	1	A	65.89	1:1630324-1630490
1	1630495	0.470944	0.627445	1	-1	1	A	65.89	1:1630494-1630614
1	1632698	0.782358	0.627445	1	-1	1	A	65.89	1:1632697-1633154
1	1633160	0.629503	0.627445	1	-1	1	A	65.89	1:1633159-1633410
1	1633801	0.480707	0.627445	1	0.851613	1	A	65.89	1:1633800-1634673
1	1635731	0.594259	0.627445	1	0.684211	1	A	65.89	1:1635730-1636126
1	1636327	0.898043	0.627445	1	-1	1	A	65.89	1:1636326-1636509
1	1636610	0.568352	0.627445	1	-1	1	A	65.89	1:1636609-1637154
1	1637269	0.630655	0.627445	1	0.974888	1	A	65.89	1:1637268-1637540
1	1637709	0.844898	0.627445	1	-1	1	A	65.89	1:1637708-1637959
1	1638460	0.62411	0.627445	1	-1	1	A	65.89	1:1638459-1638629
1	1640310	0.625387	0.627445	1	-1	1	A	65.89	1:1640309-1640513
1	1640977	0.865729	0.627445	1	-1	1	A	65.89	1:1640976-1641143
1	1642266	0.440559	0.627445	1	-1	1	A	65.89	1:1642265-1642385
1	1642390	0.623597	0.627445	1	-1	1	A	65.89	1:1642389-1642509
1	1645210	0.875801	0.627445	1	-1	1	A	65.89	1:1645209-1645342
1	1646018	0.455325	0.627445	1	0.521778	1	A	65.89	1:1646017-1646231
1	1646376	1.51315	0.627445	1	0.75	1	A	65.89	1:1646375-1646495
1	1646747	0.323366	0.627445	1	0.617647	1	A	65.89	1:1646746-1646866
1	1646869	0.730323	0.627445	1	0.611111	1	A	65.89	1:1646868-1647243
1	1654081	0.424508	0.627445	1	0.776093	1	A	65.89	1:1654080-1654310
1	1655323	0.633626	0.627445	1	-1	1	A	65.89	1:1655322-1655525
1	1657252	0.376076	0.627445	1	0.777312	1	A	65.89	1:1657251-1657472
1	1659997	0.862998	0.627445	1	-1	1	A	65.89	1:1659996-1660191
1	1664293	0.561077	0.627445	1	0.6	1	A	65.89	1:1664292-1664669
1	1665568	0.299789	0.627445	1	-1	1	A	65.89	1:1665567-1665837
1	1665843	0.530002	0.627445	1	-1	1	A	65.89	1:1665842-1666007
1	1668297	1.08496	0.627445	1	0.889908	1	A	65.89	1:1668296-1668416
1	1668420	0.726939	0.627445	1	0.797603	1	A	65.89	1:1668419-1668539
1	1669710	0.43673	0.627445	1	-1	1	A	65.89	1:1669709-1669940
1	1670017	0.618982	0.627445	1	-1	1	A	65.89	1:1670016-1670225
1	1675416	0.657082	0.627445	1	-1	1	A	65.89	1:1675415-1675635
1	1675989	0.788452	0.627445	1	-1	1	A	65.89	1:1675988-1676173
1	1676410	0.833732	0.627445	1	0.619048	1	A	65.89	1:1676409-1676759
1	1699857	0.723498	0.627445	1	-1	1	A	65.89	1:1699856-1700313
1	1700319	0.588062	0.627445	1	-1	1	A	65.89	1:1700318-1700569
1	1700960	0.848909	0.927596	2	0.843478	0.5	AB	43.6889	1:1700959-1701830
1	1702874	0.857558	0.927596	2	0.666667	0.5	AB	43.6889	1:1702873-1703269
1	1703470	1.00025	0.927596	2	-1	0.5	AB	43.6889	1:1703469-1703651
1	1703734	1.25936	0.927596	2	-1	0.5	AB	43.6889	1:1703733-1703860
1	1704047	1.0983	0.927596	2	-1	0.5	AB	43.6889	1:1704046-1704256
1	1704260	1.14563	0.927596	2	-1	0.5	AB	43.6889	1:1704259-1704682
1	1704851	1.30327	0.927596	2	-1	0.5	AB	43.6889	1:1704850-1705101
1	1707442	1.13716	0.927596	2	-1	0.5	AB	43.6889	1:1707441-1707645
1	1708706	0.709153	0.927596	2	-1	0.5	AB	43.6889	1:1708705-1708835
1	1709398	0.460018	0.927596	2	-1	0.5	AB	43.6889	1:1709397-1709517
1	1709522	0.810729	0.927596	2	-1	0.5	AB	43.6889	1:1709521-1709641
1	1714023	0.802467	0.927596	2	0.617021	0.5	AB	43.6889	1:1714022-1714397
1	1730199	0.992669	0.927596	2	0.957747	0.5	AB	43.6889	1:1730198-1730575
1	1732264	0.802786	0.927596	2	-1	0.5	AB	43.6889	1:1732263-1732724
1	1738273	1.29671	0.927596	2	-1	0.5	AB	43.6889	1:1738272-1738493
1	1738847	0.888273	0.927596	2	-1	0.5	AB	43.6889	1:1738846-1739031
1	1739268	0.927596	0.927596	2	0.507463	0.5	AB	43.6889	1:1739267-1739617
1	1752874	0.488801	0.541308	1	0.689076	1	A	-1	1:1752873-1753064
1	1754010	0.694107	0.541308	1	-1	1	A	-1	1:1754009-1754413
1	1754568	0.210329	0.541308	1	-1	1	A	-1	1:1754567-1754750
1	1755264	1.02525	0.541308	1	-1	1	A	-1	1:1755263-1755471
1	1756239	0.629806	0.541308	1	-1	1	A	-1	1:1756238-1756425
1	1756456	0.589013	0.541308	1	-1	1	A	-1	1:1756455-1756622
1	1756734	0.556929	0.541308	1	-1	1	A	-1	1:1756733-1756936
1	1757160	0.622269	0.541308	1	-1	1	A	-1	1:1757159-1757336
1	1758338	0.523356	0.541308	1	-1	1	A	-1	1:1758337-1758609
1	1759084	0.360434	0.541308	1	-1	1	A	-1	1:1759083-1759256
1	1759775	0.764921	0.541308	1	-1	1	A	-1	1:1759774-1759940
1	1761945	0.544991	0.541308	1	-1	1	A	-1	1:1761944-1762193
1	1787133	0.757217	0.541308	1	-1	1	A	-1	1:1787132-1787435
1	1789093	0.732002	0.541308	1	-1	1	A	-1	1:1789092-1789378
1	1790387	0.283974	0.541308	1	-1	1	A	-1	1:1790386-1790560
1	1793107	0.503165	0.541308	1	-1	1	A	-1	1:1793106-1793447
1	1804333	0.735367	0.541308	1	-1	1	A	-1	1:1804332-1804537
1	1806314	0.678766	0.541308	1	-1	1	A	-1	1:1806313-1806464
1	1806469	0.658522	0.541308	1	-1	1	A	-1	1:1806468-1806676
1	1815767	0.0497599	0.541308	1	-1	1	A	-1	1:1815766-1815973
1	1817806	0.371397	0.541308	1	-1	1	A	-1	1:1817805-1818028
1	1825356	0.504807	0.541308	1	-1	1	A	-1	1:1825355-1825542
1	1891780	0.409406	0.541308	1	-1	1	A	-1	1:1891779-1891983
1	1892138	0.561733	0.541308	1	-1	1	A	-1	1:1892137-1892785
1	1915214	0.450978	0.541308	1	0.780488	1	A	-1	1:1915213-1915416
1	1915642	0.897835	0.541308	1	-1	1	A	-1	1:1915641-1915826
1	1916385	0.529816	0.541308	1	0.719919	1	A	-1	1:1916384-1917180
1	1917836	0.344526	0.541308	1	-1	1	A	-1	1:1917835-1918551
1	1918887	0.292597	0.541308	1	0.870968	1	A	-1	1:1918886-1919358
1	1922614	0.607343	0.541308	1	0.714286	1	A	-1	1:1922613-1922794
1	1922985	0.78114	0.541308	1	-1	1	A	-1	1:1922984-1923174
1	1923383	0.529078	0.541308	1	-1	1	A	-1	1:1923382-1923588
1	1923749	0.458109	0.541308	1	0.625	1	A	-1	1:1923748-1924015
1	1924398	0.583964	0.541308	1	-1	1	A	-1	1:1924397-1924723
1	1925774	0.297415	0.541308	1	-1	1	A	-1	1:1925773-1926024
1	1926245	0.693998	0.541308	1	0.724138	1	A	-1	1:1926244-1927043
1	1927630	0.44139	0.541308	1	-1	1	A	-1	1:1927629-1927799
1	1928562	0.804983	0.541308	1	-1	1	A	-1	1:1928561-1928896
1	1930113	0.82564	0.541308	1	0.75969	1	A	-1	1:1930112-1930365
1	1938857	0.308114	0.541308	1	-1	1	A	-1	1:1938856-1939033
1	1939581	0.271095	0.541308	1	-1	1	A	-1	1:1939580-1939788
1	1940316	0.379228	0.541308	1	-1	1	A	-1	1:1940315-1940521
1	1942036	0.35239	0.541308	1	0.770615	1	A	-1	1:1942035-1942311
1	1944307	0.650313	0.541308	1	0.754717	1	A	-1	1:1944306-1944549
1	1946332	1.17674	0.541308	1	-1	1	A	-1	1:1946331-1946520
1	1946947	0.345144	0.541308	1	-1	1	A	-1	1:1946946-1947152
1	1955119	0.819578	0.541308	1	-1	1	A	-1	1:1955118-1955294
1	1955297	0.550295	0.541308	1	0.764045	1	A	-1	1:1955296-1955933
1	1956443	0.631379	0.541308	1	-1	1	A	-1	1:1956442-1956811
1	1959087	1.07148	0.541308	1	-1	1	A	-1	1:1959086-1959262
1	1959882	0.650115	0.541308	1	-1	1	A	-1	1:1959881-1960076
1	1963745	0.212821	0.541308	1	-1	1	A	-1	1:1963744-1963916
1	1964903	0.729311	0.541308	1	-1	1	A	-1	1:1964902-1965103
1	1968606	0.524644	0.541308	1	0.770425	1	A	-1	1:1968605-1968865
1	1970694	0.327118	0.541308	1	-1	1	A	-1	1:1970693-1970906
1	1972838	0.334221	0.541308	1	-1	1	A	-1	1:1972837-1973052
1	1974066	0.460836	0.541308	1	-1	1	A	-1	1:1974065-1974287
1	1985319	0.398544	0.541308	1	-1	1	A	-1	1:1985318-1985510
1	1986783	0.632843	0.541308	1	0.727273	1	A	-1	1:1986782-1987109
1	1988541	0.737566	0.541308	1	-1	1	A	-1	1:1988540-1988713
1	2024873	0.724306	0.541308	1	-1	1	A	-1	1:2024872-2025040
1	2025302	0.791497	0.541308	1	-1	1	A	-1	1:2025301-2025736
1	2027546	0.602177	0.541308	1	-1	1	A	-1	1:2027545-2027720
1	2029103	0.581515	0.541308	1	-1	1	A	-1	1:2029102-2029270
1	2029551	0.708818	0.541308	1	-1	1	A	-1	1:2029550-2029741
1	2029979	0.59669	0.541308	1	-1	1	A	-1	1:2029978-2030295
1	2055292	0.697829	0.541308	1	-1	1	A	-1	1:2055291-2055562
1	2056461	0.670295	0.541308	1	-1	1	A	-1	1:2056460-2056713
1	2059510	0.0136865	0.541308	1	-1	1	A	-1	1:2059509-2059693
1	2071190	0.470708	0.541308	1	-1	1	A	-1	1:2071189-2071550
1	2074114	0.402131	0.541308	1	-1	1	A	-1	1:2074113-2074306
1	2082339	0.678482	0.541308	1	0.737705	1	A	-1	1:2082338-2082514
1	2135187	0.353902	0.541308	1	-1	1	A	-1	1:2135186-2135436
1	2144180	0.271582	0.541308	1	-1	1	A	-1	1:2144179-2144357
1	2144530	0.517098	0.541308	1	-1	1	A	-1	1:2144529-2144699
1	2145928	0.0886485	0.541308	1	-1	1	A	-1	1:2145927-2146112
1	2148825	0.510811	0.541308	1	-1	1	A	-1	1:2148824-2149026
1	2150714	0.356898	0.541308	1	-1	1	A	-1	1:2150713-2150972
1	2155874	0.0247955	0.541308	1	-1	1	A	-1	1:2155873-2155993
1	2156002	0.115218	0.541308	1	-1	1	A	-1	1:2156001-2156173
1	2168968	0.737015	0.541308	1	-1	1	A	-1	1:2168967-2169342
1	2169345	0.424137	0.541308	1	-1	1	A	-1	1:2169344-2169623
1	2172030	0.372694	0.541308	1	-1	1	A	-1	1:2172029-2172372
1	2173897	0.546484	0.541308	1	-1	1	A	-1	1:2173896-2174080
1	2181814	0.752895	0.541308	1	-1	1	A	-1	1:2181813-2182273
1	2182277	0.615546	0.541308	1	-1	1	A	-1	1:2182276-2182734
1	2184340	0.554644	0.541308	1	-1	1	A	-1	1:2184339-2184686
1	2184866	0.395884	0.541308	1	-1	1	A	-1	1:2184865-2185067
1	2185219	0.580337	0.541308	1	-1	1	A	-1	1:2185218-2185492
1	2185818	0.571666	0.541308	1	-1	1	A	-1	1:2185817-2186369
1	2189652	0.436131	0.541308	1	-1	1	A	-1	1:2189651-2189828
1	2190011	0.698945	0.541308	1	-1	1	A	-1	1:2190010-2190300
1	2190305	0.513387	0.541308	1	-1	1	A	-1	1:2190304-2190592
1	2193560	0.516505	0.541308	1	-1	1	A	-1	1:2193559-2194112
1	2197966	0.526964	0.541308	1	-1	1	A	-1	1:2197965-2198271
1	2198783	0.707603	0.541308	1	-1	1	A	-1	1:2198782-2199035
1	2200916	0.391207	0.541308	1	-1	1	A	-1	1:2200915-2201182
1	2212885	0.567235	0.541308	1	-1	1	A	-1	1:2212884-2213556
1	2228806	0.618633	0.541308	1	-1	1	A	-1	1:2228805-2229794
1	2302911	0.245152	0.541308	1	-1	1	A	-1	1:2302910-2303120
1	2303218	0.516474	0.541308	1	-1	1	A	-1	1:2303217-2303463
1	2303801	0.449091	0.541308	1	-1	1	A	-1	1:2303800-2304112
1	2304217	0.711577	0.541308	1	0.717391	1	A	-1	1:2304216-2304551
1	2305912	0.779907	0.541308	1	-1	1	A	-1	1:2305911-2306220
1	2306481	0.596545	0.541308	1	-1	1	A	-1	1:2306480-2306810
1	2321234	0.693288	0.541308	1	-1	1	A	-1	1:2321233-2321577
1	2324045	1.12088	0.541308	1	-1	1	A	-1	1:2324044-2324245
1	2332597	0.623241	0.541308	1	-1	1	A	-1	1:2332596-2332787
1	2336465	0.544646	0.541308	1	-1	1	A	-1	1:2336464-2336651
1	2336714	0.30803	0.541308	1	-1	1	A	-1	1:2336713-2336946
1	2355339	0.498517	0.541308	1	-1	1	A	-1	1:2355338-2355531
1	2357413	0.472869	0.541308	1	0.807692	1	A	-1	1:2357412-2357648
1	2358494	0.590252	0.541308	1	-1	1	A	-1	1:2358493-2358695
1	2371898	1.10445	0.541308	1	0.727273	1	A	-1	1:2371897-2372079
1	2372360	0.844454	0.541308	1	-1	1	A	-1	1:2372359-2372628
1	2374314	0.386873	0.541308	1	-1	1	A	-1	1:2374313-2374593
1	2378910	0.671912	0.541308	1	-1	1	A	-1	1:2378909-2379236
1	2385005	0.191333	0.541308	1	-1	1	A	-1	1:2385004-2385214
1	2385755	0.517744	0.541308	1	-1	1	A	-1	1:2385754-2385954
1	2387431	0.962125	0.541308	1	-1	1	A	-1	1:2387430-2387708
1	2388211	0.820989	0.541308	1	-1	1	A	-1	1:2388210-2388420
1	2389897	0.87852	0.541308	1	-1	1	A	-1	1:2389896-2390067
1	2391295	0.436104	0.541308	1	-1	1	A	-1	1:2391294-2391567
1	2395738	0.556483	0.541308	1	-1	1	A	-1	1:2395737-2395990
1	2396981	0.987037	0.541308	1	-1	1	A	-1	1:2396980-2397211
1	2399362	0.641315	0.541308	1	-1	1	A	-1	1:2399361-2399529
1	2400850	0.465147	0.541308	1	0.72	1	A	-1	1:2400849-2401046
1	2402133	0.333476	0.541308	1	-1	1	A	-1	1:2402132-2402393
1	2403008	0.458269	0.541308	1	-1	1	A	-1	1:2403007-2403245
1	2405638	0.48738	0.541308	1	-1	1	A	-1	1:2405637-2405852
1	2406550	0.776829	0.541308	1	-1	1	A	-1	1:2406549-2407006
1	2408228	0.537902	0.541308	1	-1	1	A	-1	1:2408227-2408899
1	2410317	0.0217851	0.541308	1	-1	1	A	-1	1:2410316-2410578
1	2410757	0.696612	0.541308	1	-1	1	A	-1	1:2410756-2411017
1	2412356	0.726092	0.541308	1	-1	1	A	-1	1:2412355-2412630
1	2476573	0.17246	0.541308	1	-1	1	A	-1	1:2476572-2476771
1	2478448	0.5288	0.541308	1	0.75	1	A	-1	1:2478447-2478663
1	2479718	0.617729	0.541308	1	0.791667	1	A	-1	1:2479717-2480013
1	2484405	0.447679	0.541308	1	-1	1	A	-1	1:2484404-2484580
1	2489208	0.716884	0.541308	1	-1	1	A	-1	1:2489207-2489387
1	2494764	0.735764	0.541308	1	-1	1	A	-1	1:2494763-2494944
1	2496592	0.599666	0.541308	1	-1	1	A	-1	1:2496591-2497018
1	2498477	0.615934	0.541308	1	-1	1	A	-1	1:2498476-2498874
1	2499075	0.877511	0.541308	1	0.747126	1	A	-1	1:2499074-2499252
1	2502198	0.61352	0.541308	1	0.719298	1	A	-1	1:2502197-2502620
1	2502624	0.411683	0.541308	1	-1	1	A	-1	1:2502623-2503078
1	2503418	0.37952	0.541308	1	-1	1	A	-1	1:2503417-2503691
1	2503770	0.541779	0.541308	1	-1	1	A	-1	1:2503769-2505287
1	2508792	0.817163	0.541308	1	-1	1	A	-1	1:2508791-2509037
1	2509892	0.842576	0.541308	1	0.775226	1	A	-1	1:2509891-2510198
1	2511295	0.448106	0.541308	1	-1	1	A	-1	1:2511294-2511486
1	2512908	0.483366	0.541308	1	0.741379	1	A	-1	1:2512907-2513185
1	2515218	0.461347	0.541308	1	-1	1	A	-1	1:2515217-2515432
1	2518153	0.161158	0.541308	1	-1	1	A	-1	1:2518152-2518363
1	2518463	0.593115	0.541308	1	-1	1	A	-1	1:2518462-2518642
1	2519067	0.0854865	0.541308	1	-1	1	A	-1	1:2519066-2519382
1	2519729	0.438534	0.541308	1	-1	1	A	-1	1:2519728-2520025
1	2520657	0.207977	0.541308	1	-1	1	A	-1	1:2520656-2520917
1	2521535	0.313031	0.541308	1	-1	1	A	-1	1:2521534-2522043
1	2529564	0.595634	0.541308	1	-1	1	A	-1	1:2529563-2529729
1	2529811	0.674682	0.541308	1	-1	1	A	-1	1:2529810-2530221
1	2556062	0.490824	0.541308	1	-1	1	A	-1	1:2556061-2556718
1	2557623	0.146344	0.541308	1	-1	1	A	-1	1:2557622-2557841
1	2558786	0.710062	0.541308	1	-1	1	A	-1	1:2558785-2559964
1	2560605	1.18118	0.541308	1	-1	1	A	-1	1:2560604-2560814
1	2561509	0.322895	0.541308	1	-1	1	A	-1	1:2561508-2561862
1	2562789	0.361122	0.541308	1	-1	1	A	-1	1:2562788-2562971
1	2563056	0.466033	0.541308	1	-1	1	A	-1	1:2563055-2563252
1	2586811	0.770392	0.541308	1	-1	1	A	-1	1:2586810-2587372
1	2588350	0.572962	0.541308	1	-1	1	A	-1	1:2588349-2588627
1	2588852	0.65387	0.541308	1	-1	1	A	-1	1:2588851-2589045
1	2589398	0.444025	0.541308	1	-1	1	A	-1	1:2589397-2589595
1	2590991	1.00683	0.541308	1	-1	1	A	-1	1:2590990-2591233
1	2591426	0.163561	0.541308	1	-1	1	A	-1	1:2591425-2591647
1	2592651	0.431894	0.541308	1	-1	1	A	-1	1:2592650-2592953
1	2595213	0.936965	0.541308	1	-1	1	A	-1	1:2595212-2595391
1	2596534	0.458292	0.541308	1	-1	1	A	-1	1:2596533-2596711
1	2598206	0.443486	0.541308	1	-1	1	A	-1	1:2598205-2598532
1	2603771	0.323166	0.541308	1	-1	1	A	-1	1:2603770-2603997
1	2604156	0.810178	0.541308	1	-1	1	A	-1	1:2604155-2604347
1	2606215	0.4402	0.541308	1	-1	1	A	-1	1:2606214-2606397
1	2606969	0.422058	0.541308	1	-1	1	A	-1	1:2606968-2607143
1	2609329	0.509007	0.541308	1	-1	1	A	-1	1:2609328-2609511
1	2629324	0.770634	0.541308	1	-1	1	A	-1	1:2629323-2629676
1	2641274	0.735382	0.541308	1	-1	1	A	-1	1:2641273-2641844
1	2644138	0.241014	0.541308	1	-1	1	A	-1	1:2644137-2644410
1	2645287	0.661287	0.541308	1	-1	1	A	-1	1:2645286-2645708
1	2785672	0.487534	0.541308	1	-1	1	A	-1	1:2785671-2786052
1	2787551	0.745446	0.541308	1	0.795455	1	A	-1	1:2787550-2787826
1	2789385	0.611729	0.541308	1	-1	1	A	-1	1:2789384-2789669
1	3021609	0.59068	0.541308	1	-1	1	A	-1	1:3021608-3021763
1	3021768	0.682979	0.541308	1	-1	1	A	-1	1:3021767-3022188
1	3022194	0.70538	0.541308	1	-1	1	A	-1	1:3022193-3022443
1	3022449	0.367547	0.541308	1	-1	1	A	-1	1:3022448-3022819
1	3064156	0.472132	0.541308	1	-1	1	A	-1	1:3064155-3064378
1	3067265	0.422046	0.541308	1	-1	1	A	-1	1:3067264-3067571
1	3127948	0.564258	0.541308	1	-1	1	A	-1	1:3127947-3128239
1	3186132	0.303551	0.541308	1	-1	1	A	-1	1:3186131-3186421
1	3243982	0.460759	0.541308	1	-1	1	A	-1	1:3243981-3244155
1	3385171	0.813164	0.541308	1	-1	1	A	-1	1:3385170-3385363
1	3396224	0.79348	0.541308	1	-1	1	A	-1	1:3396223-3396392
1	3402750	0.987977	0.541308	1	-1	1	A	-1	1:3402749-3402936
1	3404723	0.429868	0.541308	1	-1	1	A	-1	1:3404722-3404894
1	3405528	0.533686	0.541308	1	-1	1	A	-1	1:3405527-3405695
1	3411144	0.490278	0.541308	1	-1	1	A	-1	1:3411143-3411263
1	3411283	0.482475	0.541308	1	-1	1	A	-1	1:3411282-3411856
1	3411862	0.600309	0.541308	1	-1	1	A	-1	1:3411861-3412830
1	3414522	0.525199	0.541308	1	-1	1	A	-1	1:3414521-3414686
1	3417731	0.644606	0.541308	1	-1	1	A	-1	1:3417730-3417955
1	3418521	0.203606	0.541308	1	-1	1	A	-1	1:3418520-3418748
1	3425550	0.433887	0.541308	1	-1	1	A	-1	1:3425549-3425727
1	3426083	0.64273	0.541308	1	-1	1	A	-1	1:3426082-3426262
1	3430761	0.628687	0.541308	1	-1	1	A	-1	1:3430760-3431074
1	3431982	0.509108	0.541308	1	-1	1	A	-1	1:3431981-3432160
1	3433642	0.742615	0.541308	1	-1	1	A	-1	1:3433641-3433812
1	3462934	0.403719	0.541308	1	0.768595	1	A	-1	1:3462933-3463714
1	3465880	0.166396	0.541308	1	-1	1	A	-1	1:3465879-3465999
1	3466021	0.275691	0.541308	1	-1	1	A	-1	1:3466020-3466419
1	3467114	0.340161	0.541308	1	-1	1	A	-1	1:3467113-3467295
1	3468743	0.962742	0.541308	1	-1	1	A	-1	1:3468742-3468950
1	3469397	0.476689	0.541308	1	-1	1	A	-1	1:3469396-3469576
1	3471676	0.650717	0.541308	1	-1	1	A	-1	1:3471675-3471860
1	3473421	0.579704	0.541308	1	-1	1	A	-1	1:3473420-3473718
1	3474623	0.79232	0.541308	1	-1	1	A	-1	1:3474622-3474799
1	3475943	0.786019	0.541308	1	-1	1	A	-1	1:3475942-3476118
1	3477882	0.431487	0.541308	1	-1	1	A	-1	1:3477881-3478073
1	3478377	0.520317	0.541308	1	0.692771	1	A	-1	1:3478376-3478574
1	3479405	0.516272	0.541308	1	-1	1	A	-1	1:3479404-3479595
1	3479780	0.449212	0.541308	1	-1	1	A	-1	1:3479779-3479945
1	3480410	0.768792	0.541308	1	-1	1	A	-1	1:3480409-3480587
1	3490365	0.548848	0.541308	1	0.73443	1	A	-1	1:3490364-3490573
1	3490760	0.610434	0.541308	1	0.71875	1	A	-1	1:3490759-3491020
1	3492493	0.507984	0.541308	1	-1	1	A	-1	1:3492492-3492775
1	3493701	0.645118	0.541308	1	0.809918	1	A	-1	1:3493700-3494088
1	3494364	0.464724	0.541308	1	0.637681	1	A	-1	1:3494363-3494840
1	3495832	0.553059	0.541308	1	-1	1	A	-1	1:3495831-3495951
1	3496433	0.514563	0.541308	1	-1	1	A	-1	1:3496432-3496552
1	3496567	0.639233	0.541308	1	-1	1	A	-1	1:3496566-3496767
1	3497014	0.546942	0.541308	1	0.754179	1	A	-1	1:3497013-3497705
1	3498363	0.49931	0.541308	1	-1	1	A	-1	1:3498362-3498682
1	3498686	0.840007	0.541308	1	-1	1	A	-1	1:3498685-3498957
1	3499034	0.799363	0.541308	1	-1	1	A	-1	1:3499033-3499330
1	3499623	0.805494	0.541308	1	0.530612	1	A	-1	1:3499622-3500143
1	3500539	1.04196	0.541308	1	-1	1	A	-1	1:3500538-3500658
1	3500999	0.898927	0.541308	1	-1	1	A	-1	1:3500998-3501260
1	3501264	0.409087	0.541308	1	-1	1	A	-1	1:3501263-3501383
1	3501785	0.686505	0.541308	1	0.755102	1	A	-1	1:3501784-3501990
1	3505023	0.59929	0.541308	1	0.961039	1	A	-1	1:3505022-3505541
1	3505929	0.347664	0.541308	1	-1	1	A	-1	1:3505928-3506222
1	3507793	0.29568	0.541308	1	0.671875	1	A	-1	1:3507792-3508012
1	3508553	0.382572	0.541308	1	0.791045	1	A	-1	1:3508552-3508750
1	3509070	0.48399	0.541308	1	-1	1	A	-1	1:3509069-3509252
1	3509876	0.95188	0.541308	1	0.820513	1	A	-1	1:3509875-3510171
1	3510797	0.722238	0.541308	1	0.715328	1	A	-1	1:3510796-3510994
1	3511561	0.436172	0.541308	1	-1	1	A	-1	1:3511560-3511766
1	3512025	1.07766	0.541308	1	0.752137	1	A	-1	1:3512024-3512206
1	3514304	0.566624	0.541308	1	-1	1	A	-1	1:3514303-3514662
1	3515222	0.472386	0.541308	1	-1	1	A	-1	1:3515221-3515740
1	3524066	0.419464	0.541308	1	0.827586	1	A	-1	1:3524065-3524287
1	3530995	0.448429	0.541308	1	-1	1	A	-1	1:3530994-3531204
1	3560587	0.517152	0.541308	1	-1	1	A	-1	1:3560586-3560798
1	3579810	0.192175	0.541308	1	0.642857	1	A	-1	1:3579809-3580005
1	3595350	0.499182	0.541308	1	-1	1	A	-1	1:3595349-3595532
1	3602360	0.381605	0.541308	1	0.65625	1	A	-1	1:3602359-3602629
1	3611187	0.497597	0.541308	1	-1	1	A	-1	1:3611186-3611533
1	3625424	0.668512	0.541308	1	-1	1	A	-1	1:3625423-3625606
1	3625679	0.351574	0.541308	1	-1	1	A	-1	1:3625678-3625844
1	3627376	0.734538	0.541308	1	-1	1	A	-1	1:3627375-3627495
1	3627508	0.148653	0.541308	1	-1	1	A	-1	1:3627507-3627678
1	3628269	0.607942	0.541308	1	-1	1	A	-1	1:3628268-3628555
1	3631004	0.584067	0.541308	1	-1	1	A	-1	1:3631003-3631168
1	3631351	0.60483	0.541308	1	-1	1	A	-1	1:3631350-3631763
1	3632193	0.44313	0.541308	1	-1	1	A	-1	1:3632192-3632362
1	3633311	0.845047	0.541308	1	-1	1	A	-1	1:3633310-3633498
1	3634896	0.257545	0.541308	1	-1	1	A	-1	1:3634895-3635120
1	3635123	0.601126	0.541308	1	-1	1	A	-1	1:3635122-3635390
1	3635848	0.462855	0.541308	1	-1	1	A	-1	1:3635847-3636089
1	3636818	0.312853	0.541308	1	-1	1	A	-1	1:3636817-3637043
1	3638675	0.241958	0.541308	1	-1	1	A	-1	1:3638674-3638888
1	3646570	0.191374	0.541308	1	-1	1	A	-1	1:3646569-3646860
1	3647436	0.291272	0.541308	1	-1	1	A	-1	1:3647435-3647609
1	3649879	0.655821	0.541308	1	-1	1	A	-1	1:3649878-3650069
1	3682269	0.632714	0.541308	1	0.733696	1	A	-1	1:3682268-3682442
1	3682998	0.667338	0.541308	1	-1	1	A	-1	1:3682997-3683180
1	3690880	0.793509	0.541308	1	-1	1	A	-1	1:3690879-3691079
1	3707475	0.522258	0.541308	1	-1	1	A	-1	1:3707474-3707780
1	3721973	0.859077	0.541308	1	-1	1	A	-1	1:3721972-3722156
1	3723308	0.620659	0.541308	1	-1	1	A	-1	1:3723307-3723473
1	3727053	1.0369	0.541308	1	-1	1	A	-1	1:3727052-3727231
1	3727593	1.08774	0.541308	1	-1	1	A	-1	1:3727592-3727768
1	3728122	1.02705	0.541308	1	-1	1	A	-1	1:3728121-3728311
1	3729338	0.0964309	0.541308	1	-1	1	A	-1	1:3729337-3729550
1	3729583	1.09127	0.541308	1	-1	1	A	-1	1:3729582-3729778
1	3729874	0.879874	0.541308	1	-1	1	A	-1	1:3729873-3730161
1	3730909	0.197412	0.541308	1	-1	1	A	-1	1:3730908-3731138
1	3731386	0.260493	0.541308	1	-1	1	A	-1	1:3731385-3731560
1	3732759	0.428099	0.541308	1	-1	1	A	-1	1:3732758-3733157
1	3733411	0.506539	0.541308	1	-1	1	A	-1	1:3733410-3733587
1	3743095	0.798811	0.541308	1	-1	1	A	-1	1:3743094-3743269
1	3745421	0.177137	0.541308	1	-1	1	A	-1	1:3745420-3745540
1	3745555	0.670345	0.541308	1	-1	1	A	-1	1:3745554-3746380
1	3752509	0.660432	0.541308	1	-1	1	A	-1	1:3752508-3752677
1	3752683	0.960169	0.541308	1	-1	1	A	-1	1:3752682-3752875
1	3754013	0.659594	0.541308	1	-1	1	A	-1	1:3754012-3754248
1	3755362	0.22448	0.541308	1	-1	1	A	-1	1:3755361-3755560
1	3756688	0.793947	0.541308	1	-1	1	A	-1	1:3756687-3756860
1	3763087	0.666112	0.541308	1	-1	1	A	-1	1:3763086-3763484
1	3763667	0.54827	0.541308	1	-1	1	A	-1	1:3763666-3763836
1	3766456	0.459407	0.541308	1	-1	1	A	-1	1:3766455-3766677
1	3767178	0.029096	0.541308	1	-1	1	A	-1	1:3767177-3767397
1	3769585	0.33012	0.541308	1	-1	1	A	-1	1:3769584-3769879
1	3771330	0.191055	0.541308	1	-1	1	A	-1	1:3771329-3771508
1	3775224	0.69249	0.541308	1	-1	1	A	-1	1:3775223-3775488
1	3775808	0.754077	0.541308	1	-1	1	A	-1	1:3775807-3776004
1	3781119	0.736504	0.541308	1	-1	1	A	-1	1:3781118-3781412
1	3782623	0.439665	0.541308	1	-1	1	A	-1	1:3782622-3782794
1	3783976	0.835484	0.541308	1	-1	1	A	-1	1:3783975-3784239
1	3784973	0.331779	0.541308	1	-1	1	A	-1	1:3784972-3785227
1	3786678	0.735558	0.541308	1	-1	1	A	-1	1:3786677-3787409
1	3795801	0.589798	0.541308	1	-1	1	A	-1	1:3795800-3796539
1	3815323	0.420841	0.541308	1	-1	1	A	-1	1:3815322-3815549
1	3816059	0.644664	0.541308	1	-1	1	A	-1	1:3816058-3816399
1	3823165	0.590128	0.541308	1	-1	1	A	-1	1:3823164-3823335
1	3823429	0.516558	0.541308	1	-1	1	A	-1	1:3823428-3823603
1	3825758	0.651025	0.541308	1	-1	1	A	-1	1:3825757-3825972
1	3826119	0.705472	0.541308	1	-1	1	A	-1	1:3826118-3826467
1	3826490	0.507985	0.541308	1	-1	1	A	-1	1:3826489-3826609
1	3826649	0.757084	0.541308	1	-1	1	A	-1	1:3826648-3826863
1	3829774	0.181288	0.541308	1	-1	1	A	-1	1:3829773-3830055
1	3833776	0.680551	0.541308	1	-1	1	A	-1	1:3833775-3834005
1	3834914	0.532401	0.541308	1	-1	1	A	-1	1:3834913-3835104
1	3836366	0.626178	0.541308	1	-1	1	A	-1	1:3836365-3836662
1	3837207	0.868832	0.541308	1	-1	1	A	-1	1:3837206-3837468
1	3838999	0.924891	0.541308	1	-1	1	A	-1	1:3838998-3839175
1	3843043	0.563141	0.541308	1	-1	1	A	-1	1:3843042-3843341
1	3844782	0.700185	0.541308	1	-1	1	A	-1	1:3844781-3845098
1	3847498	0.767977	0.541308	1	-1	1	A	-1	1:3847497-3847682
1	3848546	0.497257	0.541308	1	-1	1	A	-1	1:3848545-3848833
1	3852309	0.842491	0.541308	1	-1	1	A	-1	1:3852308-3852473
1	3857514	0.731171	0.541308	1	-1	1	A	-1	1:3857513-3857708
1	3858664	0.313251	0.541308	1	-1	1	A	-1	1:3858663-3858866
1	3865568	0.792697	0.541308	1	-1	1	A	-1	1:3865567-3865864
1	3865870	0.540609	0.541308	1	-1	1	A	-1	1:3865869-3866109
1	3867891	0.306676	0.541308	1	-1	1	A	-1	1:3867890-3868010
1	3869648	0.528491	0.541308	1	-1	1	A	-1	1:3869647-3869989
1	3872409	0.59989	0.541308	1	-1	1	A	-1	1:3872408-3872632
1	3872824	0.545603	0.541308	1	-1	1	A	-1	1:3872823-3872993
1	3883592	0.415808	0.541308	1	-1	1	A	-1	1:3883591-3883768
1	3890561	0.657404	0.541308	1	-1	1	A	-1	1:3890560-3891228
1	3892699	0.785583	0.541308	1	-1	1	A	-1	1:3892698-3892967
1	3900076	1.00536	0.541308	1	-1	1	A	-1	1:3900075-3900398
1	4655375	0.427006	0.541308	1	-1	1	A	-1	1:4655374-4655543
1	4711860	0.550965	0.541308	1	-1	1	A	-1	1:4711859-4712685
1	4769826	0.358575	0.541308	1	-1	1	A	-1	1:4769825-4770012
1	4772317	0.542035	0.541308	1	-1	1	A	-1	1:4772316-4772580
1	4774362	0.533316	0.541308	1	-1	1	A	-1	1:4774361-4774590
1	4787415	0.289388	0.541308	1	-1	1	A	-1	1:4787414-4787629
1	4787635	0.329796	0.541308	1	-1	1	A	-1	1:4787634-4787970
1	5563914	0.442006	0.541308	1	0.693878	1	A	-1	1:5563913-5564160
1	5862656	0.537508	0.541308	1	-1	1	A	-1	1:5862655-5862859
1	5863243	0.344401	0.541308	1	-1	1	A	-1	1:5863242-5863416
1	5863704	0.83234	0.541308	1	-1	1	A	-1	1:5863703-5864081
1	5864312	0.559916	0.541308	1	-1	1	A	-1	1:5864311-5864534
1	5865057	0.355765	0.541308	1	-1	1	A	-1	1:5865056-5865235
1	5866321	1.03004	0.541308	1	-1	1	A	-1	1:5866320-5866495
1	5866855	0.723939	0.541308	1	-1	1	A	-1	1:5866854-5867232
1	5867775	0.705646	0.541308	1	-1	1	A	-1	1:5867774-5868061
1	5873174	0.661813	0.541308	1	-1	1	A	-1	1:5873173-5873409
1	5874361	0.540719	0.541308	1	-1	1	A	-1	1:5874360-5874605
1	5874832	0.714985	0.541308	1	-1	1	A	-1	1:5874831-5875007
1	5876960	0.460336	0.541308	1	-1	1	A	-1	1:5876959-5877351
1	5879318	0.512104	0.541308	1	-1	1	A	-1	1:5879317-5879437
1	5879444	0.40031	0.541308	1	-1	1	A	-1	1:5879443-5879612
1	5880133	1.00731	0.541308	1	-1	1	A	-1	1:5880132-5880304
1	5887296	0.738596	0.541308	1	-1	1	A	-1	1:5887295-5887482
1	5888530	0.484193	0.541308	1	-1	1	A	-1	1:5888529-5888700
1	5890674	0.491345	0.541308	1	-1	1	A	-1	1:5890673-5890984
1	5904668	0.584893	0.541308	1	0.708791	1	A	-1	1:5904667-5904869
1	5905275	0.39861	0.541308	1	-1	1	A	-1	1:5905274-5905449
1	5905643	0.470785	0.541308	1	-1	1	A	-1	1:5905642-5905944
1	5907126	0.570205	0.541308	1	-1	1	A	-1	1:5907125-5907330
1	5909058	0.481441	0.541308	1	-1	1	A	-1	1:5909057-5909263
1	5927555	0.52665	0.541308	1	-1	1	A	-1	1:5927554-5927759
1	5933048	0.680849	0.541308	1	-1	1	A	-1	1:5933047-5933279
1	5947006	0.723142	0.541308	1	-1	1	A	-1	1:5947005-5947265
1	5948001	0.289133	0.541308	1	-1	1	A	-1	1:5948000-5948204
1	5952685	0.263718	0.541308	1	-1	1	A	-1	1:5952684-5952883
1	5961824	0.517379	0.541308	1	-1	1	A	-1	1:5961823-5962118
1	5967095	0.266154	0.541308	1	-1	1	A	-1	1:5967094-5967289
1	5967293	0.810681	0.541308	1	-1	1	A	-1	1:5967292-5967412
1	5969014	0.457619	0.541308	1	-1	1	A	-1	1:5969013-5969317
1	5978266	0.47311	0.541308	1	-1	1	A	-1	1:5978265-5978454
1	5986081	0.560247	0.541308	1	-1	1	A	-1	1:5986080-5986263
1	6040428	0.301049	0.541308	1	-1	1	A	-1	1:6040427-6040656
1	6041722	0.481613	0.541308	1	-1	1	A	-1	1:6041721-6041894
1	6051447	0.455924	0.541308	1	-1	1	A	-1	1:6051446-6051692
1	6072639	0.352161	0.541308	1	-1	1	A	-1	1:6072638-6072837
1	6082170	0.386898	0.541308	1	-1	1	A	-1	1:6082169-6082341
1	6085076	0.583765	0.541308	1	-1	1	A	-1	1:6085075-6085272
1	6087381	0.642116	0.541308	1	-1	1	A	-1	1:6087380-6087551
1	6088834	0.712171	0.541308	1	0.727273	1	A	-1	1:6088833-6089076
1	6090101	0.427267	0.541308	1	-1	1	A	-1	1:6090100-6090506
1	6091198	0.903829	0.541308	1	-1	1	A	-1	1:6091197-6091378
1	6094370	0.0471524	0.541308	1	-1	1	A	-1	1:6094369-6094658
1	6095349	0.597692	0.541308	1	-1	1	A	-1	1:6095348-6095468
1	6095473	0.644794	0.541308	1	-1	1	A	-1	1:6095472-6095673
1	6095992	0.739869	0.541308	1	-1	1	A	-1	1:6095991-6096175
1	6096546	0.519517	0.541308	1	0.5	1	A	-1	1:6096545-6096934
1	6097279	0.562144	0.541308	1	-1	1	A	-1	1:6097278-6097566
1	6098426	0.412316	0.541308	1	0.730769	1	A	-1	1:6098425-6098611
1	6099728	0.294616	0.541308	1	-1	1	A	-1	1:6099727-6099847
1	6099850	0.338112	0.541308	1	0.666667	1	A	-1	1:6099849-6100195
1	6105104	0.167947	0.541308	1	0.711864	1	A	-1	1:6105103-6105445
1	6106207	1.02683	0.541308	1	-1	1	A	-1	1:6106206-6106379
1	6106385	0.468527	0.541308	1	-1	1	A	-1	1:6106384-6106726
1	6109838	0.715622	0.541308	1	-1	1	A	-1	1:6109837-6110202
1	6110310	0.495665	0.541308	1	-1	1	A	-1	1:6110309-6110508
1	6111766	0.932498	0.541308	1	-1	1	A	-1	1:6111765-6112042
1	6112159	0.161907	0.541308	1	-1	1	A	-1	1:6112158-6112331
1	6112894	0.54836	0.541308	1	-1	1	A	-1	1:6112893-6113142
1	6121105	0.63859	0.541308	1	-1	1	A	-1	1:6121104-6121288
1	6123985	0.364419	0.541308	1	0.672414	1	A	-1	1:6123984-6124172
1	6124351	0.17193	0.541308	1	-1	1	A	-1	1:6124350-6124636
1	6124907	0.541246	0.541308	1	-1	1	A	-1	1:6124906-6125214
1	6125492	0.456088	0.541308	1	-1	1	A	-1	1:6125491-6125692
1	6125730	0.451733	0.541308	1	-1	1	A	-1	1:6125729-6125901
1	6126505	0.545635	0.541308	1	-1	1	A	-1	1:6126504-6126677
1	6128064	0.338205	0.541308	1	-1	1	A	-1	1:6128063-6128256
1	6128495	0.444107	0.541308	1	-1	1	A	-1	1:6128494-6128734
1	6128801	0.64262	0.541308	1	-1	1	A	-1	1:6128800-6129058
1	6131528	0.515085	0.541308	1	-1	1	A	-1	1:6131527-6131751
1	6134673	0.300457	0.541308	1	-1	1	A	-1	1:6134672-6134859
1	6135080	0.383862	0.541308	1	-1	1	A	-1	1:6135079-6135358
1	6136524	0.595245	0.541308	1	-1	1	A	-1	1:6136523-6136728
1	6136734	0.564781	0.541308	1	0.652174	1	A	-1	1:6136733-6136922
1	6142092	0.540937	0.541308	1	-1	1	A	-1	1:6142091-6142668
1	6143847	0.424326	0.541308	1	-1	1	A	-1	1:6143846-6144226
1	6146198	0.304656	0.541308	1	-1	1	A	-1	1:6146197-6146420
1	6146620	0.533918	0.541308	1	-1	1	A	-1	1:6146619-6146813
1	6148839	0.308248	0.541308	1	-1	1	A	-1	1:6148838-6149087
1	6149219	0.400438	0.541308	1	-1	1	A	-1	1:6149218-6149480
1	6150947	0.421656	0.541308	1	-1	1	A	-1	1:6150946-6151171
1	6152413	0.643388	0.541308	1	-1	1	A	-1	1:6152412-6152736
1	6154660	0.731272	0.541308	1	-1	1	A	-1	1:6154659-6154948
1	6155613	0.190394	0.541308	1	-1	1	A	-1	1:6155612-6155877
1	6159361	0.713759	0.541308	1	-1	1	A	-1	1:6159360-6159530
1	6168150	0.414292	0.541308	1	-1	1	A	-1	1:6168149-6168318
1	6179894	0.527279	0.541308	1	-1	1	A	-1	1:6179893-6180077
1	6181291	0.516746	0.541308	1	-1	1	A	-1	1:6181290-6181538
1	6186719	0.292228	0.541308	1	-1	1	A	-1	1:6186718-6186913
1	6199492	0.60548	0.541308	1	-1	1	A	-1	1:6199491-6199893
1	6206539	0.505513	0.541308	1	-1	1	A	-1	1:6206538-6206761
1	6207279	0.65077	0.541308	1	-1	1	A	-1	1:6207278-6208116
1	6208878	0.645743	0.541308	1	-1	1	A	-1	1:6208877-6209767
1	6209809	1.30091	0.541308	1	-1	1	A	-1	1:6209808-6210011
1	6210215	0.768896	0.541308	1	-1	1	A	-1	1:6210214-6210501
1	6210689	0.507263	0.541308	1	-1	1	A	-1	1:6210688-6211137
1	6211918	0.586074	0.541308	1	-1	1	A	-1	1:6211917-6212120
1	6212156	0.748266	0.541308	1	-1	1	A	-1	1:6212155-6212368
1	6212598	0.292264	0.541308	1	-1	1	A	-1	1:6212597-6212794
1	6218112	0.689575	0.541308	1	-1	1	A	-1	1:6218111-6218424
1	6225079	0.275858	0.541308	1	-1	1	A	-1	1:6225078-6225271
1	6231895	0.932707	0.541308	1	-1	1	A	-1	1:6231894-6232084
1	6233448	0.796342	0.541308	1	-1	1	A	-1	1:6233447-6233639
1	6234792	0.322233	0.541308	1	-1	1	A	-1	1:6234791-6234981
1	6244310	0.239286	0.541308	1	-1	1	A	-1	1:6244309-6244640
1	6245030	0.503237	0.541308	1	0.615275	1	A	-1	1:6245029-6245596
1	6249291	0.676777	0.541308	1	-1	1	A	-1	1:6249290-6249680
1	6251284	0.449039	0.541308	1	-1	1	A	-1	1:6251283-6251491
1	6253740	0.529601	0.541308	1	0.733333	1	A	-1	1:6253739-6254199
1	6254481	0.616913	0.541308	1	0.741573	1	A	-1	1:6254480-6254859
1	6264488	0.716411	0.541308	1	-1	1	A	-1	1:6264487-6264607
1	6264609	0.659813	0.541308	1	-1	1	A	-1	1:6264608-6264728
1	6281146	0.541466	0.541308	1	-1	1	A	-1	1:6281145-6281356
1	6282665	0.266728	0.541308	1	-1	1	A	-1	1:6282664-6283058
1	6294654	0.241614	0.541308	1	-1	1	A	-1	1:6294653-6294919
1	6306796	0.604282	0.541308	1	-1	1	A	-1	1:6306795-6306987
1	6318393	0.716299	0.541308	1	-1	1	A	-1	1:6318392-6318749
1	6327314	0.750401	0.541308	1	-1	1	A	-1	1:6327313-6327518
1	6333400	1.01768	0.541308	1	-1	1	A	-1	1:6333399-6333519
1	6339505	0.553322	0.541308	1	-1	1	A	-1	1:6339504-6339729
1	6349751	0.454158	0.541308	1	-1	1	A	-1	1:6349750-6350014
1	6360497	0.339392	0.541308	1	-1	1	A	-1	1:6360496-6360716
1	6385458	0.334616	0.541308	1	-1	1	A	-1	1:6385457-6385577
1	6393207	0.845338	0.541308	1	-1	1	A	-1	1:6393206-6393469
1	6418934	0.445624	0.541308	1	0.8	1	A	-1	1:6418933-6419190
1	6419192	0.583099	0.541308	1	-1	1	A	-1	1:6419191-6419392
1	6419571	1.12046	0.541308	1	-1	1	A	-1	1:6419570-6419798
1	6425007	0.501694	0.541308	1	-1	1	A	-1	1:6425006-6425390
1	6428223	0.649976	0.541308	1	-1	1	A	-1	1:6428222-6428458
1	6429816	0.750567	0.541308	1	0.65625	1	A	-1	1:6429815-6430017
1	6440267	0.439863	0.541308	1	-1	1	A	-1	1:6440266-6440386
1	6440641	0.612426	0.541308	1	0.895833	1	A	-1	1:6440640-6441050
1	6444429	0.404298	0.541308	1	-1	1	A	-1	1:6444428-6444558
1	6445817	0.52511	0.541308	1	-1	1	A	-1	1:6445816-6445948
1	6448548	0.637992	0.541308	1	-1	1	A	-1	1:6448547-6448787
1	6451517	0.726196	0.541308	1	-1	1	A	-1	1:6451516-6452090
1	6457242	0.470608	0.541308	1	-1	1	A	-1	1:6457241-6457362
1	6461069	0.311262	0.541308	1	-1	1	A	-1	1:6461068-6461263
1	6461351	0.593291	0.541308	1	-1	1	A	-1	1:6461350-6461796
1	6461818	0.848645	0.541308	1	-1	1	A	-1	1:6461817-6462041
1	6462047	1.15607	0.541308	1	-1	1	A	-1	1:6462046-6462166
1	6462410	0.62092	0.541308	1	-1	1	A	-1	1:6462409-6462690
1	6462810	0.456503	0.541308	1	-1	1	A	-1	1:6462809-6463090
1	6464173	0.585567	0.541308	1	-1	1	A	-1	1:6464172-6464878
1	6465020	0.348284	0.541308	1	-1	1	A	-1	1:6465019-6465234
1	6465387	0.663395	0.541308	1	-1	1	A	-1	1:6465386-6465571
1	6467504	0.593837	0.541308	1	-1	1	A	-1	1:6467503-6467676
1	6467775	0.518095	0.541308	1	-1	1	A	-1	1:6467774-6468640
1	6468988	0.331825	0.541308	1	-1	1	A	-1	1:6468987-6469110
1	6469183	0.66431	0.541308	1	-1	1	A	-1	1:6469182-6469658
1	6470231	0.528364	0.541308	1	-1	1	A	-1	1:6470230-6470440
1	6470448	0.910609	0.541308	1	-1	1	A	-1	1:6470447-6470567
1	6470572	0.705594	0.541308	1	-1	1	A	-1	1:6470571-6470907
1	6470909	0.631063	0.541308	1	-1	1	A	-1	1:6470908-6471154
1	6471316	0.678433	0.541308	1	-1	1	A	-1	1:6471315-6471685
1	6471691	1.38707	0.541308	1	-1	1	A	-1	1:6471690-6471862
1	6472513	0.572101	0.541308	1	-1	1	A	-1	1:6472512-6472884
1	6472979	0.742624	0.541308	1	-1	1	A	-1	1:6472978-6473436
1	6474005	0.637549	0.541308	1	-1	1	A	-1	1:6474004-6474216
1	6474451	0.530179	0.541308	1	-1	1	A	-1	1:6474450-6474621
1	6475010	0.500086	0.541308	1	-1	1	A	-1	1:6475009-6475175
1	6475408	0.702099	0.541308	1	-1	1	A	-1	1:6475407-6475574
1	6475822	0.751161	0.541308	1	-1	1	A	-1	1:6475821-6476051
1	6477468	0.50549	0.541308	1	-1	1	A	-1	1:6477467-6477657
1	6496324	0.22908	0.541308	1	-1	1	A	-1	1:6496323-6496600
1	6496701	0.2262	0.541308	1	-1	1	A	-1	1:6496700-6497286
1	6519331	0.493277	0.541308	1	-1	1	A	-1	1:6519330-6519522
1	6525831	0.810036	0.541308	1	-1	1	A	-1	1:6525830-6526047
1	6526703	0.707731	0.541308	1	-1	1	A	-1	1:6526702-6526944
1	6529002	0.912874	0.541308	1	-1	1	A	-1	1:6529001-6529251
1	6531927	0.640315	0.541308	1	-1	1	A	-1	1:6531926-6532162
1	6532344	0.601367	0.541308	1	-1	1	A	-1	1:6532343-6532746
1	6533173	0.573887	0.541308	1	-1	1	A	-1	1:6533172-6533377
1	6541813	0.448837	0.541308	1	-1	1	A	-1	1:6541812-6542081
1	6544856	0.785905	0.541308	1	-1	1	A	-1	1:6544855-6545190
1	6549573	0.46087	0.541308	1	-1	1	A	-1	1:6549572-6549780
1	6550362	0.457	0.541308	1	-1	1	A	-1	1:6550361-6550525
1	6554104	0.310726	0.541308	1	-1	1	A	-1	1:6554103-6554585
1	6555407	0.855657	0.541308	1	-1	1	A	-1	1:6555406-6555571
1	6570694	0.459249	0.541308	1	-1	1	A	-1	1:6570693-6571167
1	6574590	0.605542	0.541308	1	-1	1	A	-1	1:6574589-6575383
1	6576383	0.603658	0.541308	1	-1	1	A	-1	1:6576382-6576603
1	6576867	0.51243	0.541308	1	-1	1	A	-1	1:6576866-6577073
1	6578594	0.661751	0.541308	1	-1	1	A	-1	1:6578593-6578798
1	6578800	0.540256	0.541308	1	-1	1	A	-1	1:6578799-6579595
1	6580623	0.735135	0.541308	1	-1	1	A	-1	1:6580622-6580992
1	6580997	0.448523	0.541308	1	-1	1	A	-1	1:6580996-6581375
1	6581997	0.773198	0.541308	1	-1	1	A	-1	1:6581996-6582173
1	6582178	0.673862	0.541308	1	-1	1	A	-1	1:6582177-6582348
1	6585869	0.699664	0.541308	1	-1	1	A	-1	1:6585868-6586038
1	6586698	0.553728	0.541308	1	-1	1	A	-1	1:6586697-6586817
1	6586823	0.783941	0.541308	1	-1	1	A	-1	1:6586822-6587345
1	6587880	0.634342	0.541308	1	-1	1	A	-1	1:6587879-6588125
1	6588129	0.543741	0.541308	1	-1	1	A	-1	1:6588128-6588378
1	6588718	0.315607	0.541308	1	-1	1	A	-1	1:6588717-6589182
1	6593405	0.495676	0.541308	1	-1	1	A	-1	1:6593404-6593698
1	6594059	0.616121	0.541308	1	-1	1	A	-1	1:6594058-6594268
1	6595306	0.591928	0.541308	1	-1	1	A	-1	1:6595305-6595518
1	6598875	0.419916	0.541308	1	-1	1	A	-1	1:6598874-6599432
1	6601798	0.532748	0.541308	1	-1	1	A	-1	1:6601797-6602835
1	6614012	0.76411	0.541308	1	-1	1	A	-1	1:6614011-6614188
1	6616619	0.396158	0.541308	1	-1	1	A	-1	1:6616618-6616785
1	6619700	0.498243	0.541308	1	-1	1	A	-1	1:6619699-6620108
1	6620113	0.431474	0.541308	1	-1	1	A	-1	1:6620112-6620402
1	6621319	0.480639	0.541308	1	-1	1	A	-1	1:6621318-6621610
1	6625045	0.661761	0.541308	1	-1	1	A	-1	1:6625044-6625234
1	6628526	0.378096	0.541308	1	-1	1	A	-1	1:6628525-6628907
1	6630178	0.443135	0.541308	1	-1	1	A	-1	1:6630177-6630297
1	6630303	0.089347	0.541308	1	-1	1	A	-1	1:6630302-6630570
1	6632209	0.337036	0.541308	1	-1	1	A	-1	1:6632208-6632429
1	6632435	0	0.541308	1	-1	1	A	-1	1:6632434-6632642
1	6632771	0.512005	0.541308	1	-1	1	A	-1	1:6632770-6632890
1	6634521	0.442339	0.541308	1	-1	1	A	-1	1:6634520-6634787
1	6635465	0.669902	0.541308	1	0.582278	1	A	-1	1:6635464-6635768
1	6636112	0.560771	0.541308	1	-1	1	A	-1	1:6636111-6636296
1	6637246	0.417056	0.541308	1	-1	1	A	-1	1:6637245-6637411
1	6638167	0.420656	0.541308	1	-1	1	A	-1	1:6638166-6638539
1	6644433	0.896757	0.541308	1	0.707865	1	A	-1	1:6644432-6644663
1	6644921	0.68046	0.541308	1	-1	1	A	-1	1:6644920-6645126
1	6645804	0.481494	0.541308	1	-1	1	A	-1	1:6645803-6645923
1	6645926	0.239397	0.541308	1	-1	1	A	-1	1:6645925-6646083
1	6650976	0.551859	0.541308	1	0.765957	1	A	-1	1:6650975-6651095
1	6652667	0.44077	0.541308	1	-1	1	A	-1	1:6652666-6652991
1	6653754	0.425965	0.541308	1	-1	1	A	-1	1:6653753-6654038
1	6680954	0.400211	0.541308	1	-1	1	A	-1	1:6680953-6681200
1	6701695	0.541308	0.541308	1	-1	1	A	-1	1:6701694-6701867
1	6785463	0.470954	0.541308	1	-1	1	A	-1	1:6785462-6785614
1	6806944	0.509282	0.541308	1	-1	1	A	-1	1:6806943-6807123
1	6886008	0.473678	0.541308	1	-1	1	A	-1	1:6886007-6886320
1	7091291	1.27093	0.541308	1	-1	1	A	-1	1:7091290-7091495
1	7141883	0.0989914	0.541308	1	-1	1	A	-1	1:7141882-7142368
1	7249460	0.42631	0.541308	1	-1	1	A	-1	1:7249459-7249643
1	7467743	0.858469	0.834027	2	0.60396	0.5	AB	6.63122	1:7467742-7467909
1	7534812	0.919088	0.834027	2	-1	0.5	AB	6.63122	1:7534811-7534985
1	7640381	0.64626	0.834027	2	-1	0.5	AB	6.63122	1:7640380-7640560
1	7661671	0.744784	0.834027	2	-1	0.5	AB	6.63122	1:7661670-7661838
1	7663226	0.828422	0.834027	2	0.619433	0.5	AB	6.63122	1:7663225-7663638
1	7663643	0.816307	0.834027	2	0.585492	0.5	AB	6.63122	1:7663642-7665198
1	7670872	0.928456	0.834027	2	-1	0.5	AB	6.63122	1:7670871-7671046
1	7671932	0.460567	0.834027	2	-1	0.5	AB	6.63122	1:7671931-7672203
1	7677560	0.753774	0.834027	2	0.581081	0.5	AB	6.63122	1:7677559-7677741
1	7732333	0.732244	0.834027	2	-1	0.5	AB	6.63122	1:7732332-7732756
1	7736298	1.20361	0.834027	2	0.571429	0.5	AB	6.63122	1:7736297-7736649
1	7736832	0.689563	0.834027	2	-1	0.5	AB	6.63122	1:7736831-7737014
1	7737104	0.965607	0.834027	2	-1	0.5	AB	6.63122	1:7737103-7737628
1	7737910	0.705078	0.834027	2	-1	0.5	AB	6.63122	1:7737909-7738489
1	7744678	0.766334	0.834027	2	-1	0.5	AB	6.63122	1:7744677-7744973
1	7745803	0.722776	0.834027	2	-1	0.5	AB	6.63122	1:7745802-7746167
1	7747682	0.510858	0.834027	2	0.618421	0.5	AB	6.63122	1:7747681-7747879
1	7749738	1.19801	0.834027	2	-1	0.5	AB	6.63122	1:7749737-7749906
1	7750937	0.493612	0.834027	2	0.693878	0.5	AB	6.63122	1:7750936-7751143
1	7751170	0.396742	0.834027	2	-1	0.5	AB	6.63122	1:7751169-7751354
1	7755551	0.827179	0.834027	2	-1	0.5	AB	6.63122	1:7755550-7755796
1	7766298	0.929934	0.834027	2	-1	0.5	AB	6.63122	1:7766297-7766417
1	7771237	0.82931	0.834027	2	-1	0.5	AB	6.63122	1:7771236-7771447
1	7773353	0.490552	0.834027	2	-1	0.5	AB	6.63122	1:7773352-7773538
1	7779477	0.989838	0.834027	2	-1	0.5	AB	6.63122	1:7779476-7779706
1	7784869	0.608056	0.834027	2	-1	0.5	AB	6.63122	1:7784868-7785291
1	7785332	0.917396	0.834027	2	-1	0.5	AB	6.63122	1:7785331-7785572
1	7786676	0.958646	0.834027	2	-1	0.5	AB	6.63122	1:7786675-7786914
1	7787310	1.85357	0.834027	2	-1	0.5	AB	6.63122	1:7787309-7787528
1	7788043	0.883236	0.834027	2	-1	0.5	AB	6.63122	1:7788042-7788305
1	7793864	0.926357	0.834027	2	-1	0.5	AB	6.63122	1:7793863-7794116
1	7798503	1.03175	0.834027	2	-1	0.5	AB	6.63122	1:7798502-7798709
1	7802988	0.789432	0.834027	2	-1	0.5	AB	6.63122	1:7802987-7803191
1	7803678	0.562001	0.834027	2	-1	0.5	AB	6.63122	1:7803677-7803853
1	7808780	1.05244	0.834027	2	-1	0.5	AB	6.63122	1:7808779-7808988
1	7810421	0.526292	0.834027	2	-1	0.5	AB	6.63122	1:7810420-7810595
1	7819276	0.976324	0.834027	2	-1	0.5	AB	6.63122	1:7819275-7819524
1	7820022	0.987623	0.834027	2	-1	0.5	AB	6.63122	1:7820021-7820256
1	7820471	0.540629	0.834027	2	-1	0.5	AB	6.63122	1:7820470-7820746
1	7826397	0.928602	0.834027	2	-1	0.5	AB	6.63122	1:7826396-7826706
1	7826960	0.655617	0.834027	2	0.564706	0.5	AB	6.63122	1:7826959-7827940
1	7829781	0.931736	0.834027	2	0.557576	0.5	AB	6.63122	1:7829780-7829910
1	7829999	0.860123	0.834027	2	0.942149	0.5	AB	6.63122	1:7829998-7830205
1	7836991	0.420774	0.834027	2	-1	0.5	AB	6.63122	1:7836990-7837176
1	7842559	0.924362	0.834027	2	-1	0.5	AB	6.63122	1:7842558-7842834
1	7846389	0.624123	0.834027	2	-1	0.5	AB	6.63122	1:7846388-7846509
1	7846679	1.06396	0.834027	2	-1	0.5	AB	6.63122	1:7846678-7846931
1	7849493	0.938537	0.834027	2	0.636364	0.5	AB	6.63122	1:7849492-7849737
1	7850775	0.526762	0.834027	2	-1	0.5	AB	6.63122	1:7850774-7850969
1	7852909	0.95219	0.834027	2	-1	0.5	AB	6.63122	1:7852908-7853101
1	7853284	0.672338	0.834027	2	-1	0.5	AB	6.63122	1:7853283-7853503
1	7920757	0.75928	0.834027	2	-1	0.5	AB	6.63122	1:7920756-7920926
1	7933143	0.473212	0.834027	2	-1	0.5	AB	6.63122	1:7933142-7933375
1	7934862	0.813375	0.834027	2	-1	0.5	AB	6.63122	1:7934861-7935177
1	7937597	1.04309	0.834027	2	-1	0.5	AB	6.63122	1:7937596-7937803
1	7938139	1.03876	0.834027	2	-1	0.5	AB	6.63122	1:7938138-7938456
1	7938709	0.968411	0.834027	2	-1	0.5	AB	6.63122	1:7938708-7938901
1	7939814	1.05071	0.834027	2	-1	0.5	AB	6.63122	1:7939813-7940034
1	7970905	0.787903	0.834027	2	-1	0.5	AB	6.63122	1:7970904-7971113
1	7984833	1.24871	0.834027	2	-1	0.5	AB	6.63122	1:7984832-7985016
1	8004486	0.55253	0.834027	2	-1	0.5	AB	6.63122	1:8004485-8004669
1	8013138	0.661187	0.834027	2	-1	0.5	AB	6.63122	1:8013137-8014449
1	8015237	0.543752	0.834027	2	-1	0.5	AB	6.63122	1:8015236-8015603
1	8318105	0.605235	0.834027	2	-1	0.5	AB	6.63122	1:8318104-8318380
1	8324227	0.618728	0.834027	2	-1	0.5	AB	6.63122	1:8324226-8324346
1	8324352	0.743446	0.834027	2	-1	0.5	AB	6.63122	1:8324351-8324516
1	8324522	0.807148	0.834027	2	-1	0.5	AB	6.63122	1:8324521-8324710
1	8325298	0.335451	0.834027	2	-1	0.5	AB	6.63122	1:8325297-8325628
1	8325778	0.838745	0.834027	2	-1	0.5	AB	6.63122	1:8325777-8325994
1	8330049	0.859197	0.834027	2	-1	0.5	AB	6.63122	1:8330048-8331038
1	8335364	1.0887	0.834027	2	0.63871	0.5	AB	6.63122	1:8335363-8335556
1	8337745	0.790985	0.834027	2	-1	0.5	AB	6.63122	1:8337744-8337966
1	8339533	0.698691	0.834027	2	-1	0.5	AB	6.63122	1:8339532-8339739
1	8343722	1.27744	0.834027	2	-1	0.5	AB	6.63122	1:8343721-8344007
1	8355020	0.825126	0.834027	2	-1	0.5	AB	6.63122	1:8355019-8355190
1	8355373	1.33886	0.834027	2	-1	0.5	AB	6.63122	1:8355372-8355641
1	8356091	0.741159	0.834027	2	-1	0.5	AB	6.63122	1:8356090-8356210
1	8358221	0.865431	0.834027	2	-1	0.5	AB	6.63122	1:8358220-8358981
1	8359818	0.959213	0.834027	2	-1	0.5	AB	6.63122	1:8359817-8360483
1	8360497	0.917365	0.834027	2	-1	0.5	AB	6.63122	1:8360496-8361514
1	8361730	1.03095	0.834027	2	-1	0.5	AB	6.63122	1:8361729-8362021
1	8362605	1.09863	0.834027	2	-1	0.5	AB	6.63122	1:8362604-8362807
1	8364078	1.07843	0.834027	2	-1	0.5	AB	6.63122	1:8364077-8364274
1	8364553	1.41656	0.834027	2	-1	0.5	AB	6.63122	1:8364552-8364859
1	8365766	0.972897	0.834027	2	-1	0.5	AB	6.63122	1:8365765-8365988
1	8380694	0.843964	0.834027	2	-1	0.5	AB	6.63122	1:8380693-8381042
1	8422554	0.551407	0.834027	2	-1	0.5	AB	6.63122	1:8422553-8422831
1	8465676	0.88235	0.834027	2	-1	0.5	AB	6.63122	1:8465675-8466160
1	8494932	1.03832	0.834027	2	-1	0.5	AB	6.63122	1:8494931-8495092
1	8495095	0.881862	0.834027	2	-1	0.5	AB	6.63122	1:8495094-8495302
1	8497341	0.917398	0.834027	2	-1	0.5	AB	6.63122	1:8497340-8497575
1	8508543	0.825335	0.834027	2	-1	0.5	AB	6.63122	1:8508542-8508740
1	8525564	0.84976	0.834027	2	-1	0.5	AB	6.63122	1:8525563-8525865
1	8541204	1.26729	0.834027	2	-1	0.5	AB	6.63122	1:8541203-8541451
1	8556368	0.81899	0.834027	2	-1	0.5	AB	6.63122	1:8556367-8556570
1	8557428	0.389167	0.834027	2	-1	0.5	AB	6.63122	1:8557427-8557645
1	8614512	0.914288	0.834027	2	-1	0.5	AB	6.63122	1:8614511-8614744
1	8655868	0.858003	0.834027	2	-1	0.5	AB	6.63122	1:8655867-8656052
1	8861352	0.857181	0.834027	2	-1	0.5	AB	6.63122	1:8861351-8861623
1	8862627	0.623626	0.834027	2	-1	0.5	AB	6.63122	1:8862626-8862893
1	8862899	0.991356	0.834027	2	-1	0.5	AB	6.63122	1:8862898-8863315
1	8863834	0.660199	0.834027	2	-1	0.5	AB	6.63122	1:8863833-8864033
1	8865146	0.431111	0.834027	2	-1	0.5	AB	6.63122	1:8865145-8865426
1	8866253	0.593588	0.834027	2	-1	0.5	AB	6.63122	1:8866252-8866374
1	8866926	0.985522	0.834027	2	-1	0.5	AB	6.63122	1:8866925-8867221
1	8867852	0.966439	0.834027	2	-1	0.5	AB	6.63122	1:8867851-8867999
1	8870267	0.506794	0.834027	2	-1	0.5	AB	6.63122	1:8870266-8870460
1	8878569	0.739044	0.834027	2	-1	0.5	AB	6.63122	1:8878568-8878742
1	8945772	1.19717	0.834027	2	-1	0.5	AB	6.63122	1:8945771-8945958
1	8949226	0.707266	0.834027	2	-1	0.5	AB	6.63122	1:8949225-8949464
1	8951358	0.780449	0.834027	2	-1	0.5	AB	6.63122	1:8951357-8951806
1	8957095	0.545142	0.834027	2	-1	0.5	AB	6.63122	1:8957094-8957297
1	8962496	1.15647	1.19735	2	-1	0.5	AB	12.7663	1:8962495-8962664
1	8967477	1.34268	1.19735	2	-1	0.5	AB	12.7663	1:8967476-8967596
1	8967618	1.69307	1.19735	2	-1	0.5	AB	12.7663	1:8967617-8967837
1	8970806	0.962762	1.19735	2	-1	0.5	AB	12.7663	1:8970805-8971101
1	8974175	1.27026	1.19735	2	-1	0.5	AB	12.7663	1:8974174-8974352
1	8974520	1.04405	1.19735	2	-1	0.5	AB	12.7663	1:8974519-8974780
1	9003343	0.663876	1.19735	2	-1	0.5	AB	12.7663	1:9003342-9003514
1	9004585	1.62056	1.19735	2	-1	0.5	AB	12.7663	1:9004584-9004862
1	9007209	1.24059	1.19735	2	-1	0.5	AB	12.7663	1:9007208-9007417
1	9010033	1.66026	1.19735	2	0.511628	0.5	AB	12.7663	1:9010032-9010358
1	9013530	1.13783	1.19735	2	-1	0.5	AB	12.7663	1:9013529-9013721
1	9014532	1.21119	1.19735	2	0.55	0.5	AB	12.7663	1:9014531-9014830
1	9015034	1.29934	1.19735	2	-1	0.5	AB	12.7663	1:9015033-9015222
1	9018254	1.11846	1.19735	2	-1	0.5	AB	12.7663	1:9018253-9018456
1	9019189	1.2369	1.19735	2	-1	0.5	AB	12.7663	1:9019188-9019354
1	9022950	1.14829	1.19735	2	-1	0.5	AB	12.7663	1:9022949-9023190
1	9024914	1.2923	1.19735	2	-1	0.5	AB	12.7663	1:9024913-9025094
1	9026106	1.37541	1.19735	2	-1	0.5	AB	12.7663	1:9026105-9026378
1	9037572	1.18542	1.19735	2	-1	0.5	AB	12.7663	1:9037571-9038010
1	9038313	0.893274	1.19735	2	-1	0.5	AB	12.7663	1:9038312-9038557
1	9038716	1.25379	1.19735	2	-1	0.5	AB	12.7663	1:9038715-9038938
1	9039556	1.06458	1.19735	2	-1	0.5	AB	12.7663	1:9039555-9040169
1	9041618	0.707607	1.19735	2	-1	0.5	AB	12.7663	1:9041617-9042027
1	9047569	1.10701	1.19735	2	-1	0.5	AB	12.7663	1:9047568-9047837
1	9049035	1.54242	1.19735	2	-1	0.5	AB	12.7663	1:9049034-9049154
1	9057386	0.875697	1.19735	2	-1	0.5	AB	12.7663	1:9057385-9057738
1	9058159	1.08294	1.19735	2	-1	0.5	AB	12.7663	1:9058158-9058422
1	9069468	1.54592	1.19735	2	-1	0.5	AB	12.7663	1:9069467-9069709
1	9104364	0.63624	1.19735	2	-1	0.5	AB	12.7663	1:9104363-9104568
1	9105535	1.41264	1.19735	2	0.58427	0.5	AB	12.7663	1:9105534-9105717
1	9111004	0.967108	1.19735	2	0.507042	0.5	AB	12.7663	1:9111003-9111195
1	9111201	1.17123	1.19735	2	-1	0.5	AB	12.7663	1:9111200-9111455
1	9128219	1.20929	1.19735	2	-1	0.5	AB	12.7663	1:9128218-9129177
1	9151628	1.52986	1.19735	2	-1	0.5	AB	12.7663	1:9151627-9151795
1	9181943	1.3136	1.19735	2	-1	0.5	AB	12.7663	1:9181942-9182302
1	9239959	0.980877	1.19735	2	-1	0.5	AB	12.7663	1:9239958-9240130
1	9244941	1.242	1.19735	2	-1	0.5	AB	12.7663	1:9244940-9245561
1	9246874	1.50191	1.19735	2	0.516002	0.5	AB	12.7663	1:9246873-9247094
1	9262000	0.752049	1.19735	2	-1	0.5	AB	12.7663	1:9261999-9262308
1	9263478	0.974603	1.19735	2	-1	0.5	AB	12.7663	1:9263477-9263656
1	9263662	1.00268	1.19735	2	-1	0.5	AB	12.7663	1:9263661-9264083
1	9264087	1.29828	1.19735	2	-1	0.5	AB	12.7663	1:9264086-9264854
1	9355901	1.3117	1.19735	2	0.531034	0.5	AB	12.7663	1:9355900-9356765
1	9367318	1.0572	1.19735	2	-1	0.5	AB	12.7663	1:9367317-9367581
1	9553718	0.989997	0.829473	2	-1	0.5	AB	1.61522	1:9553717-9553847
1	9556174	0.659779	0.829473	2	-1	0.5	AB	1.61522	1:9556173-9556408
1	9567160	0.552252	0.829473	2	-1	0.5	AB	1.61522	1:9567159-9567279
1	9567285	1.03001	0.829473	2	0.59633	0.5	AB	1.61522	1:9567284-9567530
1	9579834	0.905624	0.829473	2	-1	0.5	AB	1.61522	1:9579833-9580037
1	9582238	0.537421	0.829473	2	0.536585	0.5	AB	1.61522	1:9582237-9582357
1	9596796	1.09205	0.829473	2	-1	0.5	AB	1.61522	1:9596795-9597023
1	9598386	0.743017	0.829473	2	0.636364	0.5	AB	1.61522	1:9598385-9598595
1	9601071	0.942128	0.829473	2	-1	0.5	AB	1.61522	1:9601070-9601434
1	9602079	1.36312	0.829473	2	-1	0.5	AB	1.61522	1:9602078-9602285
1	9607555	0.788598	0.829473	2	-1	0.5	AB	1.61522	1:9607554-9607872
1	9609640	1.12699	0.829473	2	-1	0.5	AB	1.61522	1:9609639-9609941
1	9610451	0.686028	0.829473	2	-1	0.5	AB	1.61522	1:9610450-9610570
1	9610576	0.739586	0.829473	2	0.603448	0.5	AB	1.61522	1:9610575-9610824
1	9611724	1.07119	0.829473	2	-1	0.5	AB	1.61522	1:9611723-9611907
1	9612882	0.576529	0.829473	2	-1	0.5	AB	1.61522	1:9612881-9613076
1	9653701	0.857334	0.829473	2	-1	0.5	AB	1.61522	1:9653700-9653931
1	9653995	1.16297	0.829473	2	-1	0.5	AB	1.61522	1:9653994-9654441
1	9710392	1.32166	0.829473	2	-1	0.5	AB	1.61522	1:9710391-9710602
1	9715556	0.882571	0.829473	2	-1	0.5	AB	1.61522	1:9715555-9716089
1	9716954	0.701763	0.829473	2	-1	0.5	AB	1.61522	1:9716953-9717180
1	9717538	0.98796	0.829473	2	-1	0.5	AB	1.61522	1:9717537-9717752
1	9718032	0.793967	0.829473	2	-1	0.5	AB	1.61522	1:9718031-9718224
1	9718706	0.874643	0.829473	2	-1	0.5	AB	1.61522	1:9718705-9718912
1	9719860	0.79494	0.829473	2	-1	0.5	AB	1.61522	1:9719859-9720208
1	9720349	0.758305	0.829473	2	-1	0.5	AB	1.61522	1:9720348-9720901
1	9721124	0.6667	0.829473	2	-1	0.5	AB	1.61522	1:9721123-9721300
1	9721409	0.848561	0.829473	2	-1	0.5	AB	1.61522	1:9721408-9721579
1	9721744	0.692017	0.829473	2	-1	0.5	AB	1.61522	1:9721743-9722248
1	9722385	0.865308	0.829473	2	-1	0.5	AB	1.61522	1:9722384-9722564
1	9723070	1.21478	0.829473	2	-1	0.5	AB	1.61522	1:9723069-9723189
1	9723751	1.12672	0.829473	2	-1	0.5	AB	1.61522	1:9723750-9724047
1	9724053	1.19496	0.829473	2	-1	0.5	AB	1.61522	1:9724052-9724172
1	9724226	0.781665	0.829473	2	-1	0.5	AB	1.61522	1:9724225-9724345
1	9724893	0.855635	0.829473	2	-1	0.5	AB	1.61522	1:9724892-9725020
1	9726735	0.782099	0.829473	2	-1	0.5	AB	1.61522	1:9726734-9726936
1	9730547	1.28822	0.829473	2	-1	0.5	AB	1.61522	1:9730546-9730736
1	9731172	1.03005	0.829473	2	-1	0.5	AB	1.61522	1:9731171-9731427
1	9731783	0.839467	0.829473	2	-1	0.5	AB	1.61522	1:9731782-9731967
1	9733296	0.509173	0.829473	2	-1	0.5	AB	1.61522	1:9733295-9733527
1	9733988	0.861724	0.829473	2	-1	0.5	AB	1.61522	1:9733987-9734176
1	9734755	0.813666	0.829473	2	-1	0.5	AB	1.61522	1:9734754-9735202
1	9735313	0.723305	0.829473	2	-1	0.5	AB	1.61522	1:9735312-9735583
1	9735901	0.790838	0.829473	2	-1	0.5	AB	1.61522	1:9735900-9736073
1	9737417	1.17262	0.829473	2	-1	0.5	AB	1.61522	1:9737416-9737689
1	9741119	0.792712	0.829473	2	-1	0.5	AB	1.61522	1:9741118-9741397
1	9743827	0.815564	0.829473	2	-1	0.5	AB	1.61522	1:9743826-9744178
1	9744348	1.11337	0.829473	2	-1	0.5	AB	1.61522	1:9744347-9744623
1	9749321	0.920573	0.829473	2	-1	0.5	AB	1.61522	1:9749320-9749767
1	9749772	1.22611	0.829473	2	-1	0.5	AB	1.61522	1:9749771-9750073
1	9751507	1.03608	0.829473	2	-1	0.5	AB	1.61522	1:9751506-9751730
1	9755044	0.827687	0.829473	2	-1	0.5	AB	1.61522	1:9755043-9755296
1	9756453	1.26855	0.829473	2	-1	0.5	AB	1.61522	1:9756452-9756708
1	9823468	0.463449	0.829473	2	-1	0.5	AB	1.61522	1:9823467-9823649
1	9850656	1.01654	0.829473	2	-1	0.5	AB	1.61522	1:9850655-9850850
1	9871078	0.90139	0.829473	2	-1	0.5	AB	1.61522	1:9871077-9871298
1	9871946	0.695381	0.829473	2	-1	0.5	AB	1.61522	1:9871945-9872178
1	9931844	0.590403	0.829473	2	-1	0.5	AB	1.61522	1:9931843-9932033
1	9934726	0.933925	0.829473	2	-1	0.5	AB	1.61522	1:9934725-9934898
1	9935401	1.39704	0.829473	2	-1	0.5	AB	1.61522	1:9935400-9935609
1	9942519	0.764792	0.829473	2	-1	0.5	AB	1.61522	1:9942518-9942790
1	9972049	0.638387	0.829473	2	-1	0.5	AB	1.61522	1:9972048-9972220
1	9975641	1.0063	0.829473	2	-1	0.5	AB	1.61522	1:9975640-9975845
1	9981059	0.988814	0.829473	2	-1	0.5	AB	1.61522	1:9981058-9981235
1	9997229	0.91083	0.829473	2	-1	0.5	AB	1.61522	1:9997228-9997397
1	10008098	0.427361	0.829473	2	-1	0.5	AB	1.61522	1:10008097-10008315
1	10015710	0.637638	0.829473	2	-1	0.5	AB	1.61522	1:10015709-10015913
1	10033623	0.779245	0.829473	2	-1	0.5	AB	1.61522	1:10033622-10033835
1	10072066	1.35488	0.829473	2	-1	0.5	AB	1.61522	1:10072065-10072272
1	10095360	0.746218	0.829473	2	-1	0.5	AB	1.61522	1:10095359-10095626
1	10101095	0.791055	0.829473	2	-1	0.5	AB	1.61522	1:10101094-10101318
1	10102878	1.11177	0.829473	2	-1	0.5	AB	1.61522	1:10102877-10103200
1	10105497	0.662706	0.829473	2	-1	0.5	AB	1.61522	1:10105496-10105830
1	10106145	0.867928	0.829473	2	-1	0.5	AB	1.61522	1:10106144-10106525
1	10117320	0.720909	0.829473	2	-1	0.5	AB	1.61522	1:10117319-10117587
1	10119325	0.834656	0.829473	2	-1	0.5	AB	1.61522	1:10119324-10119655
1	10121976	0.443508	0.829473	2	-1	0.5	AB	1.61522	1:10121975-10122183
1	10126729	0.91826	0.829473	2	-1	0.5	AB	1.61522	1:10126728-10126919
1	10129340	0.6681	0.829473	2	-1	0.5	AB	1.61522	1:10129339-10129628
1	10130524	0.779575	0.829473	2	-1	0.5	AB	1.61522	1:10130523-10130925
1	10132376	1.48853	0.829473	2	-1	0.5	AB	1.61522	1:10132375-10132659
1	10135037	0.848565	0.829473	2	-1	0.5	AB	1.61522	1:10135036-10135209
1	10137034	0.521844	0.829473	2	-1	0.5	AB	1.61522	1:10137033-10137433
1	10144830	0.365989	0.829473	2	-1	0.5	AB	1.61522	1:10144829-10145084
1	10146945	0.679604	0.829473	2	-1	0.5	AB	1.61522	1:10146944-10147064
1	10149120	0.832515	0.829473	2	-1	0.5	AB	1.61522	1:10149119-10149296
1	10151340	0.969964	0.829473	2	-1	0.5	AB	1.61522	1:10151339-10151609
1	10158346	1.07505	0.829473	2	-1	0.5	AB	1.61522	1:10158345-10158527
1	10161073	0.697063	0.829473	2	-1	0.5	AB	1.61522	1:10161072-10161262
1	10167976	1.08765	0.829473	2	-1	0.5	AB	1.61522	1:10167975-10168243
1	10171033	1.11342	0.829473	2	-1	0.5	AB	1.61522	1:10171032-10171287
1	10178527	0.931037	0.829473	2	-1	0.5	AB	1.61522	1:10178526-10178778
1	10179327	0.679188	0.829473	2	-1	0.5	AB	1.61522	1:10179326-10179446
1	10179452	1.00312	0.829473	2	-1	0.5	AB	1.61522	1:10179451-10179571
1	10232285	0.732336	0.829473	2	-1	0.5	AB	1.61522	1:10232284-10232482
1	10256235	0.457576	0.829473	2	-1	0.5	AB	1.61522	1:10256234-10256439
1	10258482	0.637765	0.829473	2	-1	0.5	AB	1.61522	1:10258481-10258671
1	10261799	0.829473	0.829473	2	-1	0.5	AB	1.61522	1:10261798-10261918
1	10261920	1.08826	0.829473	2	-1	0.5	AB	1.61522	1:10261919-10262166
1	10267393	1.09735	0.829473	2	-1	0.5	AB	1.61522	1:10267392-10267714
1	10268076	1.28346	0.829473	2	-1	0.5	AB	1.61522	1:10268075-10268264
1	10272231	1.26892	0.829473	2	-1	0.5	AB	1.61522	1:10272230-10272505
1	10274852	0.693952	0.829473	2	1	0.5	AB	1.61522	1:10274851-10275081
1	10276291	1.69142	0.829473	2	-1	0.5	AB	1.61522	1:10276290-10276472
1	10277973	1.08103	0.829473	2	-1	0.5	AB	1.61522	1:10277972-10278163
1	10278980	0.964833	0.829473	2	-1	0.5	AB	1.61522	1:10278979-10279259
1	10282306	0.872744	0.829473	2	-1	0.5	AB	1.61522	1:10282305-10282544
1	10291997	1.17924	0.829473	2	-1	0.5	AB	1.61522	1:10291996-10292222
1	10295021	0.905823	0.829473	2	-1	0.5	AB	1.61522	1:10295020-10295201
1	10295525	0.893346	0.829473	2	-1	0.5	AB	1.61522	1:10295524-10295690
1	10296541	1.06199	0.829473	2	-1	0.5	AB	1.61522	1:10296540-10296778
1	10296864	0.802038	0.829473	2	-1	0.5	AB	1.61522	1:10296863-10297133
1	10303118	0.7209	0.829473	2	-1	0.5	AB	1.61522	1:10303117-10303539
1	10303544	0.694865	0.829473	2	-1	0.5	AB	1.61522	1:10303543-10304389
1	10304395	0.91246	0.829473	2	-1	0.5	AB	1.61522	1:10304394-10304706
1	10321683	0.720501	0.829473	2	-1	0.5	AB	1.61522	1:10321682-10321874
1	10323818	0.879666	0.829473	2	-1	0.5	AB	1.61522	1:10323817-10324198
1	10324704	0.904189	0.829473	2	-1	0.5	AB	1.61522	1:10324703-10324964
1	10326143	0.752633	0.829473	2	-1	0.5	AB	1.61522	1:10326142-10326439
1	10334420	1.22611	0.829473	2	-1	0.5	AB	1.61522	1:10334419-10334626
1	10336593	0.776381	0.829473	2	-1	0.5	AB	1.61522	1:10336592-10336855
1	10337003	1.1064	0.829473	2	-1	0.5	AB	1.61522	1:10337002-10337228
1	10337336	1.80508	0.829473	2	-1	0.5	AB	1.61522	1:10337335-10337537
1	10339749	1.51212	0.829473	2	-1	0.5	AB	1.61522	1:10339748-10339960
1	10342042	0.678312	0.829473	2	-1	0.5	AB	1.61522	1:10342041-10342211
1	10343154	1.18885	0.829473	2	-1	0.5	AB	1.61522	1:10343153-10343371
1	10345792	0.747129	0.829473	2	-1	0.5	AB	1.61522	1:10345791-10345977
1	10360835	0.609762	0.829473	2	-1	0.5	AB	1.61522	1:10360834-10361028
1	10361547	0.599088	0.829473	2	-1	0.5	AB	1.61522	1:10361546-10361902
1	10363227	1.63158	0.829473	2	-1	0.5	AB	1.61522	1:10363226-10363394
1	10365070	0.169291	0.829473	2	-1	0.5	AB	1.61522	1:10365069-10365189
1	10365333	0.781038	0.829473	2	-1	0.5	AB	1.61522	1:10365332-10365644
1	10368445	0.582164	0.829473	2	-1	0.5	AB	1.61522	1:10368444-10368636
1	10371080	1.12987	0.829473	2	-1	0.5	AB	1.61522	1:10371079-10371199
1	10374187	1.15851	0.829473	2	-1	0.5	AB	1.61522	1:10374186-10374457
1	10374821	0.87939	0.829473	2	-1	0.5	AB	1.61522	1:10374820-10375014
1	10376476	0.872564	0.829473	2	-1	0.5	AB	1.61522	1:10376475-10376704
1	10378313	0.281153	0.829473	2	-1	0.5	AB	1.61522	1:10378312-10378492
1	10398922	0.5911	0.829473	2	-1	0.5	AB	1.61522	1:10398921-10399080
1	10399519	0.822404	0.829473	2	-1	0.5	AB	1.61522	1:10399518-10399709
1	10403052	0.385457	0.829473	2	-1	0.5	AB	1.61522	1:10403051-10403237
1	10404062	0.729587	0.829473	2	-1	0.5	AB	1.61522	1:10404061-10404377
1	10407941	0.759413	0.829473	2	-1	0.5	AB	1.61522	1:10407940-10408196
1	10411508	0.871192	0.829473	2	-1	0.5	AB	1.61522	1:10411507-10411637
1	10413101	0.96988	0.829473	2	-1	0.5	AB	1.61522	1:10413100-10413456
1	10417400	0.771094	0.829473	2	-1	0.5	AB	1.61522	1:10417399-10417688
1	10419336	0.465716	0.829473	2	-1	0.5	AB	1.61522	1:10419335-10419455
1	10419461	0.769795	0.829473	2	-1	0.5	AB	1.61522	1:10419460-10419710
1	10430247	0.707188	0.829473	2	-1	0.5	AB	1.61522	1:10430246-10430635
1	10431288	0.747554	0.829473	2	-1	0.5	AB	1.61522	1:10431287-10431475
1	10433754	1.07448	0.829473	2	-1	0.5	AB	1.61522	1:10433753-10433976
1	10434630	0.91856	0.829473	2	-1	0.5	AB	1.61522	1:10434629-10434823
1	10440240	0.576479	0.829473	2	-1	0.5	AB	1.61522	1:10440239-10440359
1	10440363	0.722227	0.829473	2	-1	0.5	AB	1.61522	1:10440362-10440595
1	10450033	0.601923	0.829473	2	-1	0.5	AB	1.61522	1:10450032-10450292
1	10451331	0.444787	0.829473	2	0.648649	0.5	AB	1.61522	1:10451330-10451533
1	10461435	0.584881	0.829473	2	-1	0.5	AB	1.61522	1:10461434-10461654
1	10462870	0.718773	0.829473	2	-1	0.5	AB	1.61522	1:10462869-10463303
1	10463458	0.938103	0.829473	2	-1	0.5	AB	1.61522	1:10463457-10463665
1	10467206	0.778044	0.829473	2	-1	0.5	AB	1.61522	1:10467205-10467398
1	10469174	0.949838	0.829473	2	-1	0.5	AB	1.61522	1:10469173-10469393
1	10472315	0.681094	0.829473	2	-1	0.5	AB	1.61522	1:10472314-10472495
1	10474849	0.846582	0.829473	2	-1	0.5	AB	1.61522	1:10474848-10475041
1	10536112	0.787324	0.829473	2	0.541176	0.5	AB	1.61522	1:10536111-10536303
1	10599011	0.717787	0.829473	2	-1	0.5	AB	1.61522	1:10599010-10599511
1	10618298	0.712806	0.829473	2	0.593407	0.5	AB	1.61522	1:10618297-10618490
1	10622863	0.829063	0.829473	2	0.513514	0.5	AB	1.61522	1:10622862-10623362
1	10624115	0.641913	0.829473	2	-1	0.5	AB	1.61522	1:10624114-10624456
1	10627242	0.705917	0.829473	2	-1	0.5	AB	1.61522	1:10627241-10627425
1	10629486	0.616567	0.829473	2	-1	0.5	AB	1.61522	1:10629485-10629759
1	10629792	0.418748	0.829473	2	-1	0.5	AB	1.61522	1:10629791-10629948
1	10639271	0.888452	0.829473	2	-1	0.5	AB	1.61522	1:10639270-10640051
1	10642867	0.873059	0.829473	2	-1	0.5	AB	1.61522	1:10642866-10643031
1	10644918	0.387366	0.829473	2	-1	0.5	AB	1.61522	1:10644917-10645100
1	10646138	1.03896	0.829473	2	-1	0.5	AB	1.61522	1:10646137-10646370
1	10647810	1.00417	0.829473	2	0.611111	0.5	AB	1.61522	1:10647809-10648297
1	10649063	1.04506	0.829473	2	0.630769	0.5	AB	1.61522	1:10649062-10649407
1	10650561	0.801131	0.829473	2	-1	0.5	AB	1.61522	1:10650560-10650791
1	10650872	0.824562	0.829473	2	-1	0.5	AB	1.61522	1:10650871-10651055
1	10653031	0.822198	0.829473	2	0.674699	0.5	AB	1.61522	1:10653030-10653988
1	10653990	0.753661	0.829473	2	-1	0.5	AB	1.61522	1:10653989-10654256
1	10654434	1.00859	0.829473	2	-1	0.5	AB	1.61522	1:10654433-10654616
1	10655649	1.40014	0.829473	2	-1	0.5	AB	1.61522	1:10655648-10655816
1	10656579	0.559712	0.829473	2	-1	0.5	AB	1.61522	1:10656578-10656761
1	10658414	0.534491	0.829473	2	-1	0.5	AB	1.61522	1:10658413-10658641
1	10659647	0.91265	0.829473	2	-1	0.5	AB	1.61522	1:10659646-10659818
1	10659823	0.772705	0.829473	2	-1	0.5	AB	1.61522	1:10659822-10660583
1	10664925	0.840822	0.829473	2	0.603352	0.5	AB	1.61522	1:10664924-10665541
1	10693790	0.897422	0.829473	2	0.648148	0.5	AB	1.61522	1:10693789-10693971
1	10694271	0.50806	0.829473	2	-1	0.5	AB	1.61522	1:10694270-10694391
1	10947611	0.767178	0.829473	2	0.588235	0.5	AB	1.61522	1:10947610-10948897
1	10949662	0.846533	0.829473	2	-1	0.5	AB	1.61522	1:10949661-10949919
1	10955042	0.75449	0.829473	2	-1	0.5	AB	1.61522	1:10955041-10955219
1	10956874	0.869024	0.829473	2	0.628571	0.5	AB	1.61522	1:10956873-10957107
1	10957607	0.231277	0.829473	2	-1	0.5	AB	1.61522	1:10957606-10957788
1	10958574	0.741203	0.829473	2	-1	0.5	AB	1.61522	1:10958573-10958781
1	10964156	0.757667	0.829473	2	0.7375	0.5	AB	1.61522	1:10964155-10964321
1	10966264	0.573325	0.829473	2	-1	0.5	AB	1.61522	1:10966263-10966462
1	10976046	0.593588	0.829473	2	-1	0.5	AB	1.61522	1:10976045-10976249
1	10981895	0.848166	0.829473	2	-1	0.5	AB	1.61522	1:10981894-10982107
1	11013596	1.09543	0.829473	2	-1	0.5	AB	1.61522	1:11013595-11013800
1	11018749	0.724268	0.829473	2	-1	0.5	AB	1.61522	1:11018748-11018954
1	11022097	0.723793	0.829473	2	-1	0.5	AB	1.61522	1:11022096-11022556
1	11026902	0.898495	0.829473	2	-1	0.5	AB	1.61522	1:11026901-11027346
1	11027351	0.566694	0.829473	2	0.538462	0.5	AB	1.61522	1:11027350-11027708
1	11030106	0.207998	0.829473	2	-1	0.5	AB	1.61522	1:11030105-11030288
1	11030614	0.988737	0.829473	2	0.59322	0.5	AB	1.61522	1:11030613-11030862
1	11037672	0.504722	0.829473	2	-1	0.5	AB	1.61522	1:11037671-11037791
1	11037794	1.21332	0.829473	2	-1	0.5	AB	1.61522	1:11037793-11038045
1	11042850	0.624212	0.829473	2	-1	0.5	AB	1.61522	1:11042849-11043034
1	11043301	0.76799	0.829473	2	-1	0.5	AB	1.61522	1:11043300-11043484
1	11044809	0.582496	0.829473	2	-1	0.5	AB	1.61522	1:11044808-11045007
1	11045127	0.822258	0.829473	2	-1	0.5	AB	1.61522	1:11045126-11045695
1	11046453	0.459052	0.829473	2	-1	0.5	AB	1.61522	1:11046452-11046703
1	11046831	0.813503	0.829473	2	-1	0.5	AB	1.61522	1:11046830-11047360
1	11054819	1.10758	0.829473	2	0.555556	0.5	AB	1.61522	1:11054818-11055089
1	11055724	1.43914	0.829473	2	0.552941	0.5	AB	1.61522	1:11055723-11055958
1	11055960	0.695578	0.829473	2	-1	0.5	AB	1.61522	1:11055959-11056138
1	11056598	0.901574	0.829473	2	-1	0.5	AB	1.61522	1:11056597-11056717
1	11058694	1.01002	0.829473	2	-1	0.5	AB	1.61522	1:11058693-11058889
1	11059203	1.05263	0.829473	2	-1	0.5	AB	1.61522	1:11059202-11059383
1	11059736	0.902121	0.829473	2	-1	0.5	AB	1.61522	1:11059735-11059900
1	11066534	1.26414	0.829473	2	-1	0.5	AB	1.61522	1:11066533-11066839
1	11069562	1.10544	0.829473	2	-1	0.5	AB	1.61522	1:11069561-11069754
1	11070723	0.895897	0.829473	2	-1	0.5	AB	1.61522	1:11070722-11070982
1	11074157	0.868489	0.829473	2	-1	0.5	AB	1.61522	1:11074156-11074380
1	11076791	0.655186	0.829473	2	-1	0.5	AB	1.61522	1:11076790-11076997
1	11077360	0.634929	0.829473	2	-1	0.5	AB	1.61522	1:11077359-11077547
1	11079723	1.03048	0.829473	2	-1	0.5	AB	1.61522	1:11079722-11079860
1	11080712	0.956428	0.829473	2	-1	0.5	AB	1.61522	1:11080711-11080919
1	11081076	0.624684	0.829473	2	-1	0.5	AB	1.61522	1:11081075-11081271
1	11082622	0.389238	0.829473	2	-1	0.5	AB	1.61522	1:11082621-11082741
1	11082743	0.626195	0.829473	2	-1	0.5	AB	1.61522	1:11082742-11082936
1	11087385	0.400965	0.829473	2	-1	0.5	AB	1.61522	1:11087384-11087597
1	11087777	0.895832	0.829473	2	-1	0.5	AB	1.61522	1:11087776-11087969
1	11088037	0.632134	0.829473	2	-1	0.5	AB	1.61522	1:11088036-11088227
1	11090489	0.645874	0.829473	2	-1	0.5	AB	1.61522	1:11090488-11090756
1	11091411	0.77004	0.829473	2	-1	0.5	AB	1.61522	1:11091410-11091645
1	11097993	0.848172	0.829473	2	0.69863	0.5	AB	1.61522	1:11097992-11098236
1	11099686	0.909148	0.829473	2	-1	0.5	AB	1.61522	1:11099685-11099869
1	11106937	1.16404	0.829473	2	-1	0.5	AB	1.61522	1:11106936-11107192
1	11107389	0.848328	0.829473	2	-1	0.5	AB	1.61522	1:11107388-11107655
1	11108019	0.643053	0.829473	2	-1	0.5	AB	1.61522	1:11108018-11108369
1	11109098	0.874861	0.829473	2	-1	0.5	AB	1.61522	1:11109097-11109459
1	11109477	1.0358	0.829473	2	0.670886	0.5	AB	1.61522	1:11109476-11109750
1	11111019	0.44624	0.829473	2	0.728571	0.5	AB	1.61522	1:11111018-11111177
1	11114309	0.731975	0.829473	2	-1	0.5	AB	1.61522	1:11114308-11114538
1	11114750	0.924504	0.829473	2	0.566265	0.5	AB	1.61522	1:11114749-11114989
1	11115313	0.717496	0.829473	2	-1	0.5	AB	1.61522	1:11115312-11115590
1	11121259	0.863135	0.829473	2	-1	0.5	AB	1.61522	1:11121258-11121436
1	11122001	0.620553	0.829473	2	-1	0.5	AB	1.61522	1:11122000-11122196
1	11124424	1.15869	0.829473	2	0.683333	0.5	AB	1.61522	1:11124423-11124622
1	11126659	0.70924	0.829473	2	-1	0.5	AB	1.61522	1:11126658-11126833
1	11126919	1.0078	0.829473	2	-1	0.5	AB	1.61522	1:11126918-11127189
1	11127564	0.628906	0.829473	2	-1	0.5	AB	1.61522	1:11127563-11127781
1	11128022	0.698044	0.829473	2	-1	0.5	AB	1.61522	1:11128021-11128298
1	11128449	0.715858	0.829473	2	-1	0.5	AB	1.61522	1:11128448-11128625
1	11128861	0.510484	0.829473	2	0.5	0.5	AB	1.61522	1:11128860-11129080
1	11129583	0.76221	0.829473	2	-1	0.5	AB	1.61522	1:11129582-11129805
1	11129811	0.973561	0.829473	2	-1	0.5	AB	1.61522	1:11129810-11129963
1	11130448	0.884914	0.829473	2	0.565217	0.5	AB	1.61522	1:11130447-11130771
1	11133069	1.10235	0.829473	2	-1	0.5	AB	1.61522	1:11133068-11133300
1	11134362	1.01635	0.829473	2	-1	0.5	AB	1.61522	1:11134361-11134708
1	11139353	0.944783	0.829473	2	0.583488	0.5	AB	1.61522	1:11139352-11139700
1	11144631	0.697375	0.829473	2	-1	0.5	AB	1.61522	1:11144630-11144847
1	11144909	0.827565	0.829473	2	0.56	0.5	AB	1.61522	1:11144908-11145148
1	11146574	0.853464	0.829473	2	-1	0.5	AB	1.61522	1:11146573-11146934
1	11150134	0.446027	0.829473	2	-1	0.5	AB	1.61522	1:11150133-11150323
1	11157004	0.614981	0.829473	2	-1	0.5	AB	1.61522	1:11157003-11157369
1	11167361	1.01851	0.829473	2	-1	0.5	AB	1.61522	1:11167360-11167556
1	11189378	0.612399	0.829473	2	-1	0.5	AB	1.61522	1:11189377-11189497
1	11189508	1.0732	0.829473	2	0.56701	0.5	AB	1.61522	1:11189507-11189968
1	11192122	0.518403	0.829473	2	-1	0.5	AB	1.61522	1:11192121-11192382
1	11193555	1.04368	0.829473	2	-1	0.5	AB	1.61522	1:11193554-11193731
1	11194340	0.804087	0.829473	2	-1	0.5	AB	1.61522	1:11194339-11194697
1	11194786	0.646396	0.829473	2	-1	0.5	AB	1.61522	1:11194785-11195160
1	11199159	0.90042	0.829473	2	-1	0.5	AB	1.61522	1:11199158-11199670
1	11204361	1.34181	0.829473	2	-1	0.5	AB	1.61522	1:11204360-11204674
1	11210641	0.714571	0.829473	2	-1	0.5	AB	1.61522	1:11210640-11210760
1	11210773	0.487939	0.829473	2	-1	0.5	AB	1.61522	1:11210772-11210942
1	11212231	0.944852	0.829473	2	-1	0.5	AB	1.61522	1:11212230-11212443
1	11212712	0.847875	0.829473	2	-1	0.5	AB	1.61522	1:11212711-11212944
1	11213424	0.702208	0.829473	2	-1	0.5	AB	1.61522	1:11213423-11213612
1	11216007	0.9786	0.829473	2	0.650794	0.5	AB	1.61522	1:11216006-11216350
1	11228507	0.79171	0.829473	2	0.784616	0.5	AB	1.61522	1:11228506-11228996
1	11230796	0.530467	0.829473	2	-1	0.5	AB	1.61522	1:11230795-11231236
1	11231258	0.744009	0.829473	2	-1	0.5	AB	1.61522	1:11231257-11231640
1	11233327	1.5685	0.829473	2	-1	0.5	AB	1.61522	1:11233326-11233515
1	11234161	1.11178	0.829473	2	-1	0.5	AB	1.61522	1:11234160-11234331
1	11237675	1.19968	0.829473	2	-1	0.5	AB	1.61522	1:11237674-11237966
1	11238307	0.82862	0.829473	2	-1	0.5	AB	1.61522	1:11238306-11238668
1	11240110	0.679189	0.829473	2	0.675676	0.5	AB	1.61522	1:11240109-11240381
1	11240384	0.72419	0.829473	2	-1	0.5	AB	1.61522	1:11240383-11240680
1	11241575	0.634816	0.829473	2	0.61165	0.5	AB	1.61522	1:11241574-11241753
1	11243165	0.571805	0.829473	2	-1	0.5	AB	1.61522	1:11243164-11243351
1	11247662	1.10315	0.829473	2	-1	0.5	AB	1.61522	1:11247661-11248116
1	11253863	0.576086	0.829473	2	-1	0.5	AB	1.61522	1:11253862-11254050
1	11256035	0.83859	0.829473	2	-1	0.5	AB	1.61522	1:11256034-11256229
1	11256959	0.445798	0.829473	2	-1	0.5	AB	1.61522	1:11256958-11257223
1	11258279	0.624275	0.829473	2	-1	0.5	AB	1.61522	1:11258278-11258609
1	11259249	0.587553	0.829473	2	0.636364	0.5	AB	1.61522	1:11259248-11259597
1	11273480	0.889833	0.829473	2	-1	0.5	AB	1.61522	1:11273479-11274217
1	11285616	0.888838	0.829473	2	-1	0.5	AB	1.61522	1:11285615-11286195
1	11294676	0.921545	0.829473	2	-1	0.5	AB	1.61522	1:11294675-11294921
1	11500809	0.782756	0.829473	2	0.575	0.5	AB	1.61522	1:11500808-11502057
1	11502699	0.903168	0.829473	2	-1	0.5	AB	1.61522	1:11502698-11502917
1	11514314	0.898916	0.829473	2	-1	0.5	AB	1.61522	1:11514313-11514510
1	11515273	0.854674	0.829473	2	0.676852	0.5	AB	1.61522	1:11515272-11515541
1	11515856	0.691778	0.829473	2	-1	0.5	AB	1.61522	1:11515855-11516190
1	11517421	0.578276	0.829473	2	-1	0.5	AB	1.61522	1:11517420-11517792
1	11519362	0.759127	0.829473	2	0.591697	0.5	AB	1.61522	1:11519361-11519583
1	11519637	0.649956	0.829473	2	-1	0.5	AB	1.61522	1:11519636-11520037
1	11520689	1.43854	0.829473	2	-1	0.5	AB	1.61522	1:11520688-11520877
1	11523916	0.734545	0.829473	2	-1	0.5	AB	1.61522	1:11523915-11524035
1	11525117	0.59339	0.829473	2	-1	0.5	AB	1.61522	1:11525116-11525286
1	11526600	0.583215	0.829473	2	-1	0.5	AB	1.61522	1:11526599-11526806
1	11529319	0.931377	0.829473	2	0.683851	0.5	AB	1.61522	1:11529318-11529984
1	11530832	0.911699	0.829473	2	-1	0.5	AB	1.61522	1:11530831-11531022
1	11531387	0.885272	0.829473	2	-1	0.5	AB	1.61522	1:11531386-11531709
1	11533702	0.945435	0.829473	2	-1	0.5	AB	1.61522	1:11533701-11533874
1	11534338	1.02087	0.829473	2	-1	0.5	AB	1.61522	1:11534337-11534540
1	11534747	1.15329	0.829473	2	-1	0.5	AB	1.61522	1:11534746-11535122
1	11535459	0.767228	0.829473	2	-1	0.5	AB	1.61522	1:11535458-11535623
1	11536378	0.760334	0.829473	2	0.516484	0.5	AB	1.61522	1:11536377-11536542
1	11536545	1.60873	0.829473	2	-1	0.5	AB	1.61522	1:11536544-11536770
1	11648190	0.520314	0.829473	2	-1	0.5	AB	1.61522	1:11648189-11648444
1	11648621	0.96247	0.829473	2	0.585714	0.5	AB	1.61522	1:11648620-11648854
1	11649774	0.686345	0.829473	2	-1	0.5	AB	1.61522	1:11649773-11650053
1	11650417	0.631835	0.829473	2	-1	0.5	AB	1.61522	1:11650416-11650940
1	11654085	1.1254	0.829473	2	-1	0.5	AB	1.61522	1:11654084-11654388
1	11655753	1.05248	0.829473	2	-1	0.5	AB	1.61522	1:11655752-11655882
1	11658233	1.15938	0.829473	2	-1	0.5	AB	1.61522	1:11658232-11658653
1	11658658	0.934805	0.829473	2	-1	0.5	AB	1.61522	1:11658657-11658863
1	11661136	0.542368	0.829473	2	-1	0.5	AB	1.61522	1:11661135-11661347
1	11668607	0.987559	0.829473	2	-1	0.5	AB	1.61522	1:11668606-11668736
1	11671198	0.63755	0.829473	2	-1	0.5	AB	1.61522	1:11671197-11671479
1	11671912	0.806489	0.829473	2	-1	0.5	AB	1.61522	1:11671911-11672102
1	11673277	0.821869	0.829473	2	-1	0.5	AB	1.61522	1:11673276-11673455
1	11673608	1.17683	0.829473	2	-1	0.5	AB	1.61522	1:11673607-11673727
1	11673731	0.753703	0.829473	2	-1	0.5	AB	1.61522	1:11673730-11673910
1	11674731	0.812135	0.829473	2	-1	0.5	AB	1.61522	1:11674730-11674902
1	11675001	0.724311	0.829473	2	-1	0.5	AB	1.61522	1:11675000-11675196
1	11675600	0.737166	0.829473	2	-1	0.5	AB	1.61522	1:11675599-11676046
1	11676837	0.6128	0.829473	2	-1	0.5	AB	1.61522	1:11676836-11677001
1	11680291	0.80051	0.829473	2	-1	0.5	AB	1.61522	1:11680290-11680601
1	11706224	0.523948	0.829473	2	-1	0.5	AB	1.61522	1:11706223-11706353
1	11706439	0.961948	0.829473	2	-1	0.5	AB	1.61522	1:11706438-11706789
1	11709268	0.661003	0.829473	2	-1	0.5	AB	1.61522	1:11709267-11709387
1	11709393	0.708756	0.829473	2	-1	0.5	AB	1.61522	1:11709392-11709512
1	11711786	1.28328	0.829473	2	-1	0.5	AB	1.61522	1:11711785-11711905
1	11711911	0.624561	0.829473	2	0.543103	0.5	AB	1.61522	1:11711910-11712073
1	11712092	0.302221	0.829473	2	-1	0.5	AB	1.61522	1:11712091-11712211
1	11712262	0.6051	0.829473	2	0.617647	0.5	AB	1.61522	1:11712261-11712433
1	11715103	0.703712	0.829473	2	-1	0.5	AB	1.61522	1:11715102-11715288
1	11719518	0.822389	0.829473	2	-1	0.5	AB	1.61522	1:11719517-11719657
1	11722303	0.66705	0.829473	2	-1	0.5	AB	1.61522	1:11722302-11722811
1	11736135	0.601388	0.829473	2	-1	0.5	AB	1.61522	1:11736134-11736383
1	11744506	1.80346	0.829473	2	-1	0.5	AB	1.61522	1:11744505-11744630
1	11745752	0.772345	0.829473	2	-1	0.5	AB	1.61522	1:11745751-11745925
1	11746022	0.896387	0.829473	2	-1	0.5	AB	1.61522	1:11746021-11746303
1	11747338	1.31713	0.829473	2	-1	0.5	AB	1.61522	1:11747337-11747544
1	11748378	0.911851	0.829473	2	-1	0.5	AB	1.61522	1:11748377-11748576
1	11750018	0.823471	0.829473	2	-1	0.5	AB	1.61522	1:11750017-11750137
1	11761806	0.958636	0.829473	2	-1	0.5	AB	1.61522	1:11761805-11762155
1	11762158	1.08902	0.829473	2	-1	0.5	AB	1.61522	1:11762157-11762352
1	11764236	0.58405	0.829473	2	-1	0.5	AB	1.61522	1:11764235-11764455
1	11765789	0.800216	0.829473	2	0.666667	0.5	AB	1.61522	1:11765788-11766853
1	11766857	1.15029	0.829473	2	0.595238	0.5	AB	1.61522	1:11766856-11767300
1	11768084	1.15191	0.829473	2	0.545455	0.5	AB	1.61522	1:11768083-11768464
1	11768905	1.01982	0.829473	2	-1	0.5	AB	1.61522	1:11768904-11769092
1	11771457	0.755748	0.829473	2	-1	0.5	AB	1.61522	1:11771456-11771629
1	11771942	0.679977	0.829473	2	-1	0.5	AB	1.61522	1:11771941-11772210
1	11775381	1.04821	0.829473	2	-1	0.5	AB	1.61522	1:11775380-11775724
1	11776392	0.440453	0.829473	2	-1	0.5	AB	1.61522	1:11776391-11776758
1	11778636	0.603085	0.829473	2	-1	0.5	AB	1.61522	1:11778635-11779230
1	11779667	1.01587	0.829473	2	-1	0.5	AB	1.61522	1:11779666-11779955
1	11782023	0.794695	0.829473	2	-1	0.5	AB	1.61522	1:11782022-11782305
1	11784124	0.8675	0.829473	2	-1	0.5	AB	1.61522	1:11784123-11784682
1	11785095	0.682556	0.829473	2	-1	0.5	AB	1.61522	1:11785094-11785318
1	11787360	1.17559	0.829473	2	-1	0.5	AB	1.61522	1:11787359-11787479
1	11787483	0.977525	0.829473	2	-1	0.5	AB	1.61522	1:11787482-11787713
1	11787750	0.740203	0.829473	2	-1	0.5	AB	1.61522	1:11787749-11788333
1	11788338	0.506054	0.829473	2	-1	0.5	AB	1.61522	1:11788337-11788534
1	11788613	1.69995	0.829473	2	-1	0.5	AB	1.61522	1:11788612-11788846
1	11789224	0.658111	0.829473	2	-1	0.5	AB	1.61522	1:11789223-11789361
1	11790703	0.648963	0.829473	2	-1	0.5	AB	1.61522	1:11790702-11790878
1	11793898	0.997742	0.829473	2	-1	0.5	AB	1.61522	1:11793897-11794089
1	11794340	0.499916	0.829473	2	-1	0.5	AB	1.61522	1:11794339-11794510
1	11794602	0.852749	0.829473	2	-1	0.5	AB	1.61522	1:11794601-11794856
1	11795103	0.663952	0.829473	2	-1	0.5	AB	1.61522	1:11795102-11795372
1	11796200	0.922631	0.829473	2	-1	0.5	AB	1.61522	1:11796199-11796368
1	11800194	0.969778	0.829473	2	-1	0.5	AB	1.61522	1:11800193-11800536
1	11800993	0.622022	0.829473	2	-1	0.5	AB	1.61522	1:11800992-11801479
1	11802859	1.05901	0.829473	2	-1	0.5	AB	1.61522	1:11802858-11803138
1	11803402	0.837546	0.829473	2	-1	0.5	AB	1.61522	1:11803401-11803619
1	11806146	1.25022	0.829473	2	-1	0.5	AB	1.61522	1:11806145-11806356
1	11807026	0.840482	0.829473	2	-1	0.5	AB	1.61522	1:11807025-11807235
1	11815761	0.606217	0.829473	2	-1	0.5	AB	1.61522	1:11815760-11816104
1	11816448	0.834009	0.829473	2	-1	0.5	AB	1.61522	1:11816447-11816689
1	11819425	0.756041	0.829473	2	-1	0.5	AB	1.61522	1:11819424-11819623
1	11820260	1.42863	0.829473	2	-1	0.5	AB	1.61522	1:11820259-11820464
1	11822700	0.554376	0.829473	2	-1	0.5	AB	1.61522	1:11822699-11822970
1	11823726	0.624524	0.829473	2	-1	0.5	AB	1.61522	1:11823725-11823924
1	11824357	0.992758	0.829473	2	-1	0.5	AB	1.61522	1:11824356-11824739
1	11826118	0.430589	0.829473	2	-1	0.5	AB	1.61522	1:11826117-11826295
1	11826998	0.832655	0.829473	2	-1	0.5	AB	1.61522	1:11826997-11827381
1	11828051	0.492665	0.829473	2	-1	0.5	AB	1.61522	1:11828050-11828275
1	11828386	0.960365	0.829473	2	-1	0.5	AB	1.61522	1:11828385-11828586
1	11829126	0.964064	0.829473	2	-1	0.5	AB	1.61522	1:11829125-11829514
1	11833427	0.354588	0.829473	2	-1	0.5	AB	1.61522	1:11833426-11833620
1	11833863	0.646807	0.829473	2	-1	0.5	AB	1.61522	1:11833862-11834036
1	11834123	0.64065	0.829473	2	-1	0.5	AB	1.61522	1:11834122-11834660
1	11835998	0.813937	0.829473	2	-1	0.5	AB	1.61522	1:11835997-11836195
1	11836897	0.72006	0.829473	2	-1	0.5	AB	1.61522	1:11836896-11837163
1	11837280	1.25403	0.829473	2	-1	0.5	AB	1.61522	1:11837279-11837552
1	11838353	0.827685	0.829473	2	-1	0.5	AB	1.61522	1:11838352-11839042
1	11840042	0.836214	0.829473	2	-1	0.5	AB	1.61522	1:11840041-11840225
1	11845948	0.705329	0.829473	2	-1	0.5	AB	1.61522	1:11845947-11846115
1	11847045	0.87465	0.829473	2	-1	0.5	AB	1.61522	1:11847044-11847335
1	11847339	0.870126	0.829473	2	-1	0.5	AB	1.61522	1:11847338-11847676
1	11857495	1.3524	0.829473	2	-1	0.5	AB	1.61522	1:11857494-11857716
1	11858209	1.08034	0.829473	2	-1	0.5	AB	1.61522	1:11858208-11858485
1	11858671	0.891356	0.829473	2	-1	0.5	AB	1.61522	1:11858670-11858791
1	11922495	0.967688	0.829473	2	-1	0.5	AB	1.61522	1:11922494-11922623
1	11922672	1.03505	0.829473	2	-1	0.5	AB	1.61522	1:11922671-11923519
1	11925113	0.783101	0.829473	2	-1	0.5	AB	1.61522	1:11925112-11925317
1	11925320	0.934365	0.829473	2	-1	0.5	AB	1.61522	1:11925319-11925745
1	11925958	0.274325	0.829473	2	-1	0.5	AB	1.61522	1:11925957-11926078
1	11934717	0.688697	0.829473	2	-1	0.5	AB	1.61522	1:11934716-11935153
1	11944450	0.532887	0.829473	2	-1	0.5	AB	1.61522	1:11944449-11944681
1	11947948	0.740641	0.829473	2	-1	0.5	AB	1.61522	1:11947947-11948234
1	11949791	1.27416	0.829473	2	-1	0.5	AB	1.61522	1:11949790-11950065
1	11950333	0.661485	0.829473	2	-1	0.5	AB	1.61522	1:11950332-11950510
1	11952479	1.21693	0.829473	2	-1	0.5	AB	1.61522	1:11952478-11952743
1	11954474	0.676428	0.829473	2	-1	0.5	AB	1.61522	1:11954473-11954664
1	11956929	1.34394	0.829473	2	-1	0.5	AB	1.61522	1:11956928-11957048
1	11957053	0.664069	0.829473	2	-1	0.5	AB	1.61522	1:11957052-11957422
1	11957815	0.557012	0.829473	2	-1	0.5	AB	1.61522	1:11957814-11958137
1	11958537	1.22999	0.829473	2	-1	0.5	AB	1.61522	1:11958536-11958734
1	11963381	0.850698	0.829473	2	-1	0.5	AB	1.61522	1:11963380-11963641
1	11964109	0.755449	0.829473	2	-1	0.5	AB	1.61522	1:11964108-11964284
1	11964570	0.695058	0.829473	2	-1	0.5	AB	1.61522	1:11964569-11964758
1	11965452	0.497815	0.829473	2	-1	0.5	AB	1.61522	1:11965451-11965861
1	11966171	0.189024	0.829473	2	-1	0.5	AB	1.61522	1:11966170-11966346
1	11966920	1.36409	0.829473	2	-1	0.5	AB	1.61522	1:11966919-11967115
1	11970627	0.914477	0.829473	2	-1	0.5	AB	1.61522	1:11970626-11970809
1	11972629	0.649937	0.829473	2	-1	0.5	AB	1.61522	1:11972628-11973008
1	11974632	1.01878	0.829473	2	-1	0.5	AB	1.61522	1:11974631-11974845
1	11989124	1.01463	0.829473	2	-1	0.5	AB	1.61522	1:11989123-11989303
1	11992533	0.643063	0.829473	2	-1	0.5	AB	1.61522	1:11992532-11992704
1	11996086	0.595577	0.829473	2	-1	0.5	AB	1.61522	1:11996085-11996287
1	11997315	0.966597	0.829473	2	-1	0.5	AB	1.61522	1:11997314-11997493
1	11998543	0.608298	0.829473	2	-1	0.5	AB	1.61522	1:11998542-11998893
1	11998895	0.830374	0.829473	2	-1	0.5	AB	1.61522	1:11998894-11999089
1	12001413	0.703055	0.829473	2	-1	0.5	AB	1.61522	1:12001412-12001852
1	12003959	0.774495	0.829473	2	-1	0.5	AB	1.61522	1:12003958-12004250
1	12004458	0.620568	0.829473	2	-1	0.5	AB	1.61522	1:12004457-12004667
1	12004795	0.525208	0.829473	2	-1	0.5	AB	1.61522	1:12004794-12004914
1	12005677	1.0505	0.829473	2	-1	0.5	AB	1.61522	1:12005676-12005864
1	12006517	0.52403	0.829473	2	-1	0.5	AB	1.61522	1:12006516-12006732
1	12007100	0.69601	0.829473	2	-1	0.5	AB	1.61522	1:12007099-12007290
1	12009593	1.4535	0.829473	2	-1	0.5	AB	1.61522	1:12009592-12009763
1	12013289	1.86519	0.829473	2	-1	0.5	AB	1.61522	1:12013288-12013468
1	12021703	0.821032	0.829473	2	-1	0.5	AB	1.61522	1:12021702-12021977
1	12022105	0.780962	0.829473	2	-1	0.5	AB	1.61522	1:12022104-12022515
1	12029018	1.05999	0.829473	2	-1	0.5	AB	1.61522	1:12029017-12029196
1	12029201	0.517877	0.829473	2	-1	0.5	AB	1.61522	1:12029200-12029468
1	12029721	0.911101	0.829473	2	-1	0.5	AB	1.61522	1:12029720-12029840
1	12029842	0.565737	0.829473	2	-1	0.5	AB	1.61522	1:12029841-12030299
1	12031212	0.848064	0.829473	2	-1	0.5	AB	1.61522	1:12031211-12031400
1	12031593	0.988758	0.829473	2	-1	0.5	AB	1.61522	1:12031592-12031817
1	12063572	0.654686	0.829473	2	-1	0.5	AB	1.61522	1:12063571-12063852
1	12084167	1.06808	0.829473	2	-1	0.5	AB	1.61522	1:12084166-12084695
1	12096944	0.482872	0.829473	2	-1	0.5	AB	1.61522	1:12096943-12097196
1	12104406	0.832425	0.829473	2	-1	0.5	AB	1.61522	1:12104405-12104589
1	12109471	1.16032	0.829473	2	-1	0.5	AB	1.61522	1:12109470-12109693
1	12109953	0.749223	0.829473	2	-1	0.5	AB	1.61522	1:12109952-12110072
1	12110079	0.926706	0.829473	2	-1	0.5	AB	1.61522	1:12110078-12110414
1	12111874	0.911543	0.829473	2	-1	0.5	AB	1.61522	1:12111873-12111993
1	12111995	1.11051	0.829473	2	-1	0.5	AB	1.61522	1:12111994-12112114
1	12115582	0.49276	0.829473	2	-1	0.5	AB	1.61522	1:12115581-12115760
1	12123130	0.453671	0.829473	2	-1	0.5	AB	1.61522	1:12123129-12123373
1	12123572	0.651057	0.829473	2	-1	0.5	AB	1.61522	1:12123571-12123840
1	12125938	0.706582	0.829473	2	-1	0.5	AB	1.61522	1:12125937-12126235
1	12135556	0.770615	0.829473	2	-1	0.5	AB	1.61522	1:12135555-12135747
1	12138250	0.69643	0.829473	2	-1	0.5	AB	1.61522	1:12138249-12138369
1	12138375	1.29072	0.829473	2	-1	0.5	AB	1.61522	1:12138374-12138672
1	12142214	0.66313	0.829473	2	-1	0.5	AB	1.61522	1:12142213-12142546
1	12166911	0.94936	0.829473	2	-1	0.5	AB	1.61522	1:12166910-12167099
1	12167461	0.765163	0.829473	2	-1	0.5	AB	1.61522	1:12167460-12167677
1	12188694	0.933012	0.829473	2	0.54	0.5	AB	1.61522	1:12188693-12188887
1	12190863	1.06126	0.829473	2	-1	0.5	AB	1.61522	1:12190862-12191063
1	12191672	0.984372	0.829473	2	0.660714	0.5	AB	1.61522	1:12191671-12191862
1	12192331	1.24872	0.829473	2	-1	0.5	AB	1.61522	1:12192330-12192509
1	12192863	0.67267	0.829473	2	0.609756	0.5	AB	1.61522	1:12192862-12193284
1	12193895	0.651054	0.829473	2	-1	0.5	AB	1.61522	1:12193894-12194101
1	12194475	1.63328	0.829473	2	-1	0.5	AB	1.61522	1:12194474-12194664
1	12201761	0.932697	0.829473	2	0.5	0.5	AB	1.61522	1:12201760-12202113
1	12206691	0.827493	0.829473	2	-1	0.5	AB	1.61522	1:12206690-12206975
1	12244256	0.88565	0.829473	2	-1	0.5	AB	1.61522	1:12244255-12244632
1	12249225	0.433507	0.829473	2	-1	0.5	AB	1.61522	1:12249224-12249493
1	12253691	0.913334	0.829473	2	-1	0.5	AB	1.61522	1:12253690-12253859
1	12256187	0.975188	0.829473	2	-1	0.5	AB	1.61522	1:12256186-12256621
1	12257963	0.781559	0.829473	2	-1	0.5	AB	1.61522	1:12257962-12258188
1	12261005	0.987477	0.829473	2	-1	0.5	AB	1.61522	1:12261004-12261239
1	12261873	0.751046	0.829473	2	-1	0.5	AB	1.61522	1:12261872-12262070
1	12266880	1.13118	0.829473	2	-1	0.5	AB	1.61522	1:12266879-12267061
1	12267710	0.888327	0.829473	2	-1	0.5	AB	1.61522	1:12267709-12267914
1	12268649	0.667922	0.829473	2	-1	0.5	AB	1.61522	1:12268648-12268895
1	12270957	0.566614	0.829473	2	-1	0.5	AB	1.61522	1:12270956-12271207
1	12275766	0.794638	0.829473	2	-1	0.5	AB	1.61522	1:12275765-12275929
1	12275934	0.581698	0.829473	2	-1	0.5	AB	1.61522	1:12275933-12276438
1	12276444	1.11729	0.829473	2	-1	0.5	AB	1.61522	1:12276443-12276694
1	12276697	0.972479	0.829473	2	-1	0.5	AB	1.61522	1:12276696-12277459
1	12277463	0.916352	0.829473	2	-1	0.5	AB	1.61522	1:12277462-12278108
1	12282816	1.02162	0.829473	2	-1	0.5	AB	1.61522	1:12282815-12283323
1	12283328	0.588642	0.829473	2	-1	0.5	AB	1.61522	1:12283327-12283495
1	12283498	0.624324	0.829473	2	-1	0.5	AB	1.61522	1:12283497-12283662
1	12288152	0.854518	0.829473	2	-1	0.5	AB	1.61522	1:12288151-12288389
1	12290917	0.56902	0.829473	2	-1	0.5	AB	1.61522	1:12290916-12291153
1	12293435	0.751832	0.829473	2	-1	0.5	AB	1.61522	1:12293434-12293816
1	12304383	0.649922	0.829473	2	-1	0.5	AB	1.61522	1:12304382-12304874
1	12308476	1.23119	0.829473	2	-1	0.5	AB	1.61522	1:12308475-12308596
1	12311491	0.817563	0.829473	2	-1	0.5	AB	1.61522	1:12311490-12311683
1	12311731	1.32703	0.829473	2	-1	0.5	AB	1.61522	1:12311730-12311930
1	12314114	0.590375	0.829473	2	-1	0.5	AB	1.61522	1:12314113-12314285
1	12318114	1.25523	0.829473	2	-1	0.5	AB	1.61522	1:12318113-12318476
1	12319502	1.10743	0.829473	2	-1	0.5	AB	1.61522	1:12319501-12319720
1	12321651	1.21201	0.829473	2	-1	0.5	AB	1.61522	1:12321650-12322044
1	12322524	0.666857	0.829473	2	-1	0.5	AB	1.61522	1:12322523-12322799
1	12323675	0.749157	0.829473	2	-1	0.5	AB	1.61522	1:12323674-12323864
1	12327511	0.923571	0.829473	2	-1	0.5	AB	1.61522	1:12327510-12327922
1	12329686	0.664615	0.829473	2	-1	0.5	AB	1.61522	1:12329685-12329925
1	12333020	1.02335	0.829473	2	-1	0.5	AB	1.61522	1:12333019-12333139
1	12333146	0.727457	0.829473	2	-1	0.5	AB	1.61522	1:12333145-12333397
1	12335688	1.26642	0.829473	2	-1	0.5	AB	1.61522	1:12335687-12335885
1	12338182	0.639132	0.829473	2	-1	0.5	AB	1.61522	1:12338181-12338351
1	12341679	0.751064	0.829473	2	-1	0.5	AB	1.61522	1:12341678-12342063
1	12345392	0.682438	0.829473	2	-1	0.5	AB	1.61522	1:12345391-12345572
1	12346510	0.894311	0.829473	2	-1	0.5	AB	1.61522	1:12346509-12346718
1	12348764	0.653733	0.829473	2	-1	0.5	AB	1.61522	1:12348763-12349000
1	12353996	0.544381	0.829473	2	-1	0.5	AB	1.61522	1:12353995-12354273
1	12356340	0.838949	0.829473	2	-1	0.5	AB	1.61522	1:12356339-12356591
1	12358248	0.954873	0.829473	2	-1	0.5	AB	1.61522	1:12358247-12358601
1	12362721	0.717398	0.829473	2	-1	0.5	AB	1.61522	1:12362720-12362944
1	12363004	0.722696	0.829473	2	-1	0.5	AB	1.61522	1:12363003-12363238
1	12368459	1.16807	0.829473	2	-1	0.5	AB	1.61522	1:12368458-12368647
1	12369384	0.783201	0.829473	2	-1	0.5	AB	1.61522	1:12369383-12369672
1	12378407	0.983939	0.829473	2	-1	0.5	AB	1.61522	1:12378406-12378658
1	12379364	0.972466	0.829473	2	-1	0.5	AB	1.61522	1:12379363-12379699
1	12382976	0.987037	0.829473	2	-1	0.5	AB	1.61522	1:12382975-12383206
1	12385205	0.853408	0.829473	2	-1	0.5	AB	1.61522	1:12385204-12385389
1	12386176	0.767051	0.829473	2	-1	0.5	AB	1.61522	1:12386175-12386343
1	12400115	0.532142	0.829473	2	-1	0.5	AB	1.61522	1:12400114-12400333
1	12401553	0.757245	0.829473	2	-1	0.5	AB	1.61522	1:12401552-12401896
1	12415067	0.684955	0.829473	2	-1	0.5	AB	1.61522	1:12415066-12415268
1	12416601	0.619383	0.829473	2	-1	0.5	AB	1.61522	1:12416600-12416852
1	12455942	0.914862	0.829473	2	-1	0.5	AB	1.61522	1:12455941-12456106
1	12460144	0.739223	0.829473	2	-1	0.5	AB	1.61522	1:12460143-12460356
1	12478603	0.998603	0.829473	2	-1	0.5	AB	1.61522	1:12478602-12478880
1	12497413	0.85107	0.829473	2	-1	0.5	AB	1.61522	1:12497412-12497640
1	12506796	1.45662	0.829473	2	-1	0.5	AB	1.61522	1:12506795-12507058
1	12507169	0.884431	0.829473	2	-1	0.5	AB	1.61522	1:12507168-12507298
1	12508832	0.62998	0.829473	2	-1	0.5	AB	1.61522	1:12508831-12509020
1	12568291	0.829298	0.829473	2	-1	0.5	AB	1.61522	1:12568290-12568478
1	12572689	0.990767	0.829473	2	-1	0.5	AB	1.61522	1:12572688-12572808
1	12572813	0.726076	0.829473	2	-1	0.5	AB	1.61522	1:12572812-12572998
1	12578678	0.89457	0.829473	2	-1	0.5	AB	1.61522	1:12578677-12579428
1	12580408	1.22046	0.829473	2	-1	0.5	AB	1.61522	1:12580407-12580802
1	12617199	0.9467	0.829473	2	-1	0.5	AB	1.61522	1:12617198-12617413
1	12644586	0.795325	0.829473	2	-1	0.5	AB	1.61522	1:12644585-12644787
1	12651109	1.1159	0.829473	2	-1	0.5	AB	1.61522	1:12651108-12651280
1	12661751	0.503718	0.829473	2	-1	0.5	AB	1.61522	1:12661750-12662116
1	12665911	0.837124	0.829473	2	-1	0.5	AB	1.61522	1:12665910-12666112
1	12666114	0.882757	0.829473	2	-1	0.5	AB	1.61522	1:12666113-12666368
1	12666373	0.692333	0.829473	2	-1	0.5	AB	1.61522	1:12666372-12666720
1	12716212	0.630539	0.829473	2	-1	0.5	AB	1.61522	1:12716211-12716573
1	12719418	0.445985	0.829473	2	-1	0.5	AB	1.61522	1:12719417-12719626
1	12720767	0.749391	0.829473	2	-1	0.5	AB	1.61522	1:12720766-12720966
1	12725088	0.850013	0.829473	2	-1	0.5	AB	1.61522	1:12725087-12726008
1	12746382	0.355942	0.829473	2	-1	0.5	AB	1.61522	1:12746381-12746550
1	12755632	0.415444	0.829473	2	-1	0.5	AB	1.61522	1:12755631-12755800
1	12759274	1.04789	0.829473	2	-1	0.5	AB	1.61522	1:12759273-12759549
1	12760710	0.842932	0.829473	2	-1	0.5	AB	1.61522	1:12760709-12760903
1	12774707	0.74663	0.829473	2	-1	0.5	AB	1.61522	1:12774706-12774912
1	12775555	1.41342	0.829473	2	-1	0.5	AB	1.61522	1:12775554-12775721
1	12775796	0.796681	0.829473	2	-1	0.5	AB	1.61522	1:12775795-12776065
1	12777050	1.02208	0.829473	2	-1	0.5	AB	1.61522	1:12777049-12777317
1	12777388	0.908793	0.829473	2	-1	0.5	AB	1.61522	1:12777387-12777679
1	12793166	1.20628	0.829473	2	-1	0.5	AB	1.61522	1:12793165-12793456
1	12793921	1.23072	0.829473	2	-1	0.5	AB	1.61522	1:12793920-12794113
1	12794119	1.03631	0.829473	2	0.607473	0.5	AB	1.61522	1:12794118-12794408
1	12795394	0.820383	0.829473	2	-1	0.5	AB	1.61522	1:12795393-12795844
1	12824924	0.876429	0.829473	2	0.940741	0.5	AB	1.61522	1:12824923-12825529
1	12827278	1.01715	0.829473	2	0.95	0.5	AB	1.61522	1:12827277-12827874
1	12828475	0.843173	0.829473	2	-1	0.5	AB	1.61522	1:12828474-12828741
1	12838701	1.33694	0.829473	2	0.623188	0.5	AB	1.61522	1:12838700-12838892
1	12847468	0.73504	0.829473	2	-1	0.5	AB	1.61522	1:12847467-12847653
1	12847806	0.637713	0.829473	2	0.654315	0.5	AB	1.61522	1:12847805-12847984
1	12848008	0.698935	0.829473	2	-1	0.5	AB	1.61522	1:12848007-12848185
1	12848211	0.862395	0.829473	2	-1	0.5	AB	1.61522	1:12848210-12848360
1	12859049	0.803565	0.829473	2	-1	0.5	AB	1.61522	1:12859048-12859247
1	12859622	0.366434	0.829473	2	-1	0.5	AB	1.61522	1:12859621-12859891
1	12859897	0.736123	0.829473	2	-1	0.5	AB	1.61522	1:12859896-12860188
1	12861183	0.723613	0.829473	2	0.934211	0.5	AB	1.61522	1:12861182-12861627
1	12879530	0.593642	0.829473	2	-1	0.5	AB	1.61522	1:12879529-12880131
1	12881883	0.845537	0.829473	2	0.976285	0.5	AB	1.61522	1:12881882-12882519
1	12883080	0.980647	0.829473	2	-1	0.5	AB	1.61522	1:12883079-12883340
1	12892863	0.940411	0.829473	2	0.73331	0.5	AB	1.61522	1:12892862-12893407
1	12894600	0.880888	0.829473	2	0.675	0.5	AB	1.61522	1:12894599-12895216
1	12895586	0.677548	0.829473	2	0.779661	0.5	AB	1.61522	1:12895585-12895799
1	12917751	0.229656	0.829473	2	-1	0.5	AB	1.61522	1:12917750-12918001
1	12918304	0.602953	0.829473	2	-1	0.5	AB	1.61522	1:12918303-12918919
1	12919895	0.547586	0.829473	2	-1	0.5	AB	1.61522	1:12919894-12920385
1	12927982	0.835715	0.829473	2	0.659477	0.5	AB	1.61522	1:12927981-12928191
1	12938637	0.687029	0.829473	2	0.793103	0.5	AB	1.61522	1:12938636-12939262
1	12942170	0.62372	0.829473	2	0.738604	0.5	AB	1.61522	1:12942169-12942476
1	13004986	0.908516	0.829473	2	0.693878	0.5	AB	1.61522	1:13004985-13005644
1	13049833	1.04767	0.829473	2	-1	0.5	AB	1.61522	1:13049832-13050047
1	13076965	0.924736	0.829473	2	-1	0.5	AB	1.61522	1:13076964-13077566
1	13115517	0.506088	0.829473	2	-1	0.5	AB	1.61522	1:13115516-13115636
1	13115642	0.606099	0.829473	2	-1	0.5	AB	1.61522	1:13115641-13115764
1	13115932	1.1145	0.829473	2	-1	0.5	AB	1.61522	1:13115931-13116095
1	13116119	0.564444	0.829473	2	-1	0.5	AB	1.61522	1:13116118-13116296
1	13116322	0.557441	0.829473	2	-1	0.5	AB	1.61522	1:13116321-13116471
1	13149223	0.589268	0.829473	2	-1	0.5	AB	1.61522	1:13149222-13149824
1	13151578	0.836958	0.829473	2	0.919355	0.5	AB	1.61522	1:13151577-13152214
1	13224771	0.892939	0.829473	2	0.820896	0.5	AB	1.61522	1:13224770-13225427
1	13246494	0.965447	0.829473	2	-1	0.5	AB	1.61522	1:13246493-13246687
1	13248212	0.806995	0.829473	2	0.813953	0.5	AB	1.61522	1:13248211-13248361
1	13259311	0.767284	0.829473	2	0.763636	0.5	AB	1.61522	1:13259310-13259617
1	13260138	0.786122	0.829473	2	0.882353	0.5	AB	1.61522	1:13260137-13260774
1	13262524	0.992818	0.829473	2	0.75947	0.5	AB	1.61522	1:13262523-13263149
1	13273598	1.24457	0.829473	2	0.73022	0.5	AB	1.61522	1:13273597-13273807
1	13281399	0.543583	0.829473	2	-1	0.5	AB	1.61522	1:13281398-13281889
1	13282865	0.712665	0.829473	2	-1	0.5	AB	1.61522	1:13282864-13283480
1	13283783	0.501643	0.829473	2	-1	0.5	AB	1.61522	1:13283782-13284033
1	13306003	0.619908	0.829473	2	0.795918	0.5	AB	1.61522	1:13306002-13306216
1	13306623	0.904344	0.829473	2	-1	0.5	AB	1.61522	1:13306622-13307202
1	13308396	0.486778	0.829473	2	-1	0.5	AB	1.61522	1:13308395-13308940
1	13318462	0.545921	0.829473	2	-1	0.5	AB	1.61522	1:13318461-13318722
1	13319328	0.835025	0.829473	2	0.941704	0.5	AB	1.61522	1:13319327-13319924
1	13321677	0.879655	0.829473	2	-1	0.5	AB	1.61522	1:13321676-13322278
1	13342590	0.847445	0.829473	2	0.906977	0.5	AB	1.61522	1:13342589-13343130
1	13344074	0.828422	0.829473	2	-1	0.5	AB	1.61522	1:13344073-13344412
1	13344418	0.728685	0.829473	2	-1	0.5	AB	1.61522	1:13344417-13344687
1	13345086	0.685483	0.829473	2	-1	0.5	AB	1.61522	1:13345085-13345276
1	13369227	0.850922	0.829473	2	0.78341	0.5	AB	1.61522	1:13369226-13369603
1	13370564	0.938918	0.829473	2	-1	0.5	AB	1.61522	1:13370563-13370852
1	13370916	0.754027	0.829473	2	0.970149	0.5	AB	1.61522	1:13370915-13371221
1	13389709	0.791904	0.829473	2	-1	0.5	AB	1.61522	1:13389708-13389919
1	13390289	0.782684	0.829473	2	0.572152	0.5	AB	1.61522	1:13390288-13390814
1	13391931	0.618367	0.829473	2	0.593496	0.5	AB	1.61522	1:13391930-13392411
1	13416498	1.14323	0.829473	2	-1	0.5	AB	1.61522	1:13416497-13416627
1	13418170	0.662797	0.829473	2	0.641256	0.5	AB	1.61522	1:13418169-13418600
1	13420697	0.783729	0.829473	2	-1	0.5	AB	1.61522	1:13420696-13420826
1	13421000	0.763988	0.829473	2	-1	0.5	AB	1.61522	1:13420999-13421249
1	13475714	0.742219	0.829473	2	0.654088	0.5	AB	1.61522	1:13475713-13476286
1	13512931	0.857493	0.829473	2	-1	0.5	AB	1.61522	1:13512930-13513650
1	13583790	0.661504	0.829473	2	-1	0.5	AB	1.61522	1:13583789-13583909
1	13583912	0.97423	0.829473	2	-1	0.5	AB	1.61522	1:13583911-13584169
1	13585537	0.313194	0.829473	2	-1	0.5	AB	1.61522	1:13585536-13585719
1	13610318	0.538542	0.829473	2	0.658731	0.5	AB	1.61522	1:13610317-13610724
1	13613645	0.633852	0.829473	2	-1	0.5	AB	1.61522	1:13613644-13613837
1	13614278	0.968634	0.829473	2	-1	0.5	AB	1.61522	1:13614277-13614476
1	13615771	0.908079	0.829473	2	-1	0.5	AB	1.61522	1:13615770-13615967
1	13715556	0.445823	0.829473	2	-1	0.5	AB	1.61522	1:13715555-13715769
1	13722695	1.17121	0.829473	2	-1	0.5	AB	1.61522	1:13722694-13722964
1	13730810	0.655281	0.829473	2	-1	0.5	AB	1.61522	1:13730809-13731035
1	13732673	1.04017	0.829473	2	-1	0.5	AB	1.61522	1:13732672-13732893
1	13741968	0.969264	0.829473	2	-1	0.5	AB	1.61522	1:13741967-13742151
1	13749322	0.824657	0.829473	2	-1	0.5	AB	1.61522	1:13749321-13749501
1	13770100	1.04753	0.829473	2	0.654606	0.5	AB	1.61522	1:13770099-13770371
1	13773108	1.04648	0.829473	2	-1	0.5	AB	1.61522	1:13773107-13773240
1	13778292	0.811393	0.829473	2	-1	0.5	AB	1.61522	1:13778291-13778468
1	13778472	0.698985	0.829473	2	-1	0.5	AB	1.61522	1:13778471-13778592
1	13778623	0.874648	0.829473	2	-1	0.5	AB	1.61522	1:13778622-13780083
1	13780088	0.347813	0.829473	2	-1	0.5	AB	1.61522	1:13780087-13780255
1	13780259	0.850379	0.829473	2	-1	0.5	AB	1.61522	1:13780258-13781613
1	13781616	0.742065	0.829473	2	-1	0.5	AB	1.61522	1:13781615-13782804
1	13783037	0.997265	0.829473	2	-1	0.5	AB	1.61522	1:13783036-13783429
1	13786478	1.50735	0.829473	2	-1	0.5	AB	1.61522	1:13786477-13786682
1	13816210	1.00142	0.829473	2	-1	0.5	AB	1.61522	1:13816209-13816639
1	13823069	0.523363	0.829473	2	-1	0.5	AB	1.61522	1:13823068-13823241
1	13893647	0.936086	0.829473	2	-1	0.5	AB	1.61522	1:13893646-13893926
1	14180387	1.06395	0.829473	2	-1	0.5	AB	1.61522	1:14180386-14180686
1	14598945	0.868018	0.829473	2	-1	0.5	AB	1.61522	1:14598944-14599232
1	14960548	0.912532	0.829473	2	0.554348	0.5	AB	1.61522	1:14960547-14960829
1	15034624	0.688593	0.829473	2	-1	0.5	AB	1.61522	1:15034623-15034890
1	15043853	0.841698	0.829473	2	-1	0.5	AB	1.61522	1:15043852-15044138
1	15056026	0.807749	0.829473	2	-1	0.5	AB	1.61522	1:15056025-15056255
1	15060077	0.726401	0.829473	2	-1	0.5	AB	1.61522	1:15060076-15060307
1	15063512	0.858529	0.829473	2	-1	0.5	AB	1.61522	1:15063511-15063685
1	15065572	0.737134	0.829473	2	-1	0.5	AB	1.61522	1:15065571-15065780
1	15094236	1.12002	0.829473	2	-1	0.5	AB	1.61522	1:15094235-15095011
1	15101345	0.959369	0.829473	2	-1	0.5	AB	1.61522	1:15101344-15101947
1	15103362	0.887316	0.829473	2	-1	0.5	AB	1.61522	1:15103361-15103571
1	15104023	1.37953	0.829473	2	-1	0.5	AB	1.61522	1:15104022-15104243
1	15112442	1.37204	0.829473	2	-1	0.5	AB	1.61522	1:15112441-15112617
1	15114409	1.05659	0.829473	2	-1	0.5	AB	1.61522	1:15114408-15114603
1	15164339	0.935316	0.829473	2	-1	0.5	AB	1.61522	1:15164338-15164520
1	15168480	0.522719	0.829473	2	-1	0.5	AB	1.61522	1:15168479-15168920
1	15171162	0.916193	0.829473	2	-1	0.5	AB	1.61522	1:15171161-15171397
1	15215012	0.973195	0.829473	2	-1	0.5	AB	1.61522	1:15215011-15215387
1	15219150	0.868503	0.829473	2	-1	0.5	AB	1.61522	1:15219149-15219704
1	15247281	0.700238	0.829473	2	-1	0.5	AB	1.61522	1:15247280-15247572
1	15251760	0.561589	0.829473	2	-1	0.5	AB	1.61522	1:15251759-15251947
1	15272278	1.58628	0.829473	2	-1	0.5	AB	1.61522	1:15272277-15272472
1	15289442	0.717695	0.829473	2	-1	0.5	AB	1.61522	1:15289441-15289733
1	15296565	0.852035	0.829473	2	-1	0.5	AB	1.61522	1:15296564-15296766
1	15301160	0.37855	0.829473	2	-1	0.5	AB	1.61522	1:15301159-15301437
1	15308384	1.16595	0.829473	2	-1	0.5	AB	1.61522	1:15308383-15308773
1	15312997	0.692124	0.829473	2	-1	0.5	AB	1.61522	1:15312996-15313179
1	15316380	0.616786	0.829473	2	-1	0.5	AB	1.61522	1:15316379-15316562
1	15317775	0.716097	0.829473	2	-1	0.5	AB	1.61522	1:15317774-15317958
1	15324378	0.710279	0.829473	2	-1	0.5	AB	1.61522	1:15324377-15324547
1	15327030	0.743467	0.829473	2	0.629032	0.5	AB	1.61522	1:15327029-15327329
1	15329296	0.703169	0.829473	2	-1	0.5	AB	1.61522	1:15329295-15329455
1	15329460	0.716962	0.829473	2	-1	0.5	AB	1.61522	1:15329459-15329734
1	15339338	0.591255	0.829473	2	-1	0.5	AB	1.61522	1:15339337-15339598
1	15345025	1.60134	0.829473	2	-1	0.5	AB	1.61522	1:15345024-15345203
1	15345365	0.889389	0.829473	2	-1	0.5	AB	1.61522	1:15345364-15345543
1	15348969	0.759592	0.829473	2	-1	0.5	AB	1.61522	1:15348968-15349182
1	15358154	0.764997	0.829473	2	-1	0.5	AB	1.61522	1:15358153-15358360
1	15360545	0.643034	0.829473	2	0.583333	0.5	AB	1.61522	1:15360544-15360740
1	15362522	1.41389	0.829473	2	-1	0.5	AB	1.61522	1:15362521-15362734
1	15369275	0.381092	0.829473	2	-1	0.5	AB	1.61522	1:15369274-15369480
1	15374368	0.971822	0.829473	2	-1	0.5	AB	1.61522	1:15374367-15374666
1	15380560	0.948302	0.829473	2	0.646465	0.5	AB	1.61522	1:15380559-15380801
1	15381219	0.966604	0.829473	2	-1	0.5	AB	1.61522	1:15381218-15381458
1	15381882	0.972559	0.829473	2	0.666667	0.5	AB	1.61522	1:15381881-15382153
1	15383035	0.953142	0.829473	2	0.715686	0.5	AB	1.61522	1:15383034-15383210
1	15388361	0.898474	0.829473	2	-1	0.5	AB	1.61522	1:15388360-15388481
1	15397276	0.410384	0.829473	2	0.622962	0.5	AB	1.61522	1:15397275-15397538
1	15409977	1.23454	0.829473	2	-1	0.5	AB	1.61522	1:15409976-15410290
1	15425822	0.605947	0.829473	2	-1	0.5	AB	1.61522	1:15425821-15425941
1	15427149	0.623552	0.829473	2	-1	0.5	AB	1.61522	1:15427148-15427541
1	15427911	0.906782	0.829473	2	-1	0.5	AB	1.61522	1:15427910-15428108
1	15438344	1.20114	0.829473	2	-1	0.5	AB	1.61522	1:15438343-15438531
1	15440309	0.747365	0.829473	2	-1	0.5	AB	1.61522	1:15440308-15440609
1	15442420	0.565796	0.829473	2	-1	0.5	AB	1.61522	1:15442419-15442593
1	15443355	0.83682	0.829473	2	-1	0.5	AB	1.61522	1:15443354-15443646
1	15444583	0.909953	0.829473	2	-1	0.5	AB	1.61522	1:15444582-15444853
1	15445630	0.593663	0.829473	2	-1	0.5	AB	1.61522	1:15445629-15445805
1	15446524	0.439036	0.829473	2	-1	0.5	AB	1.61522	1:15446523-15446738
1	15452942	0.737986	0.829473	2	-1	0.5	AB	1.61522	1:15452941-15453210
1	15456601	1.26232	0.829473	2	-1	0.5	AB	1.61522	1:15456600-15456730
1	15457009	0.856984	0.829473	2	-1	0.5	AB	1.61522	1:15457008-15457129
1	15461658	0.895939	0.829473	2	-1	0.5	AB	1.61522	1:15461657-15461831
1	15462722	0.91527	0.829473	2	-1	0.5	AB	1.61522	1:15462721-15462843
1	15463477	0.476605	0.829473	2	-1	0.5	AB	1.61522	1:15463476-15463606
1	15466029	1.22158	0.829473	2	-1	0.5	AB	1.61522	1:15466028-15466267
1	15467371	0.672865	0.829473	2	-1	0.5	AB	1.61522	1:15467370-15467499
1	15475973	1.48891	0.829473	2	-1	0.5	AB	1.61522	1:15475972-15476102
1	15476354	0.566708	0.829473	2	-1	0.5	AB	1.61522	1:15476353-15476483
1	15481191	0.855741	0.829473	2	-1	0.5	AB	1.61522	1:15481190-15481368
1	15482254	0.920317	0.829473	2	-1	0.5	AB	1.61522	1:15482253-15482374
1	15483355	0.682201	0.829473	2	0.878924	0.5	AB	1.61522	1:15483354-15483484
1	15485931	0.905127	0.829473	2	-1	0.5	AB	1.61522	1:15485930-15486112
1	15487270	0.925149	0.829473	2	-1	0.5	AB	1.61522	1:15487269-15487398
1	15492925	0.838457	0.829473	2	-1	0.5	AB	1.61522	1:15492924-15493101
1	15495280	0.717084	0.829473	2	-1	0.5	AB	1.61522	1:15495279-15495541
1	15504627	0.812895	0.829473	2	-1	0.5	AB	1.61522	1:15504626-15504860
1	15505969	0.362522	0.829473	2	-1	0.5	AB	1.61522	1:15505968-15506157
1	15506870	0.971595	0.829473	2	-1	0.5	AB	1.61522	1:15506869-15507134
1	15518152	0.500201	0.829473	2	-1	0.5	AB	1.61522	1:15518151-15518522
1	15529136	0.0602706	0.829473	2	-1	0.5	AB	1.61522	1:15529135-15529318
1	15534151	1.34554	0.829473	2	-1	0.5	AB	1.61522	1:15534150-15534408
1	15536461	1.0028	0.829473	2	-1	0.5	AB	1.61522	1:15536460-15536818
1	15546765	0.730228	0.829473	2	-1	0.5	AB	1.61522	1:15546764-15546885
1	15548258	0.434185	0.829473	2	-1	0.5	AB	1.61522	1:15548257-15548475
1	15559450	0.971607	0.829473	2	-1	0.5	AB	1.61522	1:15559449-15559755
1	15562113	0.67841	0.829473	2	-1	0.5	AB	1.61522	1:15562112-15562338
1	15563896	0.629421	0.829473	2	-1	0.5	AB	1.61522	1:15563895-15564090
1	15565874	0.893414	0.829473	2	-1	0.5	AB	1.61522	1:15565873-15566177
1	15567745	0.82803	0.829473	2	-1	0.5	AB	1.61522	1:15567744-15568238
1	15573509	1.00975	0.829473	2	-1	0.5	AB	1.61522	1:15573508-15573741
1	15574671	0.636508	0.829473	2	-1	0.5	AB	1.61522	1:15574670-15574896
1	15577577	0.787304	0.829473	2	-1	0.5	AB	1.61522	1:15577576-15577851
1	15578814	1.06262	0.829473	2	-1	0.5	AB	1.61522	1:15578813-15579005
1	15580011	0.816624	0.829473	2	-1	0.5	AB	1.61522	1:15580010-15580181
1	15583030	0.825673	0.829473	2	-1	0.5	AB	1.61522	1:15583029-15583374
1	15584450	0.860702	0.829473	2	-1	0.5	AB	1.61522	1:15584449-15584919
1	15617685	0.744281	0.829473	2	-1	0.5	AB	1.61522	1:15617684-15617898
1	15626591	0.770684	0.829473	2	-1	0.5	AB	1.61522	1:15626590-15626775
1	15630157	0.886823	0.829473	2	-1	0.5	AB	1.61522	1:15630156-15630695
1	15633389	0.662364	0.829473	2	-1	0.5	AB	1.61522	1:15633388-15633591
1	15633759	0.502214	0.829473	2	-1	0.5	AB	1.61522	1:15633758-15633954
1	15638249	1.39777	0.829473	2	-1	0.5	AB	1.61522	1:15638248-15638449
1	15643485	1.21441	0.829473	2	-1	0.5	AB	1.61522	1:15643484-15643604
1	15649641	1.03876	0.829473	2	-1	0.5	AB	1.61522	1:15649640-15649832
1	15651654	0.644185	0.829473	2	-1	0.5	AB	1.61522	1:15651653-15652022
1	15656466	0.567301	0.829473	2	-1	0.5	AB	1.61522	1:15656465-15656702
1	15659794	0.679979	0.829473	2	0.541667	0.5	AB	1.61522	1:15659793-15661740
1	15681425	0.983204	0.829473	2	-1	0.5	AB	1.61522	1:15681424-15681765
1	15684524	0.567125	0.829473	2	-1	0.5	AB	1.61522	1:15684523-15684676
1	15716079	0.998467	0.829473	2	-1	0.5	AB	1.61522	1:15716078-15716331
1	15716654	0.669697	0.829473	2	-1	0.5	AB	1.61522	1:15716653-15716847
1	15717900	0.923756	0.829473	2	-1	0.5	AB	1.61522	1:15717899-15718139
1	15718364	0.969877	0.829473	2	-1	0.5	AB	1.61522	1:15718363-15718632
1	15719761	0.895191	0.829473	2	-1	0.5	AB	1.61522	1:15719760-15719974
1	15721269	0.724825	0.829473	2	-1	0.5	AB	1.61522	1:15721268-15721490
1	15725227	0.752678	0.829473	2	-1	0.5	AB	1.61522	1:15725226-15725712
1	15726933	0.852219	0.829473	2	-1	0.5	AB	1.61522	1:15726932-15727986
1	15728063	0.960931	0.829473	2	-1	0.5	AB	1.61522	1:15728062-15728238
1	15728621	1.42461	0.829473	2	-1	0.5	AB	1.61522	1:15728620-15728803
1	15728870	1.03186	0.829473	2	-1	0.5	AB	1.61522	1:15728869-15729231
1	15729727	0.619875	0.829473	2	-1	0.5	AB	1.61522	1:15729726-15729908
1	15730583	0.859644	0.829473	2	-1	0.5	AB	1.61522	1:15730582-15730756
1	15731147	1.358	0.829473	2	-1	0.5	AB	1.61522	1:15731146-15731345
1	15731910	0.850544	0.829473	2	0.584416	0.5	AB	1.61522	1:15731909-15732129
1	15732382	1.12031	0.829473	2	-1	0.5	AB	1.61522	1:15732381-15732770
1	15733741	1.32367	0.829473	2	-1	0.5	AB	1.61522	1:15733740-15733908
1	15736545	0.894057	0.829473	2	-1	0.5	AB	1.61522	1:15736544-15736908
1	15737900	1.02217	0.829473	2	-1	0.5	AB	1.61522	1:15737899-15738294
1	15739158	0.821054	0.829473	2	-1	0.5	AB	1.61522	1:15739157-15739376
1	15742466	0.636223	0.829473	2	-1	0.5	AB	1.61522	1:15742465-15742674
1	15742806	1.2759	0.829473	2	-1	0.5	AB	1.61522	1:15742805-15743158
1	15744127	0.9282	0.829473	2	-1	0.5	AB	1.61522	1:15744126-15744809
1	15746889	0.931056	0.829473	2	-1	0.5	AB	1.61522	1:15746888-15747105
1	15765003	0.937592	0.829473	2	-1	0.5	AB	1.61522	1:15765002-15765424
1	15768354	0.921857	0.829473	2	-1	0.5	AB	1.61522	1:15768353-15768722
1	15770451	0.97377	0.829473	2	-1	0.5	AB	1.61522	1:15770450-15770742
1	15774524	1.57317	0.829473	2	-1	0.5	AB	1.61522	1:15774523-15774653
1	15774744	0.783296	0.829473	2	-1	0.5	AB	1.61522	1:15774743-15774986
1	15777186	1.01437	0.829473	2	-1	0.5	AB	1.61522	1:15777185-15777372
1	15784443	0.851252	0.829473	2	-1	0.5	AB	1.61522	1:15784442-15784562
1	15784564	0.604926	0.829473	2	-1	0.5	AB	1.61522	1:15784563-15784683
1	15807427	1.14638	0.829473	2	-1	0.5	AB	1.61522	1:15807426-15807690
1	15848026	0.926896	0.829473	2	-1	0.5	AB	1.61522	1:15848025-15848191
1	15872789	0.751822	0.829473	2	-1	0.5	AB	1.61522	1:15872788-15873080
1	15874163	0.80774	0.829473	2	-1	0.5	AB	1.61522	1:15874162-15874419
1	15876192	0.782876	0.829473	2	-1	0.5	AB	1.61522	1:15876191-15876757
1	15909261	0.977811	0.829473	2	-1	0.5	AB	1.61522	1:15909260-15909499
1	15911158	0.86571	0.829473	2	-1	0.5	AB	1.61522	1:15911157-15911413
1	15916104	0.978326	0.829473	2	0.629032	0.5	AB	1.61522	1:15916103-15916290
1	15919385	0.877028	0.829473	2	-1	0.5	AB	1.61522	1:15919384-15919619
1	15922212	0.601302	0.829473	2	-1	0.5	AB	1.61522	1:15922211-15922383
1	15928103	0.748763	0.829473	2	-1	0.5	AB	1.61522	1:15928102-15928455
1	15928457	0.767928	0.829473	2	-1	0.5	AB	1.61522	1:15928456-15929135
1	15929137	0.954447	0.829473	2	0.629236	0.5	AB	1.61522	1:15929136-15930156
1	15930161	0.951226	0.829473	2	-1	0.5	AB	1.61522	1:15930160-15931940
1	15931945	1.29818	0.829473	2	-1	0.5	AB	1.61522	1:15931944-15932110
1	15932116	0.845247	0.829473	2	-1	0.5	AB	1.61522	1:15932115-15933555
1	15933561	0.862932	0.829473	2	-1	0.5	AB	1.61522	1:15933560-15934239
1	15934241	0.811684	0.829473	2	0.605634	0.5	AB	1.61522	1:15934240-15935002
1	15935005	0.894326	0.829473	2	-1	0.5	AB	1.61522	1:15935004-15935973
1	15936016	0.698458	0.829473	2	-1	0.5	AB	1.61522	1:15936015-15936314
1	15937041	0.785914	0.829473	2	-1	0.5	AB	1.61522	1:15937040-15937526
[truncated: 170,376 more rows]
