# Supplementary material for: Evolutionary route of nasopharyngeal carcinoma metastasis and its clinical significance
Source: Nat Commun. 2023 Feb 4;14:610. doi: 10.1038/s41467-023-35995-2 (PMC9899247; doi:10.1038/s41467-023-35995-2)
Supplement: Supplementary file 9 — Supplementary Data 7 [file 41467_2023_35995_MOESM9_ESM.zip › Codes-20220701/2.Variant_clonality_analysis/README.txt]

A pipeline to perform variant colonality analysis

This process contains variant clonality analysis using ABSOLUTE and results integration. In the ABSOLUTE analysis, a manual model selection should be performed based on the priciples which ABSOLUTE adviced. A reviewed table ("output/abs_summary/Summary.PP-calls_tab.reviewed.txt") was needed to perform Step3 analysis of ABSOLUTE.

Operating systems: Centos7 X86_64
Requirements: R 3.5.1; Perl; R package: ABSOLUTE 1.0.6.

After completing the required configuration and software installation, please run "sh run.sh" to perform all analyses.

The demo input files contain tumor CNV files generated from FREEC and an chromosome length annotation file.

The outputs contains results gernerated by ABSOLUTE in outdir/abs_summary, outdir/abs_extract and outdir/abs_logs, respectively and integrated files in output derectory.
