# Supplementary material for: Evolutionary route of nasopharyngeal carcinoma metastasis and its clinical significance
Source: Nat Commun. 2023 Feb 4;14:610. doi: 10.1038/s41467-023-35995-2 (PMC9899247; doi:10.1038/s41467-023-35995-2)
Supplement: Supplementary file 9 — Supplementary Data 7 [file 41467_2023_35995_MOESM9_ESM.zip › Codes-20220701/2.Variant_clonality_analysis/run.sh]

### ABSOLUTE analysis
mkdir output
ls Example/*_ratio.txt | perl -wanle'next if /normal/;/Freec\/(P\S+)\//;print "mkdir -p output/data/$1;perl Script/Segmentation_prepare.pl $_ Example/hg38_chrNameLength.txt $1 > output/data/$1/$1.seg;perl Script/Maf_prepare.pl ../1.Basic_mutation_analysis/Output/2.Imputation/Merged_SNV_INDEL.imputed_raw.maf $1 > output/data/$1/$1.maf"' | xargs -iCMD -P10 bash -c CMD
awk '{print "Rscript Script/Absolute_analysis_step1.R output/data/"$1"/"$1".seg output/data/"$1"/"$1".maf "$1" ."}' Example/Sample.lst | xargs -iCMD -P3 bash -c CMD
Rscript Script/Absolute_analysis_step2.R Example/Sample.lst .
# Review and select models manually ("output/abs_summary/Summary.PP-calls_tab.reviewed.txt")
Rscript Script/Absolute_analysis_step3.R reviewed
perl Script/Mut_clonal_stat.pl output/abs_extract/reviewed/SEG_MAF > Mut_clonal_stat.txt
rm -r output/P*
### output stat
ls output/abs_extract/reviewed/SEG_MAF/*.segtab.txt | perl -wanle'/(P\S+)\.seg/;$name=$1;print $name if $name=~/T/' | grep -v _P > output/T.lst
ls output/abs_extract/reviewed/SEG_MAF/*.segtab.txt | perl -wanle'/(P\S+)\.seg/;$name=$1;print $name if $name=~/M/' | grep -v _P > output/M.lst
ls output/abs_extract/reviewed/SEG_MAF/*.segtab.txt | perl -wanle'/(P\S+)\.seg/;$name=$1;print $name if $name=~/L/' | grep -v _P > output/L.lst
perl Script/Mut_clonal_stat_window.pl output/T.lst > output/T.ccf
perl Script/Mut_clonal_stat_window.pl output/M.lst > output/M.ccf
perl Script/Mut_clonal_stat_window.pl output/L.lst > output/L.ccf
