# Supplementary material for: Evolutionary route of nasopharyngeal carcinoma metastasis and its clinical significance
Source: Nat Commun. 2023 Feb 4;14:610. doi: 10.1038/s41467-023-35995-2 (PMC9899247; doi:10.1038/s41467-023-35995-2)
Supplement: Supplementary file 9 — Supplementary Data 7 [file 41467_2023_35995_MOESM9_ESM.zip › Codes-20220701/2.Variant_clonality_analysis/Script/Absolute_analysis_step1.R]

#Usage: Rscript Absolute_analysis.R <seg.file> <maf.file> [Sample_name] [Out_dir]
args <- commandArgs(T)
library(ABSOLUTE)

seg.dat.fn <- file.path(args[1])
maf.fn <- file.path(args[2])
sample.name <- args[3]
outdir <- args[4]
plate.name <- "DRAWS"
genome <- "hg38"
platform <- "Illumina_WES"
primary.disease <- "Head and Neck Cancer"
sample.name <- args[3]
sigma.p <- 0
max.sigma.h <- 0.02
min.ploidy <- 0.95
max.ploidy <- 8
max.as.seg.count <- 25000
max.non.clonal <- 0
max.neg.genome <- 0
copy_num_type <- "total"
min.mut.af <- 0
results.dir <- file.path(".", "output", sample.name, "absolute")
log.dir <- file.path(".", "output", "abs_logs")
if (!file.exists(log.dir)) {
  dir.create(log.dir, recursive=TRUE)
}
if (!file.exists(results.dir)) {
  dir.create(results.dir, recursive=TRUE)
}
sink(file=file.path(log.dir, paste(sample.name, ".abs.out.txt", sep="")))

RunAbsolute(seg.dat.fn, sigma.p, max.sigma.h, min.ploidy, max.ploidy, primary.disease, 
            platform, sample.name, results.dir, max.as.seg.count, max.non.clonal, 
            max.neg.genome, copy_num_type, verbose=TRUE, maf.fn, min.mut.af)

#obj.name <- "DRAWS_summary"
#results.dir <- file.path(".", "output", "abs_summary")
#absolute.files <- file.path(".", "output",
#                            sample.name, "absolute",
#                            paste(sample.name, ".ABSOLUTE.RData", sep=""))
#CreateReviewObject(obj.name, absolute.files, results.dir, "total", verbose=TRUE)

#calls.path = file.path("output", "abs_summary", "DRAWS_summary.PP-calls_tab.txt")
#modes.path = file.path("output", "abs_summary", "DRAWS_summary.PP-modes.data.RData")
#output.path = file.path("output", "abs_extract")
#ExtractReviewedResults(calls.path, "test", modes.path, output.path, "absolute", "total")
