# Supplementary material for: Evolutionary route of nasopharyngeal carcinoma metastasis and its clinical significance
Source: Nat Commun. 2023 Feb 4;14:610. doi: 10.1038/s41467-023-35995-2 (PMC9899247; doi:10.1038/s41467-023-35995-2)
Supplement: Supplementary file 9 — Supplementary Data 7 [file 41467_2023_35995_MOESM9_ESM.zip › Codes-20220701/2.Variant_clonality_analysis/Script/Absolute_analysis_step2.R]

#Usage: Rscript Absolute_analysis.R <Sample_name.lst> [Out_dir]
args <- commandArgs(T)
library(ABSOLUTE)
sample.name.lst <- args[1]
outdir <- args[2]
obj.name <- "Summary"
results.dir <- file.path(".", "output", "abs_summary")
#absolute.files <- file.path(".", "output",
#                            sample.name, "absolute",
#                            paste(sample.name, ".ABSOLUTE.RData", sep=""))

scans <- readLines(sample.name.lst)
absolute.files <- file.path(".", "output",
	scans, "absolute",
	paste(scans, ".ABSOLUTE.RData", sep=""))
CreateReviewObject(obj.name, absolute.files, results.dir, "total", verbose=TRUE)
