# Supplementary material for: Evolutionary route of nasopharyngeal carcinoma metastasis and its clinical significance
Source: Nat Commun. 2023 Feb 4;14:610. doi: 10.1038/s41467-023-35995-2 (PMC9899247; doi:10.1038/s41467-023-35995-2)
Supplement: Supplementary file 9 — Supplementary Data 7 [file 41467_2023_35995_MOESM9_ESM.zip › Codes-20220701/2.Variant_clonality_analysis/Script/Absolute_analysis_step3.R]

#Usage: Rscript Absolute_analysis_step3.R [reviewed]
args <- commandArgs(T)
library(ABSOLUTE)
if (is.na(args[1])){
  summary_file = "Summary.PP-calls_tab.txt"
}else{
  summary_file = "Summary.PP-calls_tab.reviewed.txt"
}
calls.path = file.path("output", "abs_summary", summary_file)
modes.path = file.path("output", "abs_summary", "Summary.PP-modes.data.RData")
output.path = file.path("output", "abs_extract")
ExtractReviewedResults(calls.path, "test", modes.path, output.path, "absolute", "total")
