# Supplementary material for: Evolutionary route of nasopharyngeal carcinoma metastasis and its clinical significance
Source: Nat Commun. 2023 Feb 4;14:610. doi: 10.1038/s41467-023-35995-2 (PMC9899247; doi:10.1038/s41467-023-35995-2)
Supplement: Supplementary file 9 — Supplementary Data 7 [file 41467_2023_35995_MOESM9_ESM.zip › Codes-20220701/2.Variant_clonality_analysis/Script/Maf_prepare.pl]

#! perl -w
use strict;

open IN, shift or die $!;
my $id = shift or die $!;

my $header = <IN>;
chomp $header;

$header =~ s/Ref_allele_depth/t_ref_count/;
$header =~ s/Alt_allele_depth/t_alt_count/;
$header =~ s/Start_Position/Start_position/;

print "$header\tdbSNP_Val_Status\n";

while (<IN>){
	chomp;
	my @F = split /\t/;
	next if $F[1] eq "X";
	print "$_\t\n" if $F[-1] eq $id;
}
