# Supplementary material for: Evolutionary route of nasopharyngeal carcinoma metastasis and its clinical significance
Source: Nat Commun. 2023 Feb 4;14:610. doi: 10.1038/s41467-023-35995-2 (PMC9899247; doi:10.1038/s41467-023-35995-2)
Supplement: Supplementary file 9 — Supplementary Data 7 [file 41467_2023_35995_MOESM9_ESM.zip › Codes-20220701/2.Variant_clonality_analysis/Script/Mut_clonal_stat.pl]

#!/usr/bin/perl -w
=head1 #===============================================================================
#        USAGE: perl Mut_clonal_stat.pl <ABS_MAF_dir>  > Mut_clonal_stat.txt
#
#  DESCRIPTION: Stat clonal/sub-clonal mutations of each sample
#
#  INPUT FILES: 
#
# REQUIREMENTS:
#        NOTES: None
#       AUTHOR: Xiaolong Zhang, zhangxiaol1@sysucc.org.cn
# ORGANIZATION: Bioinformatics Center, Sun Yat-sen University Cancer Center
#      VERSION: 1.0
#      CREATED: 12/13/2017
#     REVISION: ---
#===============================================================================
=cut
die `pod2text $0` unless @ARGV == 1;
use strict;

my $dir = shift or die $!;

my @file = `ls $dir`;

my %hash;
for my $f(@file){
	chomp $f;
	next unless $f =~ /(\S+)_ABS_MAF/;
	my $id = $1;
	open IN, "$dir/$f" or die $!;
	my $header = <IN>;
	$hash{$id}{"clonal"} = 0;
	$hash{$id}{"subclonal"} = 0;
	$hash{$id}{"NA"} = 0;
	while (<IN>){
		chomp;
		my @F = split /\t/;
		my $ccf = $F[39];
		my $ccf_up = $F[41];
		if ($ccf eq "NA"){
			$hash{$id}{"NA"} ++;
			next;
		}
		if ($ccf == 1 or $ccf_up eq 1){
			$hash{$id}{"clonal"} ++;
		}else{
			$hash{$id}{"subclonal"} ++;
		}
	}
}

print "Sample_ID\tClonal_mut_num\tSubclonal_mut_num\tUknown_mut_num\tClonal_mut_frac\tSubclonal_mut_frac\tUnknown_mut_frac\n";
for my $k(sort keys %hash){
	my $clonal_per = int($hash{$k}{"clonal"} * 10000/ ($hash{$k}{"clonal"} + $hash{$k}{"subclonal"} + $hash{$k}{"NA"}))/100;
	my $subclonal_per = int($hash{$k}{"subclonal"}* 10000/ ($hash{$k}{"clonal"} + $hash{$k}{"subclonal"} + $hash{$k}{"NA"}))/100;
	my $NA_per = 100 - $clonal_per - $subclonal_per;
	print join "\t", $k, $hash{$k}{"clonal"}, $hash{$k}{"subclonal"}, $hash{$k}{"NA"}, $clonal_per, $subclonal_per, $NA_per;
	print "\n";
}
