# Supplementary material for: Evolutionary route of nasopharyngeal carcinoma metastasis and its clinical significance
Source: Nat Commun. 2023 Feb 4;14:610. doi: 10.1038/s41467-023-35995-2 (PMC9899247; doi:10.1038/s41467-023-35995-2)
Supplement: Supplementary file 9 — Supplementary Data 7 [file 41467_2023_35995_MOESM9_ESM.zip › Codes-20220701/2.Variant_clonality_analysis/Script/Mut_clonal_stat_window.pl]

#!/usr/bin/perl -w
=head1 #===============================================================================
#        USAGE: 
#
#  DESCRIPTION: 
#
#  INPUT FILES: 
#
# REQUIREMENTS:
#        NOTES: None
#       AUTHOR: Xiaolong Zhang, zhangxiaol1@sysucc.org.cn
# ORGANIZATION: Bioinformatics Center, Sun Yat-sen University Cancer Center
#      VERSION: 1.0
#      CREATED: //2017
#     REVISION: ---
#===============================================================================
=cut
die `pod2text $0` unless @ARGV == 1;
use strict;

open IN, shift or die $!;
while(<IN>){
	chomp;
	my $s = $_;
	open IN2, "output/abs_extract/reviewed/SEG_MAF/$_\_ABS_MAF.txt" or die $!;
	my $header = <IN2>;
	while(<IN2>){
		chomp;
		my @F = split /\t/;
#		print "$s\t$F[39]\n" unless $F[39] eq "NA" or $F[39] eq "0"; 
		print "$s\t$F[11]\n" unless $F[39] eq "NA" or $F[11] eq "0";
	}
}
