# Supplementary material for: Evolutionary route of nasopharyngeal carcinoma metastasis and its clinical significance
Source: Nat Commun. 2023 Feb 4;14:610. doi: 10.1038/s41467-023-35995-2 (PMC9899247; doi:10.1038/s41467-023-35995-2)
Supplement: Supplementary file 9 — Supplementary Data 7 [file 41467_2023_35995_MOESM9_ESM.zip › Codes-20220701/3.Mutation_based_evolution_analysis/Example/all_data_by_genes.txt]

Gene Symbol	Gene ID	Cytoband	P6T	P9T	P19T	P20T	P21T	P22T	P23T	P24T	P26T	P27T	P28T	P29T	P30T	P31T	P32T	P33T	P34T	P38T	P41T	P42T1	P44T1	P45T	P46T1	P47T1	P48T1	P49T1	P51T	P52T	P53T	P54T1	P55T1	P56T	P57T1	P58T1	P6L	P9L	P19L	P20L	P21L	P22L	P23L	P27L	P28L	P30L	P32L	P34L	P38L
DDX11L1	100287102	1p36.33	1.152	0.578	0.131	-0.145	-0.201	-0.220	-0.175	-0.297	-0.270	0.105	0.077	-0.329	-0.446	0.013	-0.480	0.066	-0.051	-0.820	0.024	-0.453	-0.297	0.072	-0.192	0.044	-0.070	0.022	-0.168	-0.123	-0.063	-0.018	-0.123	1.074	-0.499	0.403	0.575	0.747	1.031	-0.090	-0.289	-0.178	-0.186	-0.084	-0.268	-0.075	-0.001	0.022	-0.498
WASH7P	653635	1p36.33	1.152	0.578	0.131	-0.145	-0.201	-0.220	-0.175	-0.297	-0.270	0.105	0.077	-0.329	-0.446	0.013	-0.480	0.066	-0.051	-0.820	0.024	-0.453	-0.297	0.072	-0.192	0.044	-0.070	0.022	-0.168	-0.123	-0.063	-0.018	-0.123	0.804	-0.499	0.403	0.575	0.747	1.031	-0.090	-0.289	-0.178	-0.186	-0.084	-0.268	-0.075	-0.001	0.022	-0.498
MIR6859-1|chr1	102466751	1p36.33	0.217	-0.058	-0.385	-0.145	-0.201	-0.220	-0.175	-0.297	-0.270	0.105	0.077	-0.329	-0.446	0.013	-0.480	0.066	-0.051	-0.820	0.024	-0.453	-0.297	0.072	-0.192	0.044	-0.070	0.022	-0.168	-0.123	-0.063	-0.018	-0.123	0.265	-0.499	0.403	-0.013	0.539	0.167	-0.090	-0.289	-0.178	-0.186	-0.084	-0.268	-0.075	-0.001	0.022	-0.498
MIR6859-2|chr1	102465909	1p36.33	0.217	-0.058	-0.385	-0.145	-0.201	-0.220	-0.175	-0.297	-0.270	0.105	0.077	-0.329	-0.446	0.013	-0.480	0.066	-0.051	-0.820	0.024	-0.453	-0.297	0.072	-0.192	0.044	-0.070	0.022	-0.168	-0.123	-0.063	-0.018	-0.123	0.265	-0.499	0.403	-0.013	0.539	0.167	-0.090	-0.289	-0.178	-0.186	-0.084	-0.268	-0.075	-0.001	0.022	-0.498
MIR6859-3|chr1	102465910	1p36.33	0.217	-0.058	-0.385	-0.145	-0.201	-0.220	-0.175	-0.297	-0.270	0.105	0.077	-0.329	-0.446	0.013	-0.480	0.066	-0.051	-0.820	0.024	-0.453	-0.297	0.072	-0.192	0.044	-0.070	0.022	-0.168	-0.123	-0.063	-0.018	-0.123	0.265	-0.499	0.403	-0.013	0.539	0.167	-0.090	-0.289	-0.178	-0.186	-0.084	-0.268	-0.075	-0.001	0.022	-0.498
MIR1302-10|chr1	100422834	1p36.33	1.152	0.578	0.131	-0.145	-0.201	-0.220	-0.175	-0.297	-0.270	0.105	0.077	-0.329	-0.446	0.013	-0.480	0.066	-0.051	-0.820	0.024	-0.453	-0.297	0.072	-0.192	0.044	-0.070	0.022	-0.168	-0.123	-0.063	-0.018	-0.123	-0.544	-0.499	0.403	0.575	0.747	1.031	-0.090	-0.289	-0.178	-0.186	-0.084	-0.268	-0.075	-0.001	0.022	-0.498
MIR1302-11|chr1	100422919	1p36.33	1.152	0.578	0.131	-0.145	-0.201	-0.220	-0.175	-0.297	-0.270	0.105	0.077	-0.329	-0.446	0.013	-0.480	0.066	-0.051	-0.820	0.024	-0.453	-0.297	0.072	-0.192	0.044	-0.070	0.022	-0.168	-0.123	-0.063	-0.018	-0.123	-0.544	-0.499	0.403	0.575	0.747	1.031	-0.090	-0.289	-0.178	-0.186	-0.084	-0.268	-0.075	-0.001	0.022	-0.498
MIR1302-2|chr1	100302278	1p36.33	1.152	0.578	0.131	-0.145	-0.201	-0.220	-0.175	-0.297	-0.270	0.105	0.077	-0.329	-0.446	0.013	-0.480	0.066	-0.051	-0.820	0.024	-0.453	-0.297	0.072	-0.192	0.044	-0.070	0.022	-0.168	-0.123	-0.063	-0.018	-0.123	-0.544	-0.499	0.403	0.575	0.747	1.031	-0.090	-0.289	-0.178	-0.186	-0.084	-0.268	-0.075	-0.001	0.022	-0.498
MIR1302-9|chr1	100422831	1p36.33	1.152	0.578	0.131	-0.145	-0.201	-0.220	-0.175	-0.297	-0.270	0.105	0.077	-0.329	-0.446	0.013	-0.480	0.066	-0.051	-0.820	0.024	-0.453	-0.297	0.072	-0.192	0.044	-0.070	0.022	-0.168	-0.123	-0.063	-0.018	-0.123	-0.544	-0.499	0.403	0.575	0.747	1.031	-0.090	-0.289	-0.178	-0.186	-0.084	-0.268	-0.075	-0.001	0.022	-0.498
FAM138A|chr1	645520	1p36.33	1.152	0.578	0.131	-0.145	-0.201	-0.220	-0.175	-0.297	-0.270	0.105	0.077	-0.329	-0.446	0.013	-0.480	0.066	-0.051	-0.820	0.024	-0.453	-0.297	0.072	-0.192	0.044	-0.070	0.022	-0.168	-0.123	-0.063	-0.018	-0.123	-0.544	-0.499	0.403	0.575	0.747	1.031	-0.090	-0.289	-0.178	-0.186	-0.084	-0.268	-0.075	-0.001	0.022	-0.498
FAM138C|chr1	654835	1p36.33	1.152	0.578	0.131	-0.145	-0.201	-0.220	-0.175	-0.297	-0.270	0.105	0.077	-0.329	-0.446	0.013	-0.480	0.066	-0.051	-0.820	0.024	-0.453	-0.297	0.072	-0.192	0.044	-0.070	0.022	-0.168	-0.123	-0.063	-0.018	-0.123	-0.544	-0.499	0.403	0.575	0.747	1.031	-0.090	-0.289	-0.178	-0.186	-0.084	-0.268	-0.075	-0.001	0.022	-0.498
OR4F5	79501	1p36.33	3.008	0.578	0.131	-0.145	-0.201	-0.220	-0.175	-0.297	-0.270	0.105	0.077	-0.329	-0.446	0.013	-0.480	0.066	-0.051	-0.820	0.024	-0.453	-0.297	0.072	-0.192	0.044	-0.070	0.022	-0.168	-0.123	-0.063	-0.018	-0.123	-0.544	-0.499	0.403	1.458	0.747	1.031	-0.090	-0.289	-0.178	-0.186	-0.084	-0.268	-0.075	-0.001	0.022	-0.498
LOC729737	729737	1p36.33	0.523	1.343	0.121	-0.145	-0.201	-0.220	-0.175	-0.297	-0.270	0.105	0.077	-0.329	-0.446	0.013	-0.480	0.066	-0.051	-0.820	0.024	-0.453	-0.297	0.072	-0.192	0.044	-0.070	0.022	-0.168	-0.123	-0.063	-0.018	-0.123	-0.544	-0.499	0.403	0.381	1.430	1.001	-0.090	-0.289	-0.178	-0.186	-0.084	-0.268	-0.075	-0.001	0.022	-0.498
FAM138D|chr1	677784	1p36.33	-0.719	-0.695	-0.901	-0.145	-0.201	-0.220	-0.175	-0.297	-0.270	0.105	0.077	-0.329	-0.446	0.013	-0.480	0.066	-0.051	-0.820	0.024	-0.453	-0.297	0.072	-0.192	0.044	-0.070	0.022	-0.168	-0.123	-0.063	-0.018	-0.123	-0.544	-0.499	0.403	-0.600	0.331	-0.697	-0.090	-0.289	-0.178	-0.186	-0.084	-0.268	-0.075	-0.001	0.022	-0.498
OR4F16|chr1	81399	1p36.33	-0.416	-0.284	-0.271	-0.145	-0.201	-0.220	-0.175	-0.297	-0.270	0.105	0.077	-0.329	-0.446	0.013	-0.480	0.066	-0.051	-0.820	0.024	-0.453	-0.297	0.072	-0.192	0.044	-0.070	0.022	-0.168	-0.123	-0.063	-0.018	-0.123	-0.544	-0.499	0.403	-0.241	-0.299	-0.658	-0.090	-0.289	-0.178	-0.186	-0.084	-0.268	-0.075	-0.531	0.022	-0.498
OR4F29|chr1	729759	1p36.33	-0.416	-0.284	-0.271	-0.145	-0.201	-0.220	-0.175	-0.297	-0.270	0.105	0.077	-0.329	-0.446	0.013	-0.480	0.066	-0.051	-0.820	0.024	-0.453	-0.297	0.072	-0.192	0.044	-0.070	0.022	-0.168	-0.123	-0.063	-0.018	-0.123	-0.544	-0.499	0.403	-0.241	-0.299	-0.658	-0.090	-0.289	-0.178	-0.186	-0.084	-0.268	-0.075	-0.531	0.022	-0.498
LOC100132062|chr1	100132062	1p36.33	-0.927	-0.432	-0.806	-0.145	-0.201	-0.220	-0.175	-0.297	-0.270	0.105	0.077	-0.329	-0.446	0.013	-0.480	0.066	-0.051	-0.820	0.024	-0.453	-0.297	0.072	-0.192	0.044	-0.070	0.022	-0.168	-0.123	-0.063	-0.018	-0.123	-0.544	-0.499	0.403	-0.752	-0.742	-0.531	-0.090	-0.289	-0.178	-0.186	-0.084	-0.268	-0.075	-0.001	0.022	-0.498
LOC101928626	101928626	1p36.33	0.094	1.288	0.264	-0.145	-0.201	-0.220	-0.175	-0.297	-0.270	0.105	0.077	-0.329	-0.446	0.013	-0.480	0.066	-0.051	-0.820	0.024	-0.453	-0.297	0.072	-0.192	0.044	-0.070	0.022	-0.168	-0.123	-0.063	-0.018	-0.123	-0.544	-0.499	0.403	0.270	1.647	-0.464	-0.090	-0.289	-0.178	-0.186	-0.084	-0.268	-0.075	-0.001	0.022	-0.498
MIR6723	102465432	1p36.33	0.094	1.288	0.264	-0.145	-0.201	-0.220	-0.175	-0.297	-0.270	0.105	0.077	-0.329	-0.446	0.013	-0.480	0.066	-0.051	-0.820	0.024	-0.453	-0.297	0.072	-0.192	0.044	-0.070	0.022	-0.168	-0.123	-0.063	-0.018	-0.123	-0.544	-0.499	0.403	0.270	1.647	-0.464	-0.090	-0.289	-0.178	-0.186	-0.084	-0.268	-0.075	-0.001	0.022	-0.498
LOC100133331	100133331	1p36.33	0.094	0.253	0.764	-0.145	-0.201	-0.220	-0.175	-0.297	-0.270	0.105	0.077	-0.329	-0.446	0.013	-0.480	0.066	-0.051	-0.820	0.024	-0.453	-0.297	0.072	-0.192	0.044	-0.070	0.022	-0.168	-0.123	-0.063	-0.018	-0.123	-0.544	-0.499	0.403	0.270	0.145	-0.464	-0.090	-0.289	-0.178	-0.186	-0.084	-0.268	-0.075	-1.062	0.022	-0.498
LOC100288069	100288069	1p36.33	-0.954	1.276	0.764	-0.145	-0.201	-0.220	-0.175	-0.297	-0.270	-0.422	0.077	-0.329	-0.446	0.013	-0.480	0.066	-0.051	-0.820	0.024	-0.453	-0.297	0.072	-0.192	0.044	-0.070	0.022	-0.168	-0.123	-0.063	-0.018	-0.123	-0.544	-0.499	0.403	-0.740	0.145	-0.464	-0.090	-0.289	-0.178	-0.186	-0.084	-0.268	-0.075	-1.062	0.022	-0.498
FAM87B	400728	1p36.33	-0.954	1.276	0.764	-0.145	-0.201	-0.220	-0.175	-0.297	-0.226	-0.422	0.077	-0.329	-0.446	0.013	-0.480	0.066	-0.051	-0.820	0.024	-0.453	-0.297	0.072	-0.192	0.044	-0.070	0.022	-0.168	-0.123	-0.063	-0.018	-0.123	-0.544	-0.499	0.403	-0.740	0.145	-0.464	-0.090	-0.289	-0.178	-0.186	-0.084	-0.268	-0.075	-1.062	0.022	-0.498
LINC00115	79854	1p36.33	-0.954	1.276	0.764	-0.145	-0.497	-0.220	-0.175	-0.297	-0.226	-0.422	0.077	-0.329	-0.446	0.013	-0.480	0.066	-0.051	-0.820	0.024	-0.453	-0.297	0.072	-0.192	0.044	0.021	0.022	-0.168	-0.123	-0.063	-0.018	-0.123	-0.544	-0.499	0.403	-0.740	0.145	-0.464	-0.090	-0.181	-0.178	-0.186	-0.084	-0.268	-0.075	-1.062	0.022	-0.498
LINC01128	643837	1p36.33	-0.954	1.276	0.764	-0.145	-0.793	-0.220	-0.175	-0.297	-0.226	-0.422	0.077	-0.329	-0.446	0.013	-0.480	0.066	-0.051	-0.820	0.024	-0.453	-0.279	0.072	-0.192	0.044	0.112	0.022	-0.168	-0.123	-0.063	-0.018	-0.123	-0.544	-0.499	0.403	-0.740	0.145	-0.464	-0.100	-0.074	-0.178	-0.186	-0.084	-0.268	-0.075	-1.062	0.022	-0.498
FAM41C	284593	1p36.33	-0.954	1.276	0.764	-0.013	-0.793	-0.172	-0.164	-0.181	-0.188	-0.422	0.077	-0.329	-0.276	0.013	-0.480	-0.052	-0.008	-0.820	-0.961	-0.453	-0.261	-0.035	-0.192	0.044	0.112	0.022	-0.168	-0.143	-0.063	-0.018	-0.123	-0.544	-0.440	0.329	-0.740	0.145	-0.464	-0.109	-0.074	-0.101	-0.052	-0.084	-0.114	-0.075	-1.062	0.022	-0.498
LOC100130417	100130417	1p36.33	-0.954	-0.091	0.791	0.118	-0.793	-0.028	-0.129	0.169	-0.149	-0.422	0.077	-0.329	0.231	0.013	-0.480	-0.404	0.121	-0.820	-1.289	-0.453	-0.261	-0.142	-0.192	0.044	0.112	0.022	-0.168	-0.163	-0.063	-0.018	-0.123	-0.544	-0.263	0.106	-0.894	-0.638	-0.769	-0.109	-0.074	0.128	0.081	-0.084	0.349	-0.075	-1.062	0.022	-0.498
SAMD11	148398	1p36.33	-0.954	-0.091	0.791	0.118	-0.793	-0.028	-0.129	0.169	0.089	-0.422	0.077	-0.329	0.231	0.013	-0.480	-0.404	0.110	-0.820	-1.289	-0.453	-0.011	-0.142	-0.192	0.044	0.112	0.022	-0.168	-0.163	-0.063	-0.018	-0.123	0.775	-0.286	0.106	-0.894	-0.638	-0.769	-0.109	-0.074	0.128	0.081	-0.084	0.349	-0.075	-1.062	0.022	-0.486
NOC2L	26155	1p36.33	-0.954	-0.091	0.791	0.118	-0.793	-0.028	-0.062	0.169	0.168	-0.422	0.077	-0.329	0.231	0.013	-0.480	-0.404	0.092	-0.820	-1.289	-0.453	0.073	-0.142	-0.192	0.044	0.112	0.022	-0.168	-0.163	-0.063	-0.018	-0.123	0.964	-0.308	0.106	-0.894	-0.638	-0.769	-0.109	-0.074	0.128	0.081	-0.084	0.349	-0.075	-1.062	0.022	-0.407
KLHL17	339451	1p36.33	-0.954	-0.091	0.791	0.118	-0.793	-0.028	0.005	0.169	0.168	-0.422	0.077	-0.329	0.231	0.013	-0.480	-0.404	0.092	-0.820	-1.289	-0.453	0.073	-0.142	-0.192	0.044	0.112	0.022	-0.168	-0.104	-0.063	-0.018	-0.123	0.964	-0.308	0.141	-0.894	-0.638	-0.769	-0.109	-0.074	0.128	0.081	-0.084	0.349	-0.075	-1.062	0.022	-0.407
PLEKHN1	84069	1p36.33	-0.954	-0.091	0.791	0.083	-0.793	-0.028	0.005	0.169	0.168	-0.422	0.077	-0.329	0.231	0.013	-0.480	-0.404	0.092	-0.820	-1.289	-0.453	0.073	-0.142	-0.192	0.044	0.112	0.022	-0.168	-0.045	-0.063	-0.018	-0.123	0.964	-0.308	0.153	-0.894	-0.638	-0.769	-0.140	-0.074	0.128	0.081	-0.084	0.363	0.019	-1.062	0.022	-0.407
PERM1	84808	1p36.33	-0.954	-0.091	0.791	0.047	-0.793	-0.028	0.005	0.169	0.168	-0.364	0.077	-0.329	0.231	0.013	-0.480	-0.404	0.092	-0.820	-1.289	-0.453	0.073	-0.142	-0.192	0.044	0.112	0.022	-0.168	-0.045	-0.063	-0.018	-0.123	0.964	-0.308	0.153	-0.894	-0.638	-0.769	-0.171	-0.074	0.128	0.081	-0.084	0.368	0.304	-1.062	0.022	-0.407
HES4	57801	1p36.33	-0.954	-0.091	0.791	0.047	-0.793	-0.028	0.005	0.169	0.168	-0.306	0.077	-0.329	0.231	0.013	-0.480	-0.404	0.092	-0.820	-1.289	-0.453	0.073	-0.142	-0.192	0.044	0.112	0.022	-0.168	-0.045	-0.052	-0.018	-0.123	0.964	-0.308	0.153	-0.894	-0.638	-0.769	-0.171	-0.074	0.128	0.081	-0.084	0.368	0.304	-1.062	0.022	-0.407
ISG15	9636	1p36.33	-0.954	-0.091	0.791	0.047	-0.793	-0.028	0.005	0.169	0.168	-0.306	0.077	-0.329	0.231	0.013	-0.480	-0.404	0.092	-0.820	-1.289	-0.453	0.073	-0.142	-0.192	0.044	0.112	0.022	-0.168	-0.045	-0.030	-0.018	-0.123	0.964	-0.308	0.153	-0.894	-0.638	-0.769	-0.171	-0.074	0.128	0.081	-0.084	0.368	0.304	-1.062	0.022	-0.407
AGRN	375790	1p36.33	-0.954	-0.091	0.791	0.047	-0.793	-0.028	0.005	0.169	0.168	-0.306	0.077	-0.329	0.231	0.013	-0.480	-0.404	0.092	-0.820	-1.289	-0.453	0.073	-0.142	-0.192	0.044	0.112	0.022	-0.168	-0.045	-0.030	-0.018	-0.123	0.964	-0.308	0.153	-0.894	-0.638	-0.769	-0.171	-0.074	0.128	0.081	-0.084	0.368	0.304	-1.062	0.022	-0.407
RNF223	401934	1p36.33	-0.954	-0.091	0.791	0.047	-0.793	-0.028	0.005	0.169	0.168	-0.306	0.077	-0.329	0.231	0.013	-0.480	-0.404	0.092	-0.820	-1.289	-0.453	0.073	-0.142	-0.192	0.044	0.112	0.022	-0.168	-0.045	-0.030	-0.018	-0.123	0.964	-0.308	0.153	-0.894	-0.638	-0.769	-0.171	-0.074	0.128	0.081	-0.084	0.368	0.304	-1.062	0.022	-0.407
C1orf159	54991	1p36.33	-0.954	-0.087	0.791	0.047	-0.793	-0.028	0.005	0.169	0.168	-0.306	0.077	-0.329	0.231	0.013	-0.480	-0.404	0.092	-0.820	-1.289	-0.453	0.073	-0.142	-0.192	0.044	0.112	0.022	-0.168	-0.045	-0.030	-0.018	-0.123	0.964	-0.308	0.153	-0.894	-0.638	-0.769	-0.094	-0.074	0.128	0.081	-0.084	0.368	0.304	-1.062	0.022	-0.407
LINC01342	254099	1p36.33	-0.954	-0.087	0.791	0.047	-0.793	-0.028	0.005	0.169	0.168	-0.306	0.077	-0.329	0.231	0.013	-0.480	-0.404	0.092	-0.820	-1.289	-0.453	0.073	-0.142	-0.192	0.044	0.112	0.022	-0.168	-0.045	-0.030	-0.018	-0.123	0.964	-0.308	0.153	-0.894	-0.638	-0.769	0.022	-0.074	0.128	0.081	-0.084	0.368	0.304	-1.062	0.022	-0.407
MIR200A	406983	1p36.33	-0.954	-0.087	0.791	0.047	-0.793	-0.028	0.005	0.169	0.168	-0.306	0.077	-0.329	0.231	0.013	-0.480	-0.404	0.092	-0.820	-1.289	-0.453	0.073	-0.142	-0.192	0.044	0.112	0.022	-0.168	-0.045	-0.030	-0.018	-0.123	0.964	-0.308	0.153	-0.894	-0.638	-0.769	0.022	-0.074	0.128	0.081	-0.084	0.368	0.304	-1.062	0.022	-0.407
MIR200B	406984	1p36.33	-0.954	-0.087	0.791	0.047	-0.793	-0.028	0.005	0.169	0.168	-0.306	0.077	-0.329	0.231	0.013	-0.480	-0.404	0.092	-0.820	-1.289	-0.453	0.073	-0.142	-0.192	0.044	0.112	0.022	-0.168	-0.045	-0.030	-0.018	-0.123	0.964	-0.308	0.153	-0.894	-0.638	-0.769	0.022	-0.074	0.128	0.081	-0.084	0.368	0.304	-1.062	0.022	-0.407
MIR429	554210	1p36.33	-0.954	-0.087	0.791	0.047	-0.793	-0.028	0.005	0.169	0.168	-0.306	0.077	-0.329	0.231	0.013	-0.480	-0.404	0.092	-0.820	-1.289	-0.453	0.073	-0.142	-0.192	0.044	0.112	0.022	-0.168	-0.045	-0.030	-0.018	-0.123	0.964	-0.308	0.153	-0.894	-0.638	-0.769	0.022	-0.074	0.128	0.081	-0.084	0.368	0.304	-1.062	0.022	-0.407
TTLL10	254173	1p36.33	-0.954	-0.087	0.791	0.047	-0.793	-0.028	0.005	0.169	0.168	-0.306	0.077	-0.329	0.231	0.013	-0.480	-0.404	0.092	-0.820	-1.289	-0.453	0.073	-0.142	-0.132	0.044	0.112	0.022	-0.168	-0.045	-0.030	-0.018	0.012	0.964	-0.308	0.153	-0.894	-0.638	-0.769	0.022	-0.074	0.128	0.081	-0.084	0.368	0.304	-1.062	0.022	-0.407
TNFRSF18	8784	1p36.33	-0.954	-0.087	0.791	0.047	-0.793	-0.028	0.005	0.169	0.168	-0.306	0.077	-0.329	0.231	0.013	-0.480	-0.404	0.092	-0.820	-1.289	-0.453	0.073	-0.142	-0.042	0.044	0.112	0.022	-0.168	-0.045	-0.030	-0.018	0.102	0.964	-0.308	0.153	-0.894	-0.638	-0.769	0.022	-0.074	0.128	0.081	-0.084	0.368	0.304	-1.062	0.022	-0.407
TNFRSF4	7293	1p36.33	-0.954	-0.087	0.791	0.047	-0.793	-0.028	0.005	0.169	0.168	-0.306	0.077	-0.329	0.231	0.013	-0.480	-0.404	0.092	-0.820	-1.289	-0.453	0.073	-0.142	-0.042	0.044	0.112	0.022	-0.168	-0.045	-0.030	-0.018	0.102	0.964	-0.308	0.153	-0.894	-0.638	-0.769	0.022	-0.074	0.128	0.081	-0.084	0.368	0.304	-1.062	0.022	-0.407
SDF4	51150	1p36.33	-0.954	-0.087	0.791	0.047	-0.793	-0.028	0.005	0.169	0.168	-0.306	0.077	-0.329	0.231	0.013	-0.480	-0.404	0.092	-0.820	-1.289	-0.453	0.073	-0.142	-0.042	0.044	0.112	0.022	-0.168	-0.045	-0.030	-0.018	0.102	0.964	-0.308	0.153	-0.894	-0.638	-0.769	0.022	-0.074	0.128	0.081	-0.084	0.368	0.304	-1.062	0.022	-0.407
B3GALT6	126792	1p36.33	-0.954	-0.087	0.791	0.047	-0.793	-0.028	0.005	0.169	0.168	-0.306	0.077	-0.329	0.231	0.013	-0.480	-0.404	0.092	-0.820	-1.289	-0.453	0.073	-0.142	-0.042	0.044	0.112	0.022	-0.105	-0.045	-0.030	-0.018	0.102	0.964	-0.308	0.153	-0.894	-0.638	-0.769	0.022	-0.074	0.128	0.081	-0.084	0.368	0.304	-1.062	0.022	-0.407
FAM132A	388581	1p36.33	-0.954	-0.087	0.791	0.047	-0.793	-0.028	0.005	0.169	0.168	-0.306	0.077	-0.329	0.231	0.013	-0.480	-0.404	0.092	-0.820	-1.289	-0.453	0.073	-0.142	-0.042	0.044	0.112	0.022	-0.041	-0.045	-0.030	-0.018	0.102	0.964	-0.308	0.153	-0.894	-0.638	-0.769	0.022	-0.074	0.128	0.081	-0.084	0.368	0.304	-1.062	0.022	-0.407
UBE2J2	118424	1p36.33	-0.954	-0.087	0.791	0.047	-0.793	-0.028	0.005	0.169	0.168	-0.306	0.077	-0.329	0.231	0.013	-0.480	-0.404	0.092	-0.820	-1.289	-0.453	0.073	-0.142	-0.042	0.044	0.112	0.022	-0.041	-0.045	-0.030	-0.018	0.102	0.964	-0.308	-0.270	-0.894	-0.638	-0.769	0.022	-0.074	0.128	0.081	-0.084	0.368	0.304	-1.062	0.022	-0.407
SCNN1D	6339	1p36.33	-0.954	-0.087	0.791	0.047	-0.793	-0.028	0.005	0.169	0.168	-0.306	0.077	-0.329	0.231	0.013	-0.480	-0.404	0.092	-0.820	-1.289	-0.453	0.073	-0.142	-0.042	0.044	0.112	0.022	-0.041	-0.045	-0.030	-0.018	0.102	0.964	-0.308	-0.482	-0.894	-0.638	-0.769	0.022	-0.074	0.128	0.081	-0.084	0.368	0.304	-1.062	0.022	-0.407
ACAP3	116983	1p36.33	-0.954	-0.087	0.791	0.047	-0.793	-0.028	0.005	0.169	0.168	-0.306	0.077	-0.329	0.231	0.013	-0.480	-0.404	0.092	-0.820	-1.289	-0.453	0.073	-0.142	-0.042	0.044	0.112	0.022	-0.041	-0.052	-0.001	-0.018	0.102	0.964	-0.308	-0.482	-0.894	-0.638	-0.769	0.022	-0.074	0.128	0.081	-0.084	0.368	0.304	-1.062	0.022	-0.407
MIR6726	102465434	1p36.33	-0.954	-0.087	0.791	0.047	-0.793	-0.028	0.005	0.169	0.168	-0.306	0.077	-0.329	0.231	0.013	-0.480	-0.404	0.092	-0.820	-1.289	-0.453	0.073	-0.142	-0.042	0.044	0.112	0.022	-0.041	-0.045	-0.030	-0.018	0.102	0.964	-0.308	-0.482	-0.894	-0.638	-0.769	0.022	-0.074	0.128	0.081	-0.084	0.368	0.304	-1.062	0.022	-0.407
CPSF3L	54973	1p36.33	-0.954	-0.087	0.791	0.047	-0.793	0.004	0.005	0.169	0.168	-0.306	0.077	-0.329	0.231	0.013	-0.480	-0.404	0.092	-0.820	-1.289	-0.453	0.073	-0.142	-0.042	0.044	0.112	0.022	-0.041	-0.063	0.042	-0.018	0.102	0.964	-0.308	-0.482	-0.894	-0.638	-0.769	0.022	-0.074	0.128	0.081	-0.084	0.368	0.304	-1.062	0.022	-0.407
MIR6727	102465435	1p36.33	-0.954	-0.087	0.791	0.047	-0.793	-0.028	0.005	0.169	0.168	-0.306	0.077	-0.329	0.231	0.013	-0.480	-0.404	0.092	-0.820	-1.289	-0.453	0.073	-0.142	-0.042	0.044	0.112	0.022	-0.041	-0.063	0.042	-0.018	0.102	0.964	-0.308	-0.482	-0.894	-0.638	-0.769	0.022	-0.074	0.128	0.081	-0.084	0.368	0.304	-1.062	0.022	-0.407
PUSL1	126789	1p36.33	-0.954	-0.087	0.791	0.047	-0.793	-0.028	0.005	0.169	0.168	-0.306	0.077	-0.329	0.231	0.013	-0.480	-0.404	0.092	-0.820	-1.289	-0.453	0.073	-0.142	-0.042	0.044	0.112	0.022	-0.041	-0.063	0.042	-0.018	0.102	0.964	-0.308	-0.482	-0.894	-0.638	-0.769	0.022	-0.074	0.128	0.081	-0.084	0.368	0.304	-1.062	0.022	-0.407
CPTP	80772	1p36.33	-0.954	-0.087	0.791	0.047	-0.793	0.051	0.005	0.169	0.168	-0.306	0.077	-0.329	0.231	0.013	-0.480	-0.404	0.092	-0.820	-1.289	-0.453	0.073	-0.142	-0.042	0.044	0.112	0.022	-0.041	-0.063	0.042	-0.018	0.102	0.964	-0.095	-0.482	-0.894	-0.638	-0.769	0.022	-0.074	0.128	0.081	-0.084	0.368	0.304	-1.062	0.022	-0.407
DVL1	1855	1p36.33	-0.954	-0.087	0.791	0.047	-0.793	0.051	0.005	0.169	0.168	-0.306	0.077	-0.329	0.231	0.013	-0.480	-0.404	0.092	-0.820	-1.289	-0.453	0.073	-0.142	-0.042	0.044	0.112	0.022	-0.041	-0.063	0.042	-0.018	0.102	0.964	0.118	-0.482	-0.894	-0.638	-0.769	0.022	-0.074	0.128	0.081	-0.084	0.368	0.304	-1.062	0.022	-0.407
TAS1R3	83756	1p36.33	-0.954	-0.087	0.791	0.047	-0.793	0.051	0.005	0.169	0.168	-0.306	0.077	-0.329	0.231	0.013	-0.480	-0.404	0.092	-0.820	-1.289	-0.453	0.073	-0.142	-0.042	0.044	0.112	0.022	-0.041	-0.063	0.042	-0.018	0.102	0.964	0.118	-0.482	-0.894	-0.638	-0.769	0.022	-0.074	0.128	0.081	-0.084	0.368	0.304	-1.062	0.022	-0.407
MIR6808	102466740	1p36.33	-0.954	-0.087	0.791	0.047	-0.793	0.051	0.005	0.169	0.168	-0.306	0.077	-0.329	0.231	0.013	-0.480	-0.404	0.092	-0.820	-1.289	-0.453	0.073	-0.142	-0.042	0.044	0.112	0.022	-0.041	-0.063	0.042	-0.018	0.102	0.964	0.118	-0.482	-0.894	-0.638	-0.769	0.022	-0.074	0.128	0.081	-0.084	0.368	0.304	-1.062	0.022	-0.407
MXRA8	54587	1p36.33	-0.954	-0.087	0.791	0.047	-0.793	0.051	0.005	0.169	0.168	-0.306	0.077	-0.329	0.231	0.013	-0.480	-0.404	0.092	-0.820	-1.289	-0.453	0.073	-0.142	-0.042	0.044	0.112	0.022	-0.041	-0.063	0.042	-0.018	0.102	0.964	0.118	-0.482	-0.894	-0.638	-0.769	0.022	-0.074	0.128	0.081	-0.084	0.368	0.304	-1.062	0.022	-0.407
AURKAIP1	54998	1p36.33	-0.954	-0.087	0.791	0.047	-0.793	0.051	0.005	0.169	0.168	-0.306	0.077	-0.329	0.231	0.013	-0.480	-0.404	0.092	-0.820	-1.289	-0.453	0.073	-0.142	-0.042	0.044	0.112	0.022	-0.041	-0.063	0.042	-0.018	0.102	0.964	0.118	-0.482	-0.894	-0.638	-0.769	0.022	-0.074	0.128	0.081	-0.084	0.368	0.304	-1.062	0.022	-0.407
CCNL2	81669	1p36.33	-0.954	-0.087	0.791	0.047	-0.793	0.051	0.005	0.169	0.168	-0.306	0.077	-0.329	0.231	0.013	-0.480	-0.404	0.092	-0.820	-1.289	-0.453	0.073	-0.142	-0.042	0.044	0.112	0.022	-0.041	-0.063	0.042	-0.018	0.102	0.651	0.118	-0.482	-0.894	-0.638	-0.769	0.022	-0.074	0.128	0.081	-0.084	0.368	0.304	-1.062	0.022	-0.407
LOC148413	148413	1p36.33	-0.954	-0.087	0.791	0.047	-0.793	0.051	0.005	0.169	0.168	-0.306	0.077	-0.329	0.231	0.013	-0.480	-0.404	0.092	-0.820	-1.289	-0.453	0.073	-0.142	-0.042	0.044	0.112	0.022	-0.041	-0.063	0.042	-0.018	0.102	0.442	0.118	-0.482	-0.894	-0.638	-0.769	0.022	-0.074	0.128	0.081	-0.084	0.368	0.304	-1.062	0.022	-0.407
MRPL20	55052	1p36.33	-0.954	-0.087	0.791	0.047	-0.793	0.051	0.005	0.169	0.168	-0.306	0.077	-0.329	0.231	0.013	-0.480	-0.404	0.092	-0.820	-1.289	-0.453	0.073	-0.142	-0.042	0.044	0.112	0.022	-0.041	-0.063	0.042	-0.018	0.102	0.442	0.118	-0.482	-0.894	-0.638	-0.769	0.022	-0.074	0.128	0.081	-0.084	0.368	0.304	-1.062	0.022	-0.407
ANKRD65	441869	1p36.33	-0.954	-0.087	0.791	0.047	-0.793	0.051	0.005	0.169	0.168	-0.306	0.077	-0.329	0.231	0.013	-0.480	-0.404	0.092	-0.820	-1.289	-0.453	0.073	-0.142	-0.042	0.044	0.112	0.022	-0.041	-0.063	0.042	-0.018	0.102	0.442	0.118	-0.482	-0.894	-0.638	-0.769	0.022	-0.074	0.128	0.081	-0.084	0.368	0.304	-1.062	0.022	-0.407
LOC102724312	102724312	1p36.33	-0.954	-0.087	0.791	0.047	-0.793	0.051	0.005	0.169	0.168	-0.306	0.077	-0.329	0.231	0.013	-0.480	-0.404	0.092	-0.820	-1.289	-0.453	0.073	-0.142	-0.042	0.044	0.112	0.022	-0.041	-0.063	0.042	-0.018	0.102	0.442	0.118	-0.482	-0.894	-0.638	-0.769	0.022	-0.074	0.128	0.081	-0.084	0.368	0.304	-1.062	0.022	-0.407
TMEM88B	643965	1p36.33	-0.954	-0.087	0.791	0.047	-0.793	0.051	0.005	0.169	0.168	-0.306	0.077	-0.329	0.231	0.013	-0.480	-0.404	0.092	-0.820	-1.289	-0.453	0.073	-0.142	-0.042	0.044	0.112	0.022	-0.041	-0.063	0.042	-0.018	0.102	0.442	0.118	-0.482	-0.894	-0.638	-0.769	0.022	-0.074	0.128	0.081	-0.084	0.368	0.304	-1.062	0.022	-0.407
VWA1	64856	1p36.33	-0.954	-0.087	0.791	0.047	-0.793	0.051	0.005	0.143	0.168	-0.306	0.077	-0.329	0.231	0.013	-0.480	-0.404	0.092	-0.820	-1.289	-0.453	0.073	-0.142	-0.042	0.044	0.112	0.022	-0.092	-0.063	0.042	-0.018	0.102	0.442	0.118	-0.482	-0.894	-0.638	-0.769	0.022	-0.074	0.128	0.081	-0.084	0.368	0.304	-1.062	0.022	-0.407
ATAD3C	219293	1p36.33	-0.954	-0.087	0.654	0.047	-0.793	0.051	0.005	0.091	0.168	-0.306	0.077	-0.329	0.231	0.013	-0.480	-0.404	0.092	-0.820	-1.289	-0.453	0.073	-0.142	-0.042	0.044	0.112	0.022	-0.118	-0.063	0.025	-0.018	0.102	0.442	0.118	-0.482	-0.894	-0.638	-0.769	0.022	-0.074	0.128	0.081	-0.084	0.368	0.304	-1.062	0.022	-0.407
ATAD3B	83858	1p36.33	-0.954	-0.087	0.599	0.047	-0.793	0.051	0.005	0.091	0.168	-0.306	0.077	-0.329	0.231	0.013	-0.480	-0.404	0.092	-0.820	-1.289	-0.453	0.073	-0.142	-0.042	0.044	0.112	0.022	-0.118	-0.063	0.001	-0.018	0.102	0.442	0.118	-0.482	-0.894	-0.638	-0.769	0.022	-0.074	0.139	0.081	-0.084	0.368	0.304	-1.062	0.022	-0.407
ATAD3A	55210	1p36.33	-0.954	-0.087	0.599	0.047	-0.793	0.051	0.005	0.091	0.168	-0.306	0.077	-0.329	0.231	0.013	-0.480	-0.404	0.092	-0.755	-1.289	-0.453	0.073	-0.142	-0.042	0.044	0.112	0.022	-0.118	-0.063	0.001	-0.018	0.102	0.442	0.118	-0.482	-0.894	-0.636	-0.769	0.022	-0.074	0.143	0.081	-0.084	0.368	0.304	-1.062	0.022	-0.407
SSU72	29101	1p36.33	-0.954	-0.087	0.599	0.047	-0.793	0.051	0.005	0.091	0.168	-0.306	0.077	-0.329	0.231	0.013	-0.480	-0.404	0.092	-0.527	-1.289	-0.453	0.073	-0.142	-0.042	0.044	0.112	0.022	-0.118	-0.063	0.001	-0.018	0.102	0.442	0.118	-0.482	-0.894	-0.633	-0.769	0.022	-0.074	0.143	0.081	-0.084	0.368	0.304	-1.062	0.022	-0.407
TMEM240	339453	1p36.33	-0.954	-0.087	0.599	0.047	-0.793	0.051	0.005	0.091	0.168	-0.306	0.077	-0.329	0.231	0.013	-0.480	-0.404	0.092	-0.527	-1.289	-0.453	0.073	-0.142	-0.042	0.044	0.112	0.022	-0.118	-0.063	0.001	-0.018	0.102	0.442	0.118	-0.482	-0.894	-0.633	-0.769	0.022	-0.074	0.143	0.081	-0.084	0.368	0.304	-1.062	0.022	-0.407
FNDC10	643988	1p36.33	-0.954	-0.087	0.599	0.047	-0.793	0.051	0.005	0.091	0.168	-0.306	0.077	-0.329	0.231	0.013	-0.480	-0.404	0.092	-0.527	-1.289	-0.453	0.073	-0.142	-0.042	0.044	0.112	0.022	-0.118	-0.063	0.001	-0.018	0.102	0.442	0.118	-0.482	-0.894	-0.633	-0.769	0.022	-0.074	0.143	0.081	-0.084	0.368	0.304	-1.062	0.022	-0.407
MIB2	142678	1p36.33	-0.954	-0.087	0.599	0.047	-0.793	0.051	0.005	0.091	0.168	-0.306	0.077	-0.329	0.231	0.013	-0.480	-0.404	0.092	-0.527	-1.289	-0.453	0.073	-0.142	-0.042	0.044	0.112	0.022	-0.118	-0.063	0.001	-0.018	0.102	0.442	0.118	-0.482	-0.894	-0.633	-0.769	0.022	-0.074	0.143	0.081	-0.084	0.368	0.304	-1.062	0.022	-0.407
MMP23A	8511	1p36.33	-0.954	-0.087	0.599	0.047	-0.793	0.051	0.005	0.091	0.168	-0.306	0.077	-0.329	0.231	0.013	-0.480	-0.404	0.092	-0.351	-1.289	-0.453	0.073	-0.142	-0.042	0.044	0.112	0.022	-0.118	-0.063	0.001	-0.018	0.102	0.442	0.118	-0.482	-0.894	-0.633	-1.031	0.022	-0.074	0.143	0.081	-0.084	0.368	0.304	-1.062	0.022	-0.407
MMP23B	8510	1p36.33	-0.954	-0.087	0.599	0.047	-0.793	0.051	0.005	0.091	0.168	-0.306	0.077	-0.329	0.231	0.013	-0.480	-0.404	0.092	-0.527	-1.289	-0.453	0.073	-0.142	-0.042	0.044	0.112	0.022	-0.118	-0.063	0.001	-0.018	0.102	0.442	0.118	-0.482	-0.894	-0.633	-0.769	0.022	-0.074	0.143	0.081	-0.084	0.368	0.304	-1.062	0.022	-0.407
CDK11B	984	1p36.33	-0.954	-0.087	0.599	0.047	-0.793	0.051	0.005	0.091	0.168	-0.306	0.077	-0.329	0.231	0.013	-0.480	-0.404	0.092	-0.527	-1.289	-0.453	0.073	-0.142	-0.042	0.044	0.112	0.022	-0.118	-0.063	0.001	-0.018	0.102	0.442	0.118	-0.482	-0.894	-0.633	-0.769	0.022	-0.074	0.143	0.081	-0.084	0.368	0.304	-1.062	0.022	-0.407
SLC35E2B	728661	1p36.33	-0.954	-0.087	0.599	0.047	-0.793	0.051	0.005	0.091	0.168	-0.306	0.077	-0.329	0.231	0.013	-0.480	-0.404	0.092	-0.527	-1.289	-0.453	0.073	-0.142	-0.042	0.044	0.112	0.022	-0.118	-0.063	0.001	-0.018	0.102	0.442	0.118	-0.482	-0.894	-0.633	-1.068	0.022	-0.074	0.143	0.081	-0.084	0.368	0.304	-1.062	0.022	-0.407
CDK11A	728642	1p36.33	-0.954	-0.087	0.599	0.047	-0.793	0.051	0.005	0.091	0.168	-0.306	0.077	-0.329	0.204	0.013	-0.480	-0.404	0.092	0.178	-1.289	-0.453	0.073	-0.142	-0.042	0.044	0.112	0.022	-0.118	-0.063	0.001	-0.018	0.102	0.442	0.118	-0.482	-0.894	-0.633	-1.293	0.022	-0.074	0.143	0.081	-0.084	0.368	0.278	-1.062	-1.033	-0.407
SLC35E2	9906	1p36.33	-0.954	-0.087	0.599	0.047	-0.793	0.051	0.005	0.091	0.168	-0.359	0.077	-0.329	0.122	0.013	-0.445	-0.404	0.092	0.178	-1.289	-0.453	0.073	-0.142	-0.042	0.044	0.112	0.022	-0.118	-0.063	0.001	-0.018	0.102	0.442	0.118	-0.176	-0.894	-0.633	-0.927	0.022	-0.097	0.112	0.081	-0.084	0.368	0.243	-1.062	-1.244	-0.407
NADK	65220	1p36.33	-0.954	-0.045	0.599	0.047	-0.793	0.051	0.005	0.091	0.168	-0.378	0.077	-0.329	0.122	0.013	-0.405	-0.404	0.092	-0.276	-1.289	-0.453	0.073	-0.142	-0.042	0.044	0.112	0.022	-0.118	-0.063	-0.013	-0.018	0.102	0.442	0.118	-0.129	-0.894	-0.633	-0.683	0.022	-0.100	0.107	0.081	-0.084	0.368	0.243	-1.062	-0.633	-0.407
GNB1	2782	1p36.33	-0.954	-0.030	0.599	0.047	-0.793	0.051	0.005	0.091	0.168	-0.378	0.077	-0.329	0.122	0.013	-0.405	-0.404	0.092	-0.729	-1.289	-0.453	0.073	-0.142	-0.042	0.044	0.112	0.022	-0.118	-0.063	-0.027	-0.018	0.102	0.442	0.118	-0.129	-0.894	-0.633	-0.683	0.022	-0.100	0.107	0.081	-0.084	0.368	0.243	-1.062	-0.021	-0.407
CALML6	163688	1p36.33	-0.954	-0.030	0.599	0.047	-0.793	-0.005	0.005	0.091	0.168	-0.378	0.077	-0.329	0.122	0.013	-0.405	-0.404	0.092	-0.729	-1.289	-0.453	0.073	-0.142	-0.042	0.044	0.112	0.022	-0.118	-0.063	-0.027	-0.018	0.102	0.442	0.118	-0.129	-0.894	-0.633	-0.683	0.022	-0.100	0.107	0.081	-0.084	0.368	0.243	-1.062	-0.021	-0.407
TMEM52	339456	1p36.33	-0.954	-0.030	0.599	0.047	-0.793	-0.061	0.005	0.091	0.168	-0.378	0.077	-0.329	0.122	0.013	-0.405	-0.404	0.092	-0.729	-1.289	-0.453	0.073	-0.142	-0.042	0.044	0.112	0.022	-0.118	-0.063	-0.027	-0.018	0.102	0.442	0.118	-0.129	-0.894	-0.633	-0.683	0.022	-0.100	0.107	0.081	-0.084	0.368	0.243	-1.062	-0.021	-0.407
CFAP74	85452	1p36.33	-0.954	-0.030	0.647	0.047	-0.793	-0.019	0.005	0.091	0.168	-0.378	0.062	-0.329	0.122	0.013	-0.405	-0.404	0.092	-0.729	-1.289	-0.286	0.073	-0.142	-0.042	0.044	0.112	0.022	-0.118	-0.063	-0.016	-0.048	0.102	0.442	0.118	-0.129	-0.894	-0.633	-0.683	0.022	-0.100	0.107	0.081	-0.084	0.368	0.243	-1.062	-0.021	-0.407
GABRD	2563	1p36.33	-0.954	-0.030	0.765	0.047	-0.793	0.022	0.005	0.091	0.168	-0.378	0.059	-0.329	0.122	0.013	-0.405	-0.404	0.092	-0.729	-1.289	-0.276	0.073	-0.142	-0.042	0.044	0.112	0.031	-0.118	-0.063	-0.008	-0.069	0.102	0.442	0.118	0.244	-0.894	-0.633	-0.683	0.022	-0.100	0.107	0.081	-0.084	0.368	0.243	-1.062	-0.021	-0.407
LOC105378591	105378591	1p36.33	-0.954	-0.030	0.765	0.047	-0.793	0.022	0.005	0.091	0.168	-0.378	0.059	-0.329	0.122	0.013	-0.405	-0.404	0.092	-0.729	-1.289	-0.276	0.073	-0.142	-0.042	0.044	0.112	0.040	-0.118	-0.063	-0.008	-0.069	0.102	0.442	0.118	0.618	-0.894	-0.633	-0.683	0.022	-0.100	0.107	0.081	-0.084	0.368	0.243	-1.062	-0.021	-0.407
PRKCZ	5590	1p36.33	-0.954	-0.030	0.765	0.047	-0.793	0.022	0.005	0.091	0.168	-0.378	0.059	-0.329	0.122	0.013	-0.405	-0.404	0.092	-0.729	-1.289	-0.276	0.073	-0.142	-0.042	0.044	0.112	0.040	-0.118	-0.063	-0.008	-0.069	0.102	0.442	0.193	0.618	-0.894	-0.633	-0.683	0.022	-0.100	0.107	0.081	-0.084	0.368	0.243	-1.062	-0.021	-0.407
FAAP20	199990	1p36.33	-0.954	-0.030	0.765	0.047	-0.793	0.022	0.005	0.091	0.168	-0.378	0.059	-0.329	0.122	0.013	-0.405	-0.404	0.092	-0.729	-1.289	-0.276	0.073	-0.142	-0.042	0.044	0.112	0.040	-0.118	-0.063	-0.008	-0.069	0.102	0.442	0.589	0.618	-0.894	-0.633	-0.683	0.022	-0.100	0.107	0.081	-0.084	0.368	0.243	-1.062	-0.021	-0.407
SKI	6497	1p36.33	-0.954	-0.030	0.765	0.047	-0.793	0.022	0.005	0.091	0.168	-0.378	0.059	-0.329	0.122	0.013	-0.405	-0.404	0.092	-0.729	-1.289	-0.276	0.073	-0.142	-0.042	0.044	0.112	0.040	-0.118	-0.063	-0.008	-0.069	0.102	0.442	0.825	0.618	-0.894	-0.633	-0.683	0.022	-0.100	0.107	0.081	-0.084	0.368	0.243	-1.062	-0.021	-0.407
MORN1	79906	1p36.32	-0.954	-0.030	0.765	0.047	-0.793	0.022	0.005	0.091	0.168	-0.378	0.059	-0.329	0.122	0.013	-0.405	-0.404	0.092	-0.729	-1.289	-0.276	0.073	-0.142	-0.042	0.044	0.112	0.040	-0.118	-0.063	-0.008	-0.069	0.102	0.442	0.825	0.618	-0.894	-0.633	-0.683	0.022	-0.100	0.107	0.081	-0.084	0.368	0.243	-1.062	-0.021	-0.407
LOC100129534	100129534	1p36.32	-0.954	-0.030	0.765	0.047	-0.793	0.022	0.005	0.091	0.168	-0.378	0.059	-0.329	0.122	0.013	-0.405	-0.404	0.092	-0.729	-1.289	-0.276	0.073	-0.142	-0.042	0.044	0.112	0.040	-0.118	-0.063	-0.008	-0.069	0.102	0.442	0.825	0.618	-0.894	-0.633	-0.683	0.022	-0.100	0.107	0.081	-0.084	0.368	0.243	-1.062	-0.021	-0.407
RER1	11079	1p36.32	-0.954	-0.030	0.765	0.047	-0.793	0.022	0.005	0.091	0.168	-0.378	0.059	-0.329	0.122	0.013	-0.405	-0.404	0.092	-0.729	-1.289	-0.276	0.073	-0.142	-0.042	0.044	0.112	0.040	-0.118	-0.063	-0.008	-0.069	0.102	0.442	0.825	0.618	-0.894	-0.633	-0.683	0.022	-0.100	0.107	0.081	-0.084	0.368	0.243	-1.062	-0.021	-0.407
PEX10	5192	1p36.32	-0.954	-0.030	0.765	0.047	-0.793	0.022	0.005	0.091	0.168	-0.378	0.059	-0.329	0.122	0.013	-0.405	-0.404	0.092	-0.729	-1.289	-0.276	0.073	-0.142	-0.042	0.137	0.112	0.040	-0.118	-0.063	-0.008	-0.069	0.102	0.442	0.825	0.618	-0.894	-0.633	-0.683	0.022	-0.100	0.107	0.081	-0.084	0.368	0.243	-1.062	-0.021	-0.407
PLCH2	9651	1p36.32	-1.293	-0.911	-0.887	0.047	-0.793	0.022	0.005	0.091	0.168	-0.378	0.059	-0.329	0.122	0.013	-0.405	-0.404	0.092	-0.729	-1.289	-0.276	0.073	-0.142	-0.042	0.229	0.112	0.040	-0.118	0.300	-0.008	-0.069	0.102	0.442	0.825	0.618	-1.293	-1.293	-1.293	0.022	-0.100	0.107	0.081	-0.084	0.368	0.243	-1.062	-0.021	-0.407
PANK4	55229	1p36.32	-1.293	-0.911	-0.887	0.047	-0.793	0.022	0.005	0.091	0.168	-0.378	0.059	-0.329	0.122	0.013	-0.405	-0.404	0.092	-0.729	-1.289	-0.276	0.073	-0.142	-0.042	0.229	0.112	0.040	-0.118	0.280	-0.008	-0.069	-0.114	0.442	0.825	0.618	-1.293	-1.293	-1.293	0.022	-0.100	0.107	0.081	-0.084	0.368	0.243	-1.062	-0.021	-0.407
HES5	388585	1p36.32	-1.293	-0.911	-0.887	0.047	-0.793	0.022	0.005	0.091	0.168	-0.378	0.059	-0.329	0.122	0.013	-0.405	-0.404	0.092	-0.729	-1.289	-0.276	0.073	-0.142	-0.042	0.229	0.112	0.040	-0.118	0.115	-0.008	-0.069	-0.200	0.442	0.825	0.618	-1.293	-1.293	-1.293	0.022	-0.100	0.107	0.081	-0.084	0.368	0.243	-1.062	-0.021	-0.407
LOC115110	115110	1p36.32	-1.293	-0.911	-0.887	0.047	-0.793	0.022	0.005	0.091	0.168	-0.378	0.059	-0.329	0.122	0.013	-0.405	-0.404	0.092	-0.729	-1.289	-0.276	0.073	-0.142	-0.042	0.229	0.112	0.040	-0.118	0.115	-0.008	-0.069	-0.200	0.442	0.825	0.618	-1.293	-1.293	-1.293	0.022	-0.100	0.107	0.081	-0.084	0.368	0.243	-1.062	-0.021	-0.407
TNFRSF14	8764	1p36.32	-1.293	-0.911	-0.887	0.047	-0.793	0.022	0.005	0.091	0.168	-0.378	0.059	-0.329	0.122	0.013	-0.405	-0.404	0.092	-0.729	-1.289	-0.276	0.073	-0.142	-0.042	0.229	0.112	0.040	-0.118	0.115	-0.008	-0.069	-0.200	0.442	0.825	0.618	-1.293	-1.293	-1.293	0.022	-0.100	0.107	0.081	-0.084	0.368	0.243	-1.062	-0.021	-0.407
LOC100996583	100996583	1p36.32	-1.293	-0.911	-0.887	0.047	-0.793	0.022	0.005	0.091	0.168	-0.378	0.059	-0.329	0.122	0.013	-0.405	-0.404	0.092	-0.729	-1.289	-0.276	0.073	-0.142	-0.042	0.229	0.112	0.040	-0.118	0.115	-0.008	-0.069	-0.200	0.442	0.825	0.618	-1.293	-1.293	-1.293	0.022	-0.100	0.107	0.081	-0.084	0.368	0.243	-1.062	-0.021	-0.407
FAM213B	127281	1p36.32	-1.293	-0.911	-0.887	0.047	-0.793	0.022	0.005	0.091	0.168	-0.378	0.059	-0.329	0.122	0.013	-0.405	-0.404	0.092	-0.729	-1.289	-0.276	0.073	-0.142	-0.042	0.229	0.112	0.040	-0.118	0.115	-0.008	-0.069	-0.200	0.442	0.825	0.618	-1.293	-1.293	-1.293	0.022	-0.100	0.107	0.081	-0.084	0.368	0.243	-1.062	-0.021	-0.407
MMEL1	79258	1p36.32	-1.293	-0.911	-0.887	0.047	-0.793	0.022	0.005	0.091	0.168	-0.378	0.059	-0.329	0.122	0.013	-0.405	-0.404	0.092	-0.729	-1.289	-0.276	0.073	-0.142	-0.042	0.229	0.112	0.040	-0.118	0.115	-0.008	-0.069	-0.200	0.442	0.825	0.618	-1.293	-1.293	-1.293	0.022	-0.100	0.107	0.081	-0.084	0.368	0.243	-1.062	-0.021	-0.407
TTC34	100287898	1p36.32	-0.634	-0.111	0.922	0.047	-0.793	0.022	0.005	0.091	0.168	-0.378	0.059	-0.329	0.122	0.013	-0.405	-0.404	0.092	-0.729	-1.289	-0.276	0.073	-0.142	-0.042	0.229	0.112	0.040	-0.118	0.115	-0.008	-0.069	-0.200	0.442	0.796	0.618	-0.615	-0.773	-0.402	0.022	-0.100	0.107	0.081	-0.084	0.368	0.243	-1.062	-0.021	-0.407
ACTRT2	140625	1p36.32	-0.941	0.172	0.715	0.047	-0.793	0.022	0.005	0.091	0.168	-0.378	0.059	-0.329	0.122	0.013	-0.405	-0.404	0.092	-0.729	-1.289	-0.276	0.073	-0.142	-0.042	0.229	0.112	0.040	-0.118	0.115	-0.008	-0.069	-0.200	0.442	0.560	0.618	-0.947	-0.553	-0.622	0.022	-0.100	0.107	0.081	-0.084	0.368	0.243	-1.062	-0.021	-0.407
LINC00982	440556	1p36.32	-0.941	0.172	0.715	0.047	-0.793	0.022	0.005	0.091	0.168	-0.378	0.059	-0.329	0.122	0.013	-0.405	-0.404	0.092	-0.729	-1.289	-0.276	0.073	-0.142	-0.042	0.229	0.112	0.040	-0.118	0.115	-0.008	-0.069	-0.200	0.442	0.560	0.618	-0.947	-0.553	-0.622	0.022	-0.100	0.107	0.081	-0.084	0.368	0.243	-1.062	-0.021	-0.407
PRDM16	63976	1p36.32	-0.941	0.172	0.715	0.047	-0.793	0.022	0.005	0.091	0.168	-0.378	0.059	-0.329	0.122	0.013	-0.405	-0.404	0.092	-0.729	-1.289	-0.276	0.073	-0.142	-0.042	0.229	0.112	0.040	-0.118	0.115	-0.008	-0.069	-0.200	0.442	0.560	0.618	-0.947	-0.553	-0.622	0.022	-0.100	0.107	0.081	-0.084	0.368	0.243	-1.062	-0.021	-0.407
MIR4251	100422968	1p36.32	-0.941	0.172	0.715	0.047	-0.793	0.022	0.005	0.091	0.168	-0.378	0.059	-0.329	0.122	0.013	-0.405	-0.404	0.092	-0.729	-1.289	-0.276	0.073	-0.142	-0.042	0.229	0.112	0.040	-0.118	0.115	-0.008	-0.069	-0.200	0.442	0.560	0.618	-0.947	-0.553	-0.622	0.022	-0.100	0.107	0.081	-0.084	0.368	0.243	-1.062	-0.021	-0.407
ARHGEF16	27237	1p36.32	-0.941	0.172	0.715	0.047	-0.793	0.022	0.005	0.091	0.168	-0.378	0.059	-0.329	0.122	0.013	-0.405	-0.404	0.092	-0.729	-1.289	-0.276	0.073	-0.142	-0.042	0.229	0.112	0.040	-0.118	0.115	-0.008	-0.069	-0.200	0.442	0.560	0.618	-0.947	-0.553	-0.622	0.022	-0.100	0.107	0.081	-0.084	0.368	0.243	-1.062	-0.021	-0.407
MEGF6	1953	1p36.32	-0.941	0.172	0.715	0.047	-0.793	0.022	0.005	0.091	0.168	-0.378	0.059	-0.329	0.122	0.013	-0.405	-0.404	0.092	-0.729	-1.289	-0.276	0.073	-0.142	-0.042	0.229	0.112	0.040	-0.118	0.115	-0.008	-0.069	-0.200	0.442	0.560	0.618	-0.947	-0.553	-0.622	0.022	-0.100	0.107	0.081	-0.084	0.368	0.243	-1.062	-0.021	-0.407
MIR551A	693135	1p36.32	-0.941	0.172	0.715	0.047	-0.793	0.022	0.005	0.091	0.168	-0.378	0.059	-0.329	0.122	0.013	-0.405	-0.404	0.092	-0.729	-1.289	-0.276	0.073	-0.142	-0.042	0.229	0.112	0.040	-0.118	0.115	-0.008	-0.069	-0.200	0.442	0.560	0.618	-0.947	-0.553	-0.622	0.022	-0.100	0.107	0.081	-0.084	0.368	0.243	-1.062	-0.021	-0.407
hsa-mir-551a	-612	1p36.32	-0.941	0.172	0.715	0.047	-0.793	0.022	0.005	0.091	0.168	-0.378	0.059	-0.329	0.122	0.013	-0.405	-0.404	0.092	-0.729	-1.289	-0.276	0.073	-0.142	-0.042	0.229	0.112	0.040	-0.118	0.115	-0.008	-0.069	-0.200	0.442	0.560	0.618	-0.947	-0.553	-0.622	0.022	-0.100	0.107	0.081	-0.084	0.368	0.243	-1.062	-0.021	-0.407
TPRG1L	127262	1p36.32	-0.941	0.172	0.715	0.047	-0.793	0.022	0.005	0.091	0.168	-0.378	0.059	-0.329	0.122	0.013	-0.405	-0.404	0.092	-0.729	-1.289	-0.276	0.073	-0.142	-0.042	0.229	0.112	0.040	-0.118	0.035	-0.008	-0.069	-0.200	0.442	0.560	0.618	-0.947	-0.553	-0.622	0.022	-0.100	0.107	0.081	-0.084	0.368	0.243	-1.062	-0.021	-0.407
WRAP73	49856	1p36.32	-0.941	0.172	0.715	0.047	-0.793	0.022	0.005	0.091	0.168	-0.378	0.059	-0.329	0.122	0.013	-0.405	-0.404	0.092	-0.729	-1.289	-0.276	0.073	-0.142	-0.042	0.229	0.112	0.040	-0.118	-0.046	-0.008	-0.069	-0.200	0.442	0.560	0.350	-0.947	-0.553	-0.622	0.022	-0.100	0.107	0.081	-0.084	0.224	0.160	-1.062	-0.021	-0.407
TP73	7161	1p36.32	-0.941	0.132	0.715	0.047	-0.793	0.022	0.005	0.091	0.161	-0.378	0.059	-0.329	0.122	0.013	-0.405	-0.404	0.092	-0.729	-1.289	-0.276	0.073	-0.142	-0.042	0.229	0.112	0.040	-0.118	-0.046	-0.008	-0.069	-0.200	0.442	0.560	0.028	-0.947	-0.553	-0.622	0.022	-0.100	0.107	0.081	-0.084	0.192	0.112	-1.062	-0.021	-0.407
TP73-AS1	57212	1p36.32	-0.941	0.053	0.715	0.047	-0.793	0.022	0.005	0.091	0.130	-0.378	0.059	-0.329	0.122	0.013	-0.405	-0.404	0.092	-0.729	-1.289	-0.276	0.073	-0.142	-0.042	0.229	0.112	0.040	-0.118	-0.046	-0.008	-0.069	-0.200	0.442	0.560	0.028	-0.947	-0.553	-0.622	0.022	-0.100	0.107	0.081	-0.084	0.192	0.112	-1.062	-0.021	-0.407
CCDC27	148870	1p36.32	-0.941	0.053	0.715	0.047	-0.793	0.022	0.005	0.091	0.130	-0.378	0.059	-0.329	-0.004	0.013	-0.405	-0.404	0.092	-0.729	-1.289	-0.276	0.073	-0.142	-0.042	0.229	0.112	0.040	-0.118	-0.046	-0.008	-0.069	-0.200	0.442	0.560	0.028	-0.947	-0.553	-0.622	0.022	-0.100	0.107	0.081	-0.084	0.192	0.112	-1.062	-0.021	-0.407
SMIM1	388588	1p36.32	-0.941	0.053	0.715	0.047	-0.793	0.022	0.005	0.091	0.130	-0.378	0.059	-0.329	-0.054	0.013	-0.405	-0.404	0.092	-0.729	-1.289	-0.276	0.073	-0.142	-0.042	0.229	0.112	0.040	-0.118	-0.046	-0.008	-0.069	-0.200	0.442	0.560	0.028	-0.947	-0.553	-0.622	0.022	-0.100	0.107	0.081	-0.084	0.192	0.112	-1.062	-0.021	-0.407
LRRC47	57470	1p36.32	-0.941	0.053	0.715	0.047	-0.793	0.022	0.005	0.091	0.130	-0.378	0.059	-0.329	-0.054	0.013	-0.405	-0.404	0.092	-0.729	-1.289	-0.276	0.073	-0.142	-0.042	0.229	0.112	0.040	-0.118	-0.046	-0.008	-0.069	-0.200	0.442	0.560	0.028	-0.947	-0.553	-0.622	0.022	-0.100	0.107	0.081	-0.084	0.192	0.112	-1.062	-0.021	-0.407
CEP104	9731	1p36.32	-0.941	0.053	0.715	0.047	-0.793	0.022	0.005	0.091	0.130	-0.378	0.059	-0.329	-0.054	0.013	-0.405	-0.404	0.092	-0.729	-1.289	-0.276	0.073	-0.142	-0.042	0.229	0.112	-0.089	-0.118	-0.046	-0.008	-0.069	-0.200	0.442	0.560	0.028	-0.947	-0.553	-0.622	0.022	-0.100	0.107	0.081	-0.084	0.192	0.112	-1.062	-0.021	-0.407
DFFB	1677	1p36.32	-0.941	0.053	0.715	0.047	-0.793	0.022	0.005	0.091	0.130	-0.378	0.059	-0.329	-0.054	0.013	-0.405	-0.404	0.092	-0.729	-1.289	-0.276	0.073	-0.142	-0.042	0.229	0.112	-0.186	-0.118	-0.046	-0.008	-0.069	-0.200	0.442	0.560	0.028	-0.947	-0.553	-0.622	0.022	-0.100	0.107	0.081	-0.084	0.192	0.112	-1.062	-0.021	-0.407
C1orf174	339448	1p36.32	-0.941	0.053	0.715	0.047	-0.793	0.022	0.005	0.091	0.130	-0.378	0.059	-0.329	-0.054	0.013	-0.405	-0.404	0.092	-0.729	-1.289	-0.276	0.073	-0.142	-0.042	0.229	0.112	-0.186	-0.118	-0.046	-0.008	-0.069	-0.200	0.442	0.560	0.028	-0.947	-0.553	-0.622	0.022	-0.100	0.107	0.081	-0.084	0.192	0.112	-1.062	-0.021	-0.407
LINC01134	100133612	1p36.32	-0.941	0.053	0.715	0.047	-0.793	0.022	0.005	0.091	0.130	-0.378	0.059	-0.329	-0.054	0.013	-0.405	-0.404	0.092	-0.729	-1.289	-0.276	0.073	-0.142	-0.042	0.229	0.112	-0.186	-0.118	-0.046	-0.008	-0.069	-0.200	0.442	0.560	0.028	-0.947	-0.553	-0.622	0.022	-0.100	0.107	0.081	-0.084	0.192	0.112	-1.062	-0.021	-0.407
LINC01346	728716	1p36.32	-0.941	0.053	0.715	0.047	-0.793	0.022	0.005	0.091	0.130	-0.378	0.059	-0.329	-0.054	0.013	-0.405	-0.404	0.092	-0.729	-1.289	-0.276	0.073	-0.142	-0.042	0.229	0.112	-0.186	-0.118	-0.046	-0.008	-0.069	-0.200	0.442	0.560	0.028	-0.947	-0.553	-0.622	0.022	-0.100	0.107	0.081	-0.084	0.192	0.112	-1.062	-0.021	-0.407
LOC284661	284661	1p36.32	-0.941	0.053	0.715	0.047	-0.793	0.022	0.005	0.091	0.130	-0.378	0.059	-0.329	-0.054	0.013	-0.405	-0.404	0.092	-0.729	-1.289	-0.276	0.073	-0.142	-0.042	0.229	0.112	-0.186	-0.118	-0.046	-0.008	-0.069	-0.200	0.442	0.560	0.028	-0.947	-0.553	-0.501	0.022	-0.100	0.107	0.081	-0.084	0.192	0.112	-1.062	-0.021	-0.407
AJAP1	55966	1p36.32	-0.941	0.053	0.715	0.047	-0.793	0.022	0.005	0.091	0.130	-0.378	0.059	-0.329	-0.054	0.013	-0.405	-0.404	0.092	-0.729	-1.289	-0.276	0.073	-0.142	-0.042	0.229	0.112	-0.186	-0.118	-0.046	-0.008	-0.069	-0.200	0.442	0.560	0.028	-0.947	-0.553	-0.501	0.022	-0.100	0.107	0.081	-0.084	0.192	0.112	-1.062	-0.021	-0.407
MIR4417	100616489	1p36.31	-0.941	0.053	0.715	0.047	-0.793	0.022	0.005	0.091	0.130	-0.378	0.059	-0.329	-0.054	0.013	-0.405	-0.404	0.092	-0.729	-1.289	-0.276	0.073	-0.142	-0.042	0.229	0.112	-0.186	-0.118	-0.046	-0.008	-0.069	-0.200	0.442	0.560	0.028	-0.947	-0.553	-0.501	0.022	-0.100	0.107	0.081	-0.084	0.192	0.112	-1.062	-0.021	-0.407
MIR4689	100616421	1p36.31	-0.941	-0.016	0.715	0.047	-0.793	0.022	0.005	0.091	0.130	-0.378	0.059	-0.329	-0.054	0.013	-0.405	-0.404	0.092	-0.729	-1.289	-0.276	0.073	-0.142	-0.042	0.229	0.112	-0.186	-0.118	-0.046	-0.008	-0.069	-0.200	0.442	0.560	0.028	-0.947	-0.553	-0.658	0.022	-0.100	0.107	0.081	-0.084	0.192	0.112	-1.062	-0.021	-0.407
NPHP4	261734	1p36.31	-0.941	-0.016	0.715	0.047	-0.793	0.022	0.005	0.091	0.130	-0.378	0.059	-0.329	-0.054	0.013	-0.405	-0.404	0.092	-0.729	-1.289	-0.276	0.073	-0.142	-0.042	0.229	0.112	-0.186	-0.118	-0.046	-0.008	-0.069	-0.200	0.442	0.560	0.028	-0.947	-0.553	-0.658	0.022	-0.100	0.107	0.081	-0.084	0.192	0.112	-1.062	-0.021	-0.407
KCNAB2	8514	1p36.31	-0.941	-0.016	0.715	0.047	-0.793	0.022	0.005	0.091	0.130	-0.378	0.059	-0.329	-0.054	0.013	-0.405	-0.404	0.092	-0.729	-1.289	-0.276	0.073	-0.142	-0.042	0.229	0.112	-0.186	-0.118	-0.046	-0.008	-0.069	-0.200	0.442	0.560	0.028	-0.947	-0.553	-0.658	0.022	-0.100	0.107	0.081	-0.084	0.192	0.112	-1.062	-0.021	-0.407
CHD5	26038	1p36.31	-0.941	-0.016	0.715	0.047	-0.793	0.022	0.005	0.091	0.130	-0.378	0.059	-0.329	-0.054	0.013	-0.405	-0.404	0.092	-0.729	-1.289	-0.276	0.073	-0.142	-0.042	0.038	0.059	-0.186	-0.123	-0.046	-0.008	-0.069	-0.200	0.088	0.560	0.028	-0.947	-0.553	-0.658	0.022	-0.100	0.107	0.081	-0.084	0.192	0.112	-1.062	-0.021	-0.407
RPL22	6146	1p36.31	-0.941	-0.016	0.715	0.047	-0.793	0.022	0.005	0.091	0.130	-0.378	0.059	-0.329	-0.054	0.013	-0.405	-0.404	0.092	-0.729	-1.289	-0.276	0.073	-0.142	-0.042	-0.080	-0.028	-0.186	-0.170	-0.046	-0.008	-0.069	-0.200	-0.054	0.560	0.028	-0.947	-0.553	-0.658	0.022	-0.100	0.107	0.081	-0.084	0.192	0.112	-1.062	-0.021	-0.407
LOC102724450	102724450	1p36.31	-0.941	-0.016	0.715	0.047	-0.793	0.022	0.005	0.091	0.130	-0.378	0.059	-0.329	-0.054	0.013	-0.405	-0.404	0.092	-0.729	-1.289	-0.276	0.073	-0.142	-0.042	-0.080	-0.028	-0.186	-0.170	-0.046	-0.008	-0.069	-0.200	-0.054	0.560	0.028	-0.947	-0.553	-0.658	0.022	-0.100	0.107	0.081	-0.084	0.192	0.112	-1.062	-0.021	-0.407
RNF207	388591	1p36.31	-0.941	-0.016	0.715	0.047	-0.793	0.022	0.005	0.091	0.130	-0.378	0.059	-0.329	-0.054	0.013	-0.405	-0.404	0.092	-0.729	-1.289	-0.276	0.073	-0.142	-0.042	-0.080	-0.028	-0.186	-0.170	-0.046	-0.008	-0.069	-0.200	-0.054	0.560	0.028	-0.947	-0.553	-0.658	0.022	-0.100	0.107	0.081	-0.084	0.192	0.112	-1.062	-0.021	-0.407
ICMT	23463	1p36.31	-0.941	-0.016	0.715	0.047	-0.793	0.022	0.005	0.091	0.130	-0.378	0.059	-0.329	-0.054	0.013	-0.405	-0.404	0.092	-0.729	-1.289	-0.276	0.073	-0.142	-0.042	-0.080	-0.028	-0.186	-0.170	-0.046	-0.008	-0.069	-0.200	-0.054	0.560	0.028	-0.947	-0.553	-0.658	0.022	-0.100	0.107	0.081	-0.084	0.192	0.112	-1.062	-0.021	-0.407
LINC00337	148645	1p36.31	-0.941	-0.016	0.715	0.047	-0.793	0.022	0.005	0.091	0.130	-0.378	0.059	-0.329	-0.054	0.013	-0.405	-0.404	0.092	-0.729	-1.289	-0.276	0.073	-0.142	-0.042	-0.080	-0.028	-0.186	-0.170	-0.046	-0.008	-0.069	-0.200	-0.054	0.560	0.028	-0.947	-0.553	-0.658	0.022	-0.100	0.107	0.081	-0.084	0.192	0.112	-1.062	-0.021	-0.407
GPR153	387509	1p36.31	-0.941	-0.016	0.715	0.047	-0.793	0.022	0.005	0.091	0.130	-0.378	0.059	-0.329	-0.054	0.013	-0.405	-0.404	0.092	-0.729	-1.289	-0.276	0.073	-0.142	-0.042	-0.080	-0.028	-0.186	-0.191	-0.046	-0.008	-0.069	-0.200	-0.054	0.560	0.028	-0.947	-0.553	-0.658	0.022	-0.100	0.107	0.081	-0.084	0.192	0.112	-1.062	-0.021	-0.407
HES3	390992	1p36.31	-0.941	-0.016	0.715	0.047	-0.793	0.022	0.005	0.091	0.130	-0.378	0.059	-0.329	-0.054	0.013	-0.405	-0.404	0.092	-0.729	-1.289	-0.276	0.073	-0.142	-0.042	-0.080	-0.028	-0.186	-0.170	-0.046	-0.008	-0.069	-0.200	-0.054	0.560	0.028	-0.947	-0.553	-0.658	0.022	-0.100	0.107	0.081	-0.084	0.192	0.112	-1.062	-0.021	-0.407
ACOT7	11332	1p36.31	-0.941	-0.016	0.715	0.047	-0.793	0.022	0.005	0.091	0.130	-0.378	0.059	-0.329	-0.054	0.013	-0.405	-0.404	0.092	-0.729	-1.289	-0.276	0.073	-0.142	-0.042	-0.080	-0.028	-0.186	-0.198	-0.046	-0.008	-0.069	-0.200	-0.054	0.560	0.028	-0.947	-0.553	-0.658	0.022	-0.100	0.107	0.081	-0.118	0.192	0.112	-1.062	-0.021	-0.407
HES2	54626	1p36.31	-0.941	-0.016	0.715	0.047	-0.793	0.022	0.005	0.091	0.130	-0.378	0.059	-0.329	-0.054	0.013	-0.405	-0.404	0.092	-0.729	-1.289	-0.276	0.073	-0.142	-0.042	-0.080	-0.028	-0.186	-0.198	-0.046	-0.008	-0.069	-0.200	-0.054	0.560	0.028	-0.947	-0.553	-0.658	0.022	-0.100	0.107	0.081	-0.171	0.192	0.112	-1.062	-0.021	-0.407
ESPN	83715	1p36.31	-0.941	-0.016	0.715	0.047	-0.793	0.022	0.005	0.005	0.130	-0.378	0.059	-0.329	-0.054	0.013	-0.405	-0.404	0.092	-0.729	-1.289	-0.276	0.073	-0.142	-0.042	-0.080	-0.028	-0.186	-0.198	-0.046	-0.008	-0.069	-0.200	-0.054	0.560	0.028	-0.947	-0.553	-0.658	0.022	-0.100	0.107	0.081	-0.171	0.192	0.112	-1.062	-0.021	-0.407
MIR4252	100422975	1p36.31	-0.941	-0.016	0.715	0.047	-0.793	0.022	0.005	-0.020	0.130	-0.378	0.059	-0.329	-0.054	0.013	-0.405	-0.404	0.092	-0.729	-1.289	-0.276	0.073	-0.142	-0.042	-0.080	-0.028	-0.186	-0.198	-0.046	-0.008	-0.069	-0.200	-0.054	0.560	0.028	-0.947	-0.553	-0.658	0.022	-0.100	0.107	0.081	-0.171	0.192	0.112	-1.062	-0.021	-0.407
TNFRSF25	8718	1p36.31	-0.941	-0.016	0.715	0.047	-0.793	0.022	0.005	-0.020	0.130	-0.378	0.059	-0.329	-0.054	0.013	-0.405	-0.404	0.092	-0.729	-1.289	-0.276	0.073	-0.142	-0.042	-0.080	-0.028	-0.186	-0.198	-0.046	-0.008	-0.069	-0.200	-0.054	0.560	0.028	-0.947	-0.553	-0.658	0.022	-0.100	0.107	0.081	-0.171	0.192	0.112	-1.062	-0.021	-0.407
PLEKHG5	57449	1p36.31	-0.941	-0.016	0.715	0.047	-0.793	0.022	0.005	-0.020	0.130	-0.378	0.059	-0.329	-0.054	0.013	-0.405	-0.404	0.092	-0.729	-1.289	-0.276	-0.014	-0.142	-0.042	-0.080	-0.028	-0.186	-0.198	-0.046	-0.008	-0.069	-0.200	-0.054	0.560	0.028	-0.947	-0.553	-0.658	0.022	-0.100	0.107	0.081	-0.171	0.192	0.112	-1.062	-0.021	-0.407
NOL9	79707	1p36.31	-0.941	-0.016	0.715	0.047	-0.793	0.022	0.005	-0.020	0.130	-0.378	0.059	-0.329	-0.054	0.013	-0.405	-0.404	0.092	-0.729	-1.289	-0.276	-0.043	-0.142	-0.042	-0.080	-0.028	-0.186	-0.198	-0.046	-0.008	-0.069	-0.200	-0.054	0.560	0.028	-0.947	-0.553	-0.658	0.022	-0.100	0.107	0.081	-0.171	0.192	0.112	-1.062	-0.021	-0.407
TAS1R1	80835	1p36.31	-0.941	-0.016	0.715	0.047	-0.793	0.022	0.005	-0.020	0.130	-0.378	0.059	-0.329	-0.054	0.013	-0.405	-0.404	0.092	-0.729	-1.289	-0.276	-0.043	-0.142	-0.042	-0.080	-0.028	-0.186	-0.198	-0.046	-0.008	-0.069	-0.200	-0.054	0.560	0.028	-0.947	-0.553	-0.658	0.022	-0.100	0.107	0.081	-0.171	0.192	0.112	-1.062	-0.021	-0.407
ZBTB48	3104	1p36.31	-0.941	-0.016	0.715	0.047	-0.793	0.022	0.005	-0.020	0.130	-0.378	0.059	-0.329	-0.054	0.013	-0.405	-0.404	0.092	-0.729	-1.289	-0.276	-0.043	-0.142	-0.042	-0.080	-0.028	-0.186	-0.198	-0.046	-0.008	-0.069	-0.200	-0.054	0.560	0.028	-0.947	-0.553	-0.658	0.022	-0.100	0.107	0.081	-0.171	0.192	0.112	-1.062	-0.021	-0.407
KLHL21	9903	1p36.31	-0.941	-0.016	0.715	0.047	-0.793	0.022	0.005	-0.020	0.130	-0.378	0.059	-0.329	-0.054	0.013	-0.405	-0.252	0.092	-0.729	-1.289	-0.276	-0.043	-0.142	-0.042	-0.080	-0.028	-0.186	-0.198	-0.046	-0.008	-0.069	-0.200	-0.054	0.560	0.028	-0.947	-0.553	-0.658	0.022	-0.100	0.107	0.081	-0.171	0.192	0.112	-1.062	-0.021	-0.407
PHF13	148479	1p36.31	-0.941	-0.016	0.715	0.047	-0.793	0.022	0.005	-0.020	0.130	-0.378	0.059	-0.329	-0.054	0.013	-0.405	-0.100	0.092	-0.729	-1.289	-0.276	-0.043	-0.142	-0.042	-0.080	-0.028	-0.186	-0.198	-0.046	-0.008	-0.069	-0.200	-0.054	0.560	0.028	-0.947	-0.553	-0.658	0.022	-0.100	0.107	0.081	-0.171	0.192	0.112	-1.062	-0.021	-0.407
THAP3	90326	1p36.31	-0.941	-0.016	0.715	0.047	-0.793	0.022	0.005	-0.020	0.130	-0.378	0.059	-0.329	-0.054	0.013	-0.405	-0.100	0.092	-0.729	-1.289	-0.276	-0.043	-0.142	-0.042	-0.080	-0.028	-0.186	-0.198	-0.046	-0.008	-0.069	-0.200	-0.054	0.560	0.028	-0.947	-0.553	-0.658	0.022	-0.100	0.107	0.081	-0.171	0.192	0.112	-1.062	-0.021	-0.407
DNAJC11	55735	1p36.31	-0.941	-0.016	0.715	0.047	-0.793	0.022	0.005	-0.020	0.130	-0.378	0.059	-0.329	-0.054	0.013	-0.405	-0.100	0.092	-0.729	-1.289	-0.276	-0.043	-0.142	-0.042	-0.080	-0.028	-0.186	-0.198	-0.046	-0.008	-0.069	-0.200	-0.054	0.560	0.028	-0.947	-0.553	-0.658	0.022	-0.100	0.107	0.081	-0.171	0.192	0.112	-1.062	-0.021	-0.407
LOC100505887	100505887	1p36.31	-0.941	-0.016	0.715	0.047	-0.793	0.022	0.005	-0.020	0.130	-0.378	0.059	-0.329	-0.054	0.013	-0.405	-0.100	0.092	-0.729	-1.289	-0.276	-0.043	-0.142	-0.042	-0.080	-0.028	-0.186	-0.198	-0.046	-0.008	-0.069	-0.200	-0.054	0.560	0.028	-0.947	-0.553	-0.658	0.022	-0.100	0.107	0.081	-0.171	0.192	0.112	-1.062	-0.021	-0.407
CAMTA1	23261	1p36.31	-0.941	-0.016	0.715	0.047	-0.762	0.022	0.005	-0.020	0.130	-0.378	0.059	-0.329	-0.054	0.013	-0.405	-0.100	0.092	-0.486	-1.224	-0.276	-0.043	-0.142	-0.042	-0.080	-0.028	-0.186	-0.198	-0.046	-0.008	-0.069	-0.200	-0.054	0.560	0.028	-0.947	-0.553	-0.566	0.022	-0.100	0.107	0.081	-0.171	0.192	0.112	-1.062	-0.021	-0.382
VAMP3	9341	1p36.23	-0.941	-0.016	0.715	0.047	-0.293	0.022	0.005	-0.020	0.130	-0.378	0.059	-0.329	-0.054	0.013	-0.405	-0.100	0.092	-0.042	-0.941	-0.276	-0.043	-0.142	-0.042	-0.080	-0.028	-0.186	-0.198	-0.046	-0.008	-0.069	-0.200	-0.054	0.560	0.028	-0.947	-0.594	-0.699	0.022	-0.100	0.107	0.081	-0.171	0.192	0.112	-1.062	-0.021	-0.013
PER3	8863	1p36.23	-0.941	-0.036	0.715	0.047	-0.293	0.022	0.005	-0.020	0.130	-0.378	0.059	-0.329	-0.054	0.013	-0.405	-0.100	0.092	-0.042	-0.941	-0.276	-0.043	-0.142	-0.042	-0.080	-0.028	-0.186	-0.198	-0.046	-0.008	-0.069	-0.200	-0.054	0.560	0.028	-0.947	-0.656	-0.699	0.022	-0.100	0.107	0.081	-0.171	0.192	0.112	-1.062	-0.021	-0.013
UTS2	10911	1p36.23	-0.941	-0.108	0.715	0.047	-0.293	0.022	0.005	-0.020	0.130	-0.378	0.059	-0.329	-0.054	0.013	-0.405	-0.100	0.092	-0.042	-0.941	-0.276	-0.043	-0.142	-0.042	-0.080	-0.028	-0.186	-0.198	-0.046	-0.008	-0.069	-0.200	-0.054	0.560	0.028	-0.947	-0.656	-0.699	0.022	-0.100	0.107	0.081	-0.171	0.192	0.112	-1.062	-0.021	-0.013
TNFRSF9	3604	1p36.23	-0.941	-0.174	0.715	0.047	-0.293	0.022	0.005	-0.020	0.130	-0.378	0.059	-0.329	-0.054	0.013	-0.405	-0.100	0.092	-0.042	-0.941	-0.276	-0.043	-0.142	-0.042	-0.080	-0.028	-0.186	-0.198	-0.046	-0.008	-0.069	-0.200	-0.054	0.560	0.028	-0.947	-0.726	-0.699	0.022	-0.100	0.107	0.081	-0.171	0.192	0.112	-1.062	-0.021	-0.013
PARK7	11315	1p36.23	-0.941	-0.174	0.715	0.047	-0.293	0.022	0.005	-0.020	0.130	-0.378	0.059	-0.329	-0.054	0.013	-0.405	-0.100	0.092	-0.042	-0.941	-0.276	-0.043	-0.142	-0.042	-0.080	-0.028	-0.186	-0.198	-0.046	-0.008	-0.069	-0.200	-0.054	0.560	0.028	-0.947	-0.726	-0.699	0.022	-0.100	0.107	0.081	-0.171	0.192	0.112	-1.062	-0.021	-0.013
ERRFI1	54206	1p36.23	-0.941	-0.174	0.715	0.047	-0.293	0.022	0.005	-0.020	0.130	-0.378	0.059	-0.329	-0.054	0.013	-0.405	-0.100	0.092	-0.042	-0.941	-0.276	-0.043	-0.142	-0.042	-0.080	-0.028	-0.186	-0.198	-0.046	-0.008	-0.069	-0.200	-0.054	0.560	0.028	-0.947	-0.726	-0.699	0.022	-0.100	0.107	0.081	-0.171	0.192	0.112	-1.062	-0.021	-0.013
LOC102724539	102724539	1p36.23	-0.941	-0.127	0.715	0.047	-0.293	0.022	0.005	-0.020	0.130	-0.378	0.059	-0.329	-0.054	0.013	-0.405	-0.100	0.092	-0.042	-0.941	-0.276	-0.043	-0.142	-0.042	-0.080	-0.028	-0.186	-0.198	-0.046	-0.008	-0.069	-0.200	-0.054	0.560	0.028	-0.947	-0.682	-0.699	0.022	-0.100	0.107	0.081	-0.171	0.192	0.112	-1.062	-0.021	-0.013
SLC45A1	50651	1p36.23	-0.941	-0.127	0.715	0.047	-0.293	0.022	0.005	-0.020	0.130	-0.378	0.059	-0.329	-0.054	0.013	-0.405	-0.100	0.092	-0.042	-0.941	-0.276	-0.043	-0.142	-0.042	-0.080	-0.028	-0.186	-0.198	-0.046	-0.008	-0.069	-0.200	-0.054	0.560	0.028	-0.947	-0.682	-0.699	0.022	-0.100	0.107	0.081	-0.171	0.192	0.112	-1.062	-0.021	-0.013
RERE	473	1p36.23	-0.941	-0.127	0.715	0.047	-0.293	0.022	0.005	-0.020	0.130	-0.378	0.059	-0.329	-0.054	0.013	-0.405	-0.100	0.092	-0.042	-0.941	-0.276	-0.043	-0.142	-0.042	-0.080	-0.028	-0.186	-0.198	-0.046	-0.008	-0.069	-0.200	-0.054	0.560	0.028	-0.947	-0.682	-0.699	0.022	-0.100	0.107	0.081	-0.171	0.192	0.112	-1.062	-0.021	-0.013
LOC102724552	102724552	1p36.23	-0.941	-0.127	0.715	0.047	-0.293	0.022	0.005	-0.020	0.130	-0.378	0.059	-0.329	-0.054	0.013	-0.405	-0.100	0.092	-0.042	-0.941	-0.276	-0.043	-0.142	-0.042	-0.080	-0.028	-0.186	-0.198	-0.046	-0.008	-0.069	-0.200	-0.054	0.560	0.028	-0.947	-0.682	-0.699	0.022	-0.100	0.107	0.081	-0.171	0.192	0.112	-1.062	-0.021	-0.013
SNORD128	106632271	1p36.23	-0.941	-0.127	0.715	0.047	-0.293	0.022	0.005	-0.020	0.130	-0.378	0.059	-0.329	-0.054	0.013	-0.405	-0.100	0.092	-0.042	-0.941	-0.276	-0.043	-0.142	-0.042	-0.080	-0.028	-0.186	-0.198	-0.046	-0.008	-0.069	-0.200	-0.054	0.560	0.028	-0.947	-0.682	-0.699	0.022	-0.100	0.107	0.081	-0.171	0.192	0.112	-1.062	-0.021	-0.013
ENO1	2023	1p36.23	-0.941	-0.127	0.715	0.047	-0.293	0.022	0.005	-0.020	0.130	-0.378	0.059	-0.329	-0.054	0.013	-0.405	-0.100	0.092	-0.042	-0.941	-0.276	-0.043	-0.142	-0.042	-0.080	-0.028	-0.186	-0.198	-0.046	-0.008	-0.069	-0.200	-0.054	0.560	0.028	-0.947	-0.682	-0.699	0.022	-0.100	0.107	0.081	-0.171	0.192	0.112	-1.062	-0.021	-0.013
MIR6728	102465436	1p36.23	-0.941	-0.127	0.715	0.047	-0.293	0.022	0.005	-0.020	0.130	-0.378	0.059	-0.329	-0.054	0.013	-0.405	-0.100	0.092	-0.042	-0.941	-0.276	-0.043	-0.142	-0.042	-0.080	-0.028	-0.186	-0.198	-0.046	-0.008	-0.069	-0.200	-0.054	0.560	0.028	-0.947	-0.682	-0.699	0.022	-0.100	0.107	0.081	-0.171	0.192	0.112	-1.062	-0.021	-0.013
ENO1-AS1	100505975	1p36.23	-0.941	-0.127	0.715	0.047	-0.293	0.022	0.005	-0.020	0.130	-0.378	0.059	-0.329	-0.054	0.013	-0.405	-0.100	0.092	-0.042	-0.941	-0.276	-0.043	-0.142	-0.042	-0.080	-0.028	-0.186	-0.198	-0.046	-0.008	-0.069	-0.200	-0.054	0.560	0.028	-0.947	-0.682	-0.699	0.022	-0.100	0.107	0.081	-0.171	0.192	0.112	-1.062	-0.021	-0.013
CA6	765	1p36.23	-0.941	-0.127	0.715	0.047	-0.293	0.022	0.005	-0.020	0.130	-0.378	0.059	-0.329	-0.054	0.013	-0.405	-0.100	0.092	0.324	-0.941	-0.276	-0.043	-0.142	-0.042	-0.080	-0.028	-0.186	-0.198	-0.046	-0.008	-0.069	-0.200	-0.054	0.560	0.028	-0.947	-0.682	-0.699	0.022	-0.100	0.107	0.081	-0.171	0.192	0.112	-1.062	-0.021	-0.013
SLC2A7	155184	1p36.23	-0.941	-0.127	0.715	0.047	-0.293	0.022	0.005	-0.020	0.130	-0.378	0.059	-0.329	-0.054	0.013	-0.405	-0.100	0.092	0.811	-0.941	-0.276	-0.043	-0.142	-0.042	-0.080	-0.028	-0.186	-0.198	-0.046	-0.008	-0.069	-0.200	-0.054	0.560	0.028	-0.947	-0.682	-0.699	0.022	-0.100	0.107	0.081	-0.171	0.192	0.112	-1.062	-0.021	-0.013
SLC2A5	6518	1p36.23	-0.941	-0.127	0.715	0.047	-0.293	0.022	0.005	-0.020	0.130	-0.378	0.059	-0.329	-0.054	0.013	-0.405	-0.100	0.092	0.811	-0.941	-0.276	-0.043	-0.142	-0.042	-0.080	-0.028	-0.186	-0.198	-0.046	-0.008	-0.069	-0.200	-0.054	0.560	0.028	-0.947	-0.682	-0.699	0.022	-0.100	0.107	0.081	-0.171	0.192	0.112	-1.062	-0.021	-0.013
GPR157	80045	1p36.22	-0.941	-0.127	0.715	0.047	-0.293	0.022	0.005	-0.020	0.130	-0.378	0.059	-0.329	-0.054	0.013	-0.405	-0.100	0.092	0.811	-0.941	-0.276	-0.043	-0.142	-0.042	-0.080	-0.028	-0.186	-0.198	-0.046	-0.008	-0.069	-0.200	-0.054	0.560	0.028	-0.947	-0.682	-0.699	0.022	-0.100	0.107	0.081	-0.171	0.192	0.112	-1.062	-0.021	-0.013
MIR34AHG	106614088	1p36.22	-0.941	-0.127	0.715	0.047	-0.293	0.022	0.005	-0.020	0.130	-0.378	0.059	-0.329	-0.054	0.013	-0.405	-0.100	0.092	0.811	-0.941	-0.276	-0.043	-0.142	-0.042	-0.080	-0.028	-0.186	-0.198	-0.046	-0.008	-0.069	-0.200	-0.054	0.560	0.028	-0.947	-0.682	-0.699	0.022	-0.100	0.107	0.081	-0.171	0.192	0.112	-1.062	-0.021	-0.013
MIR34A	407040	1p36.22	-0.941	-0.127	0.715	0.047	-0.293	0.022	0.005	-0.020	0.130	-0.378	0.059	-0.329	-0.054	0.013	-0.405	-0.100	0.092	0.811	-0.941	-0.276	-0.043	-0.142	-0.042	-0.080	-0.028	-0.186	-0.198	-0.046	-0.008	-0.069	-0.200	-0.054	0.560	0.028	-0.947	-0.682	-0.699	0.022	-0.100	0.107	0.081	-0.171	0.192	0.112	-1.062	-0.021	-0.013
LOC102724571	102724571	1p36.22	-0.941	-0.127	0.715	0.047	-0.293	0.022	0.005	-0.020	0.130	-0.378	0.059	-0.329	-0.054	0.013	-0.405	-0.100	0.092	0.811	-0.941	-0.276	-0.043	-0.142	-0.042	-0.080	-0.028	-0.186	-0.198	-0.046	-0.008	-0.069	-0.200	-0.054	0.560	0.028	-0.947	-0.682	-0.699	0.022	-0.100	0.107	0.081	-0.171	0.192	0.112	-1.062	-0.021	-0.013
H6PD	9563	1p36.22	-0.941	-0.127	0.715	0.047	-0.293	0.022	0.005	-0.020	0.130	-0.378	0.059	-0.329	-0.054	0.013	-0.405	-0.100	0.092	0.811	-0.941	-0.276	-0.043	-0.142	-0.042	-0.080	-0.028	-0.186	-0.198	-0.046	-0.008	-0.069	-0.200	-0.054	0.560	0.028	-0.947	-0.682	-0.699	0.022	-0.100	0.107	0.081	-0.171	0.192	0.112	-1.062	-0.021	-0.013
SPSB1	80176	1p36.22	-0.941	-0.127	0.715	0.047	-0.293	0.022	0.005	-0.020	0.130	-0.378	0.059	-0.329	-0.054	0.013	-0.405	-0.100	0.092	0.811	-0.941	-0.276	-0.043	-0.142	-0.042	-0.080	-0.028	-0.186	-0.198	-0.046	-0.008	-0.069	-0.200	-0.054	0.560	0.028	-0.947	-0.682	-0.699	0.022	-0.100	0.107	0.081	-0.171	0.192	0.112	-1.062	-0.021	-0.013
LOC100506022	100506022	1p36.22	-0.941	-0.127	0.715	0.047	-0.293	0.022	0.005	-0.020	0.130	-0.378	0.059	-0.329	-0.054	0.013	-0.405	-0.100	0.092	0.811	-0.941	-0.276	-0.043	-0.142	-0.042	-0.080	-0.028	-0.186	-0.198	-0.046	-0.008	-0.069	-0.200	-0.054	0.560	0.028	-0.947	-0.682	-0.699	0.022	-0.100	0.107	0.081	-0.171	0.192	0.112	-1.062	-0.021	-0.013
SLC25A33	84275	1p36.22	-0.941	-0.127	0.715	0.047	-0.293	0.022	0.005	-0.020	0.130	-0.378	0.059	-0.329	-0.054	0.013	-0.405	-0.100	0.092	0.271	-0.941	-0.276	-0.043	-0.142	-0.042	-0.080	-0.028	-0.186	-0.198	-0.046	-0.008	-0.069	-0.200	-0.054	0.560	0.028	-0.947	-0.682	-0.801	0.022	-0.100	0.107	0.081	-0.171	0.192	0.112	-1.062	-0.021	-0.013
TMEM201	199953	1p36.22	-0.941	-0.127	0.715	0.047	-0.293	0.022	0.005	-0.020	0.130	-0.378	0.059	-0.329	-0.054	0.013	-0.405	-0.100	0.092	-0.053	-0.941	-0.276	-0.043	-0.142	-0.042	-0.080	-0.028	-0.186	-0.198	-0.046	-0.008	-0.069	-0.200	-0.054	0.560	0.028	-0.947	-0.682	-0.801	0.022	-0.100	0.107	0.081	-0.171	0.192	0.112	-1.062	-0.021	-0.013
PIK3CD-AS1	644997	1p36.22	-0.941	-0.127	0.715	0.047	-0.293	0.022	0.005	-0.020	0.130	-0.378	0.059	-0.329	-0.054	0.013	-0.405	-0.100	0.092	-0.053	-0.941	-0.276	-0.043	-0.142	-0.042	-0.080	-0.028	-0.186	-0.198	-0.046	-0.008	-0.069	-0.200	-0.054	0.560	0.028	-0.947	-0.682	-0.801	0.022	-0.100	0.107	0.081	-0.171	0.192	0.112	-1.062	-0.021	-0.013
PIK3CD	5293	1p36.22	-0.941	-0.127	0.715	0.047	-0.293	0.022	0.005	-0.020	0.130	-0.378	0.059	-0.329	-0.054	0.013	-0.405	-0.100	0.092	-0.053	-0.941	-0.276	-0.043	-0.142	-0.042	-0.080	-0.028	-0.186	-0.198	-0.046	-0.008	-0.069	-0.200	-0.054	0.560	0.028	-0.947	-0.682	-0.801	0.022	-0.100	0.107	0.081	-0.171	0.192	0.112	-1.062	-0.021	-0.013
PIK3CD-AS2	101929074	1p36.22	-0.941	-0.127	0.715	0.047	-0.293	0.022	0.005	-0.020	0.130	-0.378	0.059	-0.329	-0.054	0.013	-0.405	-0.100	0.092	-0.053	-0.941	-0.276	-0.043	-0.142	-0.042	-0.080	-0.028	-0.186	-0.198	-0.046	-0.008	-0.069	-0.200	-0.054	0.560	0.028	-0.947	-0.682	-0.801	0.022	-0.100	0.107	0.081	-0.171	0.192	0.112	-1.062	-0.021	-0.013
CLSTN1	22883	1p36.22	-0.941	-0.177	0.558	0.047	-0.293	0.022	0.005	-0.020	0.130	-0.378	0.059	-0.329	-0.054	0.013	-0.405	-0.100	0.092	-0.053	-0.941	-0.276	-0.043	-0.142	-0.042	-0.080	-0.028	-0.186	-0.198	-0.046	-0.008	-0.069	-0.200	-0.054	0.560	0.028	-0.947	-0.682	-0.801	0.022	-0.100	0.107	0.081	-0.171	0.192	0.112	-1.062	-0.021	-0.013
CTNNBIP1	56998	1p36.22	-0.941	-0.233	-0.697	0.047	-0.293	0.022	0.005	-0.020	0.130	-0.378	0.059	-0.329	-0.054	0.013	-0.405	-0.100	0.092	-0.053	-0.941	-0.276	-0.043	-0.142	-0.042	-0.080	-0.028	-0.186	-0.198	-0.046	-0.008	-0.069	-0.200	-0.054	0.560	0.028	-0.947	-0.682	-0.801	0.022	-0.100	0.107	0.081	-0.171	0.192	0.112	-1.062	-0.021	-0.013
LZIC	84328	1p36.22	-0.941	-0.233	-0.697	0.047	-0.293	0.022	0.005	-0.020	0.130	-0.378	0.059	-0.329	-0.054	0.013	-0.405	-0.100	0.092	-0.053	-0.941	-0.276	-0.043	-0.142	-0.042	-0.080	-0.028	-0.186	-0.198	-0.046	-0.008	-0.069	-0.200	-0.054	0.560	0.028	-0.947	-0.682	-0.801	0.022	-0.100	0.107	0.081	-0.171	0.192	0.112	-1.062	-0.021	-0.013
NMNAT1	64802	1p36.22	-0.941	-0.233	-0.697	0.047	-0.293	0.022	0.005	-0.020	0.130	-0.378	0.059	-0.329	-0.054	0.013	-0.405	-0.100	0.092	-0.053	-0.941	-0.276	-0.043	-0.142	-0.042	-0.080	-0.028	-0.186	-0.198	-0.046	-0.008	-0.069	-0.200	-0.054	0.560	0.028	-0.947	-0.682	-0.801	0.022	-0.100	0.107	0.081	-0.171	0.192	0.112	-1.062	-0.021	-0.013
MIR5697	100847055	1p36.22	-0.941	-0.233	-0.697	0.047	-0.293	0.022	0.005	-0.020	0.130	-0.378	0.059	-0.329	-0.054	0.013	-0.405	-0.100	0.092	-0.053	-0.941	-0.276	-0.043	-0.142	-0.042	-0.080	-0.028	-0.186	-0.198	-0.046	-0.008	-0.069	-0.200	-0.054	0.560	0.028	-0.947	-0.682	-0.801	0.022	-0.100	0.107	0.081	-0.171	0.192	0.112	-1.062	-0.021	-0.013
RBP7	116362	1p36.22	-0.941	-0.233	-0.697	0.047	-0.293	0.022	0.005	-0.020	0.130	-0.378	0.059	-0.329	-0.054	0.013	-0.405	-0.100	0.092	-0.053	-0.941	-0.276	-0.043	-0.142	-0.042	-0.080	-0.028	-0.186	-0.198	-0.046	-0.008	-0.069	-0.200	-0.054	0.560	0.028	-0.947	-0.682	-0.801	0.022	-0.100	0.107	0.081	-0.171	0.192	0.112	-1.062	-0.021	-0.013
UBE4B	10277	1p36.22	-0.941	-0.233	-0.697	0.047	-0.293	0.022	0.005	-0.020	0.130	-0.378	0.059	-0.329	-0.054	0.013	-0.405	-0.100	0.092	-0.053	-0.941	-0.276	-0.043	-0.142	-0.042	-0.080	-0.028	-0.186	-0.198	-0.046	-0.008	-0.069	-0.200	-0.054	0.560	0.028	-0.947	-0.682	-0.801	0.022	-0.100	0.055	0.081	-0.171	0.192	0.112	-1.062	-0.021	-0.013
KIF1B	23095	1p36.22	-0.941	-0.233	-0.697	0.047	-0.293	0.022	0.005	-0.020	0.130	-0.378	0.059	-0.329	-0.054	0.013	-0.405	-0.100	0.092	-0.053	-0.941	-0.276	-0.043	-0.142	-0.042	-0.080	-0.028	-0.186	-0.198	-0.046	-0.008	-0.069	-0.200	-0.054	0.560	0.028	-0.947	-0.682	-0.801	0.022	-0.100	0.033	0.081	-0.171	0.192	0.112	-1.062	-0.021	-0.013
MIR1273D	100422970	1p36.22	-0.941	-0.233	-0.697	0.047	-0.293	0.022	0.005	-0.020	0.130	-0.378	0.059	-0.329	-0.054	0.013	-0.405	-0.100	0.092	-0.053	-0.941	-0.276	-0.043	-0.142	-0.042	-0.080	-0.028	-0.186	-0.198	-0.046	-0.008	-0.069	-0.200	-0.054	0.560	0.028	-0.947	-0.682	-0.801	0.022	-0.100	0.033	0.081	-0.171	0.192	0.112	-1.062	-0.021	-0.013
RNU6-1|chr1	26827	1p36.22	-0.941	-0.233	-0.697	0.047	-0.293	0.022	0.005	-0.020	0.130	-0.378	0.059	-0.329	-0.054	0.013	-0.405	-0.100	0.092	-0.053	-0.941	-0.276	-0.043	-0.142	-0.042	-0.080	-0.028	-0.186	-0.198	-0.046	-0.008	-0.069	-0.200	-0.054	0.560	0.028	-0.947	-0.682	-0.801	0.022	-0.100	0.033	0.081	-0.171	0.192	0.112	-1.062	-0.021	-0.013
RNU6-2|chr1	103625684	1p36.22	-0.941	-0.233	-0.697	0.047	-0.293	0.022	0.005	-0.020	0.130	-0.378	0.059	-0.329	-0.054	0.013	-0.405	-0.100	0.092	-0.053	-0.941	-0.276	-0.043	-0.142	-0.042	-0.080	-0.028	-0.186	-0.198	-0.046	-0.008	-0.069	-0.200	-0.054	0.560	0.028	-0.947	-0.682	-0.801	0.022	-0.100	0.033	0.081	-0.171	0.192	0.112	-1.062	-0.021	-0.013
RNU6-7|chr1	101954275	1p36.22	-0.941	-0.233	-0.697	0.047	-0.293	0.022	0.005	-0.020	0.130	-0.378	0.059	-0.329	-0.054	0.013	-0.405	-0.100	0.092	-0.053	-0.941	-0.276	-0.043	-0.142	-0.042	-0.080	-0.028	-0.186	-0.198	-0.046	-0.008	-0.069	-0.200	-0.054	0.560	0.028	-0.947	-0.682	-0.801	0.022	-0.100	0.033	0.081	-0.171	0.192	0.112	-1.062	-0.021	-0.013
RNU6-8|chr1	101954278	1p36.22	-0.941	-0.233	-0.697	0.047	-0.293	0.022	0.005	-0.020	0.130	-0.378	0.059	-0.329	-0.054	0.013	-0.405	-0.100	0.092	-0.053	-0.941	-0.276	-0.043	-0.142	-0.042	-0.080	-0.028	-0.186	-0.198	-0.046	-0.008	-0.069	-0.200	-0.054	0.560	0.028	-0.947	-0.682	-0.801	0.022	-0.100	0.033	0.081	-0.171	0.192	0.112	-1.062	-0.021	-0.013
PGD	5226	1p36.22	-0.941	-0.233	-0.697	0.047	-0.293	0.022	0.005	-0.020	0.130	-0.378	0.059	-0.329	-0.054	0.013	-0.405	-0.100	0.092	-0.053	-0.941	-0.276	-0.043	-0.142	-0.042	-0.080	-0.028	-0.186	-0.198	-0.046	-0.008	-0.069	-0.200	-0.054	0.560	0.028	-0.947	-0.682	-0.801	0.022	-0.100	0.033	0.081	-0.171	0.192	0.112	-1.062	-0.021	-0.013
APITD1-CORT	100526739	1p36.22	-0.941	-0.233	-0.697	0.047	-0.293	0.022	0.005	-0.020	0.130	-0.378	0.059	-0.329	-0.054	0.013	-0.405	-0.100	0.092	-0.053	-0.941	-0.276	-0.043	-0.142	-0.042	-0.080	-0.028	-0.186	-0.198	-0.046	-0.008	-0.069	-0.200	-0.054	0.560	0.028	-0.947	-0.682	-0.801	0.022	-0.100	0.033	0.081	-0.171	0.192	0.112	-1.062	-0.021	-0.013
CENPS	378708	1p36.22	-0.941	-0.233	-0.697	0.047	-0.293	0.022	0.005	-0.020	0.130	-0.378	0.059	-0.329	-0.054	0.013	-0.405	-0.100	0.092	-0.053	-0.941	-0.276	-0.043	-0.142	-0.042	-0.080	-0.028	-0.186	-0.198	-0.046	-0.008	-0.069	-0.200	-0.054	0.560	0.028	-0.947	-0.682	-0.801	0.022	-0.100	0.033	0.081	-0.171	0.192	0.112	-1.062	-0.021	-0.013
CORT	1325	1p36.22	-0.941	-0.233	-0.697	0.047	-0.293	0.022	0.005	-0.020	0.130	-0.378	0.059	-0.329	-0.054	0.013	-0.405	-0.100	0.092	-0.053	-0.941	-0.276	-0.043	-0.142	-0.042	-0.080	-0.028	-0.186	-0.198	-0.046	-0.008	-0.069	-0.200	-0.054	0.560	0.028	-0.947	-0.682	-0.801	0.022	-0.100	0.033	0.081	-0.171	0.192	0.112	-1.062	-0.021	-0.013
DFFA	1676	1p36.22	-0.941	-0.233	-0.697	0.047	-0.293	0.022	0.005	-0.020	0.130	-0.378	0.059	-0.329	-0.054	0.013	-0.405	-0.100	0.092	-0.053	-0.941	-0.276	-0.043	-0.142	-0.042	-0.080	-0.028	-0.186	-0.198	-0.046	-0.008	-0.069	-0.200	-0.054	0.560	0.028	-0.947	-0.682	-0.801	0.022	-0.100	0.033	0.081	-0.171	0.192	0.112	-1.062	-0.021	-0.013
PEX14	5195	1p36.22	-0.941	-0.133	-0.697	0.047	-0.293	0.022	0.005	-0.020	0.130	-0.378	0.059	-0.329	-0.054	0.013	-0.405	-0.100	0.092	-0.053	-0.941	-0.276	-0.043	-0.142	-0.042	-0.080	-0.028	-0.186	-0.198	-0.046	-0.008	-0.069	-0.200	-0.054	0.560	0.028	-0.947	-0.682	-0.667	0.022	-0.100	0.033	0.081	-0.171	0.192	0.112	-1.062	-0.021	-0.013
CASZ1	54897	1p36.22	-0.941	-0.076	-0.697	0.047	-0.293	0.022	0.005	-0.020	0.130	-0.378	0.059	-0.329	-0.054	0.013	-0.405	-0.100	0.092	-0.053	-0.941	-0.276	-0.043	-0.142	-0.042	-0.080	-0.028	-0.186	-0.198	-0.046	-0.184	-0.069	-0.200	-0.054	0.560	0.028	-0.947	-0.682	-0.646	0.022	-0.100	0.033	0.081	-0.171	0.192	0.112	-1.062	-0.021	-0.013
C1orf127	148345	1p36.22	-0.941	-0.076	-0.697	0.047	-0.293	0.022	0.005	-0.020	0.130	-0.378	0.059	-0.329	-0.054	0.013	-0.405	-0.100	0.092	-0.053	-0.941	-0.398	-0.043	-0.142	-0.042	-0.080	-0.028	-0.186	-0.198	-0.046	-0.217	-0.069	-0.200	-0.054	0.560	0.028	-0.947	-0.682	-0.646	0.022	-0.100	0.033	0.081	-0.171	0.192	0.112	-1.062	-0.021	-0.013
TARDBP	23435	1p36.22	-0.941	-0.076	-0.697	0.047	-0.293	0.022	0.005	-0.020	0.130	-0.378	0.059	-0.329	-0.054	0.013	-0.405	-0.100	0.092	-0.053	-0.941	-0.489	-0.043	-0.142	-0.042	-0.080	-0.028	-0.186	-0.198	-0.046	-0.217	-0.069	-0.200	-0.054	0.560	0.028	-0.947	-0.682	-0.646	0.022	-0.100	0.033	0.081	-0.171	0.192	0.112	-1.062	-0.021	-0.013
MASP2	10747	1p36.22	-0.941	-0.076	-0.697	0.047	-0.293	0.022	0.005	-0.020	0.130	-0.378	0.059	-0.329	-0.054	0.013	-0.405	-0.100	0.092	-0.053	-0.941	-0.489	-0.043	-0.142	-0.042	-0.080	-0.028	-0.186	-0.198	-0.046	-0.217	-0.069	-0.200	-0.054	0.560	0.028	-0.947	-0.682	-0.646	0.022	-0.100	0.033	0.081	-0.171	0.192	0.112	-1.062	-0.021	-0.013
SRM	6723	1p36.22	-0.941	-0.076	-0.697	0.047	-0.293	0.022	0.005	-0.020	0.130	-0.378	0.059	-0.329	-0.054	0.013	-0.405	-0.100	0.092	-0.053	-0.941	-0.489	-0.043	-0.142	-0.042	-0.080	-0.028	-0.186	-0.198	-0.046	-0.217	-0.069	-0.200	-0.054	0.560	0.028	-0.947	-0.682	-0.646	0.022	-0.100	0.033	0.081	-0.171	0.192	0.112	-1.062	-0.021	-0.013
EXOSC10	5394	1p36.22	-0.941	-0.076	-0.697	0.047	-0.293	0.022	0.005	-0.020	0.130	-0.378	0.059	-0.329	-0.054	0.013	-0.405	-0.100	0.092	-0.053	-0.941	-0.489	-0.043	-0.142	-0.042	-0.080	-0.028	-0.186	-0.198	-0.046	-0.142	-0.069	-0.200	-0.054	0.560	0.028	-0.947	-0.682	-0.646	0.022	-0.100	0.033	0.081	-0.171	0.192	0.112	-1.062	-0.021	-0.013
LOC105376736	105376736	1p36.22	-0.941	-0.076	-0.697	0.047	-0.293	0.022	0.005	-0.020	0.130	-0.378	0.059	-0.329	-0.054	0.013	-0.405	-0.100	0.092	-0.053	-0.941	-0.489	-0.043	-0.142	-0.042	-0.080	-0.028	-0.186	-0.198	-0.046	-0.085	-0.069	-0.200	-0.054	0.560	0.028	-0.947	-0.682	-0.646	0.022	-0.100	0.033	0.081	-0.171	0.192	0.112	-1.062	-0.021	-0.013
MTOR	2475	1p36.22	-0.941	-0.076	-0.697	0.047	-0.293	0.022	0.005	-0.020	0.130	-0.378	0.059	-0.329	-0.054	0.013	-0.405	-0.100	0.092	-0.053	-0.941	-0.489	-0.043	-0.142	-0.042	-0.080	-0.028	-0.186	-0.198	-0.046	0.047	-0.069	-0.200	-0.054	0.560	0.028	-0.947	-0.682	-0.646	0.022	-0.100	0.033	0.081	-0.171	0.192	0.112	-1.062	-0.021	-0.013
MTOR-AS1	100873935	1p36.22	-0.941	-0.076	-0.697	0.047	-0.293	0.022	0.005	-0.020	0.130	-0.378	0.059	-0.329	-0.054	0.013	-0.405	-0.100	0.092	-0.053	-0.941	-0.489	-0.043	-0.142	-0.042	-0.080	-0.028	-0.186	-0.198	-0.046	0.047	-0.069	-0.200	-0.054	0.560	0.028	-0.947	-0.682	-0.646	0.022	-0.100	0.033	0.081	-0.171	0.192	0.112	-1.062	-0.021	-0.013
ANGPTL7	10218	1p36.22	-0.941	-0.076	-0.697	0.047	-0.293	0.022	0.005	-0.020	0.130	-0.378	0.059	-0.329	-0.054	0.013	-0.405	-0.100	0.092	-0.053	-0.941	-0.489	-0.043	-0.142	-0.042	-0.080	-0.028	-0.186	-0.198	-0.046	0.047	-0.069	-0.200	-0.054	0.560	0.028	-0.947	-0.682	-0.646	0.022	-0.100	0.033	0.081	-0.171	0.192	0.112	-1.062	-0.021	-0.013
UBIAD1	29914	1p36.22	-0.941	-0.076	-0.697	0.047	-0.293	0.022	0.005	-0.020	0.130	-0.378	0.059	-0.329	-0.054	0.013	-0.405	-0.100	0.092	-0.053	-0.941	-0.489	-0.043	-0.142	-0.042	-0.080	-0.028	-0.186	-0.198	-0.046	0.047	-0.069	-0.200	-0.054	0.560	0.028	-0.947	-0.682	-0.646	0.022	-0.100	0.033	0.081	-0.171	0.192	0.112	-1.062	-0.021	-0.013
DISP3	57540	1p36.22	-0.941	-0.054	-0.697	0.047	-0.293	0.022	0.005	-0.020	0.130	-0.378	0.059	-0.329	-0.054	0.013	-0.405	-0.100	0.092	-0.053	-0.941	-0.489	-0.043	-0.142	-0.042	-0.080	-0.028	-0.186	-0.198	-0.046	0.047	-0.069	-0.200	-0.054	0.560	0.028	-0.947	-0.682	-0.646	0.022	-0.100	0.033	0.081	-0.171	0.192	0.112	-1.062	-0.021	-0.013
LOC101929181	101929181	1p36.22	-0.941	-0.066	-0.697	0.047	-0.293	0.022	0.005	-0.020	0.130	-0.378	0.059	-0.329	-0.054	0.013	-0.405	-0.100	0.092	-0.053	-0.941	-0.489	-0.043	-0.142	-0.042	-0.080	-0.028	-0.186	-0.198	-0.046	0.047	-0.069	-0.200	-0.054	0.560	0.028	-0.947	-0.682	-0.646	0.022	-0.100	0.033	0.081	-0.171	0.192	0.112	-1.062	-0.021	-0.013
FBXO2	26232	1p36.22	-0.941	-0.066	-0.697	0.047	-0.293	0.022	0.005	-0.020	0.130	-0.378	0.059	-0.329	-0.054	0.013	-0.405	-0.100	0.092	-0.053	-0.941	-0.489	-0.043	-0.142	-0.042	-0.080	-0.028	-0.186	-0.198	-0.046	0.047	-0.069	-0.200	-0.054	0.560	0.028	-0.947	-0.682	-0.646	0.022	-0.100	0.033	0.081	-0.171	0.192	0.112	-1.062	-0.021	-0.013
FBXO44	93611	1p36.22	-0.941	-0.066	-0.697	0.047	-0.293	0.022	0.005	-0.020	0.130	-0.378	0.059	-0.329	-0.054	0.013	-0.405	-0.100	0.092	-0.053	-0.941	-0.489	-0.043	-0.142	-0.042	-0.080	-0.028	-0.186	-0.198	-0.046	0.047	-0.069	-0.200	-0.054	0.560	0.028	-0.947	-0.682	-0.646	0.022	-0.100	0.033	0.081	-0.171	0.192	0.112	-1.062	-0.021	-0.013
FBXO6	26270	1p36.22	-0.941	-0.066	-0.697	0.047	-0.293	0.022	0.005	-0.020	0.130	-0.378	0.059	-0.329	-0.054	0.013	-0.405	-0.100	0.092	-0.053	-0.941	-0.489	-0.043	-0.142	-0.042	-0.080	-0.028	-0.186	-0.198	-0.046	0.047	-0.069	-0.200	-0.054	0.560	0.028	-0.947	-0.682	-0.646	0.022	-0.100	0.033	0.081	-0.171	0.192	0.112	-1.062	-0.021	-0.013
MAD2L2	10459	1p36.22	-0.941	-0.066	-0.697	0.047	-0.293	0.022	0.005	-0.020	0.130	-0.378	0.059	-0.329	-0.054	0.013	-0.405	-0.100	0.092	-0.053	-0.941	-0.489	-0.043	-0.142	-0.042	-0.080	-0.028	-0.186	-0.198	-0.046	0.047	-0.069	-0.200	-0.054	0.560	0.028	-0.947	-0.682	-0.646	0.022	-0.100	0.033	0.081	-0.171	0.192	0.112	-1.062	-0.021	-0.013
DRAXIN	374946	1p36.22	-0.941	-0.066	-0.697	0.047	-0.293	0.022	0.005	-0.020	0.130	-0.378	0.059	-0.329	-0.054	0.013	-0.405	-0.100	0.092	-0.053	-0.941	-0.489	-0.043	-0.142	-0.042	-0.080	-0.028	-0.186	-0.198	-0.046	0.047	-0.069	-0.200	-0.054	0.560	0.028	-0.947	-0.682	-0.646	0.022	-0.100	0.033	0.081	-0.171	0.192	0.112	-1.062	-0.021	-0.013
AGTRAP	57085	1p36.22	-0.941	-0.066	-0.697	0.047	-0.293	0.022	0.005	-0.020	0.130	-0.378	0.059	-0.329	-0.054	0.013	-0.405	-0.100	0.092	-0.053	-0.941	-0.489	-0.043	-0.142	-0.042	-0.080	-0.028	-0.186	-0.198	-0.046	0.047	-0.069	-0.200	-0.054	0.560	0.028	-0.947	-0.682	-0.646	0.022	-0.100	0.033	0.081	-0.171	0.192	0.112	-1.062	-0.021	-0.013
C1orf167	284498	1p36.22	-0.941	-0.066	-0.697	0.047	-0.293	0.022	0.005	-0.020	0.130	-0.378	0.059	-0.329	-0.054	0.013	-0.405	-0.100	0.092	-0.053	-0.941	-0.489	-0.043	-0.142	-0.042	-0.080	-0.028	-0.186	-0.198	-0.046	0.047	-0.069	-0.200	-0.054	0.560	0.028	-0.947	-0.682	-0.646	0.022	-0.100	0.033	0.081	-0.171	0.192	0.112	-1.062	-0.021	-0.013
LOC102724659	102724659	1p36.22	-0.941	-0.066	-0.697	0.047	-0.293	0.022	0.005	-0.020	0.130	-0.378	0.059	-0.329	-0.054	0.013	-0.405	-0.100	0.092	-0.053	-0.941	-0.489	-0.043	-0.142	-0.042	-0.080	-0.028	-0.186	-0.198	-0.046	0.047	-0.069	-0.200	-0.054	0.560	0.028	-0.947	-0.682	-0.646	0.022	-0.100	0.033	0.081	-0.171	0.192	0.112	-1.062	-0.021	-0.013
MTHFR	4524	1p36.22	-0.941	-0.066	-0.697	0.047	-0.293	0.022	0.005	-0.020	0.130	-0.378	0.059	-0.329	-0.054	0.013	-0.405	-0.100	0.092	-0.053	-0.941	-0.489	-0.043	-0.142	-0.042	-0.080	-0.028	-0.186	-0.198	-0.046	0.047	-0.069	-0.200	-0.054	0.560	0.028	-0.947	-0.682	-0.646	0.022	-0.100	0.033	0.081	-0.171	0.192	0.112	-1.062	-0.021	-0.013
CLCN6	1185	1p36.22	-0.941	-0.066	-0.697	0.047	-0.293	0.022	0.005	-0.020	0.130	-0.378	0.059	-0.329	-0.054	0.013	-0.405	-0.100	0.092	-0.053	-0.941	-0.489	-0.043	-0.142	-0.042	-0.080	-0.028	-0.186	-0.198	-0.046	0.047	-0.069	-0.200	-0.054	0.560	0.028	-0.947	-0.682	-0.646	0.022	-0.100	0.033	0.081	-0.171	0.192	0.112	-1.062	-0.021	-0.013
NPPA-AS1	100379251	1p36.22	-0.941	-0.066	-0.697	0.047	-0.293	0.022	0.005	-0.020	0.130	-0.378	0.059	-0.329	-0.054	0.013	-0.405	-0.100	0.092	-0.053	-0.941	-0.489	-0.043	-0.142	-0.042	-0.080	-0.028	-0.186	-0.198	-0.046	0.047	-0.069	-0.200	-0.054	0.560	0.028	-0.947	-0.682	-0.646	0.022	-0.100	0.033	0.081	-0.171	0.192	0.112	-1.062	-0.021	-0.013
NPPA	4878	1p36.22	-0.941	-0.066	-0.697	0.047	-0.293	0.022	0.005	-0.020	0.130	-0.378	0.059	-0.329	-0.054	0.013	-0.405	-0.100	0.092	-0.053	-0.941	-0.489	-0.043	-0.142	-0.042	-0.080	-0.028	-0.186	-0.198	-0.046	0.047	-0.069	-0.200	-0.054	0.560	0.028	-0.947	-0.682	-0.646	0.022	-0.100	0.033	0.081	-0.171	0.192	0.112	-1.062	-0.021	-0.013
NPPB	4879	1p36.22	-0.941	-0.066	-0.697	0.047	-0.293	0.022	0.005	-0.020	0.130	-0.378	0.059	-0.329	-0.054	0.013	-0.405	-0.100	0.092	-0.053	-0.941	-0.489	-0.043	-0.142	-0.042	-0.080	-0.028	-0.186	-0.198	-0.046	0.047	-0.069	-0.200	-0.054	0.560	0.028	-0.947	-0.682	-0.646	0.022	-0.100	0.033	0.081	-0.171	0.192	0.112	-1.062	-0.021	-0.013
RNU5E-1	26829	1p36.22	-0.941	-0.066	-0.697	0.047	-0.293	0.022	0.005	-0.020	0.130	-0.378	0.059	-0.329	-0.054	0.013	-0.405	-0.100	0.092	-0.053	-0.941	-0.489	-0.043	-0.142	-0.042	-0.080	-0.028	-0.186	-0.198	-0.046	0.047	-0.069	-0.200	-0.054	0.560	0.028	-0.947	-0.682	-0.646	0.022	-0.100	0.033	0.081	-0.171	0.192	0.112	-1.062	-0.021	-0.013
KIAA2013	90231	1p36.22	-0.941	-0.066	-0.697	0.047	-0.293	0.022	0.005	-0.020	0.130	-0.378	0.059	-0.329	-0.054	0.013	-0.405	-0.100	0.092	-0.053	-0.941	-0.489	-0.043	-0.142	-0.042	-0.080	-0.028	-0.186	-0.198	-0.046	0.047	-0.069	-0.200	-0.054	0.560	0.028	-0.947	-0.682	-0.646	0.022	-0.100	0.033	0.081	-0.171	0.192	0.112	-1.062	-0.021	-0.013
PLOD1	5351	1p36.22	-0.941	-0.066	-0.697	0.047	-0.293	0.022	0.005	-0.020	0.130	-0.378	0.059	-0.329	-0.054	0.013	-0.405	-0.100	0.092	-0.053	-0.941	-0.489	-0.043	-0.142	-0.042	-0.080	-0.028	-0.186	-0.198	-0.046	-0.010	-0.069	-0.200	-0.054	0.560	0.028	-0.947	-0.682	-0.646	-0.003	-0.100	0.033	0.081	-0.171	0.192	0.112	-1.062	-0.021	-0.013
MFN2	9927	1p36.22	-0.941	-0.066	-0.697	0.047	-0.293	0.022	0.005	-0.020	0.130	-0.378	0.059	-0.329	-0.054	0.013	-0.405	-0.100	0.092	-0.053	-0.941	-0.489	-0.043	-0.142	-0.042	-0.080	-0.028	-0.186	-0.198	-0.046	-0.026	-0.069	-0.200	-0.054	0.560	0.028	-0.947	-0.682	-0.646	-0.094	-0.100	0.033	0.081	-0.171	0.192	0.112	-1.062	-0.021	-0.013
MIIP	60672	1p36.22	-0.941	-0.066	-0.697	0.047	-0.293	0.022	0.005	-0.020	0.130	-0.378	0.059	-0.329	-0.054	0.013	-0.405	-0.100	0.092	-0.053	-0.941	-0.489	-0.043	-0.142	-0.042	-0.080	-0.028	-0.186	-0.198	-0.046	-0.026	-0.069	-0.200	-0.054	0.560	0.028	-0.947	-0.682	-0.646	-0.094	-0.100	0.033	0.081	-0.171	0.192	0.112	-1.062	-0.021	-0.013
MIR6729	102466982	1p36.22	-0.941	-0.066	-0.697	0.047	-0.293	0.022	0.005	-0.020	0.130	-0.378	0.059	-0.329	-0.054	0.013	-0.405	-0.100	0.092	-0.053	-0.941	-0.489	-0.043	-0.142	-0.042	-0.080	-0.028	-0.186	-0.198	-0.046	-0.026	-0.069	-0.200	-0.054	0.560	0.028	-0.947	-0.682	-0.646	-0.094	-0.100	0.033	0.081	-0.171	0.192	0.112	-1.062	-0.021	-0.013
TNFRSF8	943	1p36.22	-0.941	-0.066	-0.697	0.047	-0.293	0.022	0.005	-0.020	0.130	-0.378	0.059	-0.329	-0.054	0.013	-0.405	-0.100	0.092	-0.053	-0.941	-0.489	-0.043	-0.142	-0.042	-0.080	-0.028	-0.186	-0.198	-0.046	-0.023	-0.069	-0.200	-0.054	0.560	0.028	-0.947	-0.682	-0.646	-0.094	-0.100	0.033	0.081	-0.171	0.192	0.112	-1.062	-0.021	-0.013
MIR7846	102465836	1p36.22	-0.941	-0.066	-0.697	0.047	-0.293	0.022	0.005	-0.020	0.130	-0.378	0.059	-0.329	-0.054	0.013	-0.405	-0.100	0.092	-0.053	-0.941	-0.489	-0.043	-0.142	-0.042	-0.080	-0.028	-0.186	-0.259	-0.046	-0.020	-0.069	-0.200	-0.054	0.560	0.028	-0.947	-0.682	-0.646	-0.094	-0.100	0.033	0.081	-0.171	0.192	0.112	-1.062	-0.021	-0.013
TNFRSF1B	7133	1p36.22	-0.941	-0.066	-0.697	0.047	-0.293	0.022	0.005	-0.020	0.130	-0.378	0.059	-0.329	-0.054	0.013	-0.405	-0.100	0.092	-0.053	-0.941	-0.489	-0.043	-0.142	-0.042	-0.080	-0.028	-0.186	-0.259	-0.046	-0.020	-0.069	-0.200	-0.054	0.560	0.028	-0.947	-0.682	-0.646	-0.094	-0.100	0.033	0.081	-0.171	0.192	0.112	-1.062	-0.021	-0.013
MIR4632	100616438	1p36.22	-0.941	-0.066	-0.697	0.047	-0.293	0.022	0.005	-0.020	0.130	-0.378	0.059	-0.329	-0.054	0.013	-0.405	-0.100	0.092	-0.053	-0.941	-0.489	-0.043	-0.142	-0.042	-0.080	-0.028	-0.186	-0.259	-0.046	-0.020	-0.069	-0.200	-0.054	0.560	0.028	-0.947	-0.682	-0.646	-0.094	-0.100	0.033	0.081	-0.171	0.192	0.112	-1.062	-0.021	-0.013
VPS13D	55187	1p36.22	-0.941	-0.066	-0.697	0.047	-0.293	0.022	0.005	-0.020	0.130	-0.378	0.059	-0.329	-0.054	0.013	-0.405	-0.100	0.092	-0.053	-0.941	-0.489	-0.043	-0.142	-0.042	-0.080	-0.028	-0.186	-0.259	-0.046	-0.020	-0.069	-0.200	-0.054	0.560	0.028	-0.947	-0.682	-0.646	-0.094	-0.100	0.033	0.081	-0.171	0.192	0.112	-1.062	-0.021	-0.013
SNORA59A|chr1	677885	1p36.21	-0.941	-0.066	-0.697	0.047	-0.293	0.022	0.005	-0.020	0.130	-0.378	0.059	-0.329	-0.054	0.013	-0.405	-0.100	0.092	-0.053	-0.941	-0.489	-0.043	-0.142	-0.042	-0.080	-0.028	-0.186	-0.259	-0.046	-0.020	-0.069	-0.200	-0.054	0.560	0.028	-0.947	-0.682	-0.646	-0.094	-0.100	0.033	0.081	-0.171	0.192	0.112	-1.062	-0.021	-0.013
DHRS3	9249	1p36.21	-0.941	-0.066	-0.697	0.047	-0.293	0.022	0.005	-0.020	0.130	-0.378	0.059	-0.419	-0.054	0.013	-0.405	-0.100	0.092	-0.053	-0.941	-0.508	-0.043	-0.142	-0.042	-0.080	-0.028	-0.186	-0.259	-0.046	-0.020	-0.069	-0.200	-0.054	0.560	0.028	-0.947	-0.682	-0.646	-0.094	-0.100	0.033	-0.007	-0.171	0.192	0.112	-1.062	-0.021	-0.013
MIR6730	102466722	1p36.21	-0.941	-0.066	-0.697	0.047	-0.293	0.022	0.005	-0.020	0.130	-0.378	0.059	-0.329	-0.054	0.013	-0.405	-0.100	0.092	-0.053	-0.941	-0.489	-0.043	-0.142	-0.042	-0.080	-0.028	-0.186	-0.259	-0.046	-0.020	-0.069	-0.200	-0.054	0.560	0.028	-0.947	-0.682	-0.646	-0.094	-0.100	0.033	0.081	-0.171	0.192	0.112	-1.062	-0.021	-0.013
AADACL4	343066	1p36.21	-0.941	-0.066	-0.697	0.047	-0.293	0.022	0.005	-0.020	0.130	-0.378	0.059	-0.464	-0.054	0.013	-0.405	-0.100	0.092	-0.053	-0.941	-0.518	-0.043	-0.142	-0.042	-0.080	-0.028	-0.186	-0.259	-0.046	-0.020	-0.069	-0.200	-0.054	0.560	0.028	-0.947	-0.682	-0.646	-0.094	-0.100	0.033	-0.051	-0.171	0.192	0.112	-1.062	-0.021	-0.013
AADACL3	126767	1p36.21	-0.941	-0.066	-0.697	0.047	-0.293	0.022	0.005	-0.020	0.130	-0.378	0.027	-0.464	-0.054	0.013	-0.405	-0.100	0.092	-0.053	-0.941	-0.518	-0.066	-0.142	-0.042	-0.080	-0.028	-0.186	-0.259	-0.080	-0.020	-0.069	-0.200	-0.054	0.560	0.028	-0.947	-0.682	-0.646	-0.094	-0.100	0.033	-0.051	-0.171	0.063	0.112	-1.062	-0.021	-0.013
C1orf158	93190	1p36.21	-0.941	-0.066	-0.697	0.047	-0.293	-0.029	0.005	-0.020	0.111	-0.400	-0.015	-0.464	-0.054	0.013	-0.531	-0.100	0.092	-0.053	-0.941	-0.518	-0.097	-0.142	-0.042	-0.080	-0.028	-0.124	-0.259	-0.125	-0.020	-0.263	-0.200	-0.054	0.560	0.028	-0.947	-0.682	-0.646	-0.094	-0.100	0.015	-0.051	-0.080	-0.110	0.112	-1.062	-0.021	-0.013
PRAMEF12	390999	1p36.21	-0.941	-0.066	-0.697	0.047	-0.293	-0.183	0.005	-0.020	0.101	-0.408	-0.015	-0.464	-0.054	0.013	-0.658	-0.100	0.092	-0.053	-0.941	-0.518	-0.097	-0.142	-0.042	-0.080	-0.028	-0.103	-0.259	-0.125	-0.020	-0.328	-0.200	-0.054	0.560	0.014	-0.947	-0.682	-0.646	-0.094	-0.100	-0.039	-0.051	-0.050	-0.110	0.112	-1.062	-0.021	-0.013
PRAMEF1	65121	1p36.21	-0.941	-0.066	-0.697	0.030	-0.293	-0.183	0.005	-0.026	0.093	-0.368	-0.010	-0.464	-0.054	0.013	-0.464	-0.100	0.069	-0.053	-0.941	-0.457	-0.060	-0.142	-0.042	-0.080	-0.028	-0.084	-0.259	-0.066	-0.009	-0.162	-0.200	-0.054	0.560	0.007	-0.947	-0.682	-0.646	-0.063	-0.120	-0.039	-0.051	-0.105	0.090	0.107	-1.062	-0.021	-0.013
PRAMEF11	440560	1p36.21	-0.941	-0.066	-0.697	-0.004	-0.293	-0.183	0.005	-0.039	0.093	-0.348	-0.007	-0.404	-0.054	0.013	-0.367	-0.100	0.025	-0.053	-0.941	-0.426	-0.041	-0.142	-0.042	-0.080	-0.028	-0.075	-0.259	-0.037	-0.004	-0.079	-0.200	-0.054	0.560	0.007	-0.947	-0.682	-0.646	-0.002	-0.159	-0.039	-0.051	-0.133	0.190	0.098	-1.062	-0.021	-0.013
HNRNPCL1	343069	1p36.21	-0.941	-0.066	-0.697	-0.004	-0.293	-0.183	0.005	-0.039	0.093	-0.348	-0.007	-0.344	-0.054	0.013	-0.367	-0.100	0.025	-0.053	-0.941	-0.426	-0.041	-0.142	-0.042	-0.080	-0.028	-0.075	-0.259	-0.037	-0.004	-0.079	-0.200	-0.054	0.560	0.007	-0.947	-0.682	-0.646	-0.002	-0.159	-0.039	-0.051	-0.133	0.190	0.098	-1.062	-0.021	-0.013
PRAMEF2	65122	1p36.21	-0.941	-0.066	-0.697	-0.004	-0.293	-0.183	0.005	-0.039	0.093	-0.348	-0.007	-0.344	-0.054	0.013	-0.367	-0.100	0.025	-0.053	-0.941	-0.426	-0.041	-0.142	-0.042	-0.080	-0.028	-0.075	-0.259	-0.037	-0.004	-0.079	-0.200	-0.054	0.560	0.007	-0.947	-0.682	-0.646	-0.002	-0.159	-0.039	-0.051	-0.133	0.190	0.098	-1.062	-0.021	-0.013
PRAMEF4	400735	1p36.21	-0.941	-0.202	-0.697	-0.004	-0.293	-0.183	0.005	-0.039	0.093	-0.348	-0.007	-0.344	-0.054	0.013	-0.367	-0.100	0.025	-0.053	-0.941	-0.426	-0.041	-0.142	-0.042	-0.080	-0.028	-0.075	-0.259	-0.037	-0.004	-0.079	-0.200	-0.054	0.560	0.007	-0.947	-0.682	-0.646	-0.002	-0.159	-0.039	-0.051	-0.133	0.190	0.098	-1.062	-0.021	-0.013
PRAMEF10	343071	1p36.21	-0.941	-0.339	-0.697	-0.004	-0.293	-0.183	0.005	-0.039	0.093	-0.348	-0.007	-0.344	-0.054	0.013	-0.367	-0.100	0.025	-0.053	-0.941	-0.426	-0.041	-0.142	-0.042	-0.080	-0.028	-0.075	-0.259	-0.037	-0.004	-0.079	-0.200	-0.054	0.560	0.007	-0.947	-0.682	-0.646	-0.002	-0.159	-0.039	-0.051	-0.133	0.190	0.098	-1.062	-0.021	-0.013
PRAMEF7	441871	1p36.21	-0.941	-0.339	-0.697	-0.004	-0.293	-0.183	0.005	-0.039	0.093	-0.348	-0.007	-0.344	-0.054	0.013	-0.367	-0.100	0.025	-0.053	-0.941	-0.426	-0.041	-0.142	-0.042	-0.080	-0.028	-0.075	-0.259	-0.037	-0.004	-0.079	-0.200	-0.054	0.560	0.007	-0.947	-0.682	-0.646	-0.002	-0.159	-0.039	-0.051	-0.133	0.190	0.098	-1.062	-0.021	-0.013
PRAMEF6	440561	1p36.21	-1.293	-0.339	-0.697	-0.004	-0.293	-0.183	0.005	-0.039	0.093	-0.348	-0.007	-0.344	-0.054	0.013	-0.367	-0.100	0.025	-0.053	-0.941	-0.426	-0.041	-0.142	-0.042	-0.080	-0.028	-0.075	-0.259	-0.037	-0.004	-0.079	-0.200	-0.054	0.560	0.007	-1.120	-0.682	-0.646	-0.002	-0.159	-0.039	-0.051	-0.133	0.190	0.098	-1.062	-0.021	-0.013
PRAMEF27	101929983	1p36.21	-1.293	-0.776	-1.293	-0.004	-0.293	-0.183	0.005	-0.039	0.093	-0.348	-0.007	-0.344	-0.054	0.013	-0.367	-0.100	0.025	-0.053	-0.941	-0.426	-0.041	-0.142	-0.042	-0.080	-0.028	-0.075	-0.259	-0.037	-0.004	-0.079	-0.200	-0.054	0.560	0.007	-1.293	-1.286	-1.293	-0.002	-0.159	-0.039	-0.051	-0.133	0.190	0.098	-1.062	-0.021	-0.013
HNRNPCL3	649330	1p36.21	-1.293	-0.572	-1.293	-0.004	-0.293	-0.183	0.005	-0.039	0.093	-0.348	-0.007	-0.344	-0.054	0.013	-0.367	-0.100	0.025	-0.053	-0.941	-0.426	-0.041	-0.142	-0.042	-0.080	-0.028	-0.075	-0.259	-0.037	-0.004	-0.079	-0.200	-0.054	0.560	0.007	-1.293	-1.286	-1.293	-0.002	-0.159	-0.039	-0.051	-0.133	0.190	0.098	-1.062	-0.021	-0.013
HNRNPCL4	101060301	1p36.21	-1.293	-0.572	-1.293	-0.004	-0.293	-0.183	0.005	-0.039	0.093	-0.348	-0.007	-0.344	-0.054	0.013	-0.367	-0.100	0.025	-0.053	-0.941	-0.426	-0.041	-0.142	-0.042	-0.080	-0.028	-0.075	-0.259	-0.037	-0.004	-0.079	-0.200	-0.054	0.560	0.007	-1.293	-1.286	-1.293	-0.002	-0.159	-0.039	-0.051	-0.133	0.190	0.098	-1.062	-0.021	-0.013
PRAMEF25	441873	1p36.21	-1.293	-0.572	-1.293	-0.004	-0.293	-0.183	0.005	-0.039	0.093	-0.348	-0.007	-0.344	-0.054	0.013	-0.367	-0.100	0.025	-0.053	-0.941	-0.426	-0.041	-0.142	-0.042	-0.080	-0.028	-0.075	-0.259	-0.037	-0.004	-0.079	-0.200	-0.054	0.560	0.007	-1.293	-1.286	-1.293	-0.002	-0.159	-0.039	-0.051	-0.133	0.190	0.098	-1.062	-0.021	-0.013
PRAMEF26	645359	1p36.21	-1.293	-0.572	-1.293	-0.004	-0.293	-0.183	0.005	-0.039	0.093	-0.348	-0.007	-0.344	-0.054	0.013	-0.367	-0.100	0.025	-0.053	-0.941	-0.426	-0.041	-0.142	-0.042	-0.080	-0.028	-0.075	-0.259	-0.037	-0.004	-0.079	-0.200	-0.054	0.560	0.007	-1.293	-1.286	-1.293	-0.002	-0.159	-0.039	-0.051	-0.133	0.190	0.098	-1.062	-0.021	-0.013
PRAMEF34P	649324	1p36.21	-1.293	-0.572	-1.293	-0.004	-0.293	-0.183	0.005	-0.039	0.093	-0.348	-0.007	-0.344	-0.054	0.013	-0.367	-0.100	0.025	-0.053	-0.941	-0.426	-0.041	-0.142	-0.042	-0.080	-0.028	-0.075	-0.259	-0.037	-0.004	-0.079	-0.200	-0.054	0.560	0.007	-1.293	-1.286	-1.293	-0.002	-0.159	-0.039	-0.051	-0.133	0.190	0.098	-1.062	-0.021	-0.013
HNRNPCL2	440563	1p36.21	-1.293	-0.572	-1.293	-0.004	-0.293	-0.183	0.005	-0.039	0.093	-0.348	-0.007	-0.344	-0.054	0.013	-0.367	-0.100	0.025	-0.053	-0.941	-0.426	-0.041	-0.142	-0.042	-0.080	-0.028	-0.075	-0.259	-0.037	-0.004	-0.079	-0.200	-0.054	0.560	0.007	-1.293	-1.286	-1.293	-0.002	-0.159	-0.039	-0.051	-0.133	0.190	0.098	-1.062	-0.021	-0.013
PRAMEF13	400736	1p36.21	-1.293	-1.287	-1.293	-0.004	-0.293	-0.183	0.005	-0.039	0.093	-0.348	-0.007	-0.344	-0.054	0.013	-0.367	-0.100	0.025	-0.053	-0.941	-0.426	-0.041	-0.142	-0.042	-0.080	-0.028	-0.075	-0.259	-0.037	-0.004	-0.079	-0.200	-0.054	0.560	0.007	-1.293	-1.286	-1.293	-0.002	-0.159	-0.039	-0.051	-0.133	0.190	0.098	-1.062	-0.021	-0.013
PRAMEF18	391003	1p36.21	-1.293	-1.287	-1.293	-0.004	-0.293	-0.183	0.005	-0.039	0.093	-0.348	-0.007	-0.344	-0.054	0.013	-0.367	-0.100	0.025	-0.053	-0.941	-0.426	-0.041	-0.142	-0.042	-0.080	-0.028	-0.075	-0.259	-0.037	-0.004	-0.079	-0.200	-0.054	0.560	0.007	-1.293	-1.286	-1.293	-0.002	-0.159	-0.039	-0.051	-0.133	0.190	0.098	-1.062	-0.021	-0.013
PRAMEF22	653606	1p36.21	-1.293	-1.287	-1.293	-0.004	-0.293	-0.183	0.005	-0.039	0.093	-0.348	-0.007	-0.344	-0.054	0.013	-0.367	-0.100	0.025	-0.053	-0.941	-0.426	-0.041	-0.142	-0.042	-0.080	-0.028	-0.075	-0.259	-0.037	-0.004	-0.079	-0.200	-0.054	0.560	0.007	-1.293	-1.286	-1.293	-0.002	-0.159	-0.039	-0.051	-0.133	0.190	0.098	-1.062	-0.021	-0.013
PRAMEF5	343068	1p36.21	-1.293	-1.287	-1.293	-0.004	-0.293	-0.183	0.005	-0.039	0.093	-0.348	-0.007	-0.344	-0.054	0.013	-0.367	-0.100	0.025	-0.053	-0.941	-0.426	-0.041	-0.142	-0.042	-0.080	-0.028	-0.075	-0.259	-0.037	-0.004	-0.079	-0.200	-0.054	0.560	0.007	-1.293	-1.286	-1.293	-0.002	-0.159	-0.039	-0.051	-0.133	0.190	0.098	-1.062	-0.021	-0.013
PRAMEF8	391002	1p36.21	-1.293	-1.287	-1.293	-0.004	-0.293	-0.183	0.005	-0.039	0.093	-0.348	-0.007	-0.344	-0.054	0.013	-0.367	-0.100	0.025	-0.053	-0.941	-0.426	-0.041	-0.142	-0.042	-0.080	-0.028	-0.075	-0.259	-0.037	-0.004	-0.079	-0.200	-0.054	0.560	0.007	-1.293	-1.286	-1.293	-0.002	-0.159	-0.039	-0.051	-0.133	0.190	0.098	-1.062	-0.021	-0.013
PRAMEF33P	645382	1p36.21	-1.293	-1.287	-1.293	-0.004	-0.293	-0.183	0.005	-0.039	0.093	-0.348	-0.007	-0.344	-0.054	0.013	-0.367	-0.100	0.025	-0.053	-0.941	-0.426	-0.041	-0.142	-0.042	-0.080	-0.028	-0.075	-0.259	-0.037	-0.004	-0.079	-0.200	-0.054	0.560	0.007	-1.293	-1.286	-1.293	-0.002	-0.159	-0.039	-0.051	-0.133	0.190	0.098	-1.062	-0.021	-0.013
PRAMEF15	653619	1p36.21	-0.941	-0.132	-0.649	-0.004	-0.293	-0.183	0.005	-0.039	0.093	-0.348	-0.007	-0.344	-0.054	0.013	-0.367	-0.100	0.025	-0.053	-0.941	-0.426	-0.041	-0.142	-0.042	-0.080	-0.028	-0.075	-0.259	-0.037	-0.004	-0.079	-0.200	-0.054	0.560	0.007	-0.959	-0.618	-0.733	-0.002	-0.159	-0.039	-0.051	-0.133	0.190	0.098	-1.062	-0.021	-0.013
PRAMEF14	729528	1p36.21	-0.941	-0.132	-0.649	-0.004	-0.293	-0.183	0.005	-0.039	0.093	-0.348	-0.007	-0.344	-0.054	0.013	-0.367	-0.100	0.025	-0.053	-0.941	-0.426	-0.041	-0.142	-0.042	-0.080	-0.028	-0.075	-0.259	-0.037	-0.004	-0.079	-0.200	-0.054	0.560	0.007	-0.959	-0.618	-0.733	-0.002	-0.159	-0.039	-0.051	-0.133	0.190	0.098	-1.062	-0.021	-0.013
PRAMEF19	645414	1p36.21	-0.941	-0.132	-0.649	-0.004	-0.293	-0.183	0.005	-0.039	0.093	-0.348	0.067	-0.344	-0.054	0.013	-0.367	-0.100	0.025	-0.053	-0.941	-0.426	-0.041	-0.142	-0.042	-0.080	-0.028	-0.075	-0.259	-0.037	-0.004	-0.079	-0.200	-0.054	0.560	0.007	-0.959	-0.618	-0.733	-0.002	-0.159	-0.039	0.011	-0.133	0.190	0.098	-1.062	-0.021	-0.013
PRAMEF17	391004	1p36.21	-0.941	-0.132	-0.649	-0.004	-0.293	-0.109	0.005	-0.039	0.093	-0.348	0.085	-0.344	-0.054	0.013	-0.367	-0.100	0.025	-0.053	-0.941	-0.426	-0.041	-0.142	-0.042	-0.080	-0.028	-0.075	-0.259	-0.037	-0.004	-0.079	-0.200	-0.054	0.560	0.007	-0.959	-0.618	-0.733	-0.002	-0.159	-0.013	0.104	-0.133	0.190	0.098	-1.062	-0.021	-0.013
PRAMEF20	645425	1p36.21	-0.941	-0.132	-0.649	-0.004	-0.293	-0.035	0.005	-0.039	0.093	-0.348	0.085	-0.344	-0.054	0.013	-0.367	-0.100	0.025	-0.053	-0.941	-0.426	-0.030	-0.142	-0.042	-0.080	-0.028	-0.075	-0.259	-0.037	-0.004	-0.079	-0.200	-0.054	0.560	0.007	-0.959	-0.618	-0.733	-0.002	-0.159	0.012	0.104	-0.133	0.190	0.098	-1.062	-0.021	-0.013
LRRC38	126755	1p36.21	-0.941	-0.015	-0.649	-0.004	-0.293	-0.035	0.005	-0.039	0.093	-0.348	0.085	-0.344	-0.054	0.013	-0.367	-0.100	0.025	-0.053	-0.941	-0.426	-0.025	-0.142	-0.042	-0.080	-0.028	-0.075	-0.259	-0.037	-0.004	-0.079	-0.200	-0.054	0.560	0.007	-0.959	-0.618	-0.733	-0.002	-0.159	0.012	0.104	-0.133	0.190	0.098	-1.062	-0.021	-0.013
PDPN	10630	1p36.21	-0.941	-0.015	-0.649	-0.004	-0.293	-0.035	0.005	-0.039	0.093	-0.348	0.085	-0.344	-0.054	0.013	-0.367	-0.100	0.025	-0.053	-0.941	-0.426	-0.025	-0.142	-0.042	-0.080	-0.028	-0.075	-0.259	-0.037	-0.004	-0.079	-0.200	-0.054	0.560	0.007	-0.959	-0.618	-0.733	-0.002	-0.159	0.012	0.104	-0.133	0.190	0.098	-1.062	-0.021	-0.013
PRDM2	7799	1p36.21	-0.941	-0.015	-0.649	-0.004	-0.293	-0.035	0.005	-0.039	0.093	-0.348	0.085	-0.344	-0.054	0.013	-0.367	-0.100	0.025	-0.053	-0.941	-0.426	-0.025	-0.142	-0.042	-0.080	-0.028	-0.075	-0.259	-0.037	-0.004	-0.079	-0.200	-0.054	0.560	0.007	-0.959	-0.618	-0.573	-0.002	-0.159	0.012	0.104	-0.133	0.190	0.098	-1.062	-0.021	-0.013
KAZN	23254	1p36.21	-0.941	-0.015	-0.649	-0.004	-0.293	-0.035	0.005	-0.039	0.093	-0.348	0.085	-0.344	-0.054	0.013	-0.367	-0.100	0.025	-0.053	-0.941	-0.426	-0.025	-0.142	-0.042	-0.080	-0.028	-0.075	-0.259	-0.037	-0.004	-0.079	-0.200	-0.054	0.560	0.007	-0.959	-0.618	-0.573	-0.002	-0.159	0.012	0.104	-0.133	0.190	0.098	-1.062	-0.021	-0.013
TMEM51-AS1	200197	1p36.21	-0.941	-0.015	-0.649	-0.004	-0.293	-0.035	0.005	-0.039	0.093	-0.348	0.085	-0.344	-0.054	0.013	-0.367	-0.100	0.025	-0.053	-0.941	-0.426	-0.025	-0.142	-0.042	-0.080	-0.028	-0.075	-0.259	-0.037	-0.004	-0.079	-0.200	-0.054	0.560	0.007	-0.959	-0.618	-0.573	-0.002	-0.159	0.012	0.104	-0.133	0.190	0.098	-1.062	-0.021	-0.013
TMEM51	55092	1p36.21	-0.941	-0.015	-0.649	-0.004	-0.293	-0.035	0.005	-0.039	0.093	-0.348	0.085	-0.344	-0.054	0.013	-0.367	-0.100	0.025	-0.053	-0.941	-0.426	-0.025	-0.142	-0.042	-0.080	-0.028	-0.075	-0.259	-0.037	-0.004	-0.079	-0.200	-0.054	0.560	0.007	-0.959	-0.618	-0.573	-0.002	-0.159	0.012	0.104	-0.133	0.190	0.098	-1.062	-0.021	-0.013
C1orf195	727684	1p36.21	-0.941	-0.015	-0.649	-0.004	-0.293	-0.035	0.005	-0.039	0.093	-0.348	0.085	-0.344	-0.054	0.013	-0.367	-0.100	0.025	-0.053	-0.941	-0.426	-0.025	-0.142	-0.042	-0.080	-0.028	-0.075	-0.259	-0.037	-0.004	-0.079	-0.200	-0.054	0.560	0.007	-0.959	-0.618	-0.573	-0.002	-0.159	0.012	0.104	-0.133	0.190	0.098	-1.062	-0.021	-0.013
FHAD1	114827	1p36.21	-0.941	-0.015	-0.649	-0.004	-0.293	-0.035	0.005	-0.039	0.093	-0.348	0.085	-0.344	-0.054	0.013	-0.367	-0.100	0.025	-0.053	-0.941	-0.426	-0.025	-0.142	-0.042	-0.080	-0.028	-0.075	-0.259	-0.037	-0.004	-0.079	-0.200	-0.054	0.560	0.007	-0.959	-0.618	-0.601	-0.002	-0.159	0.012	0.104	-0.133	0.190	0.098	-1.062	-0.021	-0.013
EFHD2	79180	1p36.21	-0.941	-0.015	-0.649	-0.004	-0.293	-0.035	0.005	-0.039	0.093	-0.348	0.085	-0.344	-0.054	0.013	-0.367	-0.006	0.025	-0.053	-0.941	-0.426	-0.025	-0.142	-0.042	-0.080	-0.028	-0.075	-0.259	-0.037	-0.004	-0.079	-0.200	-0.054	0.560	0.007	-0.959	-0.618	-0.741	-0.002	-0.159	0.012	0.104	-0.133	0.190	0.098	-1.062	-0.021	-0.013
CTRC	11330	1p36.21	-0.941	-0.015	-0.649	-0.004	-0.293	-0.035	0.005	-0.039	0.093	-0.348	0.085	-0.344	-0.054	0.013	-0.367	0.031	0.025	-0.053	-0.941	-0.426	-0.025	-0.142	-0.042	-0.080	-0.028	-0.075	-0.259	-0.037	-0.004	-0.079	-0.200	-0.054	0.560	0.007	-0.959	-0.618	-0.741	-0.002	-0.159	0.012	0.104	-0.133	0.190	0.098	-1.062	-0.021	-0.013
CELA2A	63036	1p36.21	-0.941	-0.015	-0.649	-0.004	-0.293	-0.035	0.005	-0.039	0.093	-0.348	0.085	-0.344	-0.054	0.013	-0.367	0.031	0.025	-0.053	-0.941	-0.426	-0.025	-0.142	-0.042	-0.080	-0.028	-0.075	-0.259	-0.037	-0.004	-0.079	-0.200	-0.054	0.560	0.007	-0.959	-0.618	-0.741	-0.002	-0.159	0.012	0.104	-0.133	0.190	0.098	-1.062	-0.021	-0.013
CELA2B	51032	1p36.21	-0.941	-0.015	-0.649	-0.004	-0.293	-0.035	0.005	-0.039	0.093	-0.348	0.085	-0.344	-0.054	0.013	-0.367	-0.031	0.025	-0.053	-0.941	-0.426	-0.025	-0.142	-0.042	-0.080	-0.028	-0.075	-0.259	-0.037	-0.004	-0.079	-0.200	-0.054	0.560	0.007	-0.959	-0.618	-0.741	-0.002	-0.159	0.012	0.104	-0.133	0.190	0.098	-1.062	-0.021	-0.013
CASP9	842	1p36.21	-0.941	-0.015	-0.649	-0.004	-0.293	-0.035	0.005	-0.039	0.093	-0.348	0.085	-0.344	-0.054	0.013	-0.367	-0.093	0.025	-0.053	-0.941	-0.426	-0.025	-0.142	-0.042	-0.080	-0.028	-0.075	-0.259	-0.037	-0.004	-0.079	-0.200	-0.054	0.560	0.007	-0.959	-0.618	-0.741	-0.002	-0.159	0.012	0.104	-0.133	0.190	0.098	-1.062	-0.021	-0.013
DNAJC16	23341	1p36.21	-0.941	-0.101	-0.649	-0.004	-0.364	-0.035	0.005	-0.039	0.093	-0.348	0.085	-0.344	-0.054	0.013	-0.367	-0.093	0.025	-0.053	-0.941	-0.426	-0.025	-0.142	-0.042	-0.080	-0.028	-0.075	-0.259	-0.037	-0.004	-0.079	-0.200	-0.054	0.560	0.007	-0.959	-0.618	-0.741	-0.002	-0.159	0.012	0.104	-0.133	0.190	0.098	-1.062	-0.021	-0.013
AGMAT	79814	1p36.21	-0.941	-0.144	-0.649	-0.004	-0.505	-0.035	0.005	-0.039	0.093	-0.348	0.085	-0.344	-0.054	0.013	-0.367	-0.093	0.025	-0.053	-0.941	-0.426	-0.025	-0.142	-0.042	-0.080	-0.028	-0.075	-0.259	-0.037	-0.004	-0.079	-0.200	-0.054	0.560	0.007	-0.959	-0.618	-0.741	-0.002	-0.159	0.012	0.104	-0.133	0.190	0.098	-1.062	-0.021	-0.013
DDI2	84301	1p36.21	-0.941	-0.144	-0.649	-0.004	-0.505	-0.035	0.005	-0.039	0.093	-0.348	0.085	-0.344	-0.054	0.013	-0.367	-0.093	0.025	-0.053	-0.941	-0.426	-0.025	-0.142	-0.042	-0.080	-0.028	-0.075	-0.259	-0.037	-0.004	-0.079	-0.200	-0.054	0.560	0.007	-0.959	-0.618	-0.741	-0.002	-0.159	0.012	0.104	-0.133	0.190	0.098	-1.062	-0.021	-0.013
RSC1A1	6248	1p36.21	-0.941	-0.144	-0.649	-0.004	-0.505	-0.035	0.005	-0.039	0.093	-0.348	0.085	-0.344	-0.054	0.013	-0.367	-0.093	0.025	-0.053	-0.941	-0.426	-0.025	-0.142	-0.042	-0.080	-0.028	-0.075	-0.259	-0.037	-0.004	-0.079	-0.200	-0.054	0.560	0.007	-0.959	-0.618	-0.741	-0.002	-0.159	0.012	0.104	-0.133	0.190	0.098	-1.062	-0.021	-0.013
PLEKHM2	23207	1p36.21	-0.941	-0.144	-0.649	-0.004	-0.505	-0.005	0.005	-0.039	0.093	-0.348	0.085	-0.344	-0.038	0.013	-0.367	-0.093	0.025	-0.053	-0.941	-0.426	-0.025	-0.142	-0.042	-0.080	-0.028	-0.075	-0.259	-0.037	-0.004	-0.079	-0.200	-0.054	0.560	0.007	-0.959	-0.618	-0.741	-0.002	-0.159	0.050	0.104	-0.133	0.190	0.098	-1.062	-0.021	-0.013
SLC25A34	284723	1p36.21	-0.941	-0.144	-0.649	-0.004	-0.505	0.061	0.005	-0.039	0.093	-0.348	0.085	-0.344	0.050	0.013	-0.367	-0.093	0.025	-0.053	-0.941	-0.426	-0.025	-0.142	-0.042	-0.080	-0.028	-0.075	-0.259	-0.037	-0.004	-0.079	-0.200	-0.054	0.560	0.007	-0.959	-0.618	-0.741	-0.002	-0.159	0.135	0.104	-0.133	0.190	0.098	-1.062	-0.021	-0.013
TMEM82	388595	1p36.21	-0.941	-0.144	-0.649	-0.004	-0.505	0.061	0.005	-0.039	0.093	-0.348	0.085	-0.344	0.050	0.013	-0.367	-0.093	0.025	-0.053	-0.941	-0.426	-0.025	-0.142	-0.042	-0.080	-0.028	-0.075	-0.259	-0.037	-0.004	-0.079	-0.200	-0.054	0.560	0.007	-0.959	-0.618	-0.741	-0.002	-0.159	0.135	0.104	-0.133	0.190	0.098	-1.062	-0.021	-0.013
FBLIM1	54751	1p36.21	-0.941	-0.144	-0.649	-0.004	-0.505	0.061	0.005	-0.039	0.093	-0.348	0.085	-0.344	0.050	0.013	-0.367	-0.093	0.025	-0.053	-0.941	-0.426	-0.025	-0.142	-0.042	-0.080	-0.028	-0.075	-0.259	-0.037	-0.004	-0.079	-0.200	-0.054	0.560	0.007	-0.959	-0.618	-0.741	-0.002	-0.159	0.135	0.104	-0.133	0.190	0.098	-1.062	-0.021	-0.013
UQCRHL	440567	1p36.21	-0.941	-0.144	-0.649	-0.004	-0.505	0.061	0.005	-0.039	0.093	-0.348	0.085	-0.344	0.050	0.013	-0.367	-0.093	0.025	-0.053	-0.941	-0.426	-0.025	-0.142	-0.042	-0.080	-0.028	-0.075	-0.259	-0.037	-0.004	-0.079	-0.200	-0.054	0.560	0.007	-0.959	-0.618	-0.741	-0.002	-0.159	0.135	0.104	-0.133	0.190	0.098	-1.062	-0.021	-0.013
FLJ37453	729614	1p36.21	-0.941	-0.144	-0.649	-0.004	-0.505	0.061	0.005	-0.039	0.093	-0.348	0.085	-0.344	0.050	0.013	-0.367	-0.093	0.025	-0.053	-0.941	-0.426	-0.025	-0.142	-0.042	-0.080	-0.028	-0.075	-0.259	-0.037	-0.004	-0.079	-0.200	-0.054	0.560	0.007	-0.959	-0.618	-0.741	-0.002	-0.159	0.135	0.104	-0.133	0.190	0.098	-1.062	-0.021	-0.013
SPEN	23013	1p36.21	-0.941	-0.144	-0.649	-0.004	-0.505	0.061	0.005	-0.039	0.093	-0.348	0.085	-0.344	0.050	0.013	-0.367	-0.093	0.025	-0.053	-0.941	-0.426	-0.025	-0.142	-0.042	-0.080	-0.028	-0.075	-0.259	-0.037	-0.004	-0.079	-0.200	-0.054	0.560	0.007	-0.959	-0.618	-0.741	-0.002	-0.159	0.135	0.104	-0.133	0.190	0.098	-1.062	-0.021	-0.013
MIR5096|chr1	100616427	1p36.21	-0.057	-0.015	0.411	0.027	-0.027	0.028	0.307	-0.011	0.009	0.098	0.058	0.590	0.030	0.020	-0.086	0.024	0.515	-0.009	-0.053	-0.015	0.117	0.568	0.282	0.008	0.226	0.324	0.188	-0.007	-0.010	0.078	0.143	-0.075	0.083	0.001	-0.113	0.402	0.654	0.032	0.748	0.075	0.926	0.055	0.150	0.197	-0.052	0.870	0.375
ZBTB17	7709	1p36.13	-0.941	-0.144	-0.649	-0.004	-0.505	0.061	0.005	-0.039	0.093	-0.348	0.085	-0.344	0.050	0.013	-0.367	-0.093	0.025	-0.053	-0.941	-0.426	-0.025	-0.142	-0.042	-0.080	-0.028	-0.075	-0.259	-0.037	-0.004	-0.079	-0.200	-0.054	0.560	0.007	-0.959	-0.618	-0.741	-0.002	-0.159	0.135	0.104	-0.133	0.190	0.098	-1.062	-0.021	-0.013
C1orf64	149563	1p36.13	-0.941	-0.144	-0.649	-0.004	-0.505	0.061	0.005	-0.039	0.093	-0.348	0.085	-0.344	0.050	0.013	-0.367	-0.093	0.025	-0.053	-0.941	-0.426	-0.025	-0.142	-0.042	-0.080	-0.028	-0.075	-0.259	-0.037	-0.004	-0.079	-0.200	-0.054	0.560	0.007	-0.959	-0.618	-0.741	-0.002	-0.159	0.135	0.104	-0.133	0.190	0.098	-1.062	-0.021	-0.013
CLCNKA	1187	1p36.13	-0.941	-0.144	-0.649	-0.004	-0.446	0.039	0.005	-0.039	0.093	-0.348	0.085	-0.344	0.050	0.013	-0.367	-0.093	0.025	-0.053	-0.941	-0.426	-0.025	-0.142	-0.042	-0.080	-0.028	-0.075	-0.259	-0.037	-0.004	-0.079	-0.200	-0.054	0.560	0.007	-0.959	-0.618	-0.741	-0.002	-0.159	0.115	0.126	-0.133	0.190	0.098	-1.062	-0.021	-0.013
HSPB7	27129	1p36.13	-0.941	-0.144	-0.649	-0.004	-0.505	0.061	0.005	-0.039	0.093	-0.348	0.085	-0.344	0.050	0.013	-0.367	-0.093	0.025	-0.053	-0.941	-0.426	-0.025	-0.142	-0.042	-0.080	-0.028	-0.075	-0.259	-0.037	-0.004	-0.079	-0.200	-0.054	0.560	0.007	-0.959	-0.618	-0.741	-0.002	-0.159	0.135	0.104	-0.133	0.190	0.098	-1.062	-0.021	-0.013
CLCNKB	1188	1p36.13	-0.941	-0.144	-0.649	-0.004	-0.386	-0.027	0.005	-0.039	0.093	-0.348	0.085	-0.344	0.050	0.013	-0.367	-0.093	0.025	-0.053	-0.941	-0.426	-0.025	-0.142	-0.042	-0.080	-0.028	-0.075	-0.259	-0.037	-0.004	-0.079	-0.200	-0.054	0.560	0.007	-0.959	-0.618	-0.741	-0.002	-0.159	0.057	0.149	-0.133	0.190	0.098	-1.062	-0.021	-0.013
FAM131C	348487	1p36.13	-0.941	-0.144	-0.649	-0.004	-0.386	-0.027	0.005	-0.039	0.093	-0.348	0.085	-0.344	0.050	0.013	-0.367	-0.093	0.025	-0.053	-0.941	-0.426	-0.025	-0.142	-0.042	-0.080	-0.028	-0.075	-0.259	-0.037	-0.004	-0.079	-0.200	-0.054	0.560	0.007	-0.959	-0.618	-0.741	-0.002	-0.159	0.057	0.149	-0.133	0.190	0.098	-1.062	-0.021	-0.013
EPHA2	1969	1p36.13	-0.941	-0.144	-0.674	-0.004	-0.386	-0.027	0.005	-0.039	0.093	-0.348	0.085	-0.344	0.050	0.013	-0.367	-0.093	0.025	-0.053	-0.941	-0.426	-0.025	-0.142	-0.040	-0.080	-0.028	-0.075	-0.259	-0.037	-0.004	-0.079	-0.200	-0.054	0.560	0.007	-0.959	-0.618	-0.741	-0.002	-0.159	0.057	0.149	-0.133	0.190	0.098	-1.062	-0.021	-0.013
ARHGEF19	128272	1p36.13	-0.941	-0.144	-0.705	-0.004	-0.386	-0.027	0.005	-0.039	0.093	-0.348	0.085	-0.344	0.050	0.013	-0.367	-0.093	0.025	-0.053	-0.941	-0.426	-0.025	-0.142	-0.035	-0.080	-0.028	-0.075	-0.259	-0.037	-0.004	-0.079	-0.200	-0.054	0.560	0.007	-0.959	-0.618	-0.741	-0.002	-0.159	0.057	0.149	-0.133	0.190	0.098	-1.062	-0.021	-0.013
RSG1	79363	1p36.13	-0.941	-0.144	-0.705	-0.004	-0.386	-0.027	0.005	-0.039	0.093	-0.348	0.085	-0.344	0.050	0.013	-0.367	-0.093	0.025	-0.053	-0.941	-0.426	-0.025	-0.142	-0.035	-0.080	-0.028	-0.075	-0.259	-0.037	-0.004	-0.079	-0.200	-0.054	0.560	0.007	-0.959	-0.618	-0.741	-0.002	-0.159	0.057	0.149	-0.133	0.190	0.098	-1.062	-0.021	-0.013
FBXO42	54455	1p36.13	-0.941	-0.144	-0.705	-0.004	-0.386	-0.027	0.005	-0.039	0.093	-0.348	0.085	-0.344	0.050	0.013	-0.367	-0.093	0.025	-0.053	-0.941	-0.426	-0.025	-0.142	-0.035	-0.080	-0.028	-0.075	-0.259	-0.037	-0.004	-0.079	-0.200	-0.054	0.560	0.007	-0.959	-0.710	-0.741	-0.002	-0.159	0.057	0.149	-0.133	0.190	0.098	-1.062	-0.021	-0.013
SZRD1	26099	1p36.13	-0.941	-0.135	-0.705	-0.004	-0.386	-0.027	0.005	-0.039	0.093	-0.348	0.085	-0.344	0.050	0.013	-0.367	-0.093	0.025	-0.053	-0.941	-0.426	-0.025	-0.142	-0.035	-0.080	-0.028	-0.075	-0.259	-0.037	-0.004	-0.079	-0.200	-0.054	0.560	0.007	-0.959	-0.761	-0.741	-0.002	-0.159	0.057	0.149	-0.133	0.190	0.098	-1.062	-0.021	-0.013
SPATA21	374955	1p36.13	-0.941	-0.115	-0.705	-0.004	-0.386	-0.027	0.005	-0.039	0.093	-0.348	0.075	-0.344	0.050	0.013	-0.367	-0.093	0.025	-0.053	-0.941	-0.426	-0.025	-0.142	-0.035	-0.080	-0.028	-0.075	-0.259	-0.037	-0.004	-0.079	-0.200	-0.054	0.581	0.007	-0.959	-0.761	-0.741	-0.002	-0.159	0.057	0.149	-0.133	0.190	0.098	-1.062	-0.021	-0.013
NECAP2	55707	1p36.13	-0.941	-0.115	-0.705	-0.004	-0.386	-0.027	0.005	-0.039	0.093	-0.348	0.069	-0.344	0.050	0.013	-0.367	-0.093	0.025	-0.053	-0.941	-0.426	-0.025	-0.142	-0.035	-0.080	-0.028	-0.075	-0.259	-0.037	-0.004	-0.079	-0.200	-0.054	0.625	0.007	-0.959	-0.761	-0.741	-0.002	-0.159	0.057	0.149	-0.133	0.190	0.098	-1.062	-0.021	-0.013
CROCCP3	114819	1p36.13	-0.941	-0.115	-0.705	-0.004	-0.386	-0.027	0.005	-0.039	0.093	-0.348	0.069	-0.344	0.050	0.013	-0.367	-0.093	0.025	-0.053	-0.941	-0.426	-0.043	-0.142	-0.035	-0.080	-0.028	-0.075	-0.259	-0.037	-0.004	-0.079	-0.200	-0.054	0.625	0.007	-0.959	-0.761	-0.741	-0.002	-0.159	0.057	0.149	-0.133	0.190	0.098	-1.062	-0.021	-0.079
RNU1-1|chr1	26871	1p36.13	0.157	1.154	0.123	0.006	-0.241	-0.040	0.026	-0.039	0.056	-0.194	0.014	-0.063	-0.003	0.017	-0.259	-0.064	0.076	-0.035	-0.608	-0.331	0.031	0.119	0.087	-0.064	-0.028	0.060	-0.108	-0.008	0.003	-0.027	-0.130	-0.089	0.572	0.095	0.116	1.034	-0.049	0.003	0.067	0.022	0.265	-0.119	0.149	0.069	-0.565	0.091	-0.146
RNU1-2|chr1	26870	1p36.13	0.157	1.154	0.123	0.006	-0.241	-0.040	0.026	-0.039	0.056	-0.194	0.014	-0.063	-0.003	0.017	-0.259	-0.064	0.076	-0.035	-0.608	-0.331	0.031	0.119	0.087	-0.064	-0.028	0.060	-0.108	-0.008	0.003	-0.027	-0.130	-0.089	0.572	0.095	0.116	1.034	-0.049	0.003	0.067	0.022	0.265	-0.119	0.149	0.069	-0.565	0.091	-0.146
RNU1-3|chr1	26869	1p36.13	0.157	1.154	0.123	0.006	-0.241	-0.040	0.026	-0.039	0.056	-0.194	0.014	-0.063	-0.003	0.017	-0.259	-0.064	0.076	-0.035	-0.608	-0.331	0.031	0.119	0.087	-0.064	-0.028	0.060	-0.108	-0.008	0.003	-0.027	-0.130	-0.089	0.572	0.095	0.116	1.034	-0.049	0.003	0.067	0.022	0.265	-0.119	0.149	0.069	-0.565	0.091	-0.146
RNU1-4|chr1	6060	1p36.13	0.157	1.154	0.123	0.006	-0.241	-0.040	0.026	-0.039	0.056	-0.194	0.014	-0.063	-0.003	0.017	-0.259	-0.064	0.076	-0.035	-0.608	-0.331	0.031	0.119	0.087	-0.064	-0.028	0.060	-0.108	-0.008	0.003	-0.027	-0.130	-0.089	0.572	0.095	0.116	1.034	-0.049	0.003	0.067	0.022	0.265	-0.119	0.149	0.069	-0.565	0.091	-0.146
LOC100132147	100132147	1p36.13	-0.941	1.191	-0.705	-0.004	-0.386	-0.027	0.005	-0.039	0.093	-0.348	0.069	-0.344	0.050	0.013	-0.367	-0.093	0.025	-0.053	-0.941	-0.426	-0.061	-0.142	-0.035	-0.080	-0.028	-0.075	-0.259	-0.037	-0.004	-0.079	-0.200	-0.054	0.625	0.007	-0.959	0.627	-0.275	-0.002	-0.159	0.057	0.149	-0.133	0.190	0.098	-1.062	-0.021	-0.146
FAM231B	100133301	1p36.13	-0.941	1.191	-0.705	-0.004	-0.386	-0.027	-0.005	-0.039	0.093	-0.348	0.003	-0.344	0.050	0.013	-0.367	-0.093	0.025	0.013	-0.941	-0.426	0.034	-0.142	-0.034	-0.080	-0.028	-0.075	-0.259	-0.037	-0.004	-0.079	-0.200	-0.054	0.613	0.007	-0.959	0.627	-0.275	-0.002	-0.159	0.057	0.149	-0.133	0.190	0.098	-1.062	-0.021	-0.146
MIR3675	100500876	1p36.13	-0.464	1.491	-0.021	-0.004	-0.368	-0.027	-0.005	-0.039	0.093	-0.348	0.003	-0.344	0.021	0.015	-0.367	-0.093	0.025	0.013	-0.941	-0.446	0.034	-0.142	-0.034	-0.080	-0.028	-0.116	-0.259	-0.037	-0.004	-0.079	-0.238	-0.054	0.613	0.007	-0.472	0.753	-0.343	-0.002	-0.147	0.057	0.149	-0.133	0.190	0.098	-1.062	-0.021	-0.146
NBPF1	55672	1p36.13	1.629	3.657	3.360	-0.004	-0.386	-0.027	-0.005	-0.039	0.093	-0.348	0.003	-0.344	0.050	0.013	-0.367	-0.093	0.025	0.013	-0.941	-0.426	0.034	-0.142	-0.034	-0.080	-0.028	-0.075	-0.259	-0.037	-0.004	-0.079	-0.251	-0.054	0.613	0.007	1.549	3.657	2.135	-0.002	-0.159	0.057	0.149	-0.133	0.190	0.098	-1.062	-0.021	-0.146
CROCCP2	84809	1p36.13	3.278	3.657	3.360	-0.004	-0.386	-0.027	-0.005	-0.039	0.093	-0.348	0.003	-0.344	0.050	0.013	-0.367	-0.093	0.025	0.013	-0.941	-0.426	0.034	-0.142	-0.034	-0.080	-0.028	-0.075	-0.259	-0.037	-0.004	-0.079	-0.258	-0.054	0.613	0.007	3.129	3.657	3.374	-0.002	-0.159	0.057	0.149	-0.133	0.190	0.098	-1.062	-0.021	-0.146
MST1P2	11209	1p36.13	0.696	3.657	0.019	-0.004	-0.386	-0.027	-0.005	-0.039	0.093	-0.348	0.003	-0.344	0.050	0.013	-0.367	-0.093	0.025	0.013	-0.941	-0.426	0.034	-0.142	-0.034	-0.080	-0.028	-0.075	-0.259	-0.037	-0.004	-0.079	-0.258	-0.054	0.613	0.007	0.609	3.657	-0.137	-0.002	-0.159	0.057	0.149	-0.133	0.190	0.098	-1.062	-0.021	-0.146
FAM231A	729574	1p36.13	0.108	2.713	0.421	-0.004	-0.386	-0.027	-0.005	-0.039	0.093	-0.348	0.003	-0.344	0.050	0.013	-0.367	-0.093	0.025	0.013	-0.941	-0.426	0.034	-0.142	-0.034	-0.080	-0.028	-0.075	-0.259	-0.037	-0.004	-0.079	-0.258	-0.054	0.613	0.007	0.110	2.573	0.105	-0.002	-0.159	0.057	0.149	-0.133	0.190	0.098	-1.062	-0.021	-0.146
FAM231C	729587	1p36.13	0.108	2.713	0.421	-0.004	-0.386	-0.027	-0.005	-0.039	0.093	-0.348	0.003	-0.344	0.050	0.013	-0.367	-0.093	0.025	0.013	-0.941	-0.426	0.034	-0.142	-0.034	-0.080	-0.028	-0.075	-0.259	-0.037	-0.004	-0.079	-0.258	-0.054	0.613	0.007	0.110	2.573	0.105	-0.002	-0.159	0.057	0.149	-0.133	0.190	0.098	-1.062	-0.021	-0.146
ESPNP	284729	1p36.13	0.696	2.740	0.220	-0.004	-0.386	-0.027	-0.005	-0.039	0.093	-0.348	0.003	-0.344	0.050	0.013	-0.367	-0.093	0.025	0.013	-0.941	-0.426	0.034	-0.142	-0.034	-0.080	-0.028	-0.075	-0.259	-0.037	-0.004	-0.079	-0.258	-0.054	0.613	0.007	0.609	2.573	0.583	-0.002	-0.159	0.057	0.149	-0.133	0.190	0.098	-1.062	-0.021	-0.146
MST1L	11223	1p36.13	2.005	2.907	0.622	-0.004	-0.365	-0.027	-0.005	-0.039	0.093	-0.348	0.003	-0.344	0.015	0.015	-0.367	-0.093	0.025	0.013	-0.941	-0.450	0.034	-0.142	-0.034	-0.080	-0.028	-0.124	-0.259	-0.037	-0.004	-0.079	-0.258	-0.054	0.613	0.007	1.960	3.248	0.227	-0.002	-0.145	0.057	0.149	-0.133	0.190	0.098	-1.062	-0.021	-0.146
LOC105376805	105376805	1p36.13	1.033	2.090	1.446	-0.004	-0.333	-0.027	-0.005	-0.039	0.093	-0.348	0.003	-0.345	-0.038	0.019	-0.367	-0.093	0.025	0.013	-0.941	-0.484	0.034	-0.142	-0.034	-0.080	-0.028	-0.198	-0.259	-0.037	-0.004	-0.079	-0.258	-0.054	0.613	0.007	0.989	1.138	1.000	-0.002	-0.125	0.057	0.149	-0.133	0.190	0.098	-1.062	-0.021	-0.146
CROCC	9696	1p36.13	-0.348	0.697	0.074	-0.041	-0.333	-0.294	-0.025	0.032	0.104	-0.373	0.041	-0.345	-0.038	0.019	-0.314	-0.168	0.001	-0.065	-0.941	-0.484	-0.026	-0.142	-0.081	-0.096	-0.028	-0.198	-0.234	-0.035	-0.022	-0.079	-0.277	-0.080	0.599	-0.195	-0.245	-0.111	-0.113	-0.086	-0.125	-0.155	0.135	-0.163	0.308	0.174	-1.062	-0.202	-0.149
MFAP2	4237	1p36.13	-0.946	-0.062	-0.661	0.042	-0.333	-0.465	-0.044	-0.010	0.108	-0.397	0.043	-0.345	-0.038	0.019	-0.263	-0.098	0.072	-0.069	-0.941	-0.484	-0.056	-0.142	-0.084	-0.112	-0.028	-0.198	-0.215	-0.019	-0.042	-0.079	-0.253	-0.089	0.595	-0.069	-0.952	-0.652	-0.596	-0.069	-0.125	-0.322	0.121	-0.193	0.420	0.097	-1.062	-0.009	-0.034
ATP13A2	23400	1p36.13	-0.946	-0.062	-0.661	0.042	-0.333	-0.465	-0.044	-0.010	0.105	-0.397	0.043	-0.345	-0.038	0.019	-0.263	-0.098	0.072	-0.069	-0.941	-0.484	-0.037	-0.142	-0.084	-0.058	-0.028	-0.198	-0.219	-0.019	-0.042	-0.079	-0.225	-0.089	0.595	0.050	-0.952	-0.652	-0.596	-0.069	-0.125	-0.322	0.121	-0.193	0.250	0.097	-1.062	-0.009	-0.034
SDHB	6390	1p36.13	-0.946	-0.062	-0.661	0.042	-0.333	-0.465	-0.044	-0.010	0.105	-0.397	0.043	-0.345	-0.038	0.019	-0.263	-0.098	0.072	-0.069	-0.941	-0.484	-0.037	-0.142	-0.084	-0.037	-0.028	-0.198	-0.219	-0.019	-0.042	-0.079	-0.225	-0.089	0.595	0.050	-0.952	-0.652	-0.596	0.054	-0.125	-0.322	0.121	-0.193	0.182	0.097	-1.062	-0.009	-0.034
PADI2	11240	1p36.13	-0.946	-0.062	-0.661	0.042	-0.333	-0.465	-0.044	-0.010	0.105	-0.397	0.043	-0.345	-0.038	0.019	-0.263	-0.098	0.072	-0.069	-0.941	-0.484	-0.037	-0.142	-0.084	-0.037	-0.028	-0.198	-0.219	-0.019	-0.042	-0.079	-0.225	-0.089	0.567	0.050	-0.952	-0.652	-0.596	0.207	-0.125	-0.322	0.121	-0.193	0.182	0.097	-1.062	-0.009	-0.034
PADI1	29943	1p36.13	-0.946	-0.062	-0.661	0.042	-0.333	-0.465	-0.021	-0.010	0.105	-0.397	0.043	-0.345	-0.038	0.019	-0.289	-0.098	0.072	-0.069	-0.941	-0.484	-0.037	-0.142	-0.084	-0.037	-0.028	-0.198	-0.219	-0.019	-0.042	-0.078	-0.225	-0.089	0.561	0.050	-0.952	-0.652	-0.596	0.207	-0.125	-0.322	0.092	-0.193	0.182	0.097	-1.062	-0.009	-0.034
PADI3	51702	1p36.13	-0.946	-0.062	-0.661	0.042	-0.333	-0.465	-0.008	-0.010	0.105	-0.397	0.043	-0.345	-0.038	0.019	-0.367	-0.098	0.072	-0.069	-0.941	-0.484	-0.037	-0.142	-0.084	-0.037	-0.028	-0.198	-0.219	-0.019	-0.042	-0.078	-0.225	-0.089	0.561	0.050	-0.952	-0.652	-0.596	0.207	-0.125	-0.322	0.075	-0.193	0.182	0.097	-1.062	-0.009	-0.034
MIR3972	100616188	1p36.13	-0.946	-0.062	-0.661	0.042	-0.333	-0.465	-0.008	-0.010	0.105	-0.397	0.043	-0.345	-0.038	0.019	-0.367	-0.098	0.072	-0.069	-0.941	-0.484	-0.037	-0.142	-0.084	-0.037	-0.028	-0.198	-0.219	-0.019	-0.042	-0.078	-0.225	-0.089	0.561	0.050	-0.952	-0.652	-0.596	0.207	-0.125	-0.322	0.075	-0.193	0.182	0.097	-1.062	-0.009	-0.034
PADI4	23569	1p36.13	-0.946	-0.062	-0.661	0.042	-0.333	-0.465	-0.008	-0.010	0.105	-0.397	0.043	-0.345	-0.038	0.019	-0.367	-0.098	0.072	-0.069	-0.941	-0.484	-0.037	-0.142	-0.084	-0.037	-0.028	-0.198	-0.219	-0.019	-0.042	-0.078	-0.225	-0.089	0.561	0.050	-0.952	-0.652	-0.596	0.207	-0.125	-0.322	0.075	-0.193	0.182	0.097	-1.062	-0.009	-0.034
PADI6	353238	1p36.13	-0.946	-0.062	-0.661	0.042	-0.333	-0.465	-0.008	-0.010	0.105	-0.397	0.043	-0.345	-0.038	0.019	-0.367	-0.098	0.072	-0.069	-0.941	-0.484	-0.037	-0.142	-0.084	-0.037	-0.028	-0.198	-0.219	-0.019	-0.042	-0.078	-0.225	-0.089	0.561	0.050	-0.952	-0.652	-0.596	0.207	-0.125	-0.322	0.075	-0.193	0.182	0.097	-1.062	-0.009	-0.034
RCC2	55920	1p36.13	-0.946	-0.189	-0.661	0.042	-0.333	-0.465	-0.008	-0.010	0.105	-0.397	0.043	-0.345	-0.038	0.019	-0.367	-0.098	0.072	-0.069	-0.941	-0.484	-0.037	-0.142	-0.084	-0.037	-0.028	-0.198	-0.219	-0.033	-0.035	-0.078	-0.225	-0.089	0.561	0.050	-0.952	-0.652	-0.596	0.207	-0.125	-0.322	0.075	-0.193	0.182	0.097	-1.062	-0.009	-0.034
ARHGEF10L	55160	1p36.13	-0.946	0.011	-0.661	0.042	-0.333	-0.465	-0.008	-0.010	0.105	-0.397	0.043	-0.345	-0.038	0.019	-0.367	-0.098	0.072	-0.069	-0.941	-0.484	-0.037	-0.142	-0.084	-0.037	-0.028	-0.198	-0.219	-0.083	-0.010	-0.078	-0.225	-0.089	0.561	0.050	-0.952	-0.652	-0.596	0.190	-0.125	-0.322	0.075	-0.193	0.182	0.097	-1.062	-0.009	-0.034
ACTL8	81569	1p36.13	-0.946	0.011	-0.661	0.042	-0.333	-0.465	-0.008	-0.010	0.105	-0.397	0.043	-0.345	-0.038	0.019	-0.367	-0.098	0.072	-0.069	-0.941	-0.484	-0.037	-0.142	-0.084	-0.037	-0.028	-0.198	-0.219	-0.083	-0.010	-0.078	-0.225	-0.089	0.561	0.050	-0.952	-0.652	-0.596	0.003	-0.125	-0.322	0.075	-0.193	0.182	0.097	-1.062	-0.009	-0.034
LOC101927876	101927876	1p36.13	-0.946	0.011	-0.661	0.042	-0.333	-0.465	-0.008	-0.010	0.105	-0.397	0.043	-0.345	-0.038	0.019	-0.367	-0.098	0.072	-0.069	-0.941	-0.484	-0.037	-0.142	-0.084	-0.037	-0.028	-0.198	-0.219	-0.083	-0.010	-0.078	-0.225	-0.089	0.561	0.050	-0.952	-0.652	-0.596	0.003	-0.125	-0.322	0.075	-0.193	0.182	0.097	-1.062	-0.009	-0.034
IGSF21	84966	1p36.13	-0.946	0.011	-0.661	0.042	-0.333	-0.465	-0.008	-0.010	0.105	-0.397	0.043	-0.345	-0.038	0.019	-0.367	-0.098	0.072	-0.069	-0.941	-0.484	-0.037	-0.142	-0.084	-0.037	-0.028	-0.198	-0.219	-0.083	-0.010	-0.078	-0.225	-0.089	0.561	0.050	-0.952	-0.652	-0.596	0.003	-0.125	-0.322	0.075	-0.193	0.182	0.097	-1.062	-0.009	-0.034
KLHDC7A	127707	1p36.13	-0.946	0.011	-0.661	0.042	-0.333	-0.465	-0.008	-0.010	0.105	-0.397	0.043	-0.345	-0.038	0.019	-0.367	-0.098	0.072	-0.069	-0.941	-0.484	-0.037	-0.142	-0.084	-0.037	-0.028	-0.198	-0.219	-0.083	-0.010	-0.078	-0.225	-0.089	0.561	0.050	-0.952	-0.652	-0.596	0.003	-0.125	-0.322	0.075	-0.193	0.182	0.097	-1.062	-0.009	-0.034
PAX7	5081	1p36.13	-0.946	0.011	-0.661	0.042	-0.333	-0.465	-0.008	-0.010	0.105	-0.397	0.043	-0.345	-0.038	0.019	-0.367	-0.098	0.072	-0.069	-0.941	-0.484	-0.037	-0.142	-0.084	-0.037	-0.028	-0.198	-0.219	-0.083	-0.010	-0.078	-0.225	-0.089	0.561	0.050	-0.952	-0.652	-0.596	0.003	-0.125	-0.322	0.075	-0.193	0.182	0.097	-1.062	-0.009	-0.034
TAS1R2	80834	1p36.13	-0.946	0.011	-0.661	0.042	-0.333	-0.465	-0.008	-0.010	0.105	-0.397	0.043	-0.345	-0.038	0.019	-0.367	-0.098	0.072	-0.069	-0.941	-0.484	-0.037	-0.142	-0.084	-0.037	-0.028	-0.198	-0.219	-0.083	-0.010	-0.078	-0.225	-0.089	0.561	0.050	-0.952	-0.652	-0.596	0.003	-0.125	-0.322	0.075	-0.193	0.182	0.097	-1.062	-0.009	-0.034
ALDH4A1	8659	1p36.13	-0.946	0.011	-0.661	0.042	-0.333	-0.465	-0.008	-0.010	0.105	-0.397	0.043	-0.345	-0.038	0.019	-0.367	-0.098	0.072	-0.069	-0.941	-0.484	-0.037	-0.142	-0.084	-0.037	-0.028	-0.198	-0.219	-0.083	-0.010	-0.078	-0.225	-0.089	0.561	0.050	-0.952	-0.652	-0.596	0.003	-0.125	-0.322	0.075	-0.193	0.182	0.097	-1.062	-0.009	-0.034
MIR4695	100616120	1p36.13	-0.946	0.011	-0.661	0.042	-0.333	-0.465	-0.008	-0.010	0.105	-0.397	0.043	-0.345	-0.038	0.019	-0.367	-0.098	0.072	-0.069	-0.941	-0.484	-0.037	-0.142	-0.084	-0.037	-0.028	-0.198	-0.219	-0.083	-0.010	-0.078	-0.225	-0.089	0.561	0.050	-0.952	-0.652	-0.596	0.003	-0.125	-0.322	0.075	-0.193	0.182	0.097	-1.062	-0.009	-0.034
MIR1290	100302276	1p36.13	-0.946	0.011	-0.661	0.042	-0.333	-0.465	-0.008	-0.010	0.105	-0.397	0.043	-0.345	-0.038	0.019	-0.367	-0.098	0.072	-0.069	-0.941	-0.484	-0.037	-0.142	-0.084	-0.037	-0.028	-0.198	-0.219	-0.083	-0.010	-0.078	-0.225	-0.089	0.561	0.050	-0.952	-0.652	-0.596	0.003	-0.125	-0.322	0.075	-0.193	0.182	0.097	-1.062	-0.009	-0.034
IFFO2	126917	1p36.13	-0.946	0.011	-0.661	0.042	-0.333	-0.465	-0.008	-0.010	0.105	-0.397	0.043	-0.345	-0.038	0.019	-0.367	-0.098	0.072	-0.069	-0.941	-0.484	-0.037	-0.142	-0.084	-0.037	-0.028	-0.198	-0.219	-0.083	-0.010	-0.078	-0.225	-0.089	0.561	0.050	-0.952	-0.652	-0.596	0.003	-0.125	-0.322	0.075	-0.193	0.182	0.097	-1.062	-0.009	-0.034
UBR4	23352	1p36.13	-0.946	0.011	-0.661	0.042	-0.333	-0.465	-0.008	-0.010	0.105	-0.397	0.043	-0.345	-0.038	0.019	-0.367	-0.098	0.072	-0.069	-0.941	-0.484	-0.037	-0.142	-0.084	-0.037	-0.028	-0.198	-0.219	-0.083	-0.010	-0.078	-0.225	-0.089	0.561	0.050	-0.952	-0.652	-0.596	0.003	-0.125	-0.322	0.075	-0.193	0.182	0.097	-1.062	-0.009	-0.034
LOC101927895	101927895	1p36.13	-0.946	0.011	-0.661	0.042	-0.333	-0.465	-0.008	-0.010	0.105	-0.397	0.043	-0.345	-0.038	0.019	-0.367	-0.098	0.072	-0.069	-0.941	-0.484	-0.037	-0.142	-0.084	-0.037	-0.028	-0.198	-0.219	-0.083	-0.010	-0.078	-0.225	-0.089	0.561	0.050	-0.952	-0.652	-0.596	0.003	-0.125	-0.322	0.075	-0.193	0.182	0.097	-1.062	-0.009	-0.034
EMC1	23065	1p36.13	-0.946	0.011	-0.661	0.042	-0.333	-0.465	-0.008	-0.010	0.105	-0.397	0.043	-0.345	-0.038	0.019	-0.367	-0.098	0.072	-0.069	-0.941	-0.484	-0.037	-0.142	-0.084	-0.037	-0.028	-0.198	-0.219	-0.083	-0.010	-0.078	-0.225	-0.089	0.561	0.050	-0.952	-0.652	-0.596	0.003	-0.125	-0.322	0.075	-0.193	0.182	0.097	-1.062	-0.009	-0.034
MRTO4	51154	1p36.13	-0.946	0.011	-0.661	0.042	-0.333	-0.465	-0.008	-0.010	0.105	-0.397	0.043	-0.345	-0.038	0.019	-0.367	-0.098	0.072	-0.069	-0.941	-0.484	-0.037	-0.142	-0.084	-0.037	-0.028	-0.198	-0.219	-0.083	-0.010	-0.078	-0.225	-0.089	0.561	0.050	-0.952	-0.652	-0.596	0.003	-0.125	-0.322	0.075	-0.193	0.182	0.097	-1.062	-0.009	-0.034
AKR7L	246181	1p36.13	-0.946	0.011	-0.661	0.042	-0.333	-0.465	-0.008	-0.010	0.105	-0.397	0.043	-0.345	-0.038	0.019	-0.367	-0.098	0.072	-0.069	-0.941	-0.484	-0.037	-0.142	-0.084	-0.037	-0.028	-0.198	-0.219	-0.083	-0.010	-0.078	-0.225	-0.089	0.561	0.050	-0.952	-0.652	-0.596	0.003	-0.125	-0.322	0.075	-0.193	0.182	0.097	-1.062	-0.009	-0.034
AKR7A3	22977	1p36.13	-0.946	0.011	-0.661	0.042	-0.333	-0.465	-0.008	-0.010	0.105	-0.397	0.043	-0.345	-0.038	0.019	-0.367	-0.098	0.072	-0.069	-0.941	-0.484	-0.037	-0.142	-0.084	-0.037	-0.028	-0.198	-0.219	-0.083	-0.010	-0.078	-0.225	-0.089	0.561	0.050	-0.952	-0.652	-0.596	0.003	-0.125	-0.322	0.075	-0.193	0.182	0.097	-1.062	-0.009	-0.034
LOC100506730	100506730	1p36.13	-0.946	0.011	-0.661	0.042	-0.333	-0.465	-0.008	-0.010	0.105	-0.397	0.043	-0.345	-0.038	0.019	-0.367	-0.098	0.072	-0.069	-0.941	-0.484	-0.037	-0.142	-0.084	-0.037	-0.028	-0.198	-0.219	-0.083	-0.010	-0.078	-0.225	-0.089	0.561	0.050	-0.952	-0.652	-0.596	0.003	-0.125	-0.322	0.075	-0.193	0.182	0.097	-1.062	-0.009	-0.034
AKR7A2	8574	1p36.13	-0.946	0.011	-0.661	0.042	-0.333	-0.465	-0.008	-0.010	0.105	-0.397	0.043	-0.345	-0.038	0.019	-0.367	-0.098	0.072	-0.069	-0.941	-0.484	-0.037	-0.142	-0.084	-0.037	-0.028	-0.198	-0.219	-0.083	-0.010	-0.078	-0.225	-0.089	0.561	0.050	-0.952	-0.652	-0.596	0.003	-0.125	-0.322	0.075	-0.193	0.182	0.097	-1.062	-0.009	-0.034
PQLC2	54896	1p36.13	-0.946	0.011	-0.661	0.042	-0.333	-0.465	-0.008	-0.010	0.105	-0.397	0.043	-0.345	-0.038	0.019	-0.367	-0.098	0.072	-0.069	-0.941	-0.484	-0.037	-0.142	-0.084	-0.037	-0.028	-0.198	-0.219	-0.083	-0.010	-0.078	-0.225	-0.089	0.561	0.050	-0.952	-0.652	-0.596	0.003	-0.125	-0.322	0.075	-0.193	0.182	0.097	-1.062	-0.009	-0.034
CAPZB	832	1p36.13	-0.946	0.011	-0.661	0.042	-0.333	-0.465	-0.008	-0.010	0.105	-0.397	0.043	-0.345	-0.038	0.019	-0.367	-0.098	0.072	-0.069	-0.941	-0.484	-0.037	-0.142	-0.084	-0.037	-0.028	-0.198	-0.219	-0.083	-0.010	-0.078	-0.225	-0.089	0.561	0.050	-0.952	-0.652	-0.596	0.003	-0.125	-0.322	0.075	-0.193	0.182	0.097	-1.062	-0.009	-0.034
LOC105378614	105378614	1p36.13	-0.946	0.011	-0.661	0.042	-0.333	-0.465	-0.008	-0.010	0.105	-0.397	0.043	-0.345	-0.038	0.019	-0.367	-0.098	0.072	-0.069	-0.941	-0.484	-0.037	-0.142	-0.084	-0.037	-0.028	-0.198	-0.219	-0.083	-0.010	-0.078	-0.225	-0.089	0.561	0.050	-0.952	-0.652	-0.596	0.003	-0.125	-0.322	0.075	-0.193	0.182	0.097	-1.062	-0.009	-0.034
MINOS1-NBL1	100532736	1p36.13	-0.946	0.011	-0.661	0.042	-0.333	-0.465	-0.008	-0.010	0.105	-0.397	0.043	-0.345	-0.038	0.019	-0.367	-0.098	0.072	-0.069	-0.941	-0.484	-0.037	-0.142	-0.084	-0.037	-0.028	-0.198	-0.219	-0.083	-0.010	-0.078	-0.225	-0.089	0.561	0.050	-0.952	-0.652	-0.596	0.003	-0.125	-0.322	0.075	-0.193	0.182	0.097	-1.062	-0.009	-0.034
MINOS1	440574	1p36.13	-0.946	0.011	-0.661	0.042	-0.333	-0.465	-0.008	-0.010	0.105	-0.397	0.043	-0.345	-0.038	0.019	-0.367	-0.098	0.072	-0.069	-0.941	-0.484	-0.037	-0.142	-0.084	-0.037	-0.028	-0.198	-0.219	-0.083	-0.010	-0.078	-0.225	-0.089	0.561	0.050	-0.952	-0.652	-0.596	0.003	-0.125	-0.322	0.075	-0.193	0.182	0.097	-1.062	-0.009	-0.034
RPS14P3	644068	1p36.13	-0.946	0.011	-0.661	0.042	-0.333	-0.465	-0.008	-0.010	0.105	-0.397	0.043	-0.345	-0.038	0.019	-0.367	-0.098	0.072	-0.069	-0.941	-0.484	-0.037	-0.142	-0.084	-0.037	-0.028	-0.198	-0.219	-0.083	-0.010	-0.078	-0.225	-0.089	0.561	0.050	-0.952	-0.652	-0.596	0.003	-0.125	-0.322	0.075	-0.193	0.182	0.097	-1.062	-0.009	-0.034
NBL1	4681	1p36.13	-0.946	0.011	-0.661	0.042	-0.333	-0.465	-0.008	-0.010	0.105	-0.397	0.043	-0.345	-0.038	0.019	-0.367	-0.098	0.072	-0.069	-0.941	-0.484	-0.037	-0.142	-0.084	-0.037	-0.028	-0.198	-0.219	-0.083	-0.010	-0.078	-0.225	-0.089	0.561	0.050	-0.952	-0.652	-0.596	0.003	-0.125	-0.322	0.075	-0.193	0.182	0.097	-1.062	-0.009	-0.034
HTR6	3362	1p36.13	-0.946	0.011	-0.661	0.042	-0.333	-0.465	-0.008	-0.010	0.105	-0.397	0.043	-0.345	-0.038	0.019	-0.367	-0.098	0.072	-0.069	-0.941	-0.484	-0.037	-0.142	-0.084	-0.037	-0.028	-0.198	-0.219	-0.083	-0.010	-0.078	-0.225	-0.089	0.561	0.050	-0.952	-0.652	-0.596	0.003	-0.125	-0.322	0.075	-0.193	0.182	0.097	-1.062	-0.009	-0.034
TMCO4	255104	1p36.13	-0.946	0.011	-0.661	0.042	-0.333	-0.465	-0.008	-0.010	0.105	-0.397	0.043	-0.345	-0.038	0.019	-0.367	-0.098	0.072	-0.069	-0.941	-0.484	-0.037	-0.142	-0.084	-0.037	-0.028	-0.198	-0.219	-0.083	-0.010	-0.078	-0.225	-0.089	0.561	0.050	-0.952	-0.652	-0.596	0.003	-0.125	-0.322	0.075	-0.193	0.182	0.097	-1.062	-0.009	-0.034
RNF186	54546	1p36.13	-0.946	0.011	-0.661	0.042	-0.333	-0.465	-0.008	-0.010	0.105	-0.397	0.043	-0.345	-0.038	0.019	-0.367	-0.098	0.072	-0.069	-0.941	-0.484	-0.037	-0.142	-0.084	-0.037	-0.028	-0.198	-0.219	-0.083	-0.010	-0.078	-0.225	-0.089	0.561	0.050	-0.952	-0.652	-0.596	0.003	-0.125	-0.322	0.075	-0.193	0.182	0.097	-1.062	-0.009	-0.034
OTUD3	23252	1p36.13	-0.946	0.011	-0.661	0.042	-0.333	-0.465	-0.008	-0.010	0.105	-0.397	0.043	-0.345	-0.038	0.019	-0.367	-0.098	0.072	-0.069	-0.941	-0.484	-0.037	-0.142	-0.084	-0.037	-0.028	-0.198	-0.219	-0.083	-0.010	-0.078	-0.225	-0.089	0.561	0.050	-0.952	-0.652	-0.596	0.003	-0.125	-0.322	0.075	-0.193	0.182	0.097	-1.062	-0.009	-0.034
PLA2G2E	30814	1p36.13	-0.946	0.011	-0.661	0.042	-0.333	-0.465	-0.008	-0.010	0.105	-0.397	0.043	-0.345	-0.038	0.019	-0.367	-0.098	0.072	-0.069	-0.941	-0.484	-0.037	-0.142	-0.084	-0.037	-0.028	-0.198	-0.219	-0.083	-0.010	-0.078	-0.225	-0.089	0.561	0.050	-0.952	-0.652	-0.596	0.003	-0.125	-0.322	0.075	-0.193	0.182	0.097	-1.062	-0.009	-0.034
PLA2G2A	5320	1p36.13	-0.946	0.011	-0.661	0.042	-0.333	-0.465	-0.008	-0.010	0.105	-0.397	0.043	-0.345	-0.038	0.019	-0.367	-0.098	0.072	-0.069	-0.941	-0.484	-0.037	-0.142	-0.084	-0.037	-0.028	-0.198	-0.219	-0.083	-0.010	-0.078	-0.225	-0.089	0.561	0.050	-0.952	-0.652	-0.596	0.003	-0.125	-0.322	0.075	-0.193	0.182	0.097	-1.062	-0.009	-0.034
PLA2G5	5322	1p36.13	-0.946	0.011	-0.661	0.042	-0.333	-0.465	-0.008	-0.010	0.105	-0.397	0.043	-0.345	-0.038	0.019	-0.367	-0.098	0.072	-0.069	-0.941	-0.484	-0.037	-0.142	-0.084	-0.037	-0.028	-0.198	-0.219	-0.083	-0.010	-0.078	-0.225	-0.089	0.561	0.050	-0.952	-0.652	-0.596	0.003	-0.125	-0.322	0.075	-0.193	0.182	0.097	-1.062	-0.009	-0.034
PLA2G2D	26279	1p36.12	-0.946	0.011	-0.661	0.042	-0.333	-0.465	-0.008	-0.010	0.105	-0.397	0.043	-0.345	-0.038	0.019	-0.367	-0.098	0.072	-0.069	-0.941	-0.484	-0.037	-0.142	-0.084	-0.037	-0.028	-0.198	-0.219	-0.083	-0.010	-0.078	-0.225	-0.089	0.561	0.050	-0.952	-0.652	-0.596	0.003	-0.125	-0.322	0.075	-0.193	0.182	0.097	-1.062	-0.009	-0.034
PLA2G2F	64600	1p36.12	-0.946	0.011	-0.661	0.042	-0.333	-0.465	-0.008	-0.010	0.105	-0.397	0.043	-0.345	-0.038	0.019	-0.367	-0.098	0.072	-0.069	-0.941	-0.484	-0.037	-0.142	-0.084	-0.037	-0.028	-0.198	-0.219	-0.083	-0.010	-0.078	-0.225	-0.089	0.561	0.050	-0.952	-0.652	-0.596	0.003	-0.125	-0.322	0.075	-0.193	0.182	0.097	-1.062	-0.009	-0.034
PLA2G2C	391013	1p36.12	-0.946	0.011	-0.661	0.042	-0.333	-0.465	-0.008	-0.010	0.105	-0.397	0.043	-0.345	-0.038	0.019	-0.367	-0.098	0.072	-0.069	-0.941	-0.484	-0.037	-0.142	-0.084	-0.037	-0.028	-0.198	-0.219	-0.083	-0.010	-0.078	-0.225	-0.089	0.561	0.050	-0.952	-0.652	-0.596	0.003	-0.125	-0.322	0.075	-0.193	0.182	0.097	-1.062	-0.009	-0.034
UBXN10-AS1	101928017	1p36.12	-0.946	0.011	-0.661	0.042	-0.333	-0.465	-0.008	-0.010	0.105	-0.397	0.043	-0.345	-0.038	0.019	-0.367	-0.098	0.072	-0.069	-0.941	-0.484	-0.037	-0.142	-0.084	-0.037	-0.028	-0.198	-0.219	-0.083	-0.010	-0.078	-0.225	-0.089	0.561	0.050	-0.952	-0.652	-0.596	0.003	-0.125	-0.322	0.075	-0.193	0.182	0.097	-1.062	-0.009	-0.034
UBXN10	127733	1p36.12	-0.946	0.011	-0.661	0.042	-0.333	-0.465	-0.008	-0.010	0.105	-0.397	0.043	-0.345	-0.038	0.019	-0.367	-0.098	0.072	-0.069	-0.941	-0.484	-0.037	-0.142	-0.084	-0.037	-0.028	-0.198	-0.219	-0.083	-0.010	-0.078	-0.225	-0.089	0.561	0.050	-0.952	-0.652	-0.596	0.003	-0.125	-0.322	0.075	-0.193	0.182	0.097	-1.062	-0.009	-0.034
VWA5B1	127731	1p36.12	-0.946	0.011	-0.661	0.042	-0.333	-0.465	-0.008	-0.010	0.105	-0.397	0.043	-0.345	-0.038	0.019	-0.367	-0.098	0.072	-0.069	-0.941	-0.484	-0.037	-0.142	-0.084	-0.037	-0.028	-0.198	-0.219	-0.083	-0.010	-0.078	-0.225	-0.089	0.561	0.050	-0.952	-0.652	-0.596	0.003	-0.125	-0.322	0.075	-0.193	0.182	0.097	-1.062	-0.009	-0.034
LINC01141	339505	1p36.12	-0.946	0.011	-0.661	0.042	-0.333	-0.465	-0.008	-0.010	0.105	-0.397	0.043	-0.345	-0.038	0.019	-0.367	-0.098	0.072	-0.069	-0.941	-0.484	-0.037	-0.142	-0.084	-0.037	-0.028	-0.198	-0.219	-0.083	-0.010	-0.078	-0.225	-0.089	0.561	0.050	-0.952	-0.652	-0.596	0.003	-0.125	-0.322	0.075	-0.193	0.182	0.097	-1.062	-0.009	-0.034
CAMK2N1	55450	1p36.12	-0.946	0.011	-0.661	0.042	-0.333	-0.465	-0.008	-0.010	0.105	-0.397	0.043	-0.345	-0.038	0.019	-0.367	-0.098	0.072	-0.069	-0.941	-0.484	-0.037	-0.142	-0.084	-0.037	-0.028	-0.198	-0.219	-0.083	-0.010	-0.078	-0.225	-0.089	0.561	0.050	-0.952	-0.652	-0.596	0.003	-0.125	-0.322	0.075	-0.193	0.182	0.097	-1.062	-0.009	-0.034
MUL1	79594	1p36.12	-0.946	-0.058	-0.661	0.042	-0.333	-0.465	-0.008	-0.010	0.105	-0.397	0.043	-0.345	-0.038	0.019	-0.367	-0.098	0.072	-0.069	-0.941	-0.484	-0.037	-0.142	-0.084	-0.037	-0.028	-0.198	-0.219	-0.083	-0.010	-0.078	-0.225	-0.089	0.561	0.050	-0.952	-0.652	-0.713	0.003	-0.125	-0.322	0.075	-0.193	0.182	0.097	-1.062	-0.009	-0.034
FAM43B	163933	1p36.12	-0.946	-0.127	-0.661	0.042	-0.333	-0.465	-0.008	-0.010	0.105	-0.397	0.043	-0.345	-0.038	0.019	-0.367	-0.098	0.072	-0.069	-0.941	-0.484	-0.037	-0.142	-0.084	-0.037	-0.028	-0.198	-0.219	-0.083	-0.010	-0.078	-0.225	-0.089	0.561	0.050	-0.952	-0.652	-0.713	0.003	-0.125	-0.322	0.075	-0.193	0.182	0.097	-1.062	-0.009	-0.034
CDA	978	1p36.12	-0.946	-0.127	-0.661	0.042	-0.333	-0.465	-0.008	-0.010	0.105	-0.397	0.043	-0.345	-0.038	0.019	-0.367	-0.098	0.072	-0.069	-0.941	-0.484	-0.037	-0.142	-0.084	-0.037	-0.028	-0.198	-0.219	-0.083	-0.010	-0.078	-0.225	-0.089	0.561	0.050	-0.952	-0.652	-0.713	0.003	-0.125	-0.322	0.075	-0.193	0.182	0.097	-1.062	-0.009	-0.034
MIR6084	102464833	1p36.12	-0.946	-0.127	-0.661	0.042	-0.333	-0.465	-0.008	-0.010	0.105	-0.397	0.043	-0.345	-0.038	0.019	-0.367	-0.098	0.072	-0.069	-0.941	-0.484	-0.037	-0.142	-0.084	-0.037	-0.028	-0.198	-0.219	-0.083	-0.010	-0.078	-0.225	-0.089	0.561	0.050	-0.952	-0.652	-0.713	0.003	-0.125	-0.322	0.075	-0.193	0.182	0.097	-1.062	-0.009	-0.034
PINK1	65018	1p36.12	-0.946	-0.127	-0.661	0.042	-0.333	-0.465	-0.008	-0.010	0.105	-0.397	0.043	-0.345	-0.038	0.019	-0.367	-0.098	0.072	-0.069	-0.941	-0.484	-0.037	-0.142	-0.084	-0.037	-0.028	-0.198	-0.219	-0.083	-0.010	-0.078	-0.225	-0.089	0.561	0.050	-0.952	-0.652	-0.713	0.003	-0.125	-0.322	0.075	-0.193	0.182	0.097	-1.062	-0.009	-0.034
PINK1-AS	100861548	1p36.12	-0.946	-0.127	-0.661	0.042	-0.333	-0.465	-0.008	-0.010	0.105	-0.397	0.043	-0.345	-0.038	0.019	-0.367	-0.098	0.072	-0.069	-0.941	-0.484	-0.037	-0.142	-0.084	-0.037	-0.028	-0.198	-0.219	-0.083	-0.010	-0.078	-0.225	-0.089	0.561	0.050	-0.952	-0.652	-0.713	0.003	-0.125	-0.322	0.075	-0.193	0.182	0.097	-1.062	-0.009	-0.034
DDOST	1650	1p36.12	-0.946	-0.127	-0.661	0.042	-0.333	-0.465	-0.008	-0.010	0.105	-0.397	0.043	-0.345	-0.038	0.019	-0.367	-0.098	0.072	-0.069	-0.941	-0.484	-0.037	-0.142	-0.084	-0.037	-0.028	-0.198	-0.219	-0.083	-0.010	-0.078	-0.225	-0.089	0.561	0.050	-0.952	-0.652	-0.713	0.003	-0.125	-0.322	0.075	-0.193	0.182	0.097	-1.062	-0.009	-0.034
KIF17	57576	1p36.12	-0.946	-0.127	-0.661	0.042	-0.333	-0.465	-0.008	-0.010	0.105	-0.397	0.043	-0.345	-0.038	0.019	-0.367	-0.098	0.072	-0.069	-0.941	-0.484	-0.037	-0.142	-0.084	-0.037	-0.028	-0.198	-0.219	-0.083	-0.010	-0.078	-0.225	-0.089	0.561	0.050	-0.952	-0.652	-0.713	0.003	-0.125	-0.322	0.075	-0.193	0.182	0.097	-1.062	-0.009	-0.034
SH2D5	400745	1p36.12	-0.946	-0.127	-0.661	0.042	-0.333	-0.465	-0.008	-0.010	0.105	-0.397	0.043	-0.345	-0.038	0.019	-0.367	-0.098	0.072	-0.069	-0.941	-0.484	-0.037	-0.142	-0.084	-0.037	-0.028	-0.198	-0.219	-0.083	-0.010	-0.078	-0.225	-0.089	0.561	0.050	-0.952	-0.652	-0.713	0.003	-0.125	-0.322	0.075	-0.193	0.182	0.097	-1.062	-0.009	-0.034
HP1BP3	50809	1p36.12	-0.946	-0.127	-0.661	0.042	-0.333	-0.465	-0.008	-0.010	0.105	-0.397	0.043	-0.345	-0.038	0.019	-0.367	-0.098	0.072	-0.069	-0.941	-0.484	-0.037	-0.142	-0.084	-0.037	-0.028	-0.198	-0.439	-0.083	-0.010	-0.078	-0.225	-0.089	0.561	0.050	-0.952	-0.652	-0.713	0.003	-0.125	-0.322	0.075	-0.193	0.182	0.097	-1.062	-0.009	-0.034
EIF4G3	8672	1p36.12	-0.946	-0.127	-0.661	0.042	-0.333	-0.465	-0.008	-0.010	0.105	-0.397	0.043	-0.345	-0.038	0.019	-0.367	-0.098	0.072	-0.069	-0.941	-0.484	-0.037	-0.142	-0.084	-0.037	-0.028	-0.198	-0.527	-0.083	-0.010	-0.078	-0.225	-0.089	0.771	0.050	-0.952	-0.652	-0.713	0.003	-0.125	-0.322	0.075	-0.193	0.182	0.097	-1.062	-0.009	-0.034
MIR1256	100302155	1p36.12	-0.946	-0.127	-0.661	0.042	-0.333	-0.465	-0.008	-0.010	0.105	-0.397	0.043	-0.345	-0.038	0.019	-0.367	-0.098	0.072	-0.069	-0.941	-0.484	-0.037	-0.142	-0.084	-0.037	-0.028	-0.198	-0.527	-0.083	-0.010	-0.078	-0.225	-0.089	0.858	0.050	-0.952	-0.652	-0.713	0.003	-0.125	-0.322	0.075	-0.193	0.182	0.097	-1.062	-0.009	-0.034
ECE1	1889	1p36.12	-0.946	-0.127	-0.661	0.042	-0.333	-0.465	-0.008	-0.010	0.105	-0.397	0.043	-0.345	-0.038	0.019	-0.367	-0.098	0.072	-0.069	-0.941	-0.484	-0.037	-0.142	-0.084	-0.037	-0.028	-0.198	-0.527	-0.083	-0.010	-0.078	-0.225	-0.089	0.858	0.050	-0.952	-0.652	-0.713	0.003	-0.125	-0.322	0.075	-0.193	0.182	0.097	-1.062	-0.009	-0.034
LOC100506801	100506801	1p36.12	-0.946	-0.127	-0.661	0.042	-0.333	-0.465	-0.008	-0.010	0.105	-0.397	0.043	-0.345	-0.038	0.019	-0.367	-0.098	0.072	-0.069	-0.941	-0.484	-0.037	-0.142	-0.084	-0.037	-0.028	-0.198	-0.527	-0.083	-0.010	-0.078	-0.225	-0.089	0.858	0.050	-0.952	-0.652	-0.713	0.003	-0.125	-0.322	0.075	-0.193	0.182	0.097	-1.062	-0.009	-0.034
NBPF3	84224	1p36.12	-0.946	-0.087	-0.661	0.042	-0.333	-0.465	-0.008	-0.010	0.105	-0.397	0.043	-0.345	-0.038	0.019	-0.367	-0.098	0.072	-0.069	-0.941	-0.484	-0.037	-0.142	-0.084	-0.037	-0.028	-0.198	-0.527	-0.083	-0.010	-0.078	-0.225	-0.089	0.858	0.050	-0.952	-0.652	-0.713	0.003	-0.125	-0.322	0.075	-0.193	0.182	0.097	-1.062	-0.009	-0.034
ALPL	249	1p36.12	-0.946	-0.111	-0.661	0.042	-0.333	-0.465	-0.008	-0.010	0.105	-0.397	0.043	-0.345	-0.038	0.019	-0.367	-0.098	0.072	-0.069	-0.941	-0.484	-0.037	-0.142	-0.084	-0.037	-0.028	-0.198	-0.527	-0.083	-0.010	-0.078	-0.225	-0.089	0.858	0.050	-0.952	-0.652	-0.713	0.003	-0.125	-0.322	0.075	-0.193	0.182	0.097	-1.062	-0.009	-0.034
RAP1GAP	5909	1p36.12	-0.946	-0.120	-0.661	0.042	-0.333	-0.465	-0.008	-0.010	0.105	-0.397	0.043	-0.345	-0.038	0.019	-0.367	-0.098	0.072	-0.069	-0.941	-0.484	-0.037	-0.142	-0.084	-0.037	-0.028	-0.198	-0.527	-0.083	-0.010	-0.078	-0.225	-0.089	0.858	0.050	-0.952	-0.652	-0.713	0.003	-0.125	-0.322	0.075	-0.193	0.182	0.097	-1.062	-0.009	-0.034
USP48	84196	1p36.12	-0.946	-0.120	-0.661	0.042	-0.333	-0.465	-0.008	-0.010	0.105	-0.397	0.043	-0.345	-0.038	0.019	-0.367	-0.098	0.072	-0.069	-0.941	-0.484	-0.037	-0.142	-0.084	-0.037	-0.028	-0.198	-0.527	-0.083	-0.010	-0.078	-0.225	-0.089	0.858	0.050	-0.952	-0.652	-0.713	0.003	-0.125	-0.322	0.075	-0.193	0.182	0.097	-1.062	-0.009	-0.034
LDLRAD2	401944	1p36.12	-0.946	-0.120	-0.661	0.042	-0.333	-0.465	-0.008	-0.010	0.105	-0.397	0.043	-0.345	-0.038	0.019	-0.367	-0.098	0.072	-0.069	-0.941	-0.484	-0.037	-0.142	-0.084	-0.037	-0.028	-0.198	-0.527	-0.083	-0.010	-0.078	-0.225	-0.089	0.858	0.050	-0.952	-0.652	-0.713	0.003	-0.125	-0.322	0.075	-0.193	0.182	0.097	-1.062	-0.009	-0.034
HSPG2	3339	1p36.12	-0.946	-0.120	-0.661	0.042	-0.333	-0.465	-0.008	-0.010	0.105	-0.397	0.043	-0.345	-0.038	0.019	-0.367	-0.098	0.072	-0.069	-0.941	-0.484	-0.037	-0.142	-0.084	-0.037	-0.028	-0.198	-0.527	-0.083	-0.010	-0.078	-0.225	-0.089	0.858	0.050	-0.952	-0.652	-0.713	0.003	-0.125	-0.322	0.075	-0.193	0.182	0.097	-1.062	-0.009	-0.034
CELA3B	23436	1p36.12	-0.946	-0.120	-0.661	0.042	-0.333	-0.465	-0.008	-0.010	0.105	-0.397	0.043	-0.345	-0.038	0.019	-0.367	-0.098	0.072	-0.065	-0.941	-0.484	-0.037	-0.142	-0.084	-0.037	-0.028	-0.198	-0.527	-0.083	-0.010	-0.078	-0.225	-0.089	0.858	0.050	-0.952	-0.652	-0.713	0.003	-0.125	-0.322	0.075	-0.193	0.182	0.097	-1.062	-0.009	-0.034
CELA3A	10136	1p36.12	-0.946	-0.120	-0.661	0.042	-0.333	-0.465	-0.008	-0.010	0.105	-0.397	0.043	-0.345	-0.038	0.019	-0.367	-0.098	0.072	-0.062	-0.941	-0.484	-0.037	-0.142	-0.084	-0.037	-0.028	-0.198	-0.527	-0.083	-0.010	-0.078	-0.225	-0.089	0.858	0.050	-0.952	-0.652	-0.713	0.003	-0.125	-0.322	0.075	-0.193	0.182	0.097	-1.062	-0.009	-0.034
LINC00339	29092	1p36.12	-0.946	-0.120	-0.661	0.042	-0.333	-0.465	-0.008	-0.010	0.105	-0.397	0.043	-0.345	-0.038	0.019	-0.367	-0.098	0.072	-0.062	-0.941	-0.484	-0.037	-0.142	-0.084	-0.037	-0.028	-0.198	-0.527	-0.083	-0.010	-0.078	-0.225	-0.089	0.858	0.050	-0.952	-0.652	-0.713	0.003	-0.125	-0.322	0.075	-0.193	0.182	0.097	-1.062	-0.009	-0.034
LOC101928043	101928043	1p36.12	-0.946	-0.120	-0.661	0.042	-0.333	-0.465	-0.008	-0.010	0.105	-0.397	0.043	-0.345	-0.038	0.019	-0.367	-0.098	0.072	-0.062	-0.941	-0.484	-0.037	-0.142	-0.084	-0.037	-0.028	-0.198	-0.527	-0.083	-0.010	-0.078	-0.225	-0.089	0.858	0.050	-0.952	-0.652	-0.713	0.003	-0.125	-0.322	0.075	-0.193	0.182	0.097	-1.062	-0.009	-0.034
CDC42	998	1p36.12	-0.946	-0.120	-0.661	0.042	-0.333	-0.465	-0.008	-0.010	0.105	-0.397	0.043	-0.345	-0.038	0.019	-0.367	-0.098	0.072	-0.062	-0.941	-0.484	-0.037	-0.142	-0.084	-0.037	-0.028	-0.198	-0.527	-0.083	-0.010	-0.078	-0.225	-0.089	0.858	0.050	-0.952	-0.652	-0.645	0.003	-0.125	-0.322	0.075	-0.193	0.182	0.097	-1.062	-0.009	-0.034
WNT4	54361	1p36.12	-0.946	0.013	-0.661	0.042	-0.333	-0.465	-0.008	-0.010	0.105	-0.397	0.043	-0.345	-0.038	0.019	-0.367	-0.098	0.072	-0.062	-0.941	-0.484	-0.037	-0.142	-0.084	-0.037	-0.028	-0.198	-0.527	-0.083	-0.010	-0.078	-0.225	-0.089	0.858	0.050	-0.952	-0.652	-0.561	0.003	-0.125	-0.322	0.075	-0.193	0.182	0.097	-1.062	-0.009	-0.034
MIR4418	100616433	1p36.12	-0.946	0.013	-0.661	0.042	-0.333	-0.465	-0.008	-0.010	0.105	-0.397	0.043	-0.345	-0.038	0.019	-0.367	-0.098	0.072	-0.062	-0.941	-0.484	-0.037	-0.142	-0.084	-0.037	-0.028	-0.198	-0.527	-0.083	-0.010	-0.078	-0.225	-0.089	0.858	0.050	-0.952	-0.652	-0.561	0.003	-0.125	-0.322	0.075	-0.193	0.182	0.097	-1.062	-0.009	-0.034
ZBTB40	9923	1p36.12	-0.946	0.013	-0.661	0.042	-0.333	-0.465	-0.008	-0.010	0.105	-0.397	0.043	-0.345	-0.038	-0.215	-0.367	-0.098	0.072	-0.062	-0.941	-0.484	-0.037	-0.142	-0.084	-0.037	-0.028	-0.198	-0.527	-0.083	-0.010	-0.078	-0.225	-0.089	0.858	0.050	-0.952	-0.652	-0.561	0.003	-0.125	-0.322	0.075	-0.193	0.182	0.097	-1.062	-0.009	-0.034
EPHA8	2046	1p36.12	-0.946	0.013	-0.661	0.042	-0.333	-0.465	-0.008	-0.010	0.105	-0.397	0.043	-0.345	-0.038	-0.450	-0.367	-0.098	0.072	-0.062	-0.941	-0.484	-0.037	-0.142	-0.084	-0.037	-0.028	-0.198	-0.527	-0.083	-0.010	-0.078	-0.225	-0.089	0.858	0.050	-0.952	-0.652	-0.561	0.003	-0.125	-0.322	0.075	-0.193	0.182	0.097	-1.062	-0.009	-0.034
C1QA	712	1p36.12	-0.946	0.013	-0.661	0.042	-0.333	-0.465	-0.008	-0.010	0.105	-0.397	0.043	-0.345	-0.038	-0.450	-0.367	-0.098	0.072	-0.062	-0.941	-0.484	-0.037	-0.142	-0.084	-0.037	-0.028	-0.198	-0.527	-0.083	-0.010	-0.078	-0.225	-0.089	0.858	0.050	-0.952	-0.652	-0.561	0.003	-0.125	-0.322	0.075	-0.193	0.182	0.097	-1.062	-0.009	-0.034
MIR6127	102466615	1p36.12	-0.946	0.013	-0.661	0.042	-0.333	-0.465	-0.008	-0.010	0.105	-0.397	0.043	-0.345	-0.038	-0.450	-0.367	-0.098	0.072	-0.062	-0.941	-0.484	-0.037	-0.142	-0.084	-0.037	-0.028	-0.198	-0.527	-0.083	-0.010	-0.078	-0.225	-0.089	0.858	0.050	-0.952	-0.652	-0.561	0.003	-0.125	-0.322	0.075	-0.193	0.182	0.097	-1.062	-0.009	-0.034
C1QC	714	1p36.12	-0.946	0.013	-0.661	0.042	-0.333	-0.465	-0.008	-0.010	0.105	-0.397	0.043	-0.345	-0.038	-0.450	-0.367	-0.098	0.072	-0.062	-0.941	-0.484	-0.037	-0.142	-0.084	-0.037	-0.028	-0.198	-0.527	-0.083	-0.010	-0.078	-0.225	-0.089	0.858	0.050	-0.952	-0.652	-0.561	0.003	-0.125	-0.322	0.075	-0.193	0.182	0.097	-1.062	-0.009	-0.034
C1QB	713	1p36.12	-0.946	0.013	-0.661	0.042	-0.333	-0.465	-0.008	-0.010	0.105	-0.397	0.043	-0.345	-0.038	-0.450	-0.367	-0.098	0.072	-0.062	-0.941	-0.484	-0.037	-0.142	-0.084	-0.037	-0.028	-0.198	-0.527	-0.083	-0.010	-0.078	-0.225	-0.089	0.858	0.050	-0.952	-0.652	-0.561	0.003	-0.125	-0.322	0.075	-0.193	0.182	0.097	-1.062	-0.009	-0.034
EPHB2	2048	1p36.12	-0.946	0.013	-0.661	0.042	-0.333	-0.465	-0.008	-0.010	0.105	-0.397	0.043	-0.345	-0.038	-0.450	-0.367	-0.098	0.072	-0.062	-0.941	-0.484	-0.037	-0.142	-0.084	-0.037	-0.028	-0.198	-0.527	-0.083	-0.010	-0.078	-0.225	-0.089	0.633	0.050	-0.952	-0.652	-0.561	0.003	-0.125	-0.322	0.075	-0.193	0.182	0.097	-1.062	-0.009	-0.034
MIR4684	100616391	1p36.12	-0.946	0.013	-0.661	0.042	-0.333	-0.465	-0.008	-0.010	0.105	-0.397	0.043	-0.345	-0.038	-0.450	-0.367	-0.098	0.072	-0.062	-0.941	-0.484	-0.037	-0.142	-0.084	-0.037	-0.028	-0.198	-0.527	-0.083	-0.010	-0.078	-0.225	-0.089	0.858	0.050	-0.952	-0.652	-0.561	0.003	-0.125	-0.322	0.075	-0.193	0.182	0.097	-1.062	-0.009	-0.034
MIR4253	100422914	1p36.12	-0.946	0.013	-0.661	0.042	-0.333	-0.465	-0.008	-0.010	0.105	-0.397	0.043	-0.345	-0.038	-0.450	-0.367	-0.098	0.072	-0.062	-0.941	-0.484	-0.037	-0.142	-0.084	-0.037	-0.028	-0.198	-0.527	-0.083	-0.010	-0.078	-0.225	-0.089	0.514	0.050	-0.952	-0.652	-0.561	0.003	-0.125	-0.322	0.075	-0.193	0.182	0.097	-1.062	-0.009	-0.034
LACTBL1	646262	1p36.12	-0.946	0.013	-0.661	0.042	-0.333	-0.465	-0.008	-0.010	0.105	-0.397	0.043	-0.345	-0.038	-0.450	-0.367	-0.098	0.072	-0.062	-0.941	-0.484	-0.037	-0.142	-0.084	-0.037	-0.028	-0.198	-0.527	-0.083	-0.010	-0.078	-0.225	-0.089	0.514	0.050	-0.952	-0.652	-0.704	0.003	-0.125	-0.322	0.075	-0.193	0.182	0.097	-1.062	-0.009	-0.034
C1orf234	729059	1p36.12	-0.946	0.013	-0.661	0.042	-0.333	-0.465	-0.008	-0.010	0.105	-0.397	0.043	-0.345	-0.038	-0.450	-0.367	-0.098	0.072	-0.062	-0.941	-0.484	-0.037	-0.142	-0.084	-0.037	-0.028	-0.198	-0.527	-0.083	-0.010	-0.078	-0.225	-0.089	0.514	0.050	-0.952	-0.652	-0.704	0.003	-0.125	-0.322	0.075	-0.193	0.182	0.097	-1.062	-0.009	-0.034
KDM1A	23028	1p36.12	-0.946	0.013	-0.661	0.042	-0.333	-0.465	-0.008	-0.010	0.105	-0.397	0.043	-0.345	-0.038	-0.450	-0.367	-0.098	0.072	-0.062	-0.941	-0.484	-0.037	-0.142	-0.084	-0.037	-0.028	-0.198	-0.527	-0.083	-0.010	-0.078	-0.225	-0.089	0.514	0.050	-0.952	-0.652	-0.704	0.003	-0.125	-0.322	0.075	-0.193	0.182	0.097	-1.062	-0.009	-0.034
MIR3115	100422866	1p36.12	-0.946	0.013	-0.661	0.042	-0.333	-0.465	-0.008	-0.010	0.105	-0.397	0.043	-0.345	-0.038	-0.450	-0.367	-0.098	0.072	-0.062	-0.941	-0.484	-0.037	-0.142	-0.084	-0.037	-0.028	-0.198	-0.527	-0.083	-0.010	-0.078	-0.225	-0.089	0.514	0.050	-0.952	-0.652	-0.704	0.003	-0.125	-0.322	0.075	-0.193	0.182	0.097	-1.062	-0.009	-0.034
MIR4419A	100616177	1p36.12	-0.946	0.013	-0.661	0.042	-0.333	-0.465	-0.008	-0.010	0.105	-0.397	0.043	-0.345	-0.038	-0.450	-0.367	-0.098	0.072	-0.062	-0.941	-0.484	-0.037	-0.142	-0.084	-0.037	-0.028	-0.198	-0.527	-0.083	-0.010	-0.078	-0.225	-0.089	0.514	0.050	-0.952	-0.652	-0.704	0.003	-0.125	-0.322	0.075	-0.193	0.182	0.097	-1.062	-0.009	-0.034
LUZP1	7798	1p36.12	-0.946	-0.120	-0.661	0.042	-0.333	-0.465	-0.008	-0.010	0.105	-0.397	0.043	-0.345	-0.038	-0.450	-0.367	-0.098	0.072	-0.062	-0.941	-0.484	-0.037	-0.142	-0.084	-0.037	-0.028	-0.198	-0.527	-0.083	-0.010	-0.078	-0.225	-0.089	0.514	0.050	-0.952	-0.652	-0.704	0.003	-0.125	-0.322	0.075	-0.193	0.182	0.097	-1.062	-0.009	-0.034
HTR1D	3352	1p36.12	-0.946	-0.164	-0.661	0.042	-0.333	-0.465	-0.008	-0.010	0.105	-0.397	0.043	-0.345	-0.038	-0.450	-0.367	-0.098	-0.243	-0.062	-0.941	-0.484	-0.037	-0.142	-0.084	-0.037	-0.028	-0.198	-0.527	-0.083	-0.010	-0.078	-0.225	-0.089	0.514	0.050	-0.952	-0.652	-0.704	0.003	-0.125	-0.322	0.075	-0.193	0.182	0.097	-1.062	-0.009	-0.034
LINC01355	100996511	1p36.12	-0.946	-0.164	-0.661	0.042	-0.333	-0.465	-0.008	-0.010	0.105	-0.397	0.043	-0.345	-0.038	-0.450	-0.367	-0.098	-0.558	-0.062	-0.941	-0.484	-0.037	-0.142	-0.084	-0.037	-0.028	-0.198	-0.527	-0.083	-0.010	-0.078	-0.225	-0.089	0.514	0.050	-0.952	-0.652	-0.704	0.003	-0.125	-0.322	0.075	-0.193	0.182	0.097	-1.062	-0.009	-0.034
HNRNPR	10236	1p36.12	-0.946	-0.164	-0.661	1.389	-0.333	-0.465	-0.008	-0.010	0.105	-0.397	0.043	-0.345	-0.038	-0.450	-0.367	-0.098	-0.558	-0.062	-0.941	-0.484	-0.037	-0.142	-0.084	-0.037	-0.028	-0.198	-0.527	-0.083	-0.010	-0.078	-0.225	-0.089	0.514	0.050	-0.952	-0.652	-0.704	0.003	-0.125	-0.322	0.075	-0.193	0.182	0.097	-1.062	-0.009	-0.034
ZNF436	80818	1p36.12	-0.946	-0.164	-0.661	1.928	-0.333	-0.465	-0.008	-0.010	0.105	-0.397	0.043	-0.345	-0.038	-0.450	-0.367	-0.098	-0.558	-0.062	-0.941	-0.484	-0.037	-0.142	-0.084	-0.037	-0.028	-0.198	-0.527	-0.083	-0.010	-0.078	-0.225	-0.089	0.514	0.050	-0.952	-0.652	-0.704	0.003	-0.125	-0.322	0.075	-0.193	0.182	0.097	-1.062	-0.009	-0.034
ZNF436-AS1	148898	1p36.12	-0.946	-0.164	-0.661	1.928	-0.333	-0.465	-0.008	-0.010	0.105	-0.397	0.043	-0.345	-0.038	-0.450	-0.367	-0.098	-0.558	-0.062	-0.941	-0.484	-0.037	-0.142	-0.084	-0.037	-0.028	-0.198	-0.527	-0.083	-0.010	-0.078	-0.225	-0.089	0.514	0.050	-0.952	-0.652	-0.704	0.003	-0.125	-0.322	0.075	-0.193	0.182	0.097	-1.062	-0.009	-0.034
TCEA3	6920	1p36.12	-0.946	-0.164	-0.661	1.928	-0.333	-0.465	-0.008	-0.010	0.105	-0.397	0.043	-0.345	-0.038	-0.450	-0.367	-0.098	-0.558	-0.062	-0.941	-0.484	-0.037	-0.142	-0.084	-0.037	-0.028	-0.198	-0.527	-0.083	-0.010	-0.078	-0.225	-0.089	0.514	0.050	-0.952	-0.652	-0.704	0.003	-0.125	-0.322	0.075	-0.193	0.182	0.097	-1.062	-0.009	-0.034
ASAP3	55616	1p36.12	-0.946	-0.164	-0.661	1.404	-0.333	-0.465	-0.008	-0.010	0.105	-0.397	0.043	-0.345	-0.038	-0.450	-0.367	-0.098	-0.558	-0.062	-0.941	-0.484	-0.037	-0.142	-0.084	-0.037	-0.028	-0.198	-0.527	-0.083	-0.010	-0.078	-0.225	-0.089	0.514	0.050	-0.952	-0.652	-0.704	0.003	-0.125	-0.322	0.075	-0.193	0.182	0.097	-1.062	-0.009	-0.034
E2F2	1870	1p36.12	-0.946	-0.164	-0.661	0.984	-0.333	-0.465	-0.008	-0.010	0.105	-0.397	0.043	-0.345	-0.038	-0.450	-0.367	-0.098	-0.558	-0.062	-0.941	-0.484	-0.037	-0.142	-0.084	-0.037	-0.028	-0.198	-0.527	-0.083	-0.010	-0.078	-0.225	-0.089	0.514	0.050	-0.952	-0.652	-0.704	0.003	-0.125	-0.322	0.075	-0.193	0.182	0.097	-1.062	-0.009	-0.034
LOC101928163	101928163	1p36.12	-0.946	-0.164	-0.661	0.984	-0.333	-0.465	-0.008	-0.010	0.105	-0.397	0.043	-0.345	-0.038	-0.450	-0.367	-0.098	-0.558	-0.062	-0.941	-0.484	-0.037	-0.142	-0.084	-0.037	-0.028	-0.198	-0.527	-0.083	-0.010	-0.078	-0.225	-0.089	0.514	0.050	-0.952	-0.652	-0.704	0.003	-0.125	-0.322	0.075	-0.193	0.182	0.097	-1.062	-0.009	-0.034
ID3	3399	1p36.12	-0.946	-0.164	-0.661	0.505	-0.333	-0.465	-0.008	-0.010	0.105	-0.397	0.043	-0.345	-0.038	-0.450	-0.367	-0.098	-0.558	-0.062	-0.941	-0.484	-0.037	-0.142	-0.084	-0.037	-0.028	-0.198	-0.527	-0.083	-0.010	-0.078	-0.225	-0.089	0.514	0.050	-0.952	-0.652	-0.704	0.003	-0.125	-0.322	0.075	-0.193	0.182	0.097	-1.062	-0.009	-0.034
MDS2	259283	1p36.11	-0.946	-0.164	-0.661	0.026	-0.333	-0.465	-0.008	-0.010	0.105	-0.397	0.043	-0.345	-0.038	-0.450	-0.367	-0.098	-0.558	-0.062	-0.941	-0.484	-0.037	-0.142	-0.084	-0.037	-0.028	-0.198	-0.527	-0.083	-0.010	-0.078	-0.225	-0.089	0.514	0.050	-0.952	-0.652	-0.704	0.003	-0.125	-0.322	0.075	-0.193	0.182	0.097	-1.062	-0.009	-0.034
RPL11	6135	1p36.11	-0.946	-0.164	-0.661	0.026	-0.333	-0.465	-0.008	-0.010	0.105	-0.397	0.043	-0.345	-0.038	-0.450	-0.367	-0.098	-0.558	-0.062	-0.941	-0.484	-0.037	-0.142	-0.084	-0.037	-0.028	-0.198	-0.527	-0.083	-0.010	-0.078	-0.225	-0.089	0.514	0.050	-0.952	-0.652	-0.704	0.003	-0.125	-0.322	0.075	-0.193	0.182	0.097	-1.062	-0.009	-0.034
TCEB3	6924	1p36.11	-0.946	-0.164	-0.661	0.026	-0.333	-0.465	-0.008	-0.010	0.105	-0.397	0.043	-0.345	-0.038	-0.450	-0.367	-0.098	-0.558	-0.062	-0.941	-0.484	-0.037	-0.142	-0.084	-0.037	-0.028	-0.198	-0.527	-0.083	-0.010	-0.078	-0.225	-0.089	0.514	0.050	-0.952	-0.652	-0.704	0.003	-0.125	-0.322	0.075	-0.193	0.182	0.097	-1.062	-0.009	-0.034
TCEB3-AS1	100506963	1p36.11	-0.946	-0.164	-0.661	0.026	-0.333	-0.465	-0.008	-0.010	0.105	-0.397	0.043	-0.345	-0.038	-0.450	-0.367	-0.098	-0.558	-0.062	-0.941	-0.484	-0.037	-0.142	-0.084	-0.037	-0.028	-0.198	-0.527	-0.083	-0.010	-0.078	-0.225	-0.089	0.514	0.050	-0.952	-0.652	-0.704	0.003	-0.125	-0.322	0.075	-0.193	0.182	0.097	-1.062	-0.009	-0.034
PITHD1	57095	1p36.11	-0.946	-0.164	-0.661	0.026	-0.333	-0.465	-0.008	-0.010	0.105	-0.397	0.043	-0.345	-0.038	-0.450	-0.367	-0.098	-0.558	-0.062	-0.941	-0.484	-0.037	-0.142	-0.084	-0.037	-0.028	-0.198	-0.527	-0.083	-0.010	-0.078	-0.225	-0.089	0.514	0.050	-0.952	-0.652	-0.704	0.003	-0.125	-0.322	0.075	-0.193	0.182	0.097	-1.062	-0.009	-0.034
GALE	2582	1p36.11	-0.946	-0.164	-0.661	0.026	-0.333	-0.465	-0.008	-0.010	0.105	-0.397	0.043	-0.345	-0.038	-0.450	-0.367	-0.098	-0.558	-0.062	-0.941	-0.484	-0.037	-0.142	-0.084	-0.037	-0.028	-0.198	-0.527	-0.083	-0.010	-0.078	-0.225	-0.089	0.514	0.050	-0.952	-0.652	-0.704	0.003	-0.125	-0.322	0.075	-0.193	0.182	0.097	-1.062	-0.009	-0.034
LYPLA2	11313	1p36.11	-0.946	-0.164	-0.661	0.026	-0.333	-0.465	-0.008	-0.010	0.105	-0.397	0.043	-0.345	-0.038	-0.450	-0.367	-0.098	-0.558	-0.062	-0.941	-0.484	-0.037	-0.142	-0.084	-0.037	-0.028	-0.198	-0.527	-0.083	-0.010	-0.078	-0.225	-0.089	0.514	0.050	-0.952	-0.652	-0.704	0.003	-0.125	-0.322	0.075	-0.193	0.182	0.097	-1.062	-0.009	-0.034
HMGCL	3155	1p36.11	-0.946	-0.164	-0.661	0.026	-0.333	-0.465	-0.008	-0.010	0.105	-0.397	0.043	-0.345	-0.038	-0.450	-0.367	-0.098	-0.558	-0.062	-0.941	-0.484	-0.037	-0.142	-0.084	-0.037	-0.028	-0.198	-0.527	-0.083	-0.010	-0.078	-0.225	-0.089	0.514	0.050	-0.952	-0.652	-0.704	0.003	-0.125	-0.322	0.075	-0.193	0.182	0.097	-1.062	-0.009	-0.034
FUCA1	2517	1p36.11	-0.946	-0.164	-0.661	0.026	-0.333	-0.465	-0.008	-0.010	0.105	-0.397	0.043	-0.345	-0.038	-0.450	-0.367	-0.098	-0.558	-0.062	-0.941	-0.484	-0.037	-0.142	-0.084	-0.037	-0.028	-0.198	-0.527	-0.083	-0.010	-0.078	-0.225	-0.089	0.514	0.050	-0.952	-0.652	-0.704	0.003	-0.125	-0.322	0.075	-0.193	0.182	0.097	-1.062	-0.009	-0.034
CNR2	1269	1p36.11	-0.946	-0.164	-0.661	0.026	-0.333	-0.465	-0.008	-0.010	0.105	-0.397	0.043	-0.345	-0.038	-0.450	-0.367	-0.098	-0.558	-0.062	-0.941	-0.484	-0.037	-0.142	-0.084	-0.037	-0.028	-0.198	-0.527	-0.083	-0.010	-0.078	-0.225	-0.089	0.514	0.050	-0.952	-0.652	-0.704	0.003	-0.125	-0.322	0.075	-0.193	0.182	0.097	-1.062	-0.009	-0.034
MIR378F	100616492	1p36.11	-0.946	-0.164	-0.661	0.026	-0.333	-0.465	-0.008	-0.010	0.105	-0.397	0.043	-0.345	-0.038	-0.450	-0.367	-0.098	-0.558	-0.062	-0.941	-0.484	-0.037	-0.142	-0.084	-0.037	-0.028	-0.198	-0.527	-0.083	-0.010	-0.078	-0.225	-0.089	0.514	0.050	-0.952	-0.652	-0.704	0.003	-0.125	-0.322	0.075	-0.193	0.182	0.097	-1.062	-0.009	-0.034
PNRC2	55629	1p36.11	-0.946	-0.164	-0.661	0.026	-0.333	-0.465	-0.008	-0.010	0.105	-0.397	0.043	-0.345	-0.038	-0.450	-0.367	-0.098	-0.558	-0.062	-0.941	-0.484	-0.037	-0.142	-0.084	-0.037	-0.028	-0.198	-0.527	-0.083	-0.010	-0.078	-0.225	-0.089	0.514	0.050	-0.952	-0.652	-0.704	0.003	-0.125	-0.322	0.075	-0.193	0.182	0.097	-1.062	-0.009	-0.034
SRSF10	10772	1p36.11	-0.946	-0.164	-0.661	0.026	-0.333	-0.465	-0.008	-0.010	0.105	-0.397	0.043	-0.345	-0.038	-0.450	-0.367	-0.098	-0.558	-0.062	-0.941	-0.484	-0.037	-0.142	-0.084	-0.037	-0.028	-0.198	-0.527	-0.083	-0.010	-0.078	-0.225	-0.089	0.514	0.050	-0.952	-0.652	-0.704	0.003	-0.125	-0.322	0.075	-0.193	0.182	0.097	-1.062	-0.009	-0.034
MYOM3	127294	1p36.11	-0.946	-0.075	-0.661	0.026	-0.333	-0.465	-0.008	-0.010	0.105	-0.397	0.043	-0.345	-0.038	-0.450	-0.367	-0.098	-0.558	-0.062	-0.941	-0.484	-0.037	-0.142	-0.084	-0.037	-0.028	-0.198	-0.527	-0.083	-0.010	-0.078	-0.225	-0.089	0.514	0.050	-0.952	-0.652	-0.704	0.003	-0.125	-0.322	0.075	-0.193	0.182	0.097	-1.062	-0.009	-0.034
IL22RA1	58985	1p36.11	-0.946	-0.075	-0.661	0.026	-0.333	-0.465	-0.008	-0.010	0.105	-0.397	0.043	-0.345	-0.038	-0.450	-0.367	-0.098	-0.558	-0.062	-0.941	-0.484	-0.037	-0.142	-0.084	-0.037	-0.028	-0.198	-0.527	-0.083	-0.010	-0.078	-0.225	-0.089	0.514	0.050	-0.952	-0.652	-0.704	0.003	-0.125	-0.322	0.075	-0.193	0.182	0.097	-1.062	-0.009	-0.034
IFNLR1	163702	1p36.11	-0.946	-0.075	-0.661	0.026	-0.333	-0.465	-0.008	-0.010	0.105	-0.397	0.043	-0.345	-0.038	-0.450	-0.367	-0.098	-0.558	-0.062	-0.941	-0.484	-0.037	-0.142	-0.084	-0.037	-0.028	-0.198	-0.527	-0.083	-0.010	-0.078	-0.225	-0.089	0.514	0.050	-0.952	-0.652	-0.704	0.003	-0.125	-0.322	0.075	-0.193	0.182	0.097	-1.062	-0.009	-0.034
LOC284632	284632	1p36.11	-0.946	-0.075	-0.661	0.026	-0.333	-0.465	-0.008	-0.010	0.105	-0.397	0.043	-0.345	-0.038	-0.450	-0.367	-0.098	-0.558	-0.062	-0.941	-0.484	-0.037	-0.142	-0.084	-0.037	-0.028	-0.198	-0.527	-0.083	-0.010	-0.078	-0.225	-0.089	0.514	0.050	-0.952	-0.652	-0.704	0.003	-0.125	-0.322	0.075	-0.193	0.182	0.097	-1.062	-0.009	-0.034
GRHL3	57822	1p36.11	-0.946	-0.075	-0.661	0.026	-0.333	-0.465	-0.008	-0.010	0.105	-0.397	0.043	-0.345	-0.038	-0.450	-0.367	-0.098	-0.413	-0.062	-0.941	-0.484	-0.037	-0.142	-0.084	-0.037	-0.028	-0.198	-0.527	-0.083	-0.010	-0.078	-0.225	-0.089	0.514	0.050	-0.952	-0.652	-0.704	0.003	-0.125	-0.322	0.075	-0.193	0.182	0.097	-1.062	-0.009	-0.034
STPG1	90529	1p36.11	-0.946	-0.075	-0.661	0.026	-0.333	-0.465	-0.008	-0.010	0.105	-0.397	0.043	-0.345	-0.038	-0.450	-0.367	-0.098	-0.074	-0.062	-0.941	-0.484	-0.037	-0.142	-0.084	-0.037	-0.028	-0.198	-0.527	-0.083	-0.004	-0.078	-0.225	-0.089	0.514	0.050	-0.952	-0.652	-0.704	0.003	-0.125	-0.322	0.075	-0.193	0.182	0.097	-1.062	-0.009	-0.034
NIPAL3	57185	1p36.11	-0.946	-0.075	-0.661	0.026	-0.333	-0.465	-0.008	-0.010	0.105	-0.397	0.043	-0.345	-0.038	-0.450	-0.367	-0.098	0.022	-0.062	-0.941	-0.484	-0.037	-0.142	-0.084	-0.037	-0.028	-0.198	-0.527	-0.083	0.001	-0.078	-0.225	-0.089	0.514	0.050	-0.952	-0.652	-0.704	0.003	-0.125	-0.322	0.075	-0.193	0.182	0.097	-1.062	-0.009	-0.034
RCAN3AS	100750325	1p36.11	-0.946	-0.075	-0.661	0.026	-0.333	-0.465	-0.008	-0.010	0.105	-0.397	0.043	-0.345	-0.038	-0.450	-0.367	-0.098	0.022	-0.062	-0.941	-0.484	-0.037	-0.142	-0.084	-0.037	-0.028	-0.198	-0.527	-0.083	0.001	-0.078	-0.225	-0.089	0.514	0.050	-0.952	-0.652	-0.704	0.003	-0.125	-0.322	0.075	-0.193	0.182	0.097	-1.062	-0.009	-0.034
RCAN3	11123	1p36.11	-0.946	-0.075	-0.661	0.026	-0.333	-0.465	-0.008	-0.010	0.105	-0.397	0.043	-0.345	-0.038	-0.450	-0.367	-0.098	0.022	-0.062	-0.941	-0.484	-0.037	-0.142	-0.084	-0.037	-0.028	-0.198	-0.527	-0.083	0.001	-0.078	-0.225	-0.089	0.514	0.050	-0.952	-0.652	-0.704	0.003	-0.125	-0.322	0.075	-0.193	0.182	0.097	-1.062	-0.009	-0.034
LOC100506985	100506985	1p36.11	-0.946	-0.075	-0.661	0.026	-0.333	-0.465	-0.008	-0.010	0.105	-0.397	0.043	-0.345	-0.038	-0.450	-0.367	-0.098	0.022	-0.062	-0.941	-0.484	-0.037	-0.142	-0.084	-0.037	-0.028	-0.198	-0.527	-0.083	0.001	-0.078	-0.225	-0.089	0.514	0.050	-0.952	-0.652	-0.704	0.003	-0.125	-0.322	0.075	-0.193	0.182	0.097	-1.062	-0.009	-0.034
NCMAP	400746	1p36.11	-0.946	-0.075	-0.661	0.026	-0.333	-0.465	-0.008	-0.010	0.105	-0.397	0.043	-0.345	-0.038	-0.450	-0.367	-0.098	0.022	-0.062	-0.941	-0.484	-0.037	-0.142	-0.084	-0.037	-0.028	-0.198	-0.527	-0.083	0.001	-0.078	-0.225	-0.089	0.514	0.050	-0.952	-0.652	-0.704	0.003	-0.125	-0.322	0.075	-0.193	0.182	0.097	-1.062	-0.009	-0.034
SRRM1	10250	1p36.11	-0.946	-0.075	-0.661	0.026	-0.333	-0.465	-0.008	-0.010	0.105	-0.397	0.043	-0.345	-0.038	-0.450	-0.367	-0.098	0.022	-0.062	-0.941	-0.484	-0.037	-0.142	-0.084	-0.037	-0.028	-0.198	-0.527	-0.083	0.001	-0.078	-0.225	-0.089	0.514	0.050	-0.952	-0.652	-0.704	0.003	-0.125	-0.322	0.075	-0.193	0.182	0.097	-1.062	-0.009	-0.034
CLIC4	25932	1p36.11	-0.946	-0.130	-0.661	0.026	-0.333	-0.465	-0.008	-0.010	0.105	-0.397	0.043	-0.345	-0.038	-0.450	-0.367	-0.098	0.022	-0.062	-0.941	-0.484	-0.037	-0.142	-0.084	-0.037	-0.028	-0.198	-0.527	-0.083	0.001	-0.078	-0.225	-0.089	0.514	0.050	-0.952	-0.652	-0.704	0.003	-0.125	-0.322	0.075	-0.193	0.182	0.097	-1.062	-0.009	-0.034
RUNX3	864	1p36.11	-0.946	-0.031	-0.661	0.026	-0.333	-0.465	-0.008	-0.010	0.105	-0.397	0.043	-0.345	-0.038	-0.450	-0.367	-0.098	0.022	-0.062	-0.941	-0.484	-0.037	-0.142	-0.084	-0.037	-0.028	-0.198	-0.527	-0.083	0.001	-0.078	-0.225	-0.089	0.514	0.050	-0.952	-0.652	-0.704	0.003	-0.125	-0.322	0.075	-0.193	0.182	0.097	-1.062	-0.009	-0.034
MIR6731	102465437	1p36.11	-0.946	-0.031	-0.661	0.026	-0.333	-0.465	-0.008	-0.010	0.105	-0.397	0.043	-0.345	-0.038	-0.450	-0.367	-0.098	0.022	-0.062	-0.941	-0.484	-0.037	-0.142	-0.084	-0.037	-0.028	-0.198	-0.527	-0.083	0.001	-0.078	-0.225	-0.089	0.514	0.050	-0.952	-0.652	-0.704	0.003	-0.125	-0.322	0.075	-0.193	0.182	0.097	-1.062	-0.009	-0.034
MIR4425	100616365	1p36.11	-0.946	-0.031	-0.661	0.026	-0.333	-0.465	-0.008	-0.010	0.105	-0.397	0.043	-0.345	-0.038	-0.450	-0.367	-0.098	0.022	-0.062	-0.941	-0.484	-0.037	-0.142	-0.084	-0.037	-0.028	-0.198	-0.527	-0.083	0.001	-0.078	-0.225	-0.089	0.514	0.050	-0.952	-0.652	-0.704	0.003	-0.125	-0.322	0.075	-0.193	0.182	0.097	-1.062	-0.009	-0.034
SYF2	25949	1p36.11	-0.946	-0.031	-0.661	0.026	-0.333	-0.465	-0.008	-0.010	0.105	-0.397	0.043	-0.345	-0.038	-0.450	-0.367	-0.098	0.022	-0.062	-0.941	-0.484	-0.037	-0.142	-0.084	-0.037	-0.028	-0.198	-0.527	-0.083	0.001	-0.078	-0.225	-0.089	0.514	0.050	-0.952	-0.652	-0.704	0.003	-0.125	-0.322	0.075	-0.193	0.182	0.097	-1.062	-0.009	-0.034
RSRP1	57035	1p36.11	-0.946	-0.031	-0.661	0.026	-0.333	-0.465	-0.008	-0.010	0.105	-0.397	0.043	-0.345	-0.038	-0.450	-0.367	-0.098	0.022	-0.062	-0.941	-0.484	-0.037	-0.142	-0.084	-0.037	-0.028	-0.198	-0.527	-0.083	0.001	-0.078	-0.225	-0.089	0.514	0.050	-0.952	-0.652	-0.704	0.003	-0.125	-0.322	0.075	-0.193	0.182	0.097	-1.062	-0.009	-0.034
RHD	6007	1p36.11	-0.946	-0.031	-0.661	0.026	-0.333	-0.465	-0.008	-0.010	0.105	-0.397	0.043	-0.345	-0.038	-0.450	-0.367	-0.098	0.022	-0.062	-0.941	-0.484	-0.037	-0.142	-0.084	-0.037	-0.028	-0.198	-0.527	-0.083	0.001	-0.078	-0.225	-0.089	0.514	0.050	-0.952	-0.652	-0.704	0.003	-0.125	-0.322	0.075	-0.193	0.182	0.097	-1.062	-0.009	-0.034
TMEM50A	23585	1p36.11	-0.946	-0.031	-0.661	0.026	-0.333	-0.465	-0.008	-0.010	0.105	-0.397	0.043	-0.345	-0.038	-0.450	-0.367	-0.098	0.022	-0.062	-0.941	-0.484	-0.037	-0.142	-0.084	-0.037	-0.028	-0.198	-0.527	-0.083	0.001	-0.078	-0.225	-0.089	0.514	0.050	-0.952	-0.652	-0.704	0.003	-0.125	-0.322	0.075	-0.193	0.182	0.097	-1.062	-0.009	-0.034
RHCE	6006	1p36.11	-0.946	-0.031	-0.661	0.026	-0.333	-0.465	-0.008	-0.010	0.105	-0.397	0.043	-0.345	-0.038	-0.450	-0.367	-0.098	0.022	-0.062	-0.941	-0.484	-0.037	-0.142	-0.084	-0.037	-0.028	-0.198	-0.527	-0.083	0.001	-0.078	-0.225	-0.089	0.514	0.050	-0.952	-0.652	-0.704	0.003	-0.125	-0.322	0.075	-0.193	0.182	0.097	-1.062	-0.009	-0.034
TMEM57	55219	1p36.11	-0.946	-0.031	-0.661	0.026	-0.333	-0.465	-0.008	-0.010	0.105	-0.397	0.043	-0.345	-0.038	-0.450	-0.367	-0.098	0.022	-0.062	-0.941	-0.484	-0.037	-0.142	-0.084	-0.037	-0.028	-0.198	-0.527	-0.083	0.001	-0.078	-0.225	-0.089	0.514	0.050	-0.952	-0.652	-0.704	0.003	-0.125	-0.322	0.075	-0.193	0.182	0.097	-1.062	-0.009	-0.034
LDLRAP1	26119	1p36.11	-0.946	-0.031	-0.661	0.026	-0.333	-0.465	-0.008	-0.010	0.105	-0.397	0.043	-0.345	-0.038	-0.450	-0.367	-0.098	0.022	-0.062	-0.941	-0.484	-0.037	-0.142	-0.084	-0.037	-0.028	-0.198	-0.275	-0.083	0.001	-0.078	-0.225	-0.089	0.514	0.050	-0.952	-0.652	-0.704	0.003	-0.125	-0.322	0.075	-0.193	0.182	0.097	-1.062	-0.009	-0.034
MAN1C1	57134	1p36.11	-0.946	-0.031	-0.661	0.026	-0.333	-0.465	-0.008	-0.010	0.105	-0.397	0.043	-0.345	-0.038	-0.450	-0.367	-0.098	0.022	-0.062	-0.941	-0.484	-0.037	-0.142	-0.084	-0.037	-0.028	-0.198	0.353	-0.083	0.001	-0.078	-0.225	-0.089	0.514	0.050	-0.952	-0.652	-0.704	0.003	-0.125	-0.322	0.075	-0.193	0.182	0.097	-1.062	-0.009	-0.034
SEPN1	57190	1p36.11	-0.946	-0.031	-0.661	0.026	-0.333	-0.465	-0.008	-0.010	0.105	-0.397	0.043	-0.345	-0.038	-0.450	-0.367	-0.098	0.022	-0.062	-0.941	-0.484	-0.037	-0.142	-0.084	-0.037	-0.028	-0.198	0.353	-0.083	0.001	-0.078	-0.225	-0.089	0.514	0.050	-0.952	-0.652	-0.704	0.003	-0.125	-0.322	0.075	-0.193	0.182	0.097	-1.062	-0.009	-0.034
LOC646471	646471	1p36.11	-0.946	-0.031	-0.661	0.026	-0.333	-0.465	-0.008	-0.010	0.105	-0.397	0.043	-0.345	-0.038	-0.450	-0.367	-0.098	0.022	-0.062	-0.941	-0.484	-0.037	-0.142	-0.084	-0.037	-0.028	-0.198	0.353	-0.083	0.001	-0.078	-0.225	-0.089	0.514	0.050	-0.952	-0.652	-0.704	0.003	-0.125	-0.322	0.075	-0.193	0.182	0.097	-1.062	-0.009	-0.034
MTFR1L	56181	1p36.11	-0.946	-0.031	-0.661	0.026	-0.333	-0.465	-0.008	-0.010	0.105	-0.397	0.043	-0.345	-0.038	-0.450	-0.367	-0.098	0.022	-0.062	-0.941	-0.484	-0.037	-0.142	-0.084	-0.037	-0.028	-0.198	0.353	-0.083	0.001	-0.078	-0.225	-0.089	0.514	0.050	-0.952	-0.652	-0.704	0.003	-0.125	-0.322	0.075	-0.193	0.182	0.097	-1.062	-0.009	-0.034
AUNIP	79000	1p36.11	-0.946	-0.031	-0.661	0.026	-0.333	-0.465	-0.008	-0.010	0.105	-0.397	0.043	-0.345	-0.038	-0.450	-0.367	-0.098	0.022	-0.062	-0.941	-0.484	-0.037	-0.142	-0.084	-0.037	-0.028	-0.198	0.353	-0.083	0.001	-0.078	-0.225	-0.089	0.514	0.050	-0.952	-0.652	-0.704	0.003	-0.125	-0.322	0.075	-0.193	0.182	0.097	-1.062	-0.009	-0.034
PAQR7	164091	1p36.11	-0.946	-0.031	-0.661	0.026	-0.333	-0.465	-0.008	-0.010	0.105	-0.397	0.043	-0.345	-0.038	-0.450	-0.367	-0.098	0.022	-0.062	-0.941	-0.484	-0.037	-0.142	-0.084	-0.037	-0.028	-0.198	0.353	-0.083	0.001	-0.078	-0.225	-0.089	0.514	0.050	-0.952	-0.652	-0.704	0.003	-0.125	-0.322	0.075	-0.193	0.182	0.097	-1.062	-0.009	-0.034
STMN1	3925	1p36.11	-0.946	-0.031	-0.661	0.026	-0.333	-0.465	-0.008	-0.010	0.105	-0.397	0.043	-0.345	-0.038	-0.450	-0.367	-0.098	0.022	-0.062	-0.941	-0.484	-0.037	-0.142	-0.084	-0.037	-0.028	-0.198	0.353	-0.083	0.001	-0.078	-0.225	-0.089	0.514	0.050	-0.952	-0.652	-0.704	0.003	-0.125	-0.322	0.075	-0.193	0.182	0.097	-1.062	-0.009	-0.034
MIR3917	100500808	1p36.11	-0.946	-0.031	-0.661	0.026	-0.333	-0.465	-0.008	-0.010	0.105	-0.397	0.043	-0.345	-0.038	-0.450	-0.367	-0.098	0.022	-0.062	-0.941	-0.484	-0.037	-0.142	-0.084	-0.037	-0.028	-0.198	0.353	-0.083	0.001	-0.078	-0.225	-0.089	0.514	0.050	-0.952	-0.652	-0.704	0.003	-0.125	-0.322	0.075	-0.193	0.182	0.097	-1.062	-0.009	-0.034
PAFAH2	5051	1p36.11	-0.946	-0.031	-0.661	0.026	-0.333	-0.465	-0.008	-0.010	0.105	-0.397	0.043	-0.345	-0.038	-0.450	-0.367	-0.098	0.022	-0.062	-0.941	-0.484	-0.037	-0.142	-0.084	-0.037	-0.028	-0.198	0.353	-0.083	0.001	-0.078	-0.225	-0.089	0.514	0.050	-0.952	-0.652	-0.704	0.003	-0.125	-0.322	0.075	-0.193	0.182	0.097	-1.062	-0.009	-0.034
EXTL1	2134	1p36.11	-0.946	-0.031	-0.661	0.026	-0.333	-0.465	-0.008	-0.010	0.105	-0.397	0.043	-0.345	-0.038	-0.450	-0.367	-0.098	0.022	-0.062	-0.941	-0.484	-0.037	-0.142	-0.084	-0.037	-0.028	-0.198	0.353	-0.083	0.001	-0.078	-0.225	-0.089	0.514	0.050	-0.952	-0.652	-0.704	0.003	-0.125	-0.322	0.075	-0.193	0.182	0.097	-1.062	-0.009	-0.034
SLC30A2	7780	1p36.11	-0.946	-0.031	-0.661	0.026	-0.333	-0.465	-0.008	-0.010	0.105	-0.397	0.043	-0.345	-0.038	-0.450	-0.367	-0.098	0.022	-0.062	-0.941	-0.484	-0.037	-0.142	-0.084	-0.037	-0.028	-0.198	0.353	-0.083	0.001	-0.078	-0.225	-0.089	0.514	0.050	-0.952	-0.652	-0.704	0.003	-0.125	-0.322	0.075	-0.193	0.182	0.097	-1.062	-0.009	-0.034
TRIM63	84676	1p36.11	-0.946	-0.031	-0.661	0.026	-0.333	-0.465	-0.008	-0.010	0.105	-0.397	0.043	-0.345	-0.038	-0.450	-0.367	-0.098	0.022	-0.062	-0.941	-0.484	-0.037	-0.142	-0.084	-0.037	-0.028	-0.198	0.353	-0.083	0.001	-0.078	-0.225	-0.089	0.514	0.050	-0.952	-0.652	-0.704	0.003	-0.125	-0.322	0.075	-0.193	0.182	0.097	-1.062	-0.009	-0.034
PDIK1L	149420	1p36.11	-0.946	-0.161	-0.661	0.026	-0.333	-0.465	-0.008	-0.010	0.105	-0.397	0.043	-0.345	-0.038	-0.450	-0.367	-0.098	0.022	-0.062	-0.941	-0.484	-0.037	-0.142	-0.084	-0.037	-0.028	-0.198	0.353	-0.083	0.001	-0.078	-0.225	-0.089	0.514	0.050	-0.952	-0.652	-0.704	0.003	-0.125	-0.322	0.075	-0.193	0.182	0.097	-1.062	-0.009	-0.034
FAM110D	79927	1p36.11	-0.946	-0.161	-0.661	0.026	-0.333	-0.465	-0.008	-0.010	0.105	-0.397	0.043	-0.345	-0.038	-0.450	-0.367	-0.098	0.022	-0.062	-0.941	-0.484	-0.037	-0.142	-0.084	-0.037	-0.028	-0.198	0.353	-0.083	0.001	-0.078	-0.225	-0.089	0.514	0.050	-1.006	-0.652	-0.704	0.003	-0.125	-0.322	0.075	-0.193	0.182	0.097	-1.062	-0.009	-0.034
ZNF593	51042	1p36.11	-0.946	-0.161	-0.661	0.026	-0.333	-0.465	-0.008	-0.010	0.105	-0.397	0.043	-0.345	-0.038	-0.450	-0.367	-0.098	0.022	-0.062	-0.941	-0.484	-0.037	-0.142	-0.084	-0.037	-0.028	-0.198	0.353	-0.083	0.001	-0.078	-0.225	-0.089	0.514	0.050	-1.006	-0.652	-0.704	0.003	-0.125	-0.322	0.075	-0.193	0.182	0.097	-1.062	-0.009	-0.034
CNKSR1	10256	1p36.11	-0.946	-0.161	-0.661	0.026	-0.333	-0.465	-0.008	-0.010	0.105	-0.397	0.043	-0.345	-0.038	-0.450	-0.367	-0.098	0.022	-0.062	-0.941	-0.484	-0.037	-0.142	-0.084	-0.037	-0.028	-0.198	0.353	-0.083	0.001	-0.078	-0.225	-0.089	0.514	0.050	-1.006	-0.652	-0.704	0.003	-0.125	-0.322	0.075	-0.193	0.182	0.097	-1.062	-0.009	-0.034
CATSPER4	378807	1p36.11	-0.946	-0.161	-0.661	0.026	-0.333	-0.465	-0.008	-0.010	0.105	-0.397	0.043	-0.345	-0.038	-0.450	-0.367	-0.098	0.022	-0.062	-0.941	-0.484	-0.037	-0.142	-0.084	-0.037	-0.028	-0.198	0.353	-0.083	0.001	-0.078	-0.225	-0.089	0.514	0.050	-1.006	-0.652	-0.704	0.003	-0.125	-0.322	0.075	-0.193	0.182	0.097	-1.062	-0.009	-0.034
CEP85	64793	1p36.11	-0.946	-0.161	-0.661	0.026	-0.333	-0.465	-0.008	-0.010	0.105	-0.397	0.043	-0.345	-0.038	-0.450	-0.367	-0.098	0.022	-0.062	-0.941	-0.484	-0.037	-0.142	-0.084	-0.037	-0.028	-0.198	0.353	-0.083	0.001	-0.078	-0.225	-0.089	0.514	0.050	-1.006	-0.652	-0.704	0.003	-0.125	-0.322	0.075	-0.193	0.182	0.097	-1.062	-0.009	-0.034
LOC101928303	101928303	1p36.11	-0.946	-0.161	-0.661	0.026	-0.333	-0.465	-0.008	-0.010	0.105	-0.397	0.043	-0.345	-0.038	-0.450	-0.367	-0.098	0.022	-0.062	-0.941	-0.484	-0.037	-0.142	-0.084	-0.037	-0.028	-0.198	0.353	-0.083	0.001	-0.078	-0.225	-0.089	0.514	0.050	-1.006	-0.652	-0.704	0.003	-0.125	-0.322	0.075	-0.193	0.182	0.097	-1.062	-0.009	-0.034
SH3BGRL3	83442	1p36.11	-0.946	-0.161	-0.661	0.026	-0.333	-0.465	-0.008	-0.010	0.105	-0.397	0.043	-0.345	-0.038	-0.450	-0.367	-0.098	0.022	-0.062	-0.941	-0.484	-0.037	-0.142	-0.084	-0.037	-0.028	-0.198	0.353	-0.083	0.001	-0.078	-0.225	-0.089	0.514	0.050	-1.006	-0.652	-0.704	0.003	-0.125	-0.322	0.075	-0.193	0.182	0.097	-1.062	-0.009	-0.034
UBXN11	91544	1p36.11	-0.946	-0.161	-0.661	0.026	-0.333	-0.465	-0.008	-0.010	0.105	-0.397	0.043	-0.345	-0.038	-0.450	-0.367	-0.098	0.022	-0.062	-0.941	-0.484	-0.037	-0.142	-0.084	-0.037	-0.028	-0.198	0.353	-0.083	0.001	-0.078	-0.225	-0.089	0.514	0.050	-1.006	-0.652	-0.704	0.003	-0.125	-0.322	0.075	-0.193	0.182	0.097	-1.062	-0.009	-0.034
AIM1L	55057	1p36.11	-0.946	-0.161	-0.661	0.026	-0.333	-0.465	-0.008	-0.010	0.105	-0.397	0.043	-0.345	-0.038	-0.450	-0.367	-0.098	0.022	-0.062	-0.941	-0.484	-0.037	-0.142	-0.084	-0.037	-0.028	-0.198	0.353	-0.083	0.001	-0.078	-0.225	-0.089	0.514	0.050	-1.006	-0.652	-0.704	0.003	-0.125	-0.322	0.075	-0.193	0.182	0.097	-1.062	-0.009	-0.034
CD52	1043	1p36.11	-0.946	-0.161	-0.661	0.026	-0.333	-0.465	-0.008	-0.010	0.105	-0.397	0.043	-0.345	-0.038	-0.450	-0.367	-0.098	0.022	-0.062	-0.941	-0.484	-0.037	-0.142	-0.084	-0.037	-0.028	-0.198	0.353	-0.083	0.001	-0.078	-0.225	-0.089	0.514	0.050	-1.006	-0.652	-0.704	0.003	-0.125	-0.322	0.075	-0.193	0.182	0.097	-1.062	-0.009	-0.034
ZNF683	257101	1p36.11	-0.946	-0.161	-0.661	0.026	-0.333	-0.465	-0.008	-0.010	0.105	-0.397	0.043	-0.345	-0.038	-0.450	-0.367	-0.098	0.022	-0.062	-0.941	-0.484	-0.037	-0.142	-0.084	-0.037	-0.028	-0.198	0.353	-0.083	0.001	-0.078	-0.225	-0.089	0.514	0.050	-1.006	-0.652	-0.704	0.003	-0.125	-0.322	0.075	-0.193	0.182	0.097	-1.062	-0.009	-0.034
LIN28A	79727	1p36.11	-0.946	-0.152	-0.749	0.026	-0.333	-0.465	-0.008	-0.010	0.105	-0.397	0.043	-0.345	-0.038	-0.450	-0.367	-0.098	0.022	-0.062	-0.941	-0.484	-0.037	-0.142	-0.084	-0.037	-0.028	-0.198	0.353	-0.083	0.001	-0.078	-0.225	-0.089	0.514	0.050	-1.006	-0.652	-0.704	0.003	-0.125	-0.322	0.075	-0.193	0.182	0.097	-1.062	-0.009	-0.034
DHDDS	79947	1p36.11	-0.946	-0.152	-0.749	0.026	-0.333	-0.465	-0.008	-0.010	0.105	-0.397	0.043	-0.345	-0.038	-0.450	-0.367	-0.098	0.022	-0.062	-0.941	-0.484	-0.037	-0.142	-0.084	-0.037	-0.028	-0.198	0.353	-0.083	0.001	-0.078	-0.225	-0.089	0.514	0.050	-1.006	-0.652	-0.704	0.003	-0.125	-0.322	0.075	-0.193	0.182	0.097	-1.062	-0.009	-0.034
LOC101928324	101928324	1p36.11	-0.946	-0.152	-0.749	0.026	-0.333	-0.465	-0.008	-0.010	0.105	-0.397	0.043	-0.345	-0.038	-0.450	-0.367	-0.098	0.022	-0.062	-0.941	-0.484	-0.037	-0.142	-0.084	-0.037	-0.028	-0.198	0.353	-0.083	0.001	-0.078	-0.225	-0.089	0.514	0.050	-1.006	-0.652	-0.704	0.003	-0.125	-0.322	0.075	-0.193	0.182	0.097	-1.062	-0.009	-0.034
HMGN2	3151	1p36.11	-0.946	-0.152	-0.749	0.026	-0.333	-0.465	-0.008	-0.010	0.105	-0.397	0.043	-0.345	-0.038	-0.450	-0.367	-0.098	0.022	-0.062	-0.941	-0.484	-0.037	-0.142	-0.084	-0.037	-0.028	-0.198	0.353	-0.083	0.001	-0.078	-0.225	-0.089	0.514	0.050	-1.006	-0.652	-0.704	0.003	-0.125	-0.322	0.075	-0.193	0.182	0.097	-1.062	-0.009	-0.034
RPS6KA1	6195	1p36.11	-0.946	-0.152	-0.749	0.026	-0.333	-0.465	-0.008	-0.010	0.105	-0.397	0.043	-0.345	-0.038	-0.450	-0.367	-0.098	0.022	-0.062	-0.941	-0.484	-0.037	-0.142	-0.084	-0.037	-0.028	-0.198	0.353	-0.083	0.001	-0.078	-0.225	-0.089	0.514	0.050	-1.006	-0.652	-0.704	0.003	-0.125	-0.322	0.075	-0.193	0.182	0.097	-1.062	-0.009	-0.034
MIR1976	100302190	1p36.11	-0.946	-0.152	-0.749	0.026	-0.333	-0.465	-0.008	-0.010	0.105	-0.397	0.043	-0.345	-0.038	-0.450	-0.367	-0.098	0.022	-0.062	-0.941	-0.484	-0.037	-0.142	-0.084	-0.037	-0.028	-0.198	0.353	-0.083	0.001	-0.078	-0.225	-0.089	0.514	0.050	-1.006	-0.652	-0.704	0.003	-0.125	-0.322	0.075	-0.193	0.182	0.097	-1.062	-0.009	-0.034
ARID1A	8289	1p36.11	-0.946	-0.152	-0.749	0.026	-0.333	-0.465	-0.008	-0.010	0.105	-0.397	0.043	-0.345	-0.038	-0.450	-0.367	-0.098	0.022	-0.062	-0.941	-0.484	-0.037	-0.142	-0.084	-0.037	-0.028	-0.198	0.353	-0.083	0.001	-0.078	-0.225	-0.089	0.514	0.050	-1.006	-0.652	-0.704	0.003	-0.125	-0.322	0.075	-0.193	0.182	0.097	-1.058	-0.009	-0.034
LOC101928728	101928728	1p36.11	-0.946	-0.152	-0.749	0.026	-0.333	-0.465	-0.008	-0.010	0.105	-0.397	0.043	-0.345	-0.038	-0.450	-0.367	-0.098	0.022	-0.062	-0.941	-0.484	-0.037	-0.142	-0.084	-0.037	-0.028	-0.198	0.353	-0.083	0.001	-0.078	-0.225	-0.089	0.514	0.050	-1.006	-0.652	-0.704	0.003	-0.125	-0.322	0.075	-0.193	0.182	0.097	-1.062	-0.009	-0.034
PIGV	55650	1p36.11	-0.946	-0.152	-0.749	0.026	-0.333	-0.465	-0.008	-0.010	0.105	-0.397	0.043	-0.345	-0.038	-0.450	-0.367	-0.098	0.022	-0.062	-0.941	-0.484	-0.037	-0.142	-0.084	-0.037	-0.028	-0.198	0.353	-0.083	0.001	-0.078	-0.225	-0.089	0.514	0.050	-1.006	-0.652	-0.704	0.003	-0.125	-0.322	0.075	-0.193	0.182	0.097	-1.035	-0.009	-0.034
ZDHHC18	84243	1p36.11	-0.946	-0.152	-0.749	0.026	-0.333	-0.465	-0.008	-0.010	0.105	-0.397	0.043	-0.345	-0.038	-0.450	-0.367	-0.098	0.022	-0.062	-0.941	-0.484	-0.037	-0.142	-0.084	-0.037	-0.028	-0.198	0.353	-0.083	0.001	-0.078	-0.225	-0.089	0.514	0.050	-1.006	-0.652	-0.704	0.003	-0.125	-0.322	0.075	-0.193	0.182	0.097	-1.035	-0.009	-0.034
SFN	2810	1p36.11	-0.946	-0.152	-0.749	0.026	-0.333	-0.465	-0.008	-0.010	0.105	-0.397	0.043	-0.345	-0.038	-0.450	-0.367	-0.098	0.022	-0.062	-0.941	-0.484	-0.037	-0.142	-0.084	-0.037	-0.028	-0.198	0.353	-0.083	0.001	-0.078	-0.225	-0.089	0.514	0.050	-1.006	-0.652	-0.704	0.003	-0.125	-0.322	0.075	-0.193	0.182	0.097	-1.035	-0.009	-0.034
GPN2	54707	1p36.11	-0.946	-0.152	-0.749	0.026	-0.333	-0.465	-0.008	-0.010	0.105	-0.397	0.043	-0.345	-0.038	-0.450	-0.367	-0.098	0.022	-0.062	-0.941	-0.484	-0.037	-0.142	-0.084	-0.037	-0.028	-0.198	0.353	-0.083	0.001	-0.078	-0.225	-0.089	0.514	0.050	-1.006	-0.652	-0.704	0.003	-0.125	-0.322	0.075	-0.193	0.182	0.097	-1.035	-0.009	-0.034
GPATCH3	63906	1p36.11	-0.946	-0.152	-0.749	0.026	-0.333	-0.465	-0.008	-0.010	0.105	-0.397	0.043	-0.345	-0.038	-0.450	-0.367	-0.098	0.022	-0.062	-0.941	-0.484	-0.037	-0.142	-0.084	-0.037	-0.028	-0.198	0.353	-0.083	0.001	-0.078	-0.225	-0.089	0.514	0.050	-1.006	-0.652	-0.704	0.003	-0.125	-0.322	0.075	-0.193	0.182	0.097	-1.035	-0.009	-0.034
NR0B2	8431	1p36.11	-0.946	-0.152	-0.749	0.026	-0.333	-0.465	-0.008	-0.010	0.105	-0.397	0.043	-0.345	-0.038	-0.450	-0.367	-0.098	0.022	-0.062	-0.941	-0.484	-0.037	-0.142	-0.084	-0.037	-0.028	-0.198	0.353	-0.083	0.001	-0.078	-0.225	-0.089	0.514	0.050	-1.006	-0.652	-0.704	0.003	-0.125	-0.322	0.075	-0.193	0.182	0.097	-1.035	-0.009	-0.034
NUDC	10726	1p36.11	-0.946	-0.152	-0.749	0.026	-0.333	-0.465	-0.008	-0.010	0.105	-0.397	0.043	-0.345	-0.038	-0.450	-0.367	-0.098	0.022	-0.062	-0.941	-0.484	-0.037	-0.142	-0.084	-0.037	-0.028	-0.198	0.353	-0.083	0.001	-0.078	-0.225	-0.089	0.514	0.050	-1.006	-0.652	-0.704	0.003	-0.125	-0.322	0.075	-0.193	0.182	0.097	-1.035	-0.009	-0.034
KDF1	126695	1p36.11	-0.946	-0.152	-0.749	0.026	-0.333	-0.465	-0.008	-0.010	0.105	-0.397	0.043	-0.345	-0.038	-0.450	-0.367	-0.098	0.022	-0.062	-0.941	-0.484	-0.037	-0.142	-0.084	-0.037	-0.028	-0.198	0.353	-0.083	0.001	-0.078	-0.225	-0.089	0.514	0.050	-1.006	-0.652	-0.704	0.003	-0.125	-0.322	0.075	-0.193	0.182	0.097	-1.035	-0.009	-0.034
TRNP1	388610	1p36.11	-0.946	-0.152	-0.749	0.026	-0.333	-0.465	-0.008	-0.010	0.105	-0.397	0.043	-0.345	-0.038	-0.450	-0.367	-0.098	0.022	-0.062	-0.941	-0.484	-0.037	-0.142	-0.084	-0.037	-0.028	-0.198	0.353	-0.083	0.001	-0.078	-0.225	-0.089	0.514	0.050	-1.006	-0.652	-0.704	0.003	-0.125	-0.322	0.075	-0.193	0.182	0.097	-1.035	-0.009	-0.034
FAM46B	115572	1p36.11	-0.946	-0.152	-0.749	0.026	-0.333	-0.465	-0.008	-0.010	0.105	-0.397	0.043	-0.345	-0.038	-0.211	-0.367	-0.098	0.022	-0.062	-0.941	-0.484	-0.037	-0.142	-0.084	-0.037	-0.028	-0.198	0.353	-0.083	0.001	-0.078	-0.225	-0.089	0.514	0.050	-1.006	-0.652	-0.704	0.003	-0.125	-0.322	0.075	-0.193	0.182	0.097	-1.035	-0.009	-0.034
SLC9A1	6548	1p36.11	-0.946	-0.152	-0.749	0.026	-0.333	-0.465	-0.008	-0.010	0.105	-0.397	0.043	-0.345	-0.038	0.028	-0.367	-0.098	0.022	-0.062	-0.941	-0.484	-0.037	-0.142	-0.084	-0.037	-0.028	-0.198	0.353	-0.083	0.001	-0.078	-0.225	-0.089	0.514	0.050	-1.006	-0.652	-0.704	0.003	-0.125	-0.322	0.075	-0.193	0.182	0.097	-1.035	-0.009	-0.034
WDTC1	23038	1p36.11	-0.946	-0.152	-0.749	0.026	-0.333	-0.465	-0.008	-0.010	0.105	-0.397	0.043	-0.345	-0.038	0.028	-0.367	-0.098	0.022	-0.062	-0.941	-0.484	-0.037	-0.142	-0.084	-0.037	-0.028	-0.198	0.353	-0.083	0.001	-0.078	-0.225	-0.089	0.514	0.050	-1.006	-0.652	-0.704	0.003	-0.125	-0.322	0.075	-0.193	0.182	0.097	-0.750	-0.009	-0.034
ACTG1P20	644961	1p36.11	-0.946	-0.152	-0.749	0.026	-0.333	-0.465	-0.008	-0.010	0.105	-0.397	0.043	-0.345	-0.038	0.028	-0.367	-0.098	0.022	-0.062	-0.941	-0.484	-0.037	-0.142	-0.084	-0.037	-0.028	-0.198	0.353	-0.083	0.001	-0.078	-0.225	-0.089	0.514	0.050	-1.006	-0.652	-0.704	0.003	-0.125	-0.322	0.075	-0.193	0.182	0.097	-0.107	-0.009	-0.034
TMEM222	84065	1p36.11	-0.946	-0.152	-0.749	0.026	-0.333	-0.465	-0.008	-0.010	0.105	-0.397	0.043	-0.345	-0.038	0.028	-0.367	-0.098	0.022	-0.062	-0.941	-0.484	-0.037	-0.142	-0.084	-0.037	-0.028	-0.198	0.353	-0.083	0.001	-0.078	-0.225	-0.089	0.514	0.050	-1.006	-0.652	-0.704	0.003	-0.125	-0.322	0.075	-0.193	0.182	0.097	-0.107	-0.009	-0.034
SYTL1	84958	1p36.11	-0.946	-0.152	-0.749	0.026	-0.333	-0.465	-0.008	-0.010	0.105	-0.397	0.043	-0.345	-0.038	0.028	-0.367	-0.098	0.022	-0.062	-0.941	-0.484	-0.037	-0.142	-0.084	-0.037	-0.028	-0.198	0.353	-0.083	0.001	-0.078	-0.225	-0.089	0.514	0.050	-1.006	-0.652	-0.704	0.003	-0.125	-0.322	0.075	-0.193	0.182	0.097	-0.107	-0.009	-0.034
MAP3K6	9064	1p36.11	-0.946	-0.152	-0.749	0.026	-0.333	-0.465	-0.008	-0.010	0.105	-0.397	0.043	-0.345	-0.038	0.028	-0.367	-0.098	0.022	-0.062	-0.941	-0.484	-0.037	-0.142	-0.084	-0.037	-0.028	-0.198	0.353	-0.083	0.001	-0.078	-0.225	-0.089	0.514	0.050	-1.006	-0.652	-0.704	0.003	-0.125	-0.322	0.075	-0.193	0.182	0.097	-0.107	-0.009	-0.034
FCN3	8547	1p36.11	-0.946	-0.152	-0.749	0.026	-0.333	-0.465	-0.008	-0.010	0.105	-0.397	0.043	-0.345	-0.038	0.028	-0.367	-0.098	0.022	-0.062	-0.941	-0.484	-0.037	-0.142	-0.084	-0.037	-0.028	-0.198	0.353	-0.083	0.001	-0.078	-0.225	-0.089	0.514	0.050	-1.006	-0.652	-0.704	0.003	-0.125	-0.322	0.075	-0.193	0.182	0.097	-0.107	-0.009	-0.034
CD164L2	388611	1p36.11	-0.946	-0.152	-0.749	0.026	-0.333	-0.465	-0.008	-0.010	0.105	-0.397	0.043	-0.345	-0.038	0.028	-0.367	-0.098	0.022	-0.062	-0.941	-0.484	-0.037	-0.142	-0.084	-0.037	-0.028	-0.198	0.353	-0.083	0.001	-0.078	-0.225	-0.089	0.514	0.050	-1.006	-0.652	-0.704	0.003	-0.125	-0.322	0.075	-0.193	0.182	0.097	-0.107	-0.009	-0.034
GPR3	2827	1p36.11	-0.946	-0.152	-0.749	0.026	-0.333	-0.465	-0.008	-0.010	0.105	-0.397	0.043	-0.345	-0.038	0.028	-0.367	-0.098	0.022	-0.062	-0.941	-0.484	-0.037	-0.142	-0.084	-0.037	-0.028	-0.198	0.353	-0.083	0.001	-0.078	-0.225	-0.089	0.514	0.050	-1.006	-0.652	-0.704	0.003	-0.125	-0.322	0.075	-0.193	0.182	0.097	-0.107	-0.009	-0.034
WASF2	10163	1p36.11	-0.946	-0.152	-0.749	0.026	-0.333	-0.465	-0.008	-0.010	0.105	-0.397	0.043	-0.345	-0.038	0.028	-0.367	-0.098	0.022	-0.062	-0.941	-0.317	-0.037	-0.142	-0.084	-0.037	-0.028	-0.198	0.353	-0.083	0.001	-0.078	-0.225	-0.089	0.514	0.050	-1.006	-0.652	-0.704	0.003	-0.125	-0.322	0.075	-0.193	0.182	0.097	-0.107	-0.009	-0.034
AHDC1	27245	1p36.11	-0.946	-0.152	-0.749	0.026	-0.333	-0.465	-0.008	-0.010	0.105	-0.397	0.043	-0.345	-0.038	0.028	-0.367	-0.098	0.022	-0.062	-0.941	-0.261	-0.037	-0.142	-0.084	-0.037	-0.028	-0.198	0.353	-0.083	0.001	-0.078	-0.225	-0.089	0.514	0.050	-1.006	-0.652	-0.704	0.003	-0.125	-0.322	0.075	-0.193	0.182	0.097	-0.107	-0.009	-0.034
FGR	2268	1p35.3	-0.946	-0.152	-0.749	0.026	-0.333	-0.465	-0.008	-0.010	0.105	-0.397	0.043	-0.345	-0.038	0.028	-0.367	-0.098	0.022	-0.062	-0.941	-0.261	-0.037	-0.142	-0.084	-0.037	-0.028	-0.198	0.353	-0.083	0.001	-0.078	-0.225	-0.089	0.514	0.050	-1.006	-0.652	-0.704	0.003	-0.125	-0.322	0.075	-0.193	0.182	0.097	-0.107	-0.009	-0.034
IFI6	2537	1p35.3	-0.946	-0.152	-0.749	0.026	-0.333	-0.465	-0.008	-0.010	0.105	-0.397	0.043	-0.345	-0.038	0.028	-0.367	-0.098	0.022	-0.062	-0.941	-0.261	-0.037	-0.142	-0.084	-0.037	-0.028	-0.198	0.353	-0.083	0.001	-0.078	-0.225	-0.089	0.514	0.050	-1.006	-0.652	-0.704	0.003	-0.125	-0.322	0.075	-0.193	0.182	0.097	-0.107	-0.009	-0.034
FAM76A	199870	1p35.3	-0.946	-0.152	-0.749	0.026	-0.333	-0.465	-0.008	-0.010	0.105	-0.397	0.043	-0.345	-0.038	0.028	-0.367	-0.098	0.022	-0.062	-0.941	-0.261	-0.037	-0.142	-0.084	-0.037	-0.028	-0.198	0.353	-0.083	0.001	-0.078	-0.225	-0.089	0.514	0.050	-1.006	-0.652	-0.704	0.003	-0.125	-0.322	0.075	-0.193	0.182	0.097	-0.107	-0.009	-0.034
STX12	23673	1p35.3	-0.946	-0.152	-0.749	0.026	-0.333	-0.465	-0.008	-0.010	0.105	-0.397	0.043	-0.345	-0.038	0.028	-0.367	-0.098	0.022	-0.062	-0.941	-0.261	-0.037	-0.142	-0.084	-0.037	-0.028	-0.198	0.353	-0.083	0.001	-0.078	-0.225	-0.089	0.514	0.050	-1.006	-0.652	-0.704	0.003	-0.125	-0.322	0.075	-0.193	0.182	0.097	-0.107	-0.009	-0.034
PPP1R8	5511	1p35.3	-0.946	-0.152	-0.749	0.026	-0.333	-0.465	-0.008	-0.010	0.105	-0.397	0.043	-0.345	-0.038	0.028	-0.367	-0.098	0.022	-0.062	-0.941	-0.261	-0.037	-0.142	-0.084	-0.037	-0.028	-0.198	0.353	-0.083	0.001	-0.078	-0.225	-0.089	0.514	0.050	-1.006	-0.652	-0.704	0.003	-0.125	-0.322	0.075	-0.193	0.182	0.097	-0.107	-0.009	-0.034
SCARNA1	677774	1p35.3	-0.946	-0.152	-0.749	0.026	-0.333	-0.465	-0.008	-0.010	0.105	-0.397	0.043	-0.345	-0.038	0.028	-0.367	-0.098	0.022	-0.062	-0.941	-0.261	-0.037	-0.142	-0.084	-0.037	-0.028	-0.198	0.353	-0.083	0.001	-0.078	-0.225	-0.089	0.514	0.050	-1.006	-0.652	-0.704	0.003	-0.125	-0.322	0.075	-0.193	0.182	0.097	-0.107	-0.009	-0.034
THEMIS2	9473	1p35.3	-0.946	-0.175	-0.749	0.026	-0.333	-0.465	-0.008	-0.010	0.105	-0.397	0.043	-0.345	-0.038	0.028	-0.367	-0.098	0.022	-0.062	-0.941	-0.261	-0.037	-0.142	-0.084	-0.037	-0.028	-0.198	0.353	-0.083	0.001	-0.078	-0.225	-0.089	0.514	0.050	-1.006	-0.652	-0.704	0.003	-0.125	-0.322	0.075	-0.193	0.182	0.097	-0.107	-0.009	-0.034
RPA2	6118	1p35.3	-0.946	-0.175	-0.749	0.026	-0.333	-0.465	-0.008	-0.010	0.105	-0.397	0.043	-0.345	-0.038	0.028	-0.367	-0.098	0.022	-0.062	-0.941	-0.261	-0.037	-0.142	-0.084	-0.037	-0.028	-0.198	0.353	-0.083	0.001	-0.078	-0.225	-0.089	0.514	0.050	-1.006	-0.652	-0.704	0.003	-0.125	-0.322	0.075	-0.193	0.182	0.097	-0.107	-0.009	-0.034
SMPDL3B	27293	1p35.3	-0.946	-0.175	-0.749	0.026	-0.333	-0.465	-0.008	-0.010	0.105	-0.397	0.043	-0.345	-0.038	0.028	-0.367	-0.098	0.022	-0.062	-0.941	-0.261	-0.037	-0.142	-0.084	-0.037	-0.028	-0.198	0.353	-0.083	0.001	-0.078	-0.225	-0.089	0.514	0.050	-1.006	-0.652	-0.704	0.003	-0.125	-0.322	0.075	-0.193	0.182	0.097	-0.107	-0.009	-0.034
XKR8	55113	1p35.3	-0.946	-0.175	-0.749	0.026	-0.333	-0.465	-0.008	-0.010	0.105	-0.397	0.043	-0.345	-0.038	0.028	-0.367	-0.098	0.022	-0.062	-0.941	-0.261	-0.037	-0.142	-0.084	-0.037	-0.028	-0.198	0.353	-0.083	0.001	-0.078	-0.225	-0.089	0.514	0.050	-1.006	-0.652	-0.704	0.003	-0.125	-0.322	0.075	-0.193	0.182	0.097	-0.107	-0.009	-0.034
EYA3	2140	1p35.3	-0.946	-0.175	-0.749	0.026	-0.333	-0.465	-0.008	-0.010	0.105	-0.397	0.043	-0.345	-0.038	0.028	-0.367	-0.098	0.022	-0.062	-0.941	-0.261	-0.037	-0.142	-0.084	-0.037	-0.028	-0.198	0.353	-0.083	0.001	-0.078	-0.225	-0.089	0.514	-0.297	-1.006	-0.652	-0.740	0.003	-0.125	-0.322	0.075	-0.193	0.182	0.097	-0.107	-0.009	-0.034
PTAFR	5724	1p35.3	-0.946	-0.175	-0.749	0.026	-0.333	-0.465	-0.008	-0.010	0.105	-0.397	0.043	-0.345	-0.038	0.028	-0.367	-0.098	0.022	-0.062	-0.941	-0.261	-0.037	-0.142	-0.084	-0.037	-0.028	-0.198	0.353	-0.083	0.001	-0.078	-0.225	-0.089	0.514	-0.455	-1.006	-0.652	-0.847	0.003	-0.125	-0.322	0.075	-0.193	0.182	0.097	-0.107	-0.009	-0.034
DNAJC8	22826	1p35.3	-0.946	-0.175	-0.749	0.026	-0.333	-0.465	-0.008	-0.010	0.105	-0.397	0.043	-0.345	-0.038	0.028	-0.367	-0.098	0.022	-0.062	-0.941	-0.261	-0.037	-0.142	-0.084	-0.037	-0.028	-0.198	0.353	-0.083	0.001	-0.078	-0.225	-0.089	0.514	-0.455	-1.006	-0.652	-0.847	0.003	-0.125	-0.322	0.075	-0.193	0.182	0.097	-0.107	-0.009	-0.034
ATPIF1	93974	1p35.3	-0.946	-0.175	-0.749	0.026	-0.333	-0.465	-0.008	-0.010	0.105	-0.397	0.043	-0.345	-0.038	0.028	-0.367	-0.098	0.022	-0.062	-0.941	-0.261	-0.037	-0.142	-0.084	-0.037	-0.028	-0.198	0.353	-0.083	0.001	-0.078	-0.225	-0.089	0.514	-0.455	-1.006	-0.652	-0.847	0.003	-0.125	-0.322	0.075	-0.193	0.182	0.097	-0.107	-0.009	-0.034
SESN2	83667	1p35.3	-0.946	-0.175	-0.749	0.026	-0.333	-0.465	-0.008	-0.010	0.105	-0.397	0.043	-0.345	-0.038	0.028	-0.367	-0.098	0.022	-0.062	-0.941	-0.261	-0.037	-0.142	-0.084	-0.037	-0.028	-0.198	0.353	-0.083	0.001	-0.078	-0.225	-0.089	0.514	-0.455	-1.006	-0.652	-0.847	0.003	-0.125	-0.322	0.075	-0.193	0.182	0.097	-0.107	-0.009	-0.034
MED18	54797	1p35.3	-0.946	-0.175	-0.749	0.026	-0.333	-0.465	-0.008	-0.010	0.105	-0.397	0.043	-0.345	-0.038	0.028	-0.367	-0.098	0.022	-0.062	-0.941	-0.261	-0.037	-0.142	-0.084	-0.037	-0.028	-0.198	0.353	-0.083	0.001	-0.078	-0.225	-0.089	0.514	-0.455	-1.006	-0.865	-0.847	0.003	-0.125	-0.322	0.075	-0.193	0.182	0.097	-0.107	-0.009	-0.034
PHACTR4	65979	1p35.3	-0.946	-0.283	-0.749	0.026	-0.333	-0.465	-0.008	-0.010	0.105	-0.397	0.043	-0.345	-0.038	0.028	-0.367	-0.098	0.022	-0.062	-0.941	-0.261	-0.037	-0.142	-0.084	-0.037	-0.028	-0.198	0.353	-0.083	0.001	-0.078	0.074	-0.089	0.514	-0.455	-1.006	-0.865	-0.847	0.003	-0.125	-0.322	0.075	-0.193	0.182	0.097	-0.107	-0.009	-0.034
RCC1	1104	1p35.3	-0.946	-0.283	0.081	0.026	-0.333	-0.465	-0.008	-0.010	0.105	-0.397	0.043	-0.345	-0.038	0.028	-0.367	-0.098	0.022	-0.062	-0.941	-0.261	-0.037	-0.142	-0.084	-0.037	-0.028	-0.198	0.353	-0.083	0.001	-0.078	0.210	-0.089	0.514	-0.455	-1.006	-0.865	-0.847	0.003	-0.125	-0.322	0.075	-0.193	0.182	0.097	-0.107	-0.009	-0.034
SNHG3	8420	1p35.3	-0.946	-0.283	-0.749	0.026	-0.333	-0.465	-0.008	-0.010	0.105	-0.397	0.043	-0.345	-0.038	0.028	-0.367	-0.098	0.022	-0.062	-0.941	-0.261	-0.037	-0.142	-0.084	-0.037	-0.028	-0.198	0.353	-0.083	0.001	-0.078	0.210	-0.089	0.514	-0.455	-1.006	-0.865	-0.847	0.003	-0.125	-0.322	0.075	-0.193	0.182	0.097	-0.107	-0.009	-0.034
SNORA73A	6080	1p35.3	-0.946	-0.283	-0.749	0.026	-0.333	-0.465	-0.008	-0.010	0.105	-0.397	0.043	-0.345	-0.038	0.028	-0.367	-0.098	0.022	-0.062	-0.941	-0.261	-0.037	-0.142	-0.084	-0.037	-0.028	-0.198	0.353	-0.083	0.001	-0.078	0.210	-0.089	0.514	-0.455	-1.006	-0.865	-0.847	0.003	-0.125	-0.322	0.075	-0.193	0.182	0.097	-0.107	-0.009	-0.034
SNORA73B	26768	1p35.3	-0.946	-0.283	-0.749	0.026	-0.333	-0.465	-0.008	-0.010	0.105	-0.397	0.043	-0.345	-0.038	0.028	-0.367	-0.098	0.022	-0.062	-0.941	-0.261	-0.037	-0.142	-0.084	-0.037	-0.028	-0.198	0.353	-0.083	0.001	-0.078	0.210	-0.089	0.514	-0.455	-1.006	-0.865	-0.847	0.003	-0.125	-0.322	0.075	-0.193	0.182	0.097	-0.107	-0.009	-0.034
TRNAU1AP	54952	1p35.3	-0.946	-0.283	0.318	0.026	-0.333	-0.465	-0.008	-0.010	0.105	-0.397	0.043	-0.345	-0.038	0.028	-0.367	-0.098	0.022	-0.062	-0.941	-0.261	-0.037	-0.142	-0.084	-0.037	-0.028	-0.198	0.353	-0.083	0.001	-0.078	0.210	-0.089	0.514	-0.455	-1.006	-0.865	-0.847	0.003	-0.125	-0.322	0.075	-0.193	0.182	0.097	-0.107	-0.009	-0.034
SNHG12	85028	1p35.3	-0.946	-0.283	0.318	0.026	-0.333	-0.465	-0.008	-0.010	0.105	-0.397	0.043	-0.345	-0.038	0.028	-0.367	-0.098	0.022	-0.062	-0.941	-0.261	-0.037	-0.142	-0.084	-0.037	-0.028	-0.198	0.353	-0.083	0.001	-0.078	0.210	-0.089	0.514	-0.455	-1.006	-0.865	-0.847	0.003	-0.125	-0.322	0.075	-0.193	0.182	0.097	-0.107	-0.009	-0.034
SNORA16A	692073	1p35.3	-0.946	-0.283	0.318	0.026	-0.333	-0.465	-0.008	-0.010	0.105	-0.397	0.043	-0.345	-0.038	0.028	-0.367	-0.098	0.022	-0.062	-0.941	-0.261	-0.037	-0.142	-0.084	-0.037	-0.028	-0.198	0.353	-0.083	0.001	-0.078	0.210	-0.089	0.514	-0.455	-1.006	-0.865	-0.847	0.003	-0.125	-0.322	0.075	-0.193	0.182	0.097	-0.107	-0.009	-0.034
SNORA44	677825	1p35.3	-0.946	-0.283	0.318	0.026	-0.333	-0.465	-0.008	-0.010	0.105	-0.397	0.043	-0.345	-0.038	0.028	-0.367	-0.098	0.022	-0.062	-0.941	-0.261	-0.037	-0.142	-0.084	-0.037	-0.028	-0.198	0.353	-0.083	0.001	-0.078	0.210	-0.089	0.514	-0.455	-1.006	-0.865	-0.847	0.003	-0.125	-0.322	0.075	-0.193	0.182	0.097	-0.107	-0.009	-0.034
SNORA61	677838	1p35.3	-0.946	-0.283	0.318	0.026	-0.333	-0.465	-0.008	-0.010	0.105	-0.397	0.043	-0.345	-0.038	0.028	-0.367	-0.098	0.022	-0.062	-0.941	-0.261	-0.037	-0.142	-0.084	-0.037	-0.028	-0.198	0.353	-0.083	0.001	-0.078	0.210	-0.089	0.514	-0.455	-1.006	-0.865	-0.847	0.003	-0.125	-0.322	0.075	-0.193	0.182	0.097	-0.107	-0.009	-0.034
SNORD99	692212	1p35.3	-0.946	-0.283	0.318	0.026	-0.333	-0.465	-0.008	-0.010	0.105	-0.397	0.043	-0.345	-0.038	0.028	-0.367	-0.098	0.022	-0.062	-0.941	-0.261	-0.037	-0.142	-0.084	-0.037	-0.028	-0.198	0.353	-0.083	0.001	-0.078	0.210	-0.089	0.514	-0.455	-1.006	-0.865	-0.847	0.003	-0.125	-0.322	0.075	-0.193	0.182	0.097	-0.107	-0.009	-0.034
RAB42	115273	1p35.3	-0.946	-0.283	0.318	0.026	-0.333	-0.465	-0.008	-0.010	0.105	-0.397	0.043	-0.345	-0.038	0.028	-0.367	-0.098	0.022	-0.062	-0.941	-0.261	-0.037	-0.142	-0.084	-0.037	-0.028	-0.198	0.353	-0.083	0.001	-0.078	0.210	-0.089	0.514	-0.455	-1.006	-0.865	-0.847	0.003	-0.125	-0.322	0.075	-0.193	0.182	0.097	-0.107	-0.009	-0.034
TAF12	6883	1p35.3	-0.689	-0.283	0.318	0.026	-0.333	-0.465	-0.008	-0.010	0.105	-0.397	0.043	-0.345	-0.038	0.028	-0.367	-0.098	0.022	-0.062	-0.941	-0.261	-0.037	-0.142	-0.084	-0.037	-0.028	-0.198	0.353	-0.083	0.001	-0.078	0.210	-0.089	0.514	-0.455	-0.776	-0.865	-0.847	0.003	-0.125	-0.322	0.075	-0.193	0.182	0.097	-0.107	-0.009	-0.034
RNU11	26824	1p35.3	-0.046	-0.283	0.318	0.026	-0.333	-0.465	-0.008	-0.010	0.105	-0.397	0.043	-0.345	-0.038	0.028	-0.367	-0.098	0.022	-0.062	-0.941	-0.261	-0.037	-0.142	-0.084	-0.037	-0.028	-0.198	0.353	-0.083	0.001	-0.078	0.210	-0.089	0.514	-0.455	-0.203	-0.865	-0.847	0.003	-0.125	-0.322	0.075	-0.193	0.182	0.097	-0.107	-0.009	-0.034
GMEB1	10691	1p35.3	-0.046	-0.281	0.509	0.026	-0.333	-0.465	-0.008	-0.010	0.105	-0.397	0.043	-0.345	-0.038	0.028	-0.367	-0.098	0.022	-0.062	-0.941	-0.261	-0.037	-0.142	-0.084	-0.037	-0.028	-0.198	0.353	-0.083	0.001	-0.078	0.210	-0.089	0.514	-0.455	-0.203	-0.865	-0.576	0.003	-0.125	-0.322	0.075	-0.193	0.182	0.097	-0.107	-0.009	-0.034
YTHDF2	51441	1p35.3	-0.046	-0.248	0.738	0.026	-0.333	-0.465	-0.008	-0.010	0.105	-0.397	0.043	-0.345	-0.038	0.028	-0.367	-0.098	0.022	-0.062	-0.941	-0.261	-0.037	-0.142	-0.084	-0.037	-0.028	-0.198	0.353	-0.083	0.001	-0.078	0.210	-0.089	0.514	-0.455	-0.089	-0.773	-0.358	0.003	-0.125	-0.322	0.075	-0.193	0.182	0.097	-0.107	-0.009	-0.034
OPRD1	4985	1p35.3	-0.046	-0.171	0.738	0.026	-0.333	-0.465	-0.008	-0.010	0.105	-0.397	0.043	-0.345	-0.038	0.028	-0.367	-0.098	0.022	-0.062	-0.941	-0.261	-0.037	-0.142	-0.084	-0.037	-0.028	-0.198	0.353	-0.083	0.001	-0.078	0.210	-0.089	0.514	-0.455	-0.040	-0.559	-0.358	0.003	-0.125	-0.322	0.075	-0.193	0.182	0.097	-0.107	-0.009	-0.034
EPB41	2035	1p35.3	0.073	-0.171	0.738	0.026	-0.333	-0.465	-0.008	-0.010	0.105	-0.397	0.043	-0.345	-0.038	0.028	-0.367	-0.098	0.022	-0.062	-0.941	-0.261	-0.037	-0.142	-0.084	-0.037	-0.028	-0.198	0.353	-0.083	0.001	-0.078	0.210	-0.089	0.514	-0.455	-0.040	-0.559	-0.358	0.003	-0.125	-0.322	0.075	-0.193	0.182	0.097	-0.107	-0.009	-0.034
TMEM200B	399474	1p35.3	0.073	-0.171	0.738	0.026	-0.333	-0.465	-0.008	-0.010	0.105	-0.397	0.043	-0.345	-0.038	0.028	-0.367	-0.098	0.022	-0.062	-0.941	-0.261	-0.037	-0.142	-0.084	-0.037	-0.028	-0.198	0.353	-0.083	0.001	-0.078	0.210	-0.089	0.514	-0.455	-0.040	-0.559	-0.358	0.003	-0.125	-0.322	0.075	-0.193	0.182	0.097	-0.107	-0.009	-0.034
SRSF4	6429	1p35.3	0.073	-0.171	0.738	0.026	-0.333	-0.465	-0.008	-0.010	0.105	-0.397	0.043	-0.345	-0.038	0.028	-0.367	-0.098	0.022	-0.062	-0.941	-0.261	-0.037	-0.142	-0.084	-0.037	-0.028	-0.198	0.353	-0.083	0.001	-0.078	0.210	-0.089	0.514	-0.455	-0.040	-0.559	-0.358	0.003	-0.125	-0.322	0.075	-0.193	0.182	0.097	-0.107	-0.009	-0.034
MECR	51102	1p35.3	0.073	-0.171	0.738	0.026	-0.333	-0.465	-0.008	-0.010	0.105	-0.397	0.043	-0.345	-0.038	0.028	-0.367	-0.098	0.022	-0.062	-0.941	-0.261	-0.037	-0.142	-0.084	-0.037	-0.028	-0.198	0.353	-0.083	0.001	-0.078	0.210	-0.089	0.514	-0.115	-0.040	-0.559	-0.358	0.003	-0.125	-0.322	0.075	-0.193	0.182	0.097	-0.107	-0.009	-0.034
PTPRU	10076	1p35.3	0.073	0.016	0.738	0.026	-0.333	-0.465	-0.008	-0.010	0.105	-0.397	0.043	-0.345	-0.038	0.028	-0.367	-0.098	0.022	-0.062	-0.941	-0.261	-0.037	-0.142	-0.084	-0.037	-0.028	-0.198	0.353	-0.083	0.001	-0.078	0.210	-0.089	0.514	0.089	0.001	-0.559	-0.071	0.003	-0.125	-0.322	0.075	-0.193	0.182	0.097	-0.107	-0.009	-0.034
LOC101928460	101928460	1p35.3	0.073	0.084	0.738	0.026	-0.333	-0.465	-0.008	-0.010	0.105	-0.397	0.043	-0.345	-0.038	0.028	-0.367	-0.098	0.022	-0.062	-0.941	-0.261	-0.037	-0.142	-0.084	-0.037	-0.028	-0.198	0.353	-0.083	0.001	-0.078	0.210	-0.089	0.514	0.089	0.115	-0.559	-0.027	0.003	-0.125	-0.322	0.075	-0.193	0.182	0.097	-0.107	-0.009	-0.034
LOC101929406	101929406	1p35.2	0.073	0.084	0.738	0.026	-0.333	-0.465	-0.008	-0.010	0.105	-0.397	0.043	-0.345	-0.038	0.028	-0.367	-0.098	0.022	-0.062	-0.941	-0.261	-0.037	-0.142	-0.084	-0.037	-0.028	-0.198	0.353	-0.083	0.001	-0.078	0.210	-0.089	0.514	0.089	0.115	-0.559	-0.027	0.003	-0.125	-0.322	0.075	-0.193	0.182	0.097	-0.107	-0.009	-0.034
MATN1	4146	1p35.2	0.070	-0.001	0.767	0.026	-0.333	-0.465	-0.008	-0.010	0.105	-0.397	0.043	-0.345	-0.038	0.028	-0.367	-0.098	0.022	-0.062	-0.941	-0.261	-0.037	-0.142	-0.084	-0.037	-0.028	-0.198	0.353	-0.083	0.001	-0.078	0.210	-0.089	0.514	0.089	0.042	-0.642	-0.019	0.003	-0.125	-0.322	0.075	-0.193	0.182	0.097	-0.107	-0.009	-0.034
MATN1-AS1	100129196	1p35.2	0.070	-0.001	0.767	0.026	-0.333	-0.465	-0.008	-0.010	0.105	-0.397	0.043	-0.345	-0.038	0.028	-0.367	-0.098	0.022	-0.062	-0.941	-0.261	-0.037	-0.142	-0.084	-0.037	-0.028	-0.198	0.353	-0.083	0.001	-0.078	0.210	-0.089	0.514	0.089	0.042	-0.642	-0.019	0.003	-0.125	-0.322	0.075	-0.193	0.182	0.097	-0.107	-0.009	-0.034
LAPTM5	7805	1p35.2	0.070	-0.001	0.767	0.026	-0.333	-0.465	-0.008	-0.010	0.105	-0.397	0.043	-0.345	-0.038	0.028	-0.367	-0.098	0.022	-0.062	-0.941	-0.261	-0.037	-0.142	-0.084	-0.037	-0.028	-0.198	0.353	-0.083	0.001	-0.078	0.210	-0.089	0.514	0.089	0.042	-0.642	-0.019	0.003	-0.125	-0.322	0.075	-0.193	0.182	0.097	-0.107	-0.009	-0.034
MIR4420	100616164	1p35.2	0.070	-0.001	0.767	0.026	-0.333	-0.465	-0.008	-0.010	0.105	-0.397	0.043	-0.345	-0.038	0.028	-0.367	-0.098	0.022	-0.062	-0.941	-0.261	-0.037	-0.142	-0.084	-0.037	-0.028	-0.198	0.353	-0.083	0.001	-0.078	0.210	-0.089	0.514	0.089	0.042	-0.642	-0.019	0.003	-0.125	-0.322	0.075	-0.193	0.182	0.097	-0.107	-0.009	-0.034
SDC3	9672	1p35.2	0.070	-0.001	0.767	0.026	-0.333	-0.465	-0.008	-0.010	0.105	-0.397	0.043	-0.345	-0.038	0.028	-0.367	-0.098	0.022	-0.062	-0.941	-0.261	-0.037	-0.142	-0.084	-0.037	-0.028	-0.198	0.353	-0.083	0.001	-0.078	0.210	-0.089	0.514	0.089	0.042	-0.642	-0.114	0.003	-0.125	-0.322	0.075	-0.193	0.182	0.097	-0.107	-0.009	-0.034
PUM1	9698	1p35.2	0.070	-0.113	0.645	0.026	-0.333	-0.465	-0.008	-0.010	0.105	-0.397	0.043	-0.345	-0.038	0.028	-0.367	-0.098	0.022	-0.062	-0.941	-0.261	-0.037	-0.142	-0.084	-0.037	-0.028	-0.198	0.353	-0.083	0.001	-0.078	0.210	-0.089	0.514	0.089	0.042	-0.642	-0.352	0.003	-0.125	-0.322	0.075	-0.193	0.182	0.097	-0.107	-0.009	-0.034
SNORD103A	692234	1p35.2	0.070	-0.001	0.767	0.026	-0.333	-0.465	-0.008	-0.010	0.105	-0.397	0.043	-0.345	-0.038	0.028	-0.367	-0.098	0.022	-0.062	-0.941	-0.261	-0.037	-0.142	-0.084	-0.037	-0.028	-0.198	0.353	-0.083	0.001	-0.078	0.210	-0.089	0.514	0.089	0.042	-0.642	-0.352	0.003	-0.125	-0.322	0.075	-0.193	0.182	0.097	-0.107	-0.009	-0.034
SNORD103C	692200	1p35.2	0.070	-0.001	0.767	0.026	-0.333	-0.465	-0.008	-0.010	0.105	-0.397	0.043	-0.345	-0.038	0.028	-0.367	-0.098	0.022	-0.062	-0.941	-0.261	-0.037	-0.142	-0.084	-0.037	-0.028	-0.198	0.353	-0.083	0.001	-0.078	0.210	-0.089	0.514	0.089	0.042	-0.642	-0.352	0.003	-0.125	-0.322	0.075	-0.193	0.182	0.097	-0.107	-0.009	-0.034
NKAIN1	79570	1p35.2	0.070	-0.287	0.666	0.026	-0.333	-0.465	-0.008	-0.010	0.105	-0.397	0.043	-0.345	-0.038	0.028	-0.367	-0.098	0.022	-0.062	-0.941	-0.261	-0.037	-0.142	-0.084	-0.037	-0.028	-0.198	0.353	-0.083	0.001	-0.078	0.210	-0.089	0.514	0.089	0.042	-0.642	-0.352	0.003	-0.125	-0.322	0.075	-0.193	0.182	0.097	-0.107	-0.009	-0.034
SNRNP40	9410	1p35.2	0.070	-0.099	0.666	0.026	-0.333	-0.465	-0.008	-0.010	0.105	-0.397	0.043	-0.345	-0.038	0.028	-0.367	-0.098	0.022	-0.062	-0.941	-0.261	-0.037	-0.142	-0.084	-0.037	-0.028	-0.198	0.353	-0.083	0.001	-0.078	0.210	-0.089	0.514	0.089	0.042	-0.642	-0.352	0.003	-0.125	-0.322	0.075	-0.193	0.182	0.097	-0.107	-0.009	-0.034
ZCCHC17	51538	1p35.2	0.070	-0.024	0.666	0.026	-0.333	-0.465	-0.008	-0.010	0.105	-0.397	0.043	-0.345	-0.038	0.028	-0.367	-0.098	0.022	-0.062	-0.941	-0.261	-0.037	-0.142	-0.084	-0.037	-0.028	-0.198	0.353	-0.083	0.001	-0.078	0.210	-0.089	0.803	0.089	0.042	-0.642	-0.301	0.003	-0.125	-0.322	0.075	-0.193	0.182	0.097	-0.107	-0.009	-0.034
FABP3	2170	1p35.2	0.070	-0.024	0.666	0.026	-0.333	-0.465	-0.008	-0.010	0.105	-0.397	0.043	-0.345	-0.038	0.028	-0.367	-0.098	0.022	-0.062	-0.941	-0.261	-0.037	-0.142	-0.084	-0.037	-0.028	-0.198	0.353	-0.083	0.001	-0.078	0.210	-0.089	0.968	0.089	0.042	-0.642	-0.070	0.003	-0.125	-0.322	0.075	-0.193	0.182	0.097	-0.107	-0.009	-0.034
SERINC2	347735	1p35.2	0.070	-0.024	0.666	0.026	-0.333	-0.465	-0.008	-0.010	0.105	-0.397	0.043	-0.345	-0.038	0.028	-0.367	-0.098	0.022	-0.062	-0.941	-0.261	-0.037	-0.142	-0.084	-0.037	-0.028	-0.198	0.353	-0.083	0.001	-0.078	0.210	-0.089	0.968	0.089	0.042	-0.642	-0.070	0.003	-0.125	-0.322	0.075	-0.193	0.182	0.097	-0.107	-0.009	-0.034
LINC01225	149086	1p35.2	0.070	-0.024	0.666	0.026	-0.333	-0.465	-0.008	-0.010	0.105	-0.397	0.043	-0.345	-0.038	0.028	-0.367	-0.098	0.022	-0.062	-0.941	-0.261	-0.037	-0.142	-0.084	-0.037	-0.028	-0.198	0.353	-0.083	0.001	-0.078	0.210	-0.089	0.968	0.089	0.042	-0.642	-0.070	0.003	-0.125	-0.322	0.075	-0.193	0.182	0.097	-0.107	-0.009	-0.034
LINC01226	284551	1p35.2	0.070	-0.024	0.666	0.026	-0.333	-0.465	-0.008	-0.010	0.105	-0.397	0.043	-0.345	-0.038	0.028	-0.367	-0.098	0.022	-0.062	-0.941	-0.261	-0.037	-0.142	-0.084	-0.037	-0.028	-0.198	0.353	-0.083	0.001	-0.078	0.210	-0.089	0.968	0.089	0.042	-0.642	-0.070	0.003	-0.125	-0.322	0.075	-0.193	0.182	0.097	-0.107	-0.009	-0.034
TINAGL1	64129	1p35.2	0.070	-0.024	0.666	0.026	-0.333	-0.465	-0.008	-0.010	0.105	-0.397	0.043	-0.345	-0.038	0.028	-0.367	-0.098	0.022	-0.062	-0.941	-0.261	-0.037	-0.142	-0.084	-0.037	-0.028	-0.198	0.353	-0.083	0.001	-0.078	0.210	-0.089	0.968	0.230	0.042	-0.642	-0.070	0.003	-0.125	-0.322	0.075	-0.193	0.182	0.097	-0.107	-0.009	-0.034
HCRTR1	3061	1p35.2	0.070	-0.024	0.666	0.026	-0.333	-0.465	-0.008	-0.010	0.105	-0.397	0.043	-0.345	-0.038	0.028	-0.367	-0.098	0.022	-0.062	-0.941	-0.261	-0.037	-0.142	-0.084	-0.037	-0.028	-0.198	0.353	-0.083	0.001	-0.078	0.210	-0.089	0.968	0.512	0.042	-0.642	-0.070	0.003	-0.125	-0.322	0.075	-0.193	0.182	0.097	-0.107	-0.009	-0.034
PEF1	553115	1p35.2	0.070	-0.024	0.666	0.026	-0.333	-0.465	-0.008	-0.010	0.105	-0.397	0.043	-0.345	-0.038	0.028	-0.367	-0.098	0.022	-0.062	-0.941	-0.261	-0.037	-0.142	-0.084	-0.037	-0.028	-0.198	0.353	-0.083	0.001	-0.078	0.210	-0.089	0.968	0.512	0.042	-0.642	-0.070	0.003	-0.125	-0.322	0.075	-0.193	0.182	0.097	-0.107	-0.009	-0.034
COL16A1	1307	1p35.2	0.070	-0.024	0.666	0.026	-0.333	-0.465	-0.008	-0.010	0.105	-0.397	0.043	-0.345	-0.038	0.028	-0.367	-0.098	0.022	-0.062	-0.941	-0.261	-0.037	-0.142	-0.084	-0.037	-0.028	-0.198	0.353	-0.083	0.001	-0.078	0.210	-0.089	0.968	0.512	0.042	-0.642	-0.070	0.003	-0.125	-0.322	0.075	-0.193	0.182	0.097	-0.107	-0.009	-0.034
ADGRB2	576	1p35.2	0.070	-0.024	0.666	0.026	-0.333	-0.465	0.342	-0.010	0.105	-0.397	0.043	-0.345	-0.038	0.028	-0.367	-0.098	0.022	-0.062	-0.941	-0.261	-0.037	-0.142	-0.084	-0.037	-0.028	-0.198	0.353	-0.083	0.001	-0.078	0.210	-0.089	0.968	0.512	0.042	-0.642	-0.070	0.003	-0.125	-0.322	0.075	-0.193	0.182	0.097	-0.107	-0.009	-0.034
MIR4254	100423028	1p35.2	0.070	-0.024	0.666	0.026	-0.333	-0.465	0.482	-0.010	0.105	-0.397	0.043	-0.345	-0.038	0.028	-0.367	-0.098	0.022	-0.062	-0.941	-0.261	-0.037	-0.142	-0.084	-0.037	-0.028	-0.198	0.353	-0.083	0.001	-0.078	0.210	-0.089	0.968	0.512	0.042	-0.642	-0.070	0.003	-0.125	-0.322	0.075	-0.193	0.182	0.097	-0.107	-0.009	-0.034
SPOCD1	90853	1p35.2	0.070	-0.078	0.666	0.026	-0.333	-0.465	0.482	-0.010	0.105	-0.397	0.043	-0.345	-0.038	0.028	-0.367	-0.098	0.022	-0.062	-0.941	-0.261	-0.037	-0.142	-0.084	-0.037	-0.028	-0.198	0.353	-0.083	0.001	-0.078	0.210	-0.089	0.968	0.145	0.042	-0.642	-0.233	0.003	-0.125	-0.322	0.075	-0.193	0.182	0.097	-0.107	-0.009	-0.034
PTP4A2	8073	1p35.2	0.070	-0.184	0.666	0.026	-0.333	-0.465	0.153	-0.010	0.105	-0.397	0.043	-0.345	-0.038	0.028	-0.367	-0.098	0.022	-0.062	-0.941	-0.261	-0.037	-0.142	-0.084	-0.037	-0.028	-0.198	0.353	-0.083	0.001	-0.078	0.210	-0.089	0.968	0.011	0.042	-0.642	-0.342	0.003	-0.125	-0.322	0.075	-0.193	0.182	0.097	-0.107	-0.009	-0.034
KHDRBS1	10657	1p35.2	0.025	-0.184	0.666	0.026	-0.333	-0.465	-0.011	-0.010	0.105	-0.397	0.043	-0.345	-0.038	0.028	-0.367	-0.098	0.022	-0.062	-0.941	-0.261	-0.037	-0.142	-0.084	-0.037	-0.028	-0.198	0.353	-0.083	0.001	-0.078	0.210	-0.089	0.968	0.011	-0.052	-0.642	-0.342	0.003	-0.125	-0.322	0.075	-0.193	0.182	0.097	-0.107	-0.009	-0.034
TMEM39B	55116	1p35.2	0.025	-0.184	0.666	0.026	-0.333	-0.465	-0.011	-0.010	0.105	-0.397	0.043	-0.345	-0.038	0.028	-0.367	-0.098	0.022	-0.062	-0.941	-0.261	-0.037	-0.142	-0.084	-0.037	-0.028	-0.198	0.353	-0.083	0.001	-0.078	0.210	-0.089	0.968	0.011	-0.052	-0.642	-0.342	0.003	-0.125	-0.322	0.075	-0.193	0.182	0.097	-0.107	-0.009	-0.034
MIR5585	100847018	1p35.2	0.025	-0.184	0.666	0.026	-0.333	-0.465	-0.011	-0.010	0.105	-0.397	0.043	-0.345	-0.038	0.028	-0.367	-0.098	0.022	-0.062	-0.941	-0.261	-0.037	-0.142	-0.084	-0.037	-0.028	-0.198	0.353	-0.083	0.001	-0.078	0.210	-0.089	0.968	0.011	-0.052	-0.642	-0.342	0.003	-0.125	-0.322	0.075	-0.193	0.182	0.097	-0.107	-0.009	-0.034
KPNA6	23633	1p35.2	0.025	-0.184	0.666	0.026	-0.333	-0.465	-0.011	-0.010	0.105	-0.397	0.043	-0.345	-0.038	0.028	-0.367	-0.098	0.022	-0.062	-0.941	-0.261	-0.037	-0.142	-0.084	-0.037	-0.028	-0.198	0.353	-0.083	0.001	-0.078	0.210	-0.089	0.727	0.011	-0.052	-0.642	-0.342	0.003	-0.125	-0.322	0.075	-0.193	0.182	0.097	-0.107	-0.009	-0.034
TXLNA	200081	1p35.2	0.025	-0.184	0.666	0.026	-0.333	-0.465	-0.011	-0.010	0.105	-0.397	0.043	-0.345	-0.038	0.028	-0.367	-0.098	0.022	-0.062	-0.941	-0.261	-0.037	-0.142	-0.084	-0.037	-0.028	-0.198	0.353	-0.083	0.001	-0.078	0.210	-0.089	0.486	0.011	-0.052	-0.642	-0.342	0.003	-0.125	-0.322	0.075	-0.193	0.182	0.097	-0.107	-0.009	-0.034
CCDC28B	79140	1p35.2	0.025	-0.184	0.666	0.026	-0.333	-0.465	-0.011	-0.010	0.105	-0.397	0.043	-0.345	-0.038	0.028	-0.367	-0.098	0.022	-0.062	-0.941	-0.261	-0.037	-0.142	-0.084	-0.037	-0.028	-0.198	0.353	-0.083	0.001	-0.078	0.210	-0.089	0.486	0.011	-0.052	-0.642	-0.342	0.003	-0.125	-0.322	0.075	-0.193	0.182	0.097	-0.107	-0.009	-0.034
IQCC	55721	1p35.2	0.025	-0.184	0.666	0.026	-0.333	-0.465	-0.011	-0.010	0.105	-0.397	0.043	-0.345	-0.038	0.028	-0.367	-0.098	0.022	-0.062	-0.941	-0.261	-0.037	-0.142	-0.084	-0.037	-0.028	-0.198	0.353	-0.083	0.001	-0.078	0.210	-0.089	0.486	0.011	-0.052	-0.642	-0.342	0.003	-0.125	-0.322	0.075	-0.193	0.182	0.097	-0.107	-0.009	-0.034
DCDC2B	149069	1p35.2	0.025	-0.184	0.666	0.026	-0.333	-0.465	-0.011	-0.010	0.105	-0.397	0.043	-0.345	-0.038	0.028	-0.367	-0.098	0.022	-0.062	-0.941	-0.261	-0.037	-0.142	-0.084	-0.037	-0.028	-0.198	0.353	-0.083	0.001	-0.078	0.210	-0.089	0.486	0.011	-0.052	-0.642	-0.342	0.003	-0.125	-0.322	0.075	-0.193	0.182	0.097	-0.107	-0.009	-0.034
TMEM234	56063	1p35.2	0.025	-0.184	0.666	0.026	-0.333	-0.465	-0.011	-0.010	0.105	-0.397	0.043	-0.345	-0.038	0.028	-0.367	-0.098	0.022	-0.062	-0.941	-0.261	-0.037	-0.142	-0.084	-0.037	-0.028	-0.198	0.353	-0.083	0.001	-0.078	0.210	-0.089	0.486	0.011	-0.052	-0.642	-0.342	0.003	-0.125	-0.322	0.075	-0.193	0.182	0.097	-0.107	-0.009	-0.034
EIF3I	8668	1p35.2	0.025	-0.184	0.666	0.026	-0.333	-0.465	-0.011	-0.010	0.105	-0.397	0.043	-0.345	-0.038	0.028	-0.367	-0.098	0.022	-0.062	-0.941	-0.261	-0.037	-0.142	-0.084	-0.037	-0.028	-0.198	0.353	-0.083	0.001	-0.078	0.210	-0.089	0.486	0.011	-0.052	-0.642	-0.342	0.003	-0.125	-0.322	0.075	-0.193	0.182	0.097	-0.107	-0.009	-0.034
MTMR9LP	339483	1p35.2	0.025	-0.184	0.666	0.026	-0.333	-0.465	-0.011	-0.010	0.105	-0.397	0.043	-0.345	-0.038	0.028	-0.367	-0.098	0.022	-0.062	-0.941	-0.261	-0.037	-0.142	-0.084	-0.037	-0.028	-0.198	0.353	-0.083	0.001	-0.078	0.210	-0.089	0.486	0.011	-0.052	-0.642	-0.342	0.003	-0.125	-0.322	0.075	-0.193	0.182	0.097	-0.107	-0.009	-0.034
FAM167B	84734	1p35.2	0.025	-0.184	0.666	0.026	-0.333	-0.465	-0.011	-0.010	0.105	-0.397	0.043	-0.345	-0.038	0.028	-0.367	-0.098	0.022	-0.062	-0.941	-0.261	-0.037	-0.142	-0.084	-0.037	-0.028	-0.198	0.353	-0.083	0.001	-0.078	0.210	-0.089	0.486	0.011	-0.052	-0.642	-0.342	0.003	-0.125	-0.322	0.075	-0.193	0.182	0.097	-0.107	-0.009	-0.034
LCK	3932	1p35.2	0.025	-0.184	0.666	0.026	-0.333	-0.465	-0.011	-0.010	0.105	-0.397	0.043	-0.345	-0.038	0.028	-0.367	-0.098	0.022	-0.062	-0.941	-0.261	-0.037	-0.142	-0.084	-0.037	-0.028	-0.198	0.353	-0.083	0.001	-0.078	0.210	-0.089	0.486	0.011	-0.047	-0.642	-0.342	0.003	-0.125	-0.322	0.075	-0.193	0.182	0.097	-0.107	-0.009	-0.034
HDAC1	3065	1p35.2	0.060	-0.184	0.666	0.026	-0.333	-0.465	-0.011	-0.010	0.105	-0.397	0.043	-0.345	-0.038	0.028	-0.367	-0.098	0.022	-0.062	-0.941	-0.261	-0.037	-0.142	-0.084	-0.037	-0.028	-0.198	0.353	-0.083	0.001	-0.065	0.210	-0.089	0.486	0.011	-0.040	-0.642	-0.342	0.003	-0.125	-0.322	0.075	-0.193	0.182	0.097	-0.107	-0.009	-0.034
MARCKSL1	65108	1p35.1	0.075	-0.184	0.666	0.026	-0.333	-0.465	-0.011	-0.010	0.105	-0.397	0.043	-0.345	-0.038	0.028	-0.367	-0.098	0.022	-0.062	-0.941	-0.261	-0.037	-0.142	-0.084	-0.037	-0.028	-0.198	0.353	-0.083	0.001	-0.012	0.210	-0.089	0.486	0.011	-0.040	-0.642	-0.342	0.003	-0.125	-0.322	0.075	-0.193	0.182	0.097	-0.107	-0.009	-0.034
FAM229A	100128071	1p35.1	0.075	-0.184	0.666	0.026	-0.333	-0.465	-0.011	-0.010	0.105	-0.397	0.043	-0.345	-0.038	0.028	-0.367	-0.098	0.022	-0.062	-0.941	-0.261	-0.037	-0.142	-0.084	-0.037	-0.028	-0.198	0.353	-0.083	0.001	-0.012	0.210	-0.089	0.486	0.011	-0.040	-0.642	-0.342	0.003	-0.125	-0.322	0.075	-0.193	0.182	0.097	-0.107	-0.009	-0.034
BSDC1	55108	1p35.1	0.075	-0.184	0.666	0.026	-0.333	-0.465	-0.011	-0.010	0.105	-0.397	0.043	-0.345	-0.038	0.028	-0.367	-0.098	0.022	-0.062	-0.941	-0.261	-0.037	-0.142	-0.084	-0.037	-0.028	-0.198	0.353	-0.083	0.001	-0.012	0.210	-0.089	0.486	0.011	-0.040	-0.642	-0.342	0.003	-0.125	-0.322	0.075	-0.193	0.182	0.097	-0.107	-0.009	-0.034
TSSK3	81629	1p35.1	0.075	-0.184	0.666	0.026	-0.333	-0.465	-0.011	-0.010	0.105	-0.397	0.043	-0.345	-0.038	0.028	-0.367	-0.098	0.022	-0.062	-0.941	-0.261	-0.037	-0.142	-0.084	-0.037	-0.028	-0.198	0.353	-0.083	0.001	-0.012	0.210	-0.089	0.486	0.011	-0.040	-0.642	-0.342	0.003	-0.125	-0.322	0.075	-0.193	0.182	0.097	-0.107	-0.009	-0.034
ZBTB8B	728116	1p35.1	0.075	-0.184	0.666	0.026	-0.333	-0.465	-0.011	-0.010	0.105	-0.397	0.043	-0.345	-0.038	0.028	-0.367	-0.098	0.022	-0.062	-0.941	-0.261	-0.037	-0.142	-0.084	-0.037	-0.028	-0.198	0.353	-0.083	0.001	-0.012	0.210	-0.089	0.486	0.011	-0.040	-0.642	-0.342	0.003	-0.125	-0.322	0.075	-0.193	0.182	0.097	-0.107	-0.009	-0.034
ZBTB8A	653121	1p35.1	0.075	-0.184	0.666	0.026	-0.333	-0.465	-0.011	-0.010	0.105	-0.397	0.043	-0.345	-0.038	0.028	-0.367	-0.098	0.022	-0.062	-0.941	-0.261	-0.037	-0.142	-0.084	-0.037	-0.028	-0.198	0.353	-0.083	0.001	-0.012	0.210	-0.089	0.486	0.011	-0.026	-0.642	-0.342	0.003	-0.125	-0.322	0.075	-0.193	0.182	0.097	-0.107	-0.009	-0.034
ZBTB8OS	339487	1p35.1	0.075	-0.184	0.666	0.026	-0.333	-0.465	-0.011	-0.010	0.105	-0.397	0.043	-0.345	-0.038	0.028	-0.367	-0.098	0.022	-0.062	-0.941	-0.261	-0.037	-0.142	-0.084	-0.037	-0.028	-0.198	0.353	-0.083	0.001	-0.012	0.210	-0.089	0.486	0.011	0.024	-0.642	-0.342	0.003	-0.125	-0.322	0.075	-0.193	0.182	0.097	-0.107	-0.009	-0.034
RBBP4	5928	1p35.1	0.075	-0.184	0.666	0.026	-0.333	-0.465	-0.011	-0.010	0.105	-0.397	0.043	-0.345	-0.038	0.028	-0.367	-0.098	0.022	-0.062	-0.941	-0.261	-0.037	-0.142	-0.084	-0.037	-0.028	-0.198	0.353	-0.083	0.001	-0.012	0.210	-0.089	0.486	0.011	0.024	-0.642	-0.342	0.003	-0.125	-0.322	0.075	-0.193	0.182	0.097	-0.107	-0.009	-0.034
SYNC	81493	1p35.1	0.075	-0.184	0.666	0.026	-0.333	-0.465	-0.011	-0.010	0.105	-0.397	0.043	-0.345	-0.038	0.028	-0.367	-0.098	0.022	-0.062	-0.941	-0.261	-0.037	-0.142	-0.084	-0.037	-0.028	-0.198	0.353	-0.083	0.001	-0.012	0.210	-0.089	0.486	0.011	0.024	-0.642	-0.342	0.003	-0.125	-0.322	0.075	-0.193	0.182	0.097	-0.107	-0.009	-0.034
KIAA1522	57648	1p35.1	0.075	-0.184	0.666	0.026	-0.333	-0.465	-0.011	-0.010	0.105	-0.397	0.043	-0.345	-0.038	0.028	-0.367	-0.098	0.022	-0.062	-0.941	-0.261	-0.037	-0.142	-0.084	-0.037	-0.028	-0.198	0.353	-0.083	0.001	-0.012	0.210	-0.089	0.486	0.011	0.024	-0.642	-0.342	0.003	-0.125	-0.322	0.075	-0.193	0.182	0.097	-0.107	-0.009	-0.034
YARS	8565	1p35.1	0.075	-0.184	0.666	0.026	-0.333	-0.465	-0.011	-0.010	0.105	-0.397	0.043	-0.345	-0.038	0.028	-0.367	-0.098	0.022	-0.062	-0.941	-0.261	-0.037	-0.142	-0.084	-0.037	-0.028	-0.198	0.353	-0.083	0.001	-0.012	0.210	-0.089	0.486	0.011	0.024	-0.642	-0.342	0.003	-0.125	-0.322	0.075	-0.193	0.182	0.097	-0.107	-0.009	-0.034
S100PBP	64766	1p35.1	0.075	-0.184	0.666	0.026	-0.333	-0.465	-0.011	-0.010	0.105	-0.397	0.043	-0.345	-0.038	0.028	-0.367	-0.098	0.022	-0.062	-0.941	-0.261	-0.037	-0.142	-0.084	-0.037	-0.028	-0.198	0.353	-0.083	0.001	-0.012	0.210	-0.089	0.486	0.011	0.024	-0.642	-0.342	0.003	-0.125	-0.322	0.075	-0.193	0.182	0.097	-0.107	-0.009	-0.034
FNDC5	252995	1p35.1	0.075	-0.184	0.666	0.026	-0.333	-0.465	-0.011	-0.010	0.105	-0.397	0.043	-0.345	-0.038	0.028	-0.367	-0.098	0.022	-0.062	-0.941	-0.261	-0.037	-0.142	-0.084	-0.037	-0.028	-0.198	0.353	-0.083	0.001	-0.012	0.210	-0.089	0.486	0.011	0.024	-0.642	-0.342	0.003	-0.125	-0.322	0.075	-0.193	0.182	0.097	-0.107	-0.009	-0.034
HPCA	3208	1p35.1	0.075	-0.184	0.666	0.026	-0.333	-0.465	-0.011	-0.010	0.105	-0.397	0.043	-0.345	-0.038	0.028	-0.367	-0.098	0.022	-0.062	-0.941	-0.261	-0.037	-0.142	-0.084	-0.037	-0.028	-0.198	0.353	-0.083	0.001	-0.012	0.210	-0.089	0.486	0.011	0.024	-0.642	-0.342	0.003	-0.125	-0.322	0.075	-0.193	0.182	0.097	-0.107	-0.009	-0.034
TMEM54	113452	1p35.1	0.075	-0.184	0.666	0.026	-0.333	-0.465	-0.011	-0.010	0.105	-0.397	0.043	-0.345	-0.038	0.028	-0.367	-0.098	0.022	-0.062	-0.941	-0.261	-0.037	-0.142	-0.084	-0.037	-0.028	-0.198	0.353	-0.083	0.001	-0.012	0.210	-0.089	0.486	0.011	0.024	-0.642	-0.342	0.003	-0.125	-0.322	0.075	-0.193	0.182	0.097	-0.107	-0.009	-0.034
RNF19B	127544	1p35.1	0.075	-0.184	0.666	0.026	-0.333	-0.465	-0.011	-0.010	0.105	-0.397	0.043	-0.153	-0.038	0.028	-0.367	-0.098	0.022	-0.062	-0.941	-0.261	-0.037	-0.142	-0.084	-0.037	-0.028	-0.198	0.353	-0.083	0.001	-0.012	0.210	-0.089	0.486	0.011	0.024	-0.642	-0.342	0.003	-0.125	-0.322	0.075	-0.193	0.182	0.097	-0.107	-0.009	-0.034
AK2	204	1p35.1	0.075	-0.184	0.666	0.026	-0.333	-0.465	-0.011	-0.010	0.105	-0.397	0.043	-0.010	-0.038	0.028	-0.367	-0.098	0.022	-0.062	-0.941	-0.261	-0.037	-0.142	-0.084	-0.037	-0.028	-0.198	0.353	-0.083	0.001	-0.012	0.210	-0.089	0.486	0.011	0.024	-0.642	-0.019	0.003	-0.125	-0.322	0.075	-0.193	0.182	0.097	-0.107	-0.009	-0.034
AZIN2	113451	1p35.1	0.075	0.026	0.666	0.026	-0.333	-0.465	-0.011	-0.010	0.105	-0.397	0.043	-0.010	-0.038	0.028	-0.367	-0.098	0.022	-0.062	-0.941	-0.261	-0.037	-0.142	-0.084	-0.037	-0.028	-0.198	0.353	-0.083	0.001	-0.012	0.210	-0.089	0.486	0.011	0.024	-0.642	-0.019	0.003	-0.125	-0.322	0.075	-0.193	0.182	0.097	-0.107	-0.009	-0.034
TRIM62	55223	1p35.1	0.075	0.026	0.666	0.026	-0.333	-0.465	-0.011	-0.010	0.105	-0.397	0.043	-0.010	-0.038	0.028	-0.367	-0.098	0.022	-0.062	-0.941	-0.261	-0.037	-0.142	-0.084	-0.037	-0.028	-0.198	0.353	-0.083	0.001	-0.012	0.210	-0.089	0.486	0.011	0.024	-0.642	-0.019	0.003	-0.125	-0.322	0.075	-0.193	0.182	0.097	-0.107	-0.009	-0.034
ZNF362	149076	1p35.1	0.075	0.026	0.666	0.026	-0.333	-0.465	-0.011	-0.010	0.105	-0.397	0.043	-0.010	-0.038	0.028	-0.367	-0.098	0.022	-0.062	-0.941	-0.261	-0.037	-0.142	-0.084	-0.037	-0.028	-0.198	0.353	-0.083	0.001	-0.012	0.210	-0.089	0.486	0.011	0.105	-0.642	-0.019	0.003	-0.125	-0.322	0.075	-0.193	0.182	0.097	-0.107	-0.124	-0.034
A3GALT2	127550	1p35.1	0.075	0.026	0.666	0.026	-0.333	-0.465	-0.011	-0.010	0.105	-0.397	0.043	-0.010	-0.038	0.028	-0.367	-0.098	0.022	-0.062	-0.941	-0.261	-0.037	-0.142	-0.084	-0.037	-0.028	-0.198	0.353	-0.083	0.001	-0.012	0.210	-0.089	0.486	0.011	0.067	-0.642	-0.019	0.003	-0.125	-0.322	0.075	-0.193	0.182	0.097	-0.107	-0.297	-0.034
PHC2	1912	1p35.1	0.075	0.026	0.666	0.026	-0.333	-0.465	-0.011	-0.010	0.105	-0.397	0.043	-0.010	-0.038	0.028	-0.367	-0.098	0.022	-0.062	-0.941	-0.261	-0.037	-0.142	-0.084	-0.037	-0.028	-0.198	0.353	-0.083	0.001	-0.012	0.210	-0.089	0.486	0.011	0.041	-0.642	-0.019	0.003	-0.125	-0.322	0.075	-0.193	0.182	0.097	-0.107	-0.297	-0.034
MIR3605	100500853	1p35.1	0.075	0.026	0.666	0.026	-0.333	-0.465	-0.011	-0.010	0.105	-0.397	0.043	-0.010	-0.038	0.028	-0.367	-0.098	0.022	-0.062	-0.941	-0.261	-0.037	-0.142	-0.084	-0.037	-0.028	-0.198	0.353	-0.083	0.001	-0.012	0.210	-0.089	0.486	0.011	0.041	-0.642	-0.019	0.003	-0.125	-0.322	0.075	-0.193	0.182	0.097	-0.107	-0.297	-0.034
LOC101929464	101929464	1p35.1	0.075	0.026	0.666	0.026	-0.333	-0.465	-0.011	-0.010	0.105	-0.397	0.043	-0.010	-0.038	0.028	-0.367	-0.098	0.022	-0.062	-0.941	-0.261	-0.037	-0.142	-0.084	-0.037	-0.028	-0.198	0.353	-0.083	0.001	-0.012	0.210	-0.089	0.486	0.011	0.041	-0.642	-0.019	0.003	-0.125	-0.322	0.075	-0.193	0.182	0.097	-0.107	-0.297	-0.034
ZSCAN20	7579	1p35.1	0.075	0.026	0.666	0.026	-0.333	-0.465	-0.011	-0.010	0.105	-0.397	0.043	-0.010	-0.038	0.028	-0.367	-0.098	0.022	-0.062	-0.941	-0.261	-0.037	-0.142	-0.084	-0.037	-0.028	-0.198	0.353	-0.083	0.001	-0.012	0.210	-0.089	0.486	0.011	0.041	-0.642	-0.019	0.003	-0.125	-0.322	0.075	-0.193	0.182	0.097	-0.107	-0.297	-0.034
CSMD2	114784	1p35.1	0.085	0.026	0.666	0.026	-0.333	-0.465	-0.011	-0.010	0.105	-0.397	0.043	-0.010	-0.038	0.028	-0.367	-0.098	0.022	-0.062	-0.941	-0.261	-0.037	-0.142	-0.084	-0.037	-0.028	-0.198	0.353	-0.083	0.001	-0.012	0.101	-0.089	0.486	0.011	0.041	-0.642	-0.019	0.003	-0.125	-0.322	0.075	-0.193	0.182	0.097	-0.107	-0.297	-0.034
HMGB4	127540	1p35.1	0.085	0.026	0.666	0.026	-0.333	-0.465	-0.011	-0.010	0.105	-0.397	0.043	-0.010	-0.038	0.028	-0.367	-0.098	0.022	-0.062	-0.941	-0.261	-0.037	-0.142	-0.084	-0.037	-0.028	-0.198	0.353	-0.083	0.001	-0.012	-0.009	-0.089	0.486	0.011	0.041	-0.642	-0.019	0.003	-0.125	-0.322	0.075	-0.193	0.182	0.097	-0.107	-0.297	-0.034
CSMD2-AS1	402779	1p35.1	0.085	0.026	0.666	0.026	-0.333	-0.465	-0.011	-0.010	0.105	-0.397	0.043	-0.010	-0.038	0.028	-0.367	-0.098	0.022	-0.062	-0.941	-0.261	-0.037	-0.142	-0.084	-0.037	-0.028	-0.198	0.353	-0.083	0.001	-0.012	-0.009	-0.089	0.486	0.011	0.041	-0.642	-0.019	0.003	-0.125	-0.322	0.075	-0.193	0.182	0.097	-0.107	-0.297	-0.034
C1orf94	84970	1p35.1	0.085	0.026	0.666	0.026	-0.333	-0.465	-0.011	-0.010	0.093	-0.397	0.043	-0.010	-0.038	0.028	-0.367	-0.098	0.022	-0.062	-0.941	-0.261	-0.037	-0.142	-0.084	-0.037	-0.028	-0.198	0.353	-0.083	0.001	-0.012	-0.009	-0.089	0.486	0.011	0.041	-0.642	-0.019	0.003	-0.125	-0.322	0.075	-0.193	0.182	0.097	-0.107	-0.297	-0.034
MIR552	693137	1p34.3	0.085	0.026	0.666	0.026	-0.333	-0.465	-0.011	-0.010	0.051	-0.397	0.043	-0.010	-0.038	0.028	-0.367	-0.098	0.022	-0.062	-0.941	-0.261	-0.037	-0.142	-0.084	-0.037	-0.028	-0.198	0.353	-0.083	0.001	-0.012	-0.009	-0.089	0.486	0.011	0.041	-0.642	-0.019	0.003	-0.125	-0.322	0.075	-0.193	0.182	0.097	-0.107	-0.297	-0.034
GJB5	2709	1p34.3	0.085	0.026	0.666	0.026	-0.333	-0.465	-0.011	-0.010	0.051	-0.397	0.043	-0.010	-0.038	0.028	-0.367	-0.098	0.022	-0.062	-0.941	-0.261	-0.037	-0.142	-0.084	-0.037	-0.028	-0.198	0.353	-0.083	0.001	-0.012	-0.009	-0.089	0.486	0.011	0.041	-0.642	-0.019	0.003	-0.125	-0.322	0.075	-0.193	0.182	0.097	-0.107	-0.297	-0.034
GJB4	127534	1p34.3	0.085	0.026	0.666	0.026	-0.333	-0.465	-0.011	-0.010	0.051	-0.397	0.043	-0.010	-0.038	0.028	-0.367	-0.098	0.022	-0.062	-0.941	-0.261	-0.037	-0.142	-0.084	-0.037	-0.028	-0.198	0.353	-0.083	0.001	-0.012	-0.009	-0.089	0.486	0.011	0.041	-0.642	-0.019	0.003	-0.125	-0.322	0.075	-0.193	0.182	0.097	-0.107	-0.297	-0.034
GJB3	2707	1p34.3	0.085	0.026	0.666	0.026	-0.333	-0.465	-0.011	-0.010	0.051	-0.397	0.043	-0.010	-0.038	0.028	-0.367	-0.098	0.022	-0.062	-0.941	-0.261	-0.037	-0.142	-0.084	-0.037	-0.028	-0.198	0.353	-0.083	0.001	-0.012	-0.009	-0.089	0.486	0.011	0.041	-0.642	-0.019	0.003	-0.125	-0.322	0.075	-0.193	0.182	0.097	-0.107	-0.297	-0.034
GJA4	2701	1p34.3	0.085	0.026	0.666	0.026	-0.333	-0.465	-0.011	-0.010	0.051	-0.397	0.043	-0.010	-0.038	0.028	-0.367	-0.098	0.022	-0.062	-0.941	-0.261	-0.037	-0.142	-0.084	-0.037	-0.028	-0.198	0.353	-0.083	0.001	-0.012	-0.009	-0.089	0.486	0.011	0.041	-0.642	-0.019	0.003	-0.125	-0.322	0.075	-0.193	0.182	0.097	-0.107	-0.297	-0.034
SMIM12	113444	1p34.3	0.085	0.026	0.666	0.026	-0.333	-0.465	-0.011	-0.010	0.051	-0.397	0.043	-0.010	-0.038	0.028	-0.367	-0.098	0.022	-0.062	-0.941	-0.261	-0.037	-0.142	-0.084	-0.037	-0.028	-0.198	0.353	-0.083	0.001	-0.012	-0.009	-0.089	0.486	0.011	0.041	-0.642	-0.019	0.003	-0.125	-0.322	0.075	-0.193	0.182	0.097	-0.107	-0.297	-0.034
DLGAP3	58512	1p34.3	0.085	-0.014	0.666	0.026	-0.333	-0.465	-0.011	-0.010	0.051	-0.397	0.043	-0.010	-0.038	0.028	-0.367	-0.098	0.022	-0.062	-0.941	-0.261	-0.037	-0.142	-0.084	-0.037	-0.028	-0.198	0.353	-0.083	0.001	-0.012	-0.009	-0.089	0.486	0.011	0.041	-0.642	-0.019	0.003	-0.125	-0.322	0.075	-0.193	0.182	0.097	-0.107	-0.297	-0.034
LOC653160	653160	1p34.3	0.085	-0.151	0.666	0.026	-0.333	-0.465	-0.011	-0.010	0.051	-0.397	0.043	-0.010	-0.038	0.028	-0.367	-0.098	0.022	-0.062	-0.941	-0.261	-0.037	-0.142	-0.084	-0.037	-0.028	-0.198	0.353	-0.083	0.001	-0.012	-0.009	-0.089	0.486	0.011	0.041	-0.642	-0.332	0.003	-0.125	-0.322	0.075	-0.193	0.182	0.097	-0.107	-0.297	-0.034
TMEM35B	100506144	1p34.3	0.085	-0.151	0.666	0.026	-0.333	-0.465	-0.011	-0.010	0.051	-0.397	0.043	-0.010	-0.038	0.028	-0.367	-0.098	0.022	-0.062	-0.941	-0.261	-0.037	-0.142	-0.084	-0.037	-0.028	-0.198	0.353	-0.083	0.001	-0.012	-0.009	-0.089	0.486	0.011	0.041	-0.642	-0.332	0.003	-0.125	-0.322	0.075	-0.193	0.182	0.097	-0.107	0.080	-0.034
ZMYM6	9204	1p34.3	0.085	-0.151	0.666	0.026	-0.333	-0.465	-0.011	-0.010	0.051	-0.397	0.043	-0.010	-0.038	0.028	-0.367	-0.098	0.022	-0.062	-0.941	-0.261	-0.037	-0.142	-0.084	-0.037	-0.028	-0.198	0.353	-0.083	0.001	-0.012	-0.009	-0.089	0.486	0.011	0.041	-0.642	-0.332	0.003	-0.125	-0.322	0.075	-0.193	0.182	0.097	-0.107	0.457	-0.034
ZMYM1	79830	1p34.3	0.085	-0.151	0.666	0.026	-0.333	-0.465	-0.011	-0.026	0.051	-0.397	0.043	-0.010	-0.038	0.028	-0.367	-0.098	0.022	-0.062	-0.941	-0.261	-0.037	-0.142	-0.084	-0.037	-0.028	-0.198	0.353	-0.083	0.001	-0.012	-0.009	-0.089	0.486	0.011	0.041	-0.642	-0.332	0.003	-0.125	-0.322	0.075	-0.193	0.182	0.097	-0.107	0.457	-0.034
SFPQ	6421	1p34.3	0.085	-0.151	0.666	0.026	-0.333	-0.465	-0.011	-0.046	0.051	-0.397	0.043	-0.010	-0.038	0.028	-0.367	-0.098	0.022	-0.062	-0.941	-0.261	-0.037	-0.142	-0.084	-0.037	-0.028	-0.198	0.353	-0.083	0.001	-0.012	-0.009	-0.089	0.486	0.011	0.041	-0.642	-0.332	0.003	-0.125	-0.322	0.075	-0.193	0.182	0.097	-0.107	0.457	-0.034
ZMYM4	9202	1p34.3	0.085	-0.151	0.556	0.026	-0.333	-0.465	-0.011	-0.046	0.051	-0.397	0.043	-0.010	-0.038	0.028	-0.367	-0.098	0.022	-0.062	-0.941	-0.261	-0.037	-0.142	-0.084	-0.037	-0.028	-0.198	0.353	-0.083	0.001	-0.012	-0.009	-0.089	0.486	0.011	0.041	-0.642	-0.271	0.003	-0.125	-0.322	0.075	-0.193	0.182	0.097	-0.107	0.457	-0.034
KIAA0319L	79932	1p34.3	0.085	-0.151	0.556	0.026	-0.333	-0.465	-0.011	-0.046	0.051	-0.397	0.043	-0.010	-0.038	0.028	-0.367	-0.098	0.022	-0.062	-0.941	-0.261	-0.037	-0.142	-0.084	-0.037	-0.028	-0.198	0.353	-0.083	0.001	-0.012	-0.009	-0.089	0.486	0.011	0.041	-0.642	-0.271	0.003	-0.125	-0.322	0.075	-0.193	0.182	0.097	-0.107	0.047	-0.034
NCDN	23154	1p34.3	0.085	-0.151	0.556	0.026	-0.333	-0.465	-0.011	-0.046	0.051	-0.397	0.043	-0.010	-0.038	0.028	-0.367	-0.098	0.022	-0.062	-0.941	-0.261	-0.037	-0.142	-0.084	-0.037	-0.028	-0.198	0.353	-0.083	0.001	-0.012	-0.009	-0.089	0.486	0.011	0.041	-0.642	-0.271	0.003	-0.125	-0.322	0.075	-0.193	0.182	0.097	-0.107	-0.016	-0.034
TFAP2E	339488	1p34.3	0.085	-0.151	0.556	0.026	-0.333	-0.465	-0.011	-0.046	0.051	-0.397	0.043	-0.010	-0.038	0.028	-0.367	-0.098	0.022	-0.062	-0.941	-0.261	-0.037	-0.142	-0.084	-0.037	-0.028	-0.198	0.353	-0.083	0.001	-0.012	-0.009	-0.089	0.486	0.011	0.041	-0.642	-0.271	0.003	-0.125	-0.322	0.075	-0.193	0.182	0.097	-0.107	-0.016	-0.034
PSMB2	5690	1p34.3	0.085	-0.151	0.556	0.026	-0.333	-0.465	-0.011	-0.046	0.051	-0.397	0.043	-0.010	-0.038	0.028	-0.367	-0.098	0.022	-0.062	-0.941	-0.261	-0.037	-0.142	-0.084	-0.037	-0.028	-0.198	0.353	-0.083	0.001	-0.012	-0.009	-0.089	0.486	0.011	0.041	-0.642	-0.271	0.003	-0.125	-0.322	0.075	-0.193	0.182	0.097	-0.107	-0.016	-0.034
C1orf216	127703	1p34.3	0.085	-0.151	0.556	0.026	-0.333	-0.465	-0.011	-0.046	0.051	-0.397	0.043	-0.010	-0.038	0.028	-0.367	-0.098	0.022	-0.062	-0.941	-0.261	-0.037	-0.142	-0.084	-0.037	-0.028	-0.198	0.353	-0.083	0.001	-0.012	-0.009	-0.089	0.486	0.011	0.041	-0.642	-0.271	0.003	-0.125	-0.322	0.075	-0.193	0.182	0.097	-0.107	-0.016	-0.034
CLSPN	63967	1p34.3	0.085	-0.151	0.556	0.026	-0.333	-0.465	-0.011	-0.046	0.051	-0.397	0.043	-0.010	-0.038	0.028	-0.367	-0.098	0.022	-0.062	-0.941	-0.261	-0.037	-0.142	-0.084	-0.037	-0.028	-0.198	0.353	-0.083	0.001	-0.012	-0.009	-0.089	0.486	0.011	0.041	-0.642	-0.271	0.003	-0.125	-0.322	0.075	-0.193	0.182	0.097	-0.107	-0.016	-0.034
AGO4	192670	1p34.3	0.085	-0.151	0.556	0.026	-0.333	-0.465	-0.011	-0.046	0.051	-0.397	0.043	-0.010	-0.038	0.028	-0.367	-0.098	0.022	-0.062	-0.941	-0.261	-0.037	-0.142	-0.084	-0.037	-0.028	-0.198	0.353	-0.083	0.024	-0.012	-0.009	-0.089	0.486	0.011	0.041	-0.642	-0.271	0.003	-0.125	-0.322	0.075	-0.193	0.182	0.097	-0.107	-0.016	-0.034
AGO1	26523	1p34.3	0.085	-0.151	0.556	0.026	-0.333	-0.465	-0.011	-0.046	0.051	-0.397	0.043	-0.010	-0.038	0.028	-0.367	-0.098	0.022	-0.062	-0.941	-0.261	-0.037	-0.142	-0.084	-0.037	-0.028	-0.198	0.353	-0.083	0.031	-0.012	-0.009	-0.089	0.486	0.011	0.041	-0.642	-0.271	0.003	-0.125	-0.322	0.075	-0.193	0.182	0.097	-0.107	-0.016	-0.034
AGO3	192669	1p34.3	0.085	-0.151	0.556	0.026	-0.333	-0.465	-0.011	-0.046	0.051	-0.397	0.043	-0.010	-0.038	0.028	-0.367	-0.098	0.022	-0.062	-0.941	-0.261	-0.037	-0.142	-0.084	-0.037	-0.028	-0.198	0.353	-0.083	0.031	-0.012	-0.009	-0.089	0.486	0.011	0.041	-0.642	-0.271	0.003	-0.125	-0.322	0.075	-0.193	0.182	0.097	-0.107	-0.016	-0.034
ADPRHL2	54936	1p34.3	0.085	-0.151	0.556	0.026	-0.333	-0.465	-0.011	-0.046	0.051	-0.397	0.043	-0.010	-0.038	0.028	-0.367	-0.098	0.022	-0.062	-0.941	-0.261	-0.037	-0.142	-0.084	-0.037	-0.028	-0.198	0.353	-0.083	0.031	-0.012	-0.009	-0.089	0.486	0.011	0.041	-0.642	-0.271	0.003	-0.125	-0.322	0.075	-0.193	0.182	0.097	-0.107	-0.016	-0.034
TEKT2	27285	1p34.3	0.085	-0.151	0.556	0.026	-0.333	-0.465	-0.011	-0.046	0.051	-0.397	0.043	-0.010	-0.038	0.028	-0.367	-0.098	0.022	-0.062	-0.941	-0.261	-0.037	-0.142	-0.084	-0.037	-0.028	-0.198	0.353	-0.083	0.031	-0.012	-0.009	-0.089	0.486	0.011	0.041	-0.642	-0.271	0.003	-0.125	-0.322	0.075	-0.193	0.182	0.097	-0.107	-0.016	-0.034
COL8A2	1296	1p34.3	0.085	-0.151	0.556	0.026	-0.333	-0.465	-0.011	-0.046	0.051	-0.397	0.043	-0.010	-0.038	0.028	-0.367	-0.098	0.022	-0.062	-0.941	-0.261	-0.037	-0.142	-0.084	-0.037	-0.028	-0.198	0.353	-0.083	0.031	-0.012	-0.009	-0.089	0.486	0.011	0.041	-0.642	-0.271	0.003	-0.125	-0.322	0.075	-0.193	0.182	0.097	-0.107	-0.016	-0.034
TRAPPC3	27095	1p34.3	0.085	-0.151	0.556	0.026	-0.333	-0.465	-0.011	-0.046	0.051	-0.397	0.043	-0.010	-0.038	0.028	-0.367	-0.098	0.022	-0.062	-0.941	-0.261	-0.037	-0.142	-0.084	-0.037	-0.028	-0.198	0.353	-0.083	0.031	-0.012	-0.009	-0.089	0.486	0.011	0.041	-0.642	-0.271	0.003	-0.125	-0.322	0.075	-0.193	0.182	0.097	-0.107	-0.016	-0.034
MAP7D1	55700	1p34.3	0.085	-0.151	0.556	0.026	-0.333	-0.465	-0.103	-0.046	0.051	-0.397	0.043	-0.010	-0.038	0.028	-0.367	-0.098	0.022	-0.062	-0.941	-0.261	-0.037	-0.142	-0.084	-0.037	-0.028	-0.198	0.353	-0.083	0.031	-0.012	-0.009	-0.089	0.486	0.011	0.041	-0.642	-0.271	0.003	-0.125	-0.322	-0.478	-0.193	0.182	0.097	-0.107	-0.016	-0.034
THRAP3	9967	1p34.3	0.085	-0.151	0.615	0.026	-0.333	-0.465	-0.334	-0.046	0.051	-0.397	0.043	-0.010	-0.038	0.028	-0.367	-0.098	0.022	-0.062	-0.941	-0.261	-0.037	-0.142	-0.084	-0.037	-0.028	-0.198	0.353	-0.083	0.031	-0.012	-0.009	-0.089	0.486	0.011	0.041	-0.642	-0.246	0.003	-0.125	-0.322	-0.893	-0.193	0.182	0.097	-0.107	-0.016	-0.034
SH3D21	79729	1p34.3	0.085	-0.151	0.665	0.026	-0.333	-0.465	-0.334	-0.046	0.051	-0.397	0.043	-0.010	-0.038	0.028	-0.367	-0.098	0.022	-0.062	-0.941	-0.261	-0.037	-0.142	-0.084	-0.037	-0.028	-0.198	0.353	-0.083	0.031	-0.012	-0.009	-0.089	0.486	0.011	0.041	-0.642	-0.242	0.003	-0.125	-0.322	-0.893	-0.193	0.182	0.097	-0.107	-0.016	-0.034
EVA1B	55194	1p34.3	0.085	-0.151	0.665	0.026	-0.333	-0.465	-0.334	-0.046	0.051	-0.397	0.043	-0.010	-0.038	0.028	-0.367	-0.098	0.022	-0.062	-0.941	-0.261	-0.037	-0.142	-0.084	-0.037	-0.028	-0.198	0.353	-0.083	0.031	-0.012	-0.009	-0.089	0.486	0.011	0.041	-0.642	-0.242	0.003	-0.125	-0.322	-0.893	-0.193	0.182	0.097	-0.107	-0.016	-0.034
STK40	83931	1p34.3	0.085	-0.151	0.665	0.026	-0.333	-0.465	-0.334	-0.046	0.051	-0.397	0.043	-0.010	-0.038	0.028	-0.367	-0.098	0.022	-0.062	-0.941	-0.261	-0.037	-0.142	-0.084	-0.037	-0.028	-0.198	0.353	-0.083	0.031	-0.012	-0.009	-0.089	0.486	0.011	0.041	-0.642	-0.242	0.003	-0.125	-0.322	-0.893	-0.193	0.182	0.097	-0.107	-0.016	-0.034
LSM10	84967	1p34.3	0.085	-0.151	0.665	0.026	-0.333	-0.465	-0.334	-0.046	0.051	-0.397	0.043	-0.010	-0.038	0.028	-0.367	-0.098	0.022	-0.062	-0.941	-0.261	-0.037	-0.142	-0.084	-0.037	-0.028	-0.198	0.353	-0.083	0.031	-0.012	-0.009	-0.089	0.486	0.011	0.041	-0.642	-0.242	0.003	-0.125	-0.322	-0.893	-0.193	0.182	0.097	-0.107	-0.016	-0.034
OSCP1	127700	1p34.3	0.085	-0.151	0.665	0.026	-0.333	-0.465	-0.334	-0.046	0.051	-0.397	0.043	-0.010	-0.038	0.028	-0.367	-0.098	0.022	-0.062	-0.941	-0.261	-0.037	-0.142	-0.084	-0.037	-0.028	-0.198	0.353	-0.083	0.031	-0.012	-0.009	-0.089	0.486	0.011	0.041	-0.642	-0.242	0.003	-0.125	-0.322	-0.893	-0.193	0.182	0.097	-0.107	-0.016	-0.034
MRPS15	64960	1p34.3	0.085	-0.033	0.665	0.026	-0.333	-0.465	-0.334	-0.046	0.051	-0.397	0.043	-0.010	-0.038	0.028	-0.367	-0.098	0.022	-0.062	-0.941	-0.261	-0.037	-0.142	-0.084	-0.037	-0.028	-0.198	0.353	-0.083	0.031	-0.012	-0.009	-0.089	0.486	0.011	0.041	-0.642	-0.242	0.003	-0.125	-0.322	-0.893	-0.193	0.182	0.097	-0.107	-0.016	-0.034
CSF3R	1441	1p34.3	0.085	0.085	0.665	0.026	-0.333	-0.465	-0.334	-0.046	0.051	-0.397	0.043	-0.010	-0.038	0.028	-0.367	-0.098	0.022	-0.062	-0.941	-0.261	-0.037	-0.142	-0.084	-0.037	-0.028	-0.198	0.353	-0.083	0.031	-0.012	-0.009	-0.089	0.486	0.011	0.041	-0.642	-0.242	0.003	-0.125	-0.322	-0.893	-0.193	0.182	0.097	-0.107	-0.016	-0.034
GRIK3	2899	1p34.3	0.085	0.085	0.665	0.026	-0.333	-0.465	-0.034	-0.046	0.051	-0.397	0.043	-0.010	-0.038	0.028	-0.367	-0.098	0.022	-0.062	-0.941	-0.261	-0.037	-0.142	-0.084	-0.037	-0.028	-0.198	0.353	-0.083	0.031	-0.012	-0.009	-0.089	0.486	0.011	0.041	-0.642	-0.026	0.003	-0.125	-0.322	-0.052	-0.193	0.182	0.097	-0.107	-0.016	-0.034
MIR4255	100422898	1p34.3	0.085	0.085	0.665	0.026	-0.333	-0.465	-0.010	-0.046	0.051	-0.397	0.043	-0.010	-0.038	0.028	-0.367	-0.098	0.022	-0.062	-0.941	-0.261	-0.037	-0.142	-0.084	-0.037	-0.028	-0.198	0.353	-0.083	0.031	-0.012	-0.009	-0.089	0.486	0.011	0.041	-0.642	-0.026	0.003	-0.125	-0.322	0.015	-0.193	0.182	0.097	-0.107	-0.016	-0.034
LINC01137	728431	1p34.3	0.085	-0.094	0.665	0.026	-0.333	-0.465	-0.010	-0.046	0.051	-0.397	0.043	-0.010	-0.038	0.028	-0.367	-0.098	0.022	-0.062	-0.941	-0.261	-0.037	-0.142	-0.084	-0.037	-0.028	-0.198	0.353	-0.083	0.031	-0.012	-0.009	-0.089	0.486	0.011	0.041	-0.642	-0.258	0.003	-0.125	-0.322	0.015	-0.193	0.182	0.097	-0.107	-0.016	-0.034
MIR6732	102465438	1p34.3	0.085	-0.094	0.665	0.026	-0.333	-0.465	-0.010	-0.046	0.051	-0.397	0.043	-0.010	-0.038	0.028	-0.367	-0.098	0.022	-0.062	-0.941	-0.261	-0.037	-0.142	-0.084	-0.037	-0.028	-0.198	0.353	-0.083	0.031	-0.012	-0.009	-0.089	0.486	0.011	0.041	-0.642	-0.258	0.003	-0.125	-0.322	0.015	-0.193	0.182	0.097	-0.107	-0.016	-0.034
ZC3H12A	80149	1p34.3	0.085	-0.094	0.665	0.026	-0.333	-0.465	-0.010	-0.046	0.051	-0.397	0.043	-0.010	-0.038	0.028	-0.367	-0.098	0.022	-0.062	-0.941	-0.261	-0.037	-0.142	-0.084	-0.037	-0.028	-0.198	0.353	-0.083	0.031	-0.012	-0.009	-0.089	0.486	0.011	0.041	-0.642	-0.258	0.003	-0.125	-0.322	0.015	-0.193	0.182	0.097	-0.107	-0.016	-0.034
MEAF6	64769	1p34.3	0.085	-0.094	0.665	0.026	-0.333	-0.465	-0.010	-0.046	0.051	-0.397	0.043	-0.010	-0.038	0.028	-0.367	-0.098	0.022	-0.062	-0.941	-0.261	-0.037	-0.142	-0.084	-0.037	-0.028	-0.198	0.353	-0.083	0.031	-0.012	-0.009	-0.089	0.486	0.011	0.041	-0.642	-0.258	0.003	-0.125	-0.322	0.015	-0.193	0.182	0.097	-0.107	-0.016	-0.034
MIR5581	100847010	1p34.3	0.085	-0.094	0.665	0.026	-0.333	-0.465	-0.010	-0.046	0.051	-0.397	0.043	-0.010	-0.038	0.028	-0.367	-0.098	0.022	-0.062	-0.941	-0.261	-0.037	-0.142	-0.084	-0.037	-0.028	-0.198	0.353	-0.083	0.031	-0.012	-0.009	-0.089	0.486	0.011	0.041	-0.642	-0.258	0.003	-0.125	-0.322	0.015	-0.193	0.182	0.097	-0.107	-0.016	-0.034
SNIP1	79753	1p34.3	0.085	-0.094	0.665	0.026	-0.333	-0.465	-0.010	-0.046	0.051	-0.397	0.043	-0.010	-0.038	0.028	-0.367	-0.098	0.022	-0.062	-0.941	-0.261	-0.037	-0.142	-0.084	-0.037	-0.028	-0.198	0.353	-0.083	0.031	-0.012	-0.009	-0.089	0.486	0.011	0.041	-0.642	-0.258	0.003	-0.125	-0.322	0.015	-0.193	0.182	0.097	-0.107	-0.016	-0.034
DNALI1	7802	1p34.3	0.085	-0.094	0.665	0.026	-0.333	-0.465	-0.010	-0.046	0.051	-0.397	0.043	-0.010	-0.038	0.028	-0.367	-0.098	0.022	-0.062	-0.941	-0.261	-0.037	-0.142	-0.084	-0.037	-0.028	-0.198	0.353	-0.083	0.031	-0.012	-0.009	-0.089	0.486	0.011	0.041	-0.642	-0.258	0.003	-0.125	-0.322	0.015	-0.193	0.182	0.097	-0.107	-0.016	-0.034
GNL2	29889	1p34.3	0.085	-0.094	0.665	0.026	-0.333	-0.465	-0.010	-0.046	0.051	-0.397	0.043	-0.010	-0.038	0.028	-0.367	-0.098	0.022	-0.062	-0.941	-0.261	-0.037	-0.142	-0.084	-0.037	-0.028	-0.198	0.353	-0.083	0.031	-0.012	-0.009	-0.089	0.486	0.011	0.041	-0.642	-0.258	0.003	-0.125	-0.322	0.015	-0.193	0.182	0.097	-0.107	-0.016	-0.034
RSPO1	284654	1p34.3	0.085	-0.094	0.665	0.026	-0.333	-0.465	-0.010	-0.046	0.051	-0.397	0.043	-0.010	-0.038	0.028	-0.367	-0.098	0.022	-0.062	-0.941	-0.261	-0.037	-0.142	-0.084	-0.037	-0.028	-0.198	0.353	-0.083	0.031	-0.012	-0.009	-0.089	0.486	0.011	0.041	-0.642	-0.258	0.003	-0.125	-0.322	0.015	-0.193	0.182	0.097	-0.107	-0.016	-0.034
C1orf109	54955	1p34.3	0.085	-0.094	0.665	0.026	-0.333	-0.465	-0.010	-0.046	0.051	-0.397	0.043	-0.010	-0.038	0.028	-0.367	-0.098	0.022	-0.062	-0.941	-0.261	-0.037	-0.142	-0.084	-0.037	-0.028	-0.198	0.353	-0.083	0.031	-0.012	-0.009	-0.089	0.486	0.011	0.041	-0.642	-0.258	0.003	-0.125	-0.322	0.015	-0.193	0.182	0.097	-0.107	-0.016	-0.034
CDCA8	55143	1p34.3	0.085	-0.094	0.665	0.026	-0.333	-0.465	-0.010	-0.046	0.051	-0.397	0.043	-0.010	-0.038	0.028	-0.367	-0.098	0.022	-0.062	-0.941	-0.261	-0.037	-0.142	-0.084	-0.037	-0.028	-0.198	0.353	-0.083	0.031	-0.012	-0.009	-0.089	0.486	0.011	0.041	-0.642	-0.258	0.003	-0.125	-0.322	0.015	-0.193	0.182	0.097	-0.107	-0.016	-0.034
EPHA10	284656	1p34.3	0.085	-0.094	0.665	0.026	-0.333	-0.465	-0.010	-0.046	0.051	-0.397	0.043	-0.010	-0.038	0.028	-0.367	-0.098	0.022	-0.062	-0.941	-0.261	-0.037	-0.142	-0.084	-0.037	-0.028	-0.198	0.353	-0.083	0.031	-0.012	-0.009	-0.089	0.486	0.011	0.041	-0.642	-0.258	0.003	-0.125	-0.322	0.015	-0.193	0.182	0.097	-0.107	-0.016	-0.034
MANEAL	149175	1p34.3	0.085	-0.094	0.665	0.026	-0.333	-0.465	-0.010	-0.046	0.051	-0.397	0.043	-0.010	-0.038	0.028	-0.367	-0.098	0.022	-0.062	-0.941	-0.261	-0.037	-0.142	-0.084	-0.037	-0.028	-0.198	0.353	-0.083	0.031	-0.012	-0.009	-0.089	0.486	0.011	0.041	-0.642	-0.258	0.003	-0.125	-0.322	0.015	-0.193	0.182	0.097	-0.107	-0.016	-0.034
C1orf122	127687	1p34.3	0.085	-0.094	0.665	0.026	-0.333	-0.465	-0.010	-0.046	0.051	-0.397	0.043	-0.010	-0.038	0.028	-0.367	-0.098	0.022	-0.062	-0.941	-0.261	-0.037	-0.142	-0.084	-0.037	-0.028	-0.198	0.353	-0.083	0.031	-0.012	-0.009	-0.089	0.486	0.011	0.041	-0.642	-0.258	0.003	-0.125	-0.322	0.015	-0.193	0.182	0.097	-0.107	-0.016	-0.034
YRDC	79693	1p34.3	0.085	-0.094	0.665	0.026	-0.333	-0.465	-0.010	-0.046	0.051	-0.397	0.043	-0.010	-0.038	0.028	-0.367	-0.098	0.022	-0.062	-0.941	-0.261	-0.037	-0.142	-0.084	-0.037	-0.028	-0.198	0.353	-0.083	0.031	-0.012	-0.009	-0.089	0.486	0.011	0.041	-0.642	-0.258	0.003	-0.125	-0.322	0.015	-0.193	0.182	0.097	-0.107	-0.016	-0.034
MTF1	4520	1p34.3	0.085	-0.094	0.665	0.026	-0.333	-0.465	-0.010	-0.046	0.051	-0.397	0.043	-0.010	-0.038	0.028	-0.367	-0.098	0.022	-0.062	-0.941	-0.261	-0.037	-0.142	-0.084	-0.037	-0.028	-0.198	0.353	-0.083	0.031	-0.012	-0.009	-0.089	0.486	0.011	0.041	-0.642	-0.258	0.003	-0.125	-0.322	0.015	-0.193	0.182	0.097	-0.107	-0.016	-0.034
INPP5B	3633	1p34.3	0.085	-0.094	0.665	0.026	-0.333	-0.465	-0.010	-0.046	0.051	-0.397	0.043	-0.010	-0.038	0.028	-0.367	-0.098	0.022	-0.062	-0.941	-0.261	-0.037	-0.142	-0.084	-0.037	-0.028	-0.198	0.353	-0.083	0.031	-0.012	-0.009	-0.089	0.486	0.011	0.041	-0.642	-0.258	0.003	-0.125	-0.322	0.015	-0.193	0.182	0.097	-0.107	-0.016	-0.034
SF3A3	10946	1p34.3	0.085	-0.094	0.665	0.026	-0.333	-0.465	-0.010	-0.046	0.051	-0.397	0.043	-0.010	-0.038	0.028	-0.367	-0.098	0.022	-0.062	-0.941	-0.261	-0.037	-0.142	-0.084	-0.037	-0.028	-0.198	0.353	-0.083	0.031	-0.012	-0.009	-0.089	0.486	0.011	0.041	-0.642	-0.258	0.003	-0.125	-0.322	0.015	-0.193	0.182	0.097	-0.107	-0.016	-0.034
FHL3	2275	1p34.3	0.085	-0.094	0.665	0.026	-0.333	-0.465	-0.010	-0.046	0.051	-0.397	0.043	-0.010	-0.038	0.028	-0.367	-0.098	0.022	-0.062	-0.941	-0.261	-0.037	-0.142	-0.084	-0.037	-0.028	-0.198	0.353	-0.083	0.031	-0.012	-0.009	-0.089	0.486	0.011	0.041	-0.642	-0.258	0.003	-0.125	-0.322	0.015	-0.193	0.182	0.097	-0.107	-0.016	-0.034
UTP11	51118	1p34.3	0.085	0.051	0.665	0.026	-0.333	-0.465	-0.010	-0.046	0.051	-0.397	0.043	-0.010	-0.038	0.028	-0.367	-0.098	0.022	-0.062	-0.941	-0.261	-0.037	-0.142	-0.084	-0.037	-0.028	-0.198	0.353	-0.083	0.031	-0.012	-0.009	-0.089	0.486	0.011	0.041	-0.642	-0.258	0.003	-0.125	-0.322	0.015	-0.193	0.182	0.097	-0.107	-0.016	-0.034
POU3F1	5453	1p34.3	0.085	0.051	0.665	0.026	-0.333	-0.465	-0.010	-0.046	0.051	-0.397	0.043	-0.010	-0.038	0.028	-0.367	-0.098	0.022	-0.062	-0.941	-0.261	-0.014	-0.142	-0.084	-0.037	-0.028	-0.198	0.353	-0.083	0.012	-0.012	-0.011	-0.089	0.486	0.011	0.041	-0.642	-0.258	0.003	-0.125	-0.322	0.015	-0.193	0.182	0.097	-0.107	-0.016	-0.034
MIR3659	100500801	1p34.3	0.085	0.051	0.665	0.026	-0.333	-0.465	-0.010	-0.046	0.051	-0.397	0.043	-0.010	-0.038	0.028	-0.367	-0.098	0.022	-0.062	-0.941	-0.261	0.010	-0.142	-0.084	-0.037	-0.028	-0.198	0.353	-0.083	-0.007	-0.012	-0.014	-0.089	0.486	0.011	0.041	-0.642	-0.024	0.003	-0.125	-0.322	0.015	-0.193	0.182	0.097	-0.107	-0.016	-0.034
LINC01343	339442	1p34.3	0.085	0.051	0.665	0.026	-0.333	-0.436	-0.010	-0.046	0.051	-0.397	0.043	-0.010	-0.038	0.028	-0.367	-0.098	0.022	-0.062	-0.941	-0.261	0.010	-0.142	-0.084	-0.037	-0.028	-0.198	0.353	-0.083	-0.007	-0.012	-0.014	-0.089	0.486	0.011	0.041	-0.642	-0.024	0.003	-0.125	-0.322	0.015	-0.193	0.182	0.097	-0.107	-0.016	-0.034
RRAGC	64121	1p34.3	0.085	0.051	0.665	0.026	-0.333	-0.407	-0.010	-0.046	0.051	-0.397	0.043	-0.010	-0.038	0.028	-0.367	-0.098	0.022	-0.062	-0.941	-0.261	0.010	-0.142	-0.084	-0.037	-0.028	-0.198	0.353	-0.083	-0.007	-0.012	-0.014	-0.089	0.486	0.011	0.041	-0.642	-0.024	0.003	-0.125	-0.322	0.015	-0.193	0.182	0.097	-0.107	-0.016	-0.034
GJA9-MYCBP	100527950	1p34.3	0.085	-0.198	0.665	0.026	-0.333	-0.407	-0.010	-0.046	0.051	-0.397	0.043	-0.010	-0.038	0.028	-0.367	-0.098	0.022	-0.062	-0.941	-0.261	0.010	-0.142	-0.084	-0.037	-0.028	-0.198	0.353	-0.083	-0.007	-0.012	-0.014	-0.089	0.486	0.011	0.041	-0.642	-0.484	0.003	-0.125	-0.322	0.015	-0.193	0.182	0.097	-0.107	-0.016	-0.034
MYCBP	26292	1p34.3	0.085	-0.198	0.665	0.026	-0.333	-0.407	-0.010	-0.046	0.051	-0.397	0.043	-0.010	-0.038	0.028	-0.367	-0.098	0.022	-0.062	-0.941	-0.261	0.010	-0.142	-0.084	-0.037	-0.028	-0.198	0.353	-0.083	-0.007	-0.012	-0.014	-0.089	0.486	0.011	0.041	-0.642	-0.484	0.003	-0.125	-0.322	0.015	-0.193	0.182	0.097	-0.107	-0.016	-0.034
GJA9	81025	1p34.3	0.085	-0.198	0.665	0.026	-0.333	-0.407	-0.010	-0.046	0.051	-0.397	0.043	-0.010	-0.038	0.028	-0.367	-0.098	0.022	-0.062	-0.941	-0.261	0.010	-0.142	-0.084	-0.037	-0.028	-0.198	0.353	-0.083	-0.007	-0.012	-0.014	-0.089	0.486	0.011	0.041	-0.642	-0.484	0.003	-0.125	-0.322	0.015	-0.193	0.182	0.097	-0.107	-0.016	-0.034
LOC105378663	105378663	1p34.3	0.085	-0.198	0.665	0.026	-0.333	-0.407	-0.010	-0.046	0.051	-0.397	0.043	-0.010	-0.038	0.028	-0.367	-0.098	0.022	-0.062	-0.941	-0.261	0.010	-0.142	-0.084	-0.037	-0.028	-0.198	0.353	-0.083	-0.007	-0.012	-0.014	-0.089	0.486	0.011	0.041	-0.642	-0.484	0.003	-0.125	-0.322	0.015	-0.193	0.182	0.097	-0.107	-0.016	-0.034
RHBDL2	54933	1p34.3	0.085	-0.198	0.665	0.026	-0.333	-0.407	-0.010	-0.046	0.051	-0.397	0.043	-0.010	-0.038	0.028	-0.367	-0.098	0.022	-0.062	-0.941	-0.261	0.010	-0.142	-0.084	-0.037	-0.028	-0.198	0.353	-0.083	-0.007	-0.012	-0.014	-0.089	0.486	0.011	0.041	-0.642	-0.484	0.003	-0.125	-0.322	0.015	-0.193	0.182	0.097	-0.107	-0.016	-0.034
AKIRIN1	79647	1p34.3	0.085	-0.198	0.665	0.026	-0.333	-0.407	-0.010	-0.046	0.051	-0.397	0.043	-0.010	-0.038	0.028	-0.367	-0.098	0.022	-0.062	-0.941	-0.261	0.010	-0.142	-0.084	-0.037	-0.028	-0.198	0.353	-0.083	-0.007	-0.012	-0.014	-0.089	0.486	0.011	0.041	-0.642	-0.484	0.003	-0.125	-0.322	0.015	-0.193	0.182	0.097	-0.107	-0.016	-0.034
NDUFS5	4725	1p34.3	0.085	-0.198	0.665	0.026	-0.333	-0.407	-0.010	-0.046	0.051	-0.397	0.043	-0.010	-0.038	0.028	-0.367	-0.098	0.022	-0.062	-0.941	-0.261	0.010	-0.142	-0.084	-0.037	-0.028	-0.198	0.353	-0.083	-0.007	-0.012	-0.014	-0.089	0.486	0.011	-0.223	-0.642	-0.484	0.003	-0.125	-0.322	0.015	-0.193	0.182	0.097	-0.107	-0.016	-0.034
MACF1	23499	1p34.3	0.085	-0.135	0.665	0.026	-0.333	-0.402	-0.010	-0.046	0.051	-0.397	0.043	-0.010	-0.038	0.028	-0.367	-0.098	0.022	-0.062	-0.941	-0.261	0.010	-0.142	-0.084	-0.037	-0.028	-0.198	0.353	-0.083	-0.007	-0.012	-0.014	-0.089	0.486	0.011	0.036	-0.642	-0.236	0.003	-0.125	-0.322	0.015	-0.193	0.182	0.097	-0.107	-0.016	-0.034
KIAA0754	643314	1p34.3	0.085	-0.092	0.665	0.026	-0.333	-0.394	-0.010	-0.046	0.051	-0.397	0.043	-0.010	-0.038	0.028	-0.367	-0.098	0.022	-0.062	-0.941	-0.261	0.010	-0.142	-0.084	-0.037	-0.028	-0.198	0.353	-0.083	-0.007	-0.012	-0.014	-0.089	0.486	0.011	0.036	-0.642	-0.236	0.003	-0.125	-0.322	0.015	-0.193	0.182	0.097	-0.107	-0.016	-0.034
BMP8A	353500	1p34.3	0.085	-0.092	0.665	0.026	-0.333	-0.381	-0.010	-0.046	0.051	-0.397	0.043	-0.010	-0.038	0.028	-0.367	-0.098	0.022	-0.062	-0.941	-0.261	0.042	-0.142	-0.084	-0.037	-0.028	-0.198	0.353	-0.083	-0.007	-0.012	-0.014	-0.089	0.486	0.011	0.036	-0.642	-0.236	0.003	-0.125	-0.322	0.015	-0.193	0.182	0.097	-0.107	-0.016	-0.034
OXCT2P1	192217	1p34.3	0.085	-0.092	0.665	0.026	-0.333	-0.381	-0.010	-0.046	0.051	-0.397	0.043	-0.010	-0.038	0.028	-0.367	-0.098	0.022	-0.062	-0.941	-0.261	0.055	-0.142	-0.084	-0.037	-0.028	-0.198	0.353	-0.083	-0.007	-0.012	-0.014	-0.089	0.486	0.011	0.036	-0.642	-0.236	0.003	-0.125	-0.322	0.015	-0.193	0.182	0.097	-0.107	-0.016	-0.034
PPIEL	728448	1p34.3	0.085	-0.092	0.665	0.026	-0.333	-0.381	-0.010	-0.046	0.051	-0.397	0.043	-0.010	-0.038	0.028	-0.367	-0.098	0.022	-0.062	-0.941	-0.261	0.055	-0.142	-0.084	-0.037	-0.028	-0.198	0.353	-0.083	-0.007	-0.012	-0.014	-0.089	0.486	0.011	0.036	-0.642	-0.236	0.003	-0.125	-0.322	0.015	-0.193	0.182	0.097	-0.107	-0.016	-0.034
LOC101929516	101929516	1p34.3	0.085	-0.092	0.665	0.026	-0.333	-0.381	-0.010	-0.046	0.051	-0.397	0.043	-0.010	-0.038	0.028	-0.367	-0.098	0.022	-0.062	-0.941	-0.261	0.055	-0.142	-0.084	-0.037	-0.028	-0.198	0.353	-0.083	-0.007	-0.012	-0.014	-0.089	0.486	0.011	0.036	-0.642	-0.236	0.003	-0.125	-0.322	0.015	-0.193	0.182	0.097	-0.107	-0.016	-0.034
PABPC4	8761	1p34.3	0.085	-0.092	0.665	0.026	-0.333	-0.381	-0.010	-0.046	0.051	-0.397	0.043	-0.010	-0.038	0.028	-0.367	-0.098	0.022	-0.062	-0.941	-0.261	0.055	-0.142	-0.084	-0.037	-0.028	-0.198	0.353	-0.083	-0.007	-0.012	-0.014	-0.089	0.486	0.011	0.036	-0.642	-0.236	0.003	-0.125	-0.322	0.015	-0.193	0.182	0.097	-0.107	-0.016	-0.034
SNORA55	677834	1p34.3	0.085	-0.092	0.665	0.026	-0.333	-0.381	-0.010	-0.046	0.051	-0.397	0.043	-0.010	-0.038	0.028	-0.367	-0.098	0.022	-0.062	-0.941	-0.261	0.055	-0.142	-0.084	-0.037	-0.028	-0.198	0.353	-0.083	-0.007	-0.012	-0.014	-0.089	0.486	0.011	0.036	-0.642	-0.236	0.003	-0.125	-0.322	0.015	-0.193	0.182	0.097	-0.107	-0.016	-0.034
HEYL	26508	1p34.2	0.085	-0.092	0.665	0.026	-0.333	-0.381	-0.010	-0.046	0.051	-0.397	0.043	-0.010	-0.038	0.028	-0.367	-0.098	0.022	-0.062	-0.941	-0.261	0.055	-0.142	-0.084	-0.037	-0.028	-0.198	0.353	-0.083	-0.007	-0.012	-0.014	-0.089	0.486	0.011	0.036	-0.642	-0.236	0.003	-0.125	-0.322	0.015	-0.193	0.182	0.097	-0.107	-0.016	-0.034
NT5C1A	84618	1p34.2	0.085	-0.092	0.665	0.026	-0.333	-0.381	-0.010	-0.046	0.051	-0.397	0.043	-0.010	-0.038	0.028	-0.367	-0.098	0.022	-0.062	-0.941	-0.261	0.055	-0.142	-0.084	-0.037	-0.028	-0.198	0.353	-0.083	-0.007	-0.012	-0.014	-0.089	0.486	0.011	0.036	-0.642	-0.236	0.003	-0.125	-0.322	0.015	-0.193	0.182	0.097	-0.107	-0.016	-0.034
HPCAL4	51440	1p34.2	0.085	-0.092	0.665	0.026	-0.333	-0.381	-0.010	-0.046	0.051	-0.397	0.043	-0.010	-0.038	0.028	-0.367	-0.098	0.022	-0.062	-0.941	-0.261	0.055	-0.142	-0.084	-0.037	-0.028	-0.198	0.353	-0.083	-0.007	-0.012	-0.014	-0.089	0.486	0.011	0.036	-0.642	-0.236	0.003	-0.125	-0.322	0.015	-0.193	0.182	0.097	-0.107	-0.016	-0.034
PPIE	10450	1p34.2	0.085	-0.092	0.665	0.026	-0.333	-0.381	-0.010	-0.046	0.051	-0.397	0.043	-0.010	-0.038	0.028	-0.367	-0.098	0.022	-0.062	-0.941	-0.261	0.055	-0.142	-0.084	-0.037	-0.028	-0.198	0.353	-0.083	-0.007	-0.012	-0.014	-0.089	0.486	0.011	0.036	-0.642	-0.236	0.003	-0.125	-0.322	0.015	-0.193	0.182	0.097	-0.107	-0.016	-0.034
BMP8B	656	1p34.2	0.085	-0.092	0.665	0.026	-0.333	-0.381	-0.010	-0.046	0.051	-0.397	0.043	-0.010	-0.038	0.028	-0.367	-0.098	0.022	-0.062	-0.941	-0.261	0.055	-0.142	-0.084	-0.037	-0.028	-0.198	0.353	-0.083	-0.007	-0.012	-0.014	-0.089	0.486	0.011	0.036	-0.642	-0.236	0.003	-0.125	-0.322	0.015	-0.193	0.182	0.097	-0.107	-0.016	-0.034
OXCT2	64064	1p34.2	0.085	-0.092	0.665	0.026	-0.333	-0.381	-0.010	-0.046	0.051	-0.397	0.043	-0.010	-0.038	0.028	-0.367	-0.098	0.022	-0.062	-0.941	-0.261	0.055	-0.142	-0.084	-0.037	-0.028	-0.198	0.353	-0.083	-0.007	-0.012	-0.014	-0.089	0.486	0.011	0.036	-0.642	-0.236	0.003	-0.125	-0.322	0.015	-0.193	0.182	0.097	-0.107	-0.016	-0.034
LOC101929536	101929536	1p34.2	0.085	-0.092	0.665	0.026	-0.333	-0.381	-0.010	-0.046	0.051	-0.397	0.043	-0.010	-0.038	0.028	-0.367	-0.098	0.022	-0.062	-0.941	-0.261	0.055	-0.142	-0.084	-0.037	-0.028	-0.198	0.353	-0.083	-0.007	-0.012	-0.014	-0.089	0.486	0.011	0.036	-0.642	-0.236	0.003	-0.125	-0.322	0.015	-0.193	0.182	0.097	-0.107	-0.016	-0.034
TRIT1	54802	1p34.2	0.085	-0.092	0.665	0.026	-0.333	-0.469	-0.010	-0.046	0.051	-0.397	0.043	-0.010	-0.038	0.028	-0.367	-0.098	0.022	-0.062	-0.941	-0.261	0.055	-0.142	-0.084	-0.037	-0.028	-0.198	0.353	-0.083	-0.007	-0.012	-0.014	-0.089	0.486	0.011	0.036	-0.642	-0.236	0.003	-0.125	-0.322	0.015	-0.193	0.182	0.097	-0.107	-0.016	-0.034
MYCL	4610	1p34.2	0.085	-0.092	0.665	0.026	-0.333	-0.522	-0.010	-0.046	0.051	-0.397	0.043	-0.010	-0.038	0.028	-0.367	-0.098	0.022	-0.062	-0.941	-0.261	0.055	-0.142	-0.084	-0.037	-0.028	-0.198	0.353	-0.083	-0.007	-0.012	-0.014	-0.089	0.486	0.011	0.036	-0.642	-0.236	0.003	-0.125	-0.322	0.015	-0.193	0.182	0.097	-0.107	-0.016	-0.034
MFSD2A	84879	1p34.2	0.085	-0.092	0.665	0.026	-0.333	-0.522	-0.010	-0.046	0.051	-0.397	0.043	-0.010	-0.038	0.028	-0.367	-0.098	0.022	-0.062	-0.941	-0.261	0.055	-0.142	-0.084	-0.037	-0.028	-0.198	0.353	-0.083	-0.007	-0.012	-0.014	-0.089	0.486	0.011	0.036	-0.642	-0.236	0.003	-0.125	-0.322	0.015	-0.193	0.182	0.097	-0.107	-0.016	-0.034
CAP1	10487	1p34.2	0.085	-0.092	0.665	0.026	-0.333	-0.522	-0.010	-0.046	0.051	-0.397	0.043	-0.010	-0.038	0.028	-0.367	-0.098	0.022	-0.062	-0.941	-0.261	0.055	-0.142	-0.084	-0.037	-0.028	-0.198	0.353	-0.083	-0.007	-0.012	-0.014	-0.089	0.486	0.011	0.036	-0.642	-0.236	0.003	-0.125	-0.322	0.015	-0.193	0.182	0.097	-0.107	-0.016	-0.034
PPT1	5538	1p34.2	0.085	-0.092	0.665	0.026	-0.333	-0.522	-0.010	-0.046	0.051	-0.397	0.043	-0.010	-0.038	0.028	-0.367	-0.098	0.022	-0.062	-0.941	-0.261	0.055	-0.142	-0.084	-0.037	-0.028	-0.198	0.353	-0.083	-0.007	-0.012	-0.014	-0.089	0.486	0.011	0.036	-0.642	-0.236	0.003	-0.125	-0.322	0.015	-0.193	0.182	0.097	-0.107	-0.016	-0.034
RLF	6018	1p34.2	0.085	-0.092	0.665	0.026	-0.333	-0.493	-0.010	-0.046	0.051	-0.397	0.043	-0.010	-0.038	0.028	-0.367	-0.098	0.022	-0.062	-0.941	-0.261	0.055	-0.142	-0.084	-0.037	-0.028	-0.198	0.353	-0.083	-0.007	-0.012	-0.014	-0.089	0.486	0.011	0.036	-0.642	-0.236	0.003	-0.125	-0.322	0.015	-0.193	0.182	0.097	-0.107	-0.016	-0.034
TMCO2	127391	1p34.2	0.085	-0.092	0.665	0.026	-0.333	-0.363	-0.010	-0.046	0.051	-0.397	0.043	-0.010	-0.038	0.028	-0.367	-0.098	0.022	-0.062	-0.941	-0.261	0.055	-0.142	-0.084	-0.037	-0.028	-0.198	0.353	-0.083	-0.007	-0.012	-0.014	-0.089	0.486	0.011	0.036	-0.642	-0.236	0.003	-0.125	-0.322	0.015	-0.193	0.182	0.097	-0.107	-0.016	-0.034
ZMPSTE24	10269	1p34.2	0.085	-0.092	0.665	0.026	-0.333	-0.363	-0.010	-0.046	0.051	-0.397	0.043	-0.010	-0.038	0.028	-0.367	-0.098	0.022	-0.062	-0.941	-0.261	0.055	-0.142	-0.084	-0.037	-0.028	-0.198	0.353	-0.083	-0.007	-0.012	-0.014	-0.089	0.486	0.011	0.036	-0.642	-0.236	0.003	-0.125	-0.322	0.015	-0.193	0.182	0.097	-0.107	-0.016	-0.034
COL9A2	1298	1p34.2	0.085	-0.092	0.665	0.026	-0.333	-0.363	-0.010	-0.057	0.051	-0.397	0.043	-0.010	-0.038	0.028	-0.367	-0.098	0.022	-0.062	-0.941	-0.261	0.055	-0.142	-0.084	-0.037	-0.028	-0.198	0.353	-0.083	-0.007	-0.012	-0.014	-0.089	0.486	0.011	0.036	-0.642	-0.236	0.003	-0.125	-0.322	0.015	-0.193	0.182	0.097	-0.107	-0.016	-0.034
SMAP2	64744	1p34.2	0.085	-0.092	0.665	0.026	-0.333	-0.363	-0.010	-0.080	0.051	-0.397	0.043	-0.010	-0.038	0.028	-0.367	-0.098	0.022	-0.062	-0.941	-0.261	0.055	-0.142	-0.084	-0.037	-0.028	-0.198	0.353	-0.083	-0.007	-0.012	-0.014	-0.089	0.486	0.011	0.036	-0.642	-0.236	0.003	-0.125	-0.322	0.015	-0.193	0.182	0.097	-0.107	-0.016	-0.034
ZFP69B	65243	1p34.2	0.085	-0.092	0.665	0.026	-0.333	-0.363	-0.010	-0.080	0.051	-0.397	0.043	-0.010	-0.038	0.028	-0.367	-0.098	0.022	-0.062	-0.941	-0.261	0.055	-0.142	-0.084	-0.037	-0.028	-0.198	0.353	-0.083	-0.007	-0.012	-0.014	-0.089	0.486	0.011	0.036	-0.642	-0.236	0.003	-0.125	-0.322	0.015	-0.193	0.182	0.097	-0.107	-0.016	-0.034
ZFP69	339559	1p34.2	0.085	-0.092	0.665	0.026	-0.333	-0.363	-0.010	-0.080	0.051	-0.397	0.043	-0.010	-0.038	0.028	-0.367	-0.098	0.022	-0.062	-0.941	-0.261	0.055	-0.142	-0.084	-0.037	-0.028	-0.198	0.353	-0.083	-0.007	-0.012	-0.014	-0.089	0.486	0.011	0.036	-0.642	-0.236	0.003	-0.125	-0.322	0.015	-0.193	0.182	0.097	-0.107	-0.016	-0.034
EXO5	64789	1p34.2	0.085	-0.092	0.665	0.026	-0.333	-0.363	-0.010	-0.080	0.051	-0.397	0.043	-0.010	-0.038	0.028	-0.367	-0.098	0.022	-0.062	-0.941	-0.261	0.055	-0.142	-0.084	-0.037	-0.028	-0.198	0.353	-0.083	-0.007	-0.012	-0.014	-0.089	0.486	0.011	0.036	-0.642	-0.236	0.003	-0.125	-0.322	0.015	-0.193	0.182	0.097	-0.107	-0.016	-0.034
ZNF684	127396	1p34.2	0.085	-0.123	0.665	0.026	-0.333	-0.363	-0.010	-0.080	0.051	-0.397	0.043	-0.010	-0.038	0.028	-0.367	-0.098	0.022	-0.062	-0.941	-0.261	0.055	-0.142	-0.084	-0.037	-0.028	-0.198	0.353	-0.083	-0.007	-0.012	-0.014	-0.089	0.486	0.011	0.036	-0.642	-0.236	0.003	-0.125	-0.322	0.015	-0.193	0.182	0.097	-0.107	-0.016	-0.034
RIMS3	9783	1p34.2	0.085	-0.075	0.665	0.026	-0.333	-0.363	-0.010	-0.080	0.051	-0.397	0.043	-0.010	-0.038	0.028	-0.367	-0.098	0.022	-0.062	-0.941	-0.261	0.055	-0.142	-0.084	-0.037	-0.028	-0.198	0.353	-0.083	-0.007	-0.012	-0.014	-0.089	0.486	0.011	0.036	-0.642	-0.236	0.003	-0.125	-0.322	0.015	-0.193	0.182	0.097	-0.107	-0.016	-0.034
NFYC-AS1	100130557	1p34.2	0.085	-0.036	0.665	0.026	-0.333	-0.363	-0.010	-0.080	0.051	-0.397	0.043	-0.010	-0.038	0.028	-0.367	-0.098	0.022	-0.062	-0.941	-0.261	0.055	-0.142	-0.084	-0.037	-0.028	-0.198	0.353	-0.083	-0.007	-0.012	-0.014	-0.089	0.486	0.011	0.036	-0.642	-0.236	0.003	-0.125	-0.322	0.015	-0.193	0.182	0.097	-0.107	-0.016	-0.034
NFYC	4802	1p34.2	0.085	-0.036	0.665	0.026	-0.333	-0.363	-0.010	-0.080	0.051	-0.397	0.043	-0.010	-0.038	0.028	-0.367	-0.098	0.022	-0.062	-0.941	-0.261	0.055	-0.142	-0.084	-0.037	-0.028	-0.198	0.353	-0.083	-0.007	-0.012	-0.014	-0.089	0.486	0.011	0.036	-0.642	-0.236	0.003	-0.125	-0.322	0.015	-0.193	0.182	0.097	-0.107	-0.016	-0.034
MIR30E	407034	1p34.2	0.085	-0.036	0.665	0.026	-0.333	-0.363	-0.010	-0.080	0.051	-0.397	0.043	-0.010	-0.038	0.028	-0.367	-0.098	0.022	-0.062	-0.941	-0.261	0.055	-0.142	-0.084	-0.037	-0.028	-0.198	0.353	-0.083	-0.007	-0.012	-0.014	-0.089	0.486	0.011	0.036	-0.642	-0.236	0.003	-0.125	-0.322	0.015	-0.193	0.182	0.097	-0.107	-0.016	-0.034
MIR30C1	407031	1p34.2	0.085	-0.036	0.665	0.026	-0.333	-0.363	-0.010	-0.080	0.051	-0.397	0.043	-0.010	-0.038	0.028	-0.367	-0.098	0.022	-0.062	-0.941	-0.261	0.055	-0.142	-0.084	-0.037	-0.028	-0.198	0.353	-0.083	-0.007	-0.012	-0.014	-0.089	0.486	0.011	0.036	-0.642	-0.236	0.003	-0.125	-0.322	0.015	-0.193	0.182	0.097	-0.107	-0.016	-0.034
KCNQ4	9132	1p34.2	0.085	-0.036	0.665	0.026	-0.333	-0.363	-0.010	-0.080	0.051	-0.397	0.043	-0.010	-0.038	0.028	-0.367	-0.098	0.022	-0.062	-0.941	-0.261	0.055	-0.142	-0.084	-0.037	-0.028	-0.198	0.353	-0.083	-0.007	-0.012	-0.014	-0.089	0.486	0.011	0.036	-0.642	-0.236	0.003	-0.125	-0.322	0.015	-0.193	0.182	0.097	-0.107	-0.016	-0.034
CITED4	163732	1p34.2	0.085	-0.036	0.665	0.026	-0.333	-0.363	-0.010	-0.080	0.051	-0.397	0.043	-0.010	-0.038	0.028	-0.367	-0.098	0.022	-0.062	-0.941	-0.261	0.055	-0.142	-0.084	-0.037	-0.028	-0.198	0.353	-0.083	-0.004	-0.012	-0.014	-0.089	0.486	0.011	0.036	-0.642	-0.236	0.003	-0.125	-0.322	0.015	-0.193	0.182	0.097	-0.107	-0.016	-0.034
CTPS1	1503	1p34.2	0.085	-0.036	0.665	0.026	-0.333	-0.363	-0.010	-0.080	0.051	-0.397	0.043	-0.010	-0.038	0.028	-0.367	-0.098	0.022	-0.062	-0.941	-0.261	0.054	-0.142	-0.084	-0.037	-0.028	-0.198	0.353	-0.083	-0.001	-0.012	-0.014	-0.089	0.486	0.011	0.036	-0.642	-0.189	0.003	-0.125	-0.322	0.015	-0.193	0.182	0.097	-0.107	-0.016	-0.034
SLFNL1-AS1	100507178	1p34.2	0.085	-0.036	0.665	0.026	-0.333	-0.363	-0.010	-0.080	0.051	-0.397	0.043	-0.010	-0.038	0.028	-0.367	-0.098	0.022	-0.062	-0.941	-0.261	0.054	-0.142	-0.084	-0.037	-0.028	-0.198	0.353	-0.083	-0.001	-0.012	-0.014	-0.089	0.486	0.011	0.036	-0.642	-0.189	0.003	-0.125	-0.322	0.015	-0.193	0.182	0.097	-0.107	-0.016	-0.034
SLFNL1	200172	1p34.2	0.085	-0.036	0.665	0.026	-0.333	-0.363	-0.010	-0.080	0.051	-0.397	0.043	-0.010	-0.038	0.028	-0.367	-0.098	0.022	-0.062	-0.941	-0.261	0.054	-0.142	-0.084	-0.037	-0.028	-0.198	0.353	-0.083	-0.001	-0.012	-0.014	-0.089	0.486	0.011	0.036	-0.642	-0.189	0.003	-0.125	-0.322	0.015	-0.193	0.182	0.097	-0.107	-0.016	-0.034
SCMH1	22955	1p34.2	0.085	-0.036	0.665	0.026	-0.333	-0.363	-0.010	-0.080	0.051	-0.397	0.043	-0.010	-0.038	0.028	-0.367	-0.098	0.022	-0.062	-0.941	-0.261	0.054	-0.142	-0.084	-0.037	-0.028	-0.198	0.353	-0.083	-0.001	-0.012	-0.014	-0.089	0.486	0.011	0.036	-0.642	-0.094	0.003	-0.125	-0.322	0.015	-0.193	0.182	0.097	-0.107	-0.016	-0.034
FOXO6	100132074	1p34.2	0.085	0.103	0.665	0.026	-0.333	-0.363	-0.010	-0.080	0.051	-0.397	0.043	-0.010	-0.038	0.028	-0.367	-0.098	0.022	-0.062	-0.941	-0.261	0.071	-0.142	-0.084	-0.037	-0.028	-0.198	0.353	-0.083	-0.001	-0.012	-0.014	-0.089	0.486	0.011	0.036	-0.642	0.026	0.003	-0.125	-0.322	0.015	-0.193	0.182	0.097	-0.107	-0.016	-0.034
LOC101929901	101929901	1p34.2	0.085	0.103	0.665	0.026	-0.333	-0.363	-0.010	-0.080	0.051	-0.397	0.043	-0.010	-0.038	0.028	-0.367	-0.098	0.022	-0.062	-0.941	-0.261	0.054	-0.142	-0.084	-0.037	-0.028	-0.198	0.353	-0.083	-0.001	-0.012	-0.014	-0.089	0.486	0.011	0.036	-0.642	0.026	0.003	-0.125	-0.322	0.015	-0.193	0.182	0.097	-0.107	-0.016	-0.034
EDN2	1907	1p34.2	0.085	0.103	0.665	0.026	-0.333	-0.363	-0.010	-0.080	0.051	-0.397	0.043	-0.010	-0.038	0.028	-0.367	-0.098	0.022	-0.062	-0.941	-0.261	0.104	-0.142	-0.084	-0.037	-0.028	-0.198	0.353	-0.083	-0.001	-0.012	-0.014	-0.089	0.486	0.011	0.036	-0.642	0.026	0.003	-0.125	-0.322	0.015	-0.193	0.182	0.097	-0.107	-0.016	-0.034
HIVEP3	59269	1p34.2	0.085	0.094	0.665	0.026	-0.333	-0.363	-0.010	-0.080	0.051	-0.397	0.043	-0.010	-0.038	0.028	-0.367	-0.098	0.022	-0.062	-0.941	-0.261	0.104	-0.142	-0.084	-0.037	-0.028	-0.198	0.353	-0.083	-0.001	-0.012	-0.014	-0.089	0.486	0.011	0.075	-0.642	0.026	0.003	-0.125	-0.322	0.015	-0.193	0.182	0.097	-0.107	-0.016	-0.034
GUCA2B	2981	1p34.2	0.085	-0.040	0.665	0.026	-0.333	-0.363	-0.010	-0.080	0.051	-0.397	0.043	-0.010	-0.038	0.028	-0.367	-0.098	0.022	-0.062	-0.941	-0.261	0.104	-0.142	-0.084	-0.037	-0.028	-0.198	0.353	-0.083	-0.001	-0.012	-0.014	-0.089	0.486	0.011	0.062	-0.642	0.026	0.003	-0.125	-0.325	0.015	-0.193	0.182	0.097	-0.107	-0.016	-0.034
GUCA2A	2980	1p34.2	0.085	-0.040	0.665	0.026	-0.333	-0.363	-0.010	-0.080	0.051	-0.397	0.043	-0.010	-0.038	0.028	-0.367	-0.098	0.022	-0.062	-0.941	-0.261	0.104	-0.142	-0.084	-0.037	-0.028	-0.198	0.353	-0.083	-0.001	-0.012	-0.014	-0.089	0.486	0.011	0.062	-0.642	0.026	0.003	-0.125	-0.325	0.015	-0.193	0.182	0.097	-0.107	-0.016	-0.034
FOXJ3	22887	1p34.2	0.085	-0.040	0.665	0.026	-0.333	-0.363	-0.010	-0.080	0.051	-0.397	0.043	-0.010	-0.038	0.028	-0.367	-0.098	0.022	-0.062	-0.941	-0.261	0.104	-0.142	-0.084	-0.037	-0.028	-0.198	0.353	-0.083	-0.001	-0.012	-0.014	-0.089	0.486	0.011	0.062	-0.642	-0.111	0.003	-0.125	-0.325	0.015	-0.193	0.182	0.097	-0.107	-0.016	-0.034
RIMKLA	284716	1p34.2	0.085	-0.040	0.665	0.026	-0.333	-0.363	-0.010	-0.080	0.051	-0.397	0.043	-0.010	-0.038	0.028	-0.367	-0.098	0.022	-0.062	-0.941	-0.261	0.104	-0.142	-0.084	-0.037	-0.028	-0.198	0.353	-0.083	-0.001	-0.012	-0.014	-0.089	0.486	0.011	0.062	-0.642	-0.111	0.003	-0.125	-0.342	0.015	-0.193	0.182	0.097	-0.107	-0.016	-0.034
ZMYND12	84217	1p34.2	0.085	-0.040	0.665	0.026	-0.333	-0.363	-0.010	-0.080	0.051	-0.397	0.043	-0.010	-0.038	0.028	-0.367	-0.098	0.022	-0.062	-0.941	-0.261	0.104	-0.142	-0.084	-0.037	-0.028	-0.198	0.353	-0.083	-0.001	-0.012	-0.014	-0.089	0.486	0.011	0.062	-0.642	-0.111	0.003	-0.125	-0.386	0.015	-0.193	0.182	0.097	-0.107	-0.016	-0.034
PPCS	79717	1p34.2	0.085	-0.040	0.665	0.026	-0.333	-0.363	-0.010	-0.080	0.051	-0.397	0.043	-0.010	-0.038	0.028	-0.367	-0.098	0.022	-0.062	-0.941	-0.261	0.104	-0.142	-0.084	-0.037	-0.028	-0.198	0.353	-0.083	-0.001	-0.012	-0.014	-0.089	0.486	0.011	0.062	-0.642	-0.111	0.003	-0.125	-0.386	0.015	-0.193	0.182	0.097	-0.107	-0.016	-0.034
CCDC30	728621	1p34.2	0.085	-0.040	0.665	0.026	-0.333	-0.217	-0.010	-0.080	0.051	-0.397	0.043	-0.010	-0.038	0.028	-0.367	-0.098	0.022	-0.062	-0.941	-0.261	0.104	-0.142	-0.084	-0.037	-0.028	-0.198	0.353	-0.083	-0.001	-0.012	-0.014	-0.089	0.486	0.011	0.062	-0.642	-0.111	0.003	-0.125	-0.232	0.015	-0.193	0.182	0.097	-0.107	-0.016	-0.034
PPIH	10465	1p34.2	0.085	-0.040	0.665	0.026	-0.333	0.002	-0.010	-0.080	0.051	-0.397	0.043	-0.010	-0.038	0.028	-0.367	-0.098	0.022	-0.062	-0.941	-0.261	0.104	-0.142	-0.084	-0.037	-0.028	-0.139	0.353	-0.083	-0.001	-0.012	-0.014	-0.089	0.486	0.011	0.062	-0.642	-0.111	0.003	-0.125	0.000	0.015	-0.193	0.182	0.097	-0.107	-0.016	-0.034
YBX1	4904	1p34.2	0.085	-0.040	0.665	0.026	-0.333	0.002	-0.010	-0.080	0.051	-0.397	0.043	-0.010	-0.038	0.028	-0.367	-0.098	0.022	-0.062	-0.941	-0.261	0.104	-0.142	-0.084	-0.037	-0.028	-0.100	0.353	-0.083	-0.001	-0.012	-0.014	-0.089	0.486	0.011	0.062	-0.642	-0.111	0.003	-0.125	0.000	0.015	-0.193	0.182	0.097	-0.107	-0.016	-0.034
CLDN19	149461	1p34.2	0.085	-0.040	0.665	0.026	-0.333	0.002	-0.010	-0.080	0.051	-0.397	0.043	-0.010	-0.038	0.028	-0.367	-0.098	0.022	-0.062	-0.941	-0.261	0.104	-0.142	-0.084	-0.037	-0.028	-0.100	0.353	-0.083	-0.001	-0.012	-0.014	-0.089	0.486	0.011	0.062	-0.642	-0.111	0.003	-0.125	0.000	0.015	-0.193	0.182	0.097	-0.107	-0.016	-0.034
P3H1	64175	1p34.2	0.085	-0.040	0.665	0.026	-0.333	0.002	-0.010	-0.080	0.051	-0.397	0.043	-0.010	-0.038	0.028	-0.367	-0.098	0.022	-0.062	-0.941	-0.261	0.104	-0.142	-0.084	-0.037	-0.028	-0.100	0.353	-0.083	-0.001	-0.012	-0.014	-0.089	0.486	0.011	0.062	-0.642	-0.111	0.003	-0.125	0.000	0.015	-0.193	0.182	0.097	-0.107	-0.016	-0.034
C1orf50	79078	1p34.2	0.085	-0.040	0.665	0.026	-0.333	0.002	-0.010	-0.080	0.051	-0.397	0.043	-0.010	-0.038	0.028	-0.367	-0.098	0.022	-0.062	-0.941	-0.261	0.104	-0.142	-0.084	-0.037	-0.028	-0.100	0.353	-0.083	-0.001	-0.012	-0.014	-0.089	0.486	0.011	0.062	-0.642	-0.111	0.003	-0.125	0.000	0.015	-0.193	0.182	0.097	-0.107	-0.016	-0.034
LOC105378683	105378683	1p34.2	0.085	-0.040	0.665	0.026	-0.333	0.002	-0.010	-0.080	0.051	-0.397	0.043	-0.010	-0.038	0.028	-0.367	-0.098	0.022	-0.062	-0.941	-0.261	0.104	-0.142	-0.084	-0.037	-0.028	-0.100	0.353	-0.083	-0.001	-0.012	-0.014	-0.089	0.486	0.011	0.062	-0.642	-0.111	0.003	-0.125	0.000	0.015	-0.193	0.182	0.097	-0.107	-0.016	-0.034
LOC100129924	100129924	1p34.2	0.085	-0.040	0.665	0.026	-0.333	0.002	-0.010	-0.080	0.051	-0.397	0.043	-0.010	-0.038	0.028	-0.367	-0.098	0.022	-0.062	-0.941	-0.261	0.104	-0.142	-0.084	-0.037	-0.028	-0.100	0.353	-0.083	-0.001	-0.012	-0.014	-0.089	0.486	0.011	0.062	-0.642	-0.111	0.003	-0.125	0.000	0.015	-0.193	0.182	0.097	-0.107	-0.016	-0.034
SVBP	374969	1p34.2	0.085	-0.040	0.665	0.026	-0.333	0.002	-0.010	-0.080	0.051	-0.397	0.043	-0.010	-0.038	0.028	-0.367	-0.098	0.022	-0.062	-0.941	-0.261	0.104	-0.142	-0.084	-0.037	-0.028	-0.100	0.353	-0.083	-0.001	-0.012	-0.014	-0.089	0.486	0.011	0.062	-0.642	-0.111	0.003	-0.125	0.000	0.015	-0.193	0.182	0.097	-0.107	-0.016	-0.034
ERMAP	114625	1p34.2	0.085	-0.040	0.665	0.026	-0.333	0.002	-0.010	-0.080	0.051	-0.397	0.043	-0.010	-0.038	0.028	-0.367	-0.098	0.022	-0.062	-0.941	-0.261	0.104	-0.142	-0.084	-0.037	-0.028	-0.100	0.353	-0.083	-0.001	-0.012	-0.014	-0.089	0.486	0.011	0.062	-0.642	-0.111	0.003	-0.125	0.000	0.015	-0.193	0.182	0.097	-0.107	-0.016	-0.034
ZNF691	51058	1p34.2	0.085	-0.040	0.665	0.026	-0.333	0.002	-0.010	-0.080	0.051	-0.397	0.043	-0.010	-0.038	0.028	-0.367	-0.098	0.022	-0.062	-0.941	-0.261	0.104	-0.142	-0.084	-0.037	-0.028	-0.100	0.353	-0.083	-0.001	-0.012	-0.014	-0.089	0.486	0.011	0.062	-0.642	-0.111	0.003	-0.125	0.000	0.015	-0.193	0.182	0.097	-0.107	-0.016	-0.034
LOC339539	339539	1p34.2	0.085	-0.040	0.665	0.026	-0.333	0.002	-0.010	-0.080	0.051	-0.397	0.043	-0.010	-0.038	0.028	-0.367	-0.098	0.022	-0.062	-0.941	-0.261	0.104	-0.142	-0.084	-0.037	-0.028	-0.100	0.353	-0.083	-0.001	-0.012	-0.014	-0.089	0.486	0.011	0.062	-0.642	-0.111	0.003	-0.125	0.000	0.015	-0.193	0.182	0.097	-0.107	-0.016	-0.034
SLC2A1	6513	1p34.2	0.085	-0.040	0.665	0.026	-0.333	0.002	-0.010	-0.080	0.051	-0.397	0.043	-0.010	-0.038	0.028	-0.367	-0.098	0.022	-0.062	-0.941	-0.261	0.104	-0.142	-0.084	-0.037	-0.028	-0.100	0.353	-0.083	-0.001	-0.012	-0.014	-0.089	0.486	0.011	0.062	-0.642	-0.111	0.003	-0.125	0.000	0.015	-0.193	0.182	0.097	-0.107	-0.016	-0.034
SLC2A1-AS1	440584	1p34.2	0.085	-0.040	0.665	0.026	-0.333	0.002	-0.010	-0.080	0.051	-0.397	0.043	-0.010	-0.038	0.028	-0.367	-0.098	0.022	-0.062	-0.941	-0.261	0.104	-0.142	-0.084	-0.037	-0.028	-0.100	0.353	-0.083	-0.001	-0.012	-0.014	-0.089	0.486	0.011	0.062	-0.642	-0.111	0.003	-0.125	0.000	0.015	-0.193	0.182	0.097	-0.107	-0.016	-0.034
FAM183A	440585	1p34.2	0.085	-0.040	0.665	0.026	-0.333	0.002	-0.010	-0.080	0.051	-0.397	0.043	-0.010	-0.038	0.028	-0.367	-0.098	0.022	-0.062	-0.941	-0.261	0.104	-0.142	-0.084	-0.037	-0.028	-0.100	0.353	-0.083	-0.001	-0.012	-0.014	-0.089	0.486	0.011	0.062	-0.642	-0.111	0.003	-0.125	0.000	0.015	-0.193	0.182	0.097	-0.107	-0.016	-0.034
CFAP57	149465	1p34.2	0.085	-0.040	0.665	0.026	-0.333	0.002	-0.010	-0.080	0.051	-0.397	0.043	-0.010	-0.038	0.028	-0.367	-0.098	0.022	-0.062	-0.941	-0.261	0.104	-0.142	-0.084	-0.037	-0.028	-0.100	0.353	-0.083	-0.001	-0.012	-0.014	-0.089	0.486	0.011	0.062	-0.642	-0.111	0.003	-0.125	0.000	0.015	-0.143	0.182	0.097	-0.107	-0.016	-0.034
EBNA1BP2	10969	1p34.2	0.085	-0.040	0.665	0.026	-0.333	0.002	-0.010	-0.080	0.051	-0.397	0.043	-0.010	-0.038	0.028	-0.367	-0.098	0.022	-0.062	-0.941	-0.261	0.104	-0.142	-0.084	-0.037	-0.028	-0.100	0.353	-0.083	-0.001	-0.012	-0.014	-0.089	0.486	0.011	0.062	-0.642	-0.111	0.003	-0.125	0.000	0.015	-0.193	0.182	0.097	-0.107	-0.016	-0.034
MIR6733	102465439	1p34.2	0.085	-0.040	0.665	0.026	-0.333	0.002	-0.010	-0.080	0.051	-0.397	0.043	-0.010	-0.038	0.028	-0.367	-0.098	0.022	-0.062	-0.941	-0.261	0.104	-0.142	-0.084	-0.037	-0.028	-0.100	0.353	-0.083	-0.001	-0.012	-0.014	-0.089	0.486	0.011	0.062	-0.642	-0.111	0.003	-0.125	0.000	0.015	-0.193	0.182	0.097	-0.107	-0.016	-0.034
TMEM125	128218	1p34.2	0.085	-0.040	0.665	0.026	-0.333	0.002	-0.010	-0.080	0.051	-0.397	0.043	-0.010	-0.038	0.028	-0.367	-0.098	0.022	-0.062	-0.941	-0.261	0.104	-0.142	-0.084	-0.037	-0.028	-0.100	0.353	-0.083	-0.001	-0.012	-0.014	-0.089	0.486	0.011	0.062	-0.642	-0.111	0.003	-0.125	0.000	0.015	-0.073	0.182	0.097	-0.107	-0.016	-0.034
C1orf210	149466	1p34.2	0.085	-0.040	0.665	0.026	-0.333	0.002	-0.010	-0.080	0.051	-0.397	0.043	-0.010	-0.038	0.028	-0.367	-0.098	0.022	-0.062	-0.941	-0.261	0.104	-0.142	-0.084	-0.037	-0.028	-0.100	0.353	-0.083	-0.001	-0.012	-0.014	-0.089	0.486	0.011	0.062	-0.642	-0.111	0.003	-0.125	0.000	0.015	-0.073	0.182	0.097	-0.107	-0.016	-0.034
TIE1	7075	1p34.2	0.085	-0.040	0.665	0.026	-0.333	0.002	-0.010	-0.080	0.051	-0.397	0.043	-0.010	-0.038	0.028	-0.367	-0.098	0.022	-0.062	-0.941	-0.261	0.104	-0.142	-0.084	-0.037	-0.028	-0.100	0.353	-0.083	-0.001	-0.012	-0.014	-0.089	0.486	0.011	0.062	-0.642	-0.111	0.003	-0.125	0.000	0.015	-0.073	0.182	0.097	-0.107	-0.016	-0.034
MPL	4352	1p34.2	0.085	-0.040	0.665	0.026	-0.333	0.002	-0.010	-0.080	0.051	-0.397	0.043	-0.010	-0.038	0.028	-0.367	-0.098	0.022	-0.062	-0.941	-0.261	0.104	-0.142	-0.084	-0.037	-0.028	-0.100	0.353	-0.083	-0.001	-0.012	-0.014	-0.089	0.486	0.011	0.062	-0.642	-0.111	0.003	-0.125	0.000	0.015	-0.073	0.182	0.097	-0.107	-0.016	-0.034
CDC20	991	1p34.2	0.085	-0.040	0.665	0.026	-0.333	0.002	-0.010	-0.080	0.051	-0.397	0.043	-0.010	-0.038	0.028	-0.367	-0.098	0.022	-0.062	-0.941	-0.261	0.104	-0.142	-0.084	-0.037	-0.028	-0.100	0.353	-0.083	-0.001	-0.012	-0.014	-0.089	0.486	0.011	0.062	-0.642	-0.111	0.003	-0.125	0.000	0.015	-0.073	0.182	0.097	-0.107	-0.016	-0.034
ELOVL1	64834	1p34.2	0.085	-0.040	0.665	0.026	-0.333	0.002	-0.010	-0.080	0.051	-0.397	0.043	-0.010	-0.038	0.028	-0.367	-0.098	0.022	-0.062	-0.941	-0.261	0.104	-0.142	-0.084	-0.037	-0.028	-0.100	0.353	-0.083	-0.001	-0.012	-0.014	-0.089	0.486	0.011	0.062	-0.642	-0.111	0.003	-0.125	0.000	0.015	-0.073	0.182	0.097	-0.107	-0.016	-0.034
MIR6734	102466723	1p34.2	0.085	-0.040	0.665	0.026	-0.333	0.002	-0.010	-0.080	0.051	-0.397	0.043	-0.010	-0.038	0.028	-0.367	-0.098	0.022	-0.062	-0.941	-0.261	0.104	-0.142	-0.084	-0.037	-0.028	-0.100	0.353	-0.083	-0.001	-0.012	-0.014	-0.089	0.486	0.011	0.062	-0.642	-0.111	0.003	-0.125	0.000	0.015	-0.073	0.182	0.097	-0.107	-0.016	-0.034
MED8	112950	1p34.2	0.085	-0.040	0.665	0.026	-0.333	0.002	-0.010	-0.080	0.051	-0.397	0.043	-0.010	-0.038	0.028	-0.367	-0.098	0.022	-0.062	-0.941	-0.261	0.104	-0.142	-0.084	-0.118	-0.028	-0.100	0.353	-0.083	-0.001	-0.012	-0.014	-0.089	0.486	0.011	0.062	-0.642	-0.111	0.003	-0.125	0.000	0.015	-0.073	0.182	0.097	-0.107	-0.016	-0.034
SZT2	23334	1p34.2	0.085	-0.040	0.665	0.026	-0.333	0.002	-0.010	-0.080	0.051	-0.397	0.043	-0.010	-0.038	0.028	-0.367	-0.098	0.022	-0.062	-0.941	-0.261	0.104	-0.142	-0.084	-0.200	-0.028	-0.100	0.353	-0.083	-0.001	-0.012	-0.014	-0.089	0.486	0.011	0.062	-0.642	-0.111	0.003	-0.125	0.000	0.015	-0.073	0.182	0.097	-0.107	-0.016	-0.034
HYI	81888	1p34.2	0.085	-0.040	0.665	0.026	-0.333	0.002	-0.010	-0.080	0.051	-0.397	0.043	-0.010	-0.038	0.028	-0.367	-0.098	0.022	-0.062	-0.941	-0.261	0.104	-0.142	-0.084	-0.200	-0.028	-0.100	0.353	-0.083	-0.001	-0.012	-0.014	-0.089	0.486	0.011	0.062	-0.642	-0.111	0.003	-0.125	0.000	0.015	-0.073	0.182	0.097	-0.107	-0.016	-0.034
MIR6735	102465440	1p34.2	0.085	-0.040	0.665	0.026	-0.333	0.002	-0.010	-0.080	0.051	-0.397	0.043	-0.010	-0.038	0.028	-0.367	-0.098	0.022	-0.062	-0.941	-0.261	0.104	-0.142	-0.084	-0.200	-0.028	-0.100	0.353	-0.083	-0.001	-0.012	-0.014	-0.089	0.486	0.011	0.062	-0.642	-0.111	0.003	-0.125	0.000	0.015	-0.073	0.182	0.097	-0.107	-0.016	-0.034
PTPRF	5792	1p34.2	0.085	-0.040	0.665	0.026	-0.333	0.002	-0.010	-0.080	0.051	-0.397	0.043	-0.010	-0.038	0.028	-0.367	-0.098	0.022	-0.062	-0.941	-0.261	0.104	-0.142	-0.084	-0.200	-0.028	-0.100	0.353	-0.083	-0.001	-0.012	-0.014	-0.089	0.486	0.011	0.062	-0.642	-0.111	0.003	-0.125	0.000	0.015	-0.073	0.182	0.097	-0.107	-0.016	-0.034
KDM4A	9682	1p34.2	0.085	-0.040	0.665	0.026	-0.333	0.002	-0.010	-0.080	0.051	-0.397	0.043	-0.010	-0.038	0.028	-0.367	-0.098	0.022	-0.062	-0.941	-0.261	0.104	-0.142	-0.084	-0.200	-0.028	-0.100	0.353	-0.083	-0.001	-0.012	-0.014	-0.089	0.486	0.011	0.062	-0.642	-0.111	0.003	-0.125	0.000	0.015	-0.073	0.182	0.097	-0.107	-0.016	-0.034
KDM4A-AS1	100132774	1p34.2	0.085	-0.040	0.665	0.026	-0.333	0.002	-0.010	-0.080	0.051	-0.397	0.043	-0.010	-0.038	0.028	-0.367	-0.098	0.022	-0.062	-0.941	-0.261	0.104	-0.142	-0.084	-0.200	-0.028	-0.100	0.353	-0.083	-0.001	-0.012	-0.014	-0.089	0.486	0.011	0.062	-0.642	-0.111	0.003	-0.125	0.000	0.015	-0.073	0.182	0.097	-0.107	-0.016	-0.034
LOC101929592	101929592	1p34.1	0.085	-0.040	0.665	0.026	-0.333	0.002	-0.010	-0.080	0.051	-0.397	0.043	-0.010	-0.038	0.028	-0.367	-0.098	0.022	-0.062	-0.941	-0.261	0.104	-0.142	-0.084	-0.200	-0.028	-0.100	0.353	-0.083	-0.001	-0.012	-0.014	-0.089	0.486	0.011	0.062	-0.642	-0.111	0.003	-0.125	0.000	0.015	-0.073	0.182	0.097	-0.107	-0.016	-0.034
ST3GAL3	6487	1p34.1	0.085	-0.040	0.665	0.026	-0.333	0.002	-0.010	-0.080	0.051	-0.397	0.043	-0.010	-0.038	0.028	-0.367	-0.098	0.022	-0.062	-0.941	-0.261	0.104	-0.142	-0.084	-0.200	-0.028	-0.100	0.353	-0.083	-0.001	-0.012	-0.014	-0.089	0.486	0.011	0.062	-0.642	-0.111	0.003	-0.125	0.000	0.015	-0.073	0.182	0.097	-0.107	-0.016	-0.034
MIR6079	102464830	1p34.1	0.085	-0.040	0.665	0.026	-0.333	0.002	-0.010	-0.080	0.051	-0.397	0.043	-0.010	-0.038	0.028	-0.367	-0.098	0.022	-0.062	-0.941	-0.261	0.104	-0.142	-0.084	-0.200	-0.028	-0.100	0.353	-0.083	-0.001	-0.012	-0.014	-0.089	0.486	0.011	0.062	-0.642	-0.111	0.003	-0.125	0.000	0.015	-0.073	0.182	0.097	-0.107	-0.016	-0.034
ARTN	9048	1p34.1	0.085	-0.040	0.665	0.026	-0.333	0.002	-0.010	-0.080	0.051	-0.397	0.043	-0.010	-0.038	0.028	-0.367	-0.098	0.022	-0.062	-0.941	-0.261	0.104	-0.142	-0.084	-0.200	-0.028	-0.100	0.353	-0.083	-0.001	-0.012	-0.014	-0.089	0.486	0.011	0.062	-0.642	-0.111	0.003	-0.125	0.000	0.015	-0.073	0.182	0.097	-0.107	-0.016	-0.034
IPO13	9670	1p34.1	0.085	-0.040	0.665	0.026	-0.333	0.002	-0.010	-0.080	0.051	-0.397	0.043	-0.010	-0.038	0.028	-0.367	-0.098	0.022	-0.062	-0.941	-0.261	0.104	-0.142	-0.084	-0.200	-0.028	-0.100	0.353	-0.083	-0.001	-0.012	-0.014	-0.089	0.486	0.011	0.062	-0.642	-0.111	0.003	-0.125	0.000	0.015	-0.073	0.182	0.097	-0.107	-0.016	-0.034
ATP6V0B	533	1p34.1	0.085	-0.040	0.665	0.026	-0.333	0.002	-0.010	-0.080	0.051	-0.397	0.043	-0.010	-0.038	0.028	-0.367	-0.098	0.022	-0.062	-0.941	-0.261	0.104	-0.142	-0.084	-0.200	-0.028	-0.100	0.353	-0.083	-0.001	-0.012	-0.014	-0.089	0.486	0.011	0.062	-0.642	-0.111	0.003	-0.125	0.000	0.015	-0.073	0.182	0.097	-0.107	-0.016	-0.034
DPH2	1802	1p34.1	0.085	-0.040	0.665	0.026	-0.333	0.002	-0.010	-0.080	0.051	-0.397	0.043	-0.010	-0.038	0.028	-0.367	-0.098	0.022	-0.062	-0.941	-0.261	0.104	-0.142	-0.084	-0.200	-0.028	-0.100	0.353	-0.083	-0.001	-0.012	-0.014	-0.089	0.486	0.011	0.062	-0.642	-0.111	0.003	-0.125	0.000	0.015	-0.073	0.182	0.097	-0.107	-0.016	-0.034
B4GALT2	8704	1p34.1	0.085	-0.040	0.665	0.026	-0.333	0.002	-0.010	-0.080	0.051	-0.397	0.043	-0.010	-0.038	0.028	-0.367	-0.098	0.022	-0.062	-0.941	-0.261	0.104	-0.142	-0.084	-0.200	-0.028	-0.100	0.353	-0.083	-0.001	-0.012	-0.014	-0.089	0.486	0.011	0.062	-0.642	-0.111	0.003	-0.125	0.000	0.015	-0.073	0.182	0.097	-0.107	-0.016	-0.034
CCDC24	149473	1p34.1	0.085	-0.040	0.665	0.026	-0.333	0.002	-0.010	-0.080	0.051	-0.397	0.043	-0.010	-0.038	0.028	-0.367	-0.098	0.022	-0.062	-0.941	-0.261	0.104	-0.142	-0.084	-0.200	-0.028	-0.100	0.353	-0.083	-0.001	-0.012	-0.014	-0.089	0.486	0.011	0.062	-0.642	-0.111	0.003	-0.125	0.000	0.015	-0.073	0.182	0.097	-0.107	-0.016	-0.034
SLC6A9	6536	1p34.1	0.085	-0.040	0.665	0.026	-0.333	0.002	-0.010	-0.080	0.051	-0.397	0.043	-0.010	-0.038	0.028	-0.367	-0.098	0.022	-0.062	-0.941	-0.261	0.104	-0.142	-0.084	-0.200	-0.028	-0.100	0.353	-0.083	-0.001	-0.012	-0.014	-0.089	0.486	0.011	0.062	-0.642	-0.111	0.003	-0.125	0.000	0.015	-0.073	0.182	0.097	-0.107	-0.016	-0.034
KLF17	128209	1p34.1	0.085	-0.040	0.665	0.026	-0.333	0.002	-0.010	-0.080	0.051	-0.397	0.043	-0.010	-0.038	0.028	-0.367	-0.098	0.022	-0.062	-0.941	-0.261	0.104	-0.142	-0.084	-0.200	-0.028	-0.100	0.353	-0.083	-0.001	-0.012	-0.014	-0.089	0.486	0.011	0.100	-0.642	-0.111	0.003	-0.125	0.000	0.015	-0.073	0.182	0.097	-0.107	-0.016	-0.034
DMAP1	55929	1p34.1	0.085	-0.040	0.665	0.026	-0.333	0.002	-0.010	-0.080	0.051	-0.397	0.043	-0.010	-0.038	0.028	-0.367	-0.098	0.022	-0.062	-0.941	-0.261	0.104	-0.142	-0.084	-0.200	-0.028	-0.100	0.353	-0.083	-0.001	-0.012	-0.014	-0.089	0.486	0.011	0.125	-0.642	-0.111	0.003	-0.125	0.000	0.015	-0.073	0.182	0.097	-0.107	-0.016	-0.034
ERI3	79033	1p34.1	0.085	-0.040	0.665	0.026	-0.333	0.002	-0.010	-0.080	0.051	-0.397	0.043	-0.010	-0.038	0.028	-0.367	-0.098	0.022	-0.062	-0.941	-0.261	0.104	-0.142	-0.084	-0.200	-0.028	-0.100	0.353	-0.083	-0.001	-0.012	-0.014	-0.089	0.486	0.011	0.125	-0.642	-0.111	0.003	-0.125	0.000	0.015	-0.073	0.182	0.097	-0.107	-0.016	-0.034
ERI3-IT1	100874278	1p34.1	0.085	-0.040	0.665	0.026	-0.333	0.002	-0.010	-0.080	0.051	-0.397	0.043	-0.010	-0.038	0.028	-0.367	-0.098	0.022	-0.062	-0.941	-0.261	0.104	-0.142	-0.084	-0.200	-0.028	-0.100	0.353	-0.083	-0.001	-0.012	-0.014	-0.089	0.486	0.011	0.125	-0.642	-0.111	0.003	-0.125	0.000	0.015	-0.073	0.182	0.097	-0.107	-0.016	-0.034
SNORA110	106635545	1p34.1	0.085	-0.040	0.665	0.026	-0.333	0.002	-0.010	-0.080	0.051	-0.397	0.043	-0.010	-0.038	0.028	-0.367	-0.098	0.022	-0.062	-0.941	-0.261	0.104	-0.142	-0.084	-0.200	-0.028	-0.100	0.353	-0.083	-0.001	-0.012	-0.014	-0.089	0.486	0.011	0.125	-0.642	-0.111	0.003	-0.125	0.000	0.015	-0.073	0.182	0.097	-0.107	-0.016	-0.034
RNF220	55182	1p34.1	0.085	-0.040	0.665	0.026	-0.333	0.002	-0.010	-0.080	0.051	-0.397	0.043	-0.010	-0.038	0.028	-0.367	-0.098	0.022	-0.062	-0.941	-0.261	0.104	-0.142	-0.084	-0.200	-0.028	-0.100	0.353	-0.083	-0.001	-0.012	-0.014	-0.089	0.486	0.011	0.014	-0.642	-0.111	0.003	-0.125	0.000	0.015	-0.073	0.182	0.097	-0.107	-0.016	-0.034
MIR5584	100847089	1p34.1	0.085	-0.040	0.665	0.026	-0.333	0.002	-0.010	-0.080	0.051	-0.397	0.043	-0.010	-0.038	0.028	-0.367	-0.098	0.022	-0.062	-0.941	-0.261	0.104	-0.142	-0.084	-0.200	-0.028	-0.100	0.353	-0.083	-0.001	-0.012	-0.014	-0.089	0.486	0.011	0.014	-0.642	-0.111	0.003	-0.125	0.000	0.015	-0.073	0.182	0.097	-0.107	-0.016	-0.034
TMEM53	79639	1p34.1	0.085	-0.040	0.665	0.026	-0.333	0.002	-0.010	-0.080	0.051	-0.397	0.043	-0.010	-0.038	0.028	-0.367	-0.098	0.022	-0.062	-0.941	-0.261	0.104	-0.142	-0.084	-0.200	-0.028	-0.100	0.353	-0.083	-0.001	-0.012	-0.014	-0.089	0.486	0.011	0.014	-0.642	-0.234	0.003	-0.125	0.000	0.015	-0.073	0.182	0.097	-0.107	-0.016	-0.034
C1orf228	339541	1p34.1	0.085	-0.131	0.665	0.026	-0.333	0.002	-0.010	-0.080	0.051	-0.397	0.043	-0.010	-0.038	0.028	-0.367	-0.098	0.022	-0.062	-0.941	-0.261	0.104	-0.142	-0.084	-0.200	-0.028	-0.100	0.353	-0.083	-0.001	-0.012	-0.014	-0.089	0.486	-0.053	0.014	-0.642	-0.316	0.003	-0.125	0.000	0.015	-0.073	0.182	0.097	-0.107	-0.016	-0.034
RNU5F-1	26828	1p34.1	0.085	-0.177	0.665	0.026	-0.333	0.002	-0.010	-0.080	0.051	-0.397	0.043	-0.010	-0.038	0.028	-0.367	-0.098	0.022	-0.062	-0.941	-0.261	0.104	-0.142	-0.084	-0.200	-0.028	-0.100	0.353	-0.083	-0.001	-0.012	-0.014	-0.089	0.486	-0.142	0.014	-0.642	-0.316	0.003	-0.125	0.000	0.015	-0.073	0.182	0.097	-0.107	-0.016	-0.034
RNU5D-1	26830	1p34.1	0.085	-0.177	0.665	0.026	-0.333	0.002	-0.010	-0.080	0.051	-0.397	0.043	-0.010	-0.038	0.028	-0.367	-0.098	0.022	-0.062	-0.941	-0.261	0.104	-0.142	-0.084	-0.200	-0.028	-0.100	0.353	-0.083	-0.001	-0.012	-0.014	-0.089	0.486	-0.142	0.014	-0.642	-0.316	0.003	-0.125	0.000	0.015	-0.073	0.182	0.097	-0.107	-0.016	-0.034
KIF2C	11004	1p34.1	0.085	-0.177	0.665	0.026	-0.333	0.002	-0.010	-0.080	0.051	-0.397	0.043	-0.010	-0.038	0.028	-0.367	-0.098	0.022	-0.062	-0.941	-0.261	0.104	-0.142	-0.084	-0.200	-0.028	-0.100	0.353	-0.083	-0.001	-0.012	-0.014	-0.089	0.486	-0.142	0.014	-0.642	-0.316	0.003	-0.125	0.000	0.015	-0.073	0.182	0.097	-0.107	-0.016	-0.034
RPS8	6202	1p34.1	0.085	-0.177	0.665	0.026	-0.333	0.002	-0.010	-0.080	0.051	-0.397	0.043	-0.010	-0.038	0.028	-0.367	-0.098	0.022	-0.062	-0.941	-0.261	0.104	-0.142	-0.084	-0.200	-0.028	-0.100	0.353	-0.083	-0.001	-0.012	-0.014	-0.089	0.486	-0.142	0.014	-0.642	-0.316	0.003	-0.125	0.000	0.015	-0.073	0.182	0.097	-0.107	-0.016	-0.034
SNORD38A	94162	1p34.1	0.085	-0.177	0.665	0.026	-0.333	0.002	-0.010	-0.080	0.051	-0.397	0.043	-0.010	-0.038	0.028	-0.367	-0.098	0.022	-0.062	-0.941	-0.261	0.104	-0.142	-0.084	-0.200	-0.028	-0.100	0.353	-0.083	-0.001	-0.012	-0.014	-0.089	0.486	-0.142	0.014	-0.642	-0.316	0.003	-0.125	0.000	0.015	-0.073	0.182	0.097	-0.107	-0.016	-0.034
SNORD38B	94163	1p34.1	0.085	-0.177	0.665	0.026	-0.333	0.002	-0.010	-0.080	0.051	-0.397	0.043	-0.010	-0.038	0.028	-0.367	-0.098	0.022	-0.062	-0.941	-0.261	0.104	-0.142	-0.084	-0.200	-0.028	-0.100	0.353	-0.083	-0.001	-0.012	-0.014	-0.089	0.486	-0.142	0.014	-0.642	-0.316	0.003	-0.125	0.000	0.015	-0.073	0.182	0.097	-0.107	-0.016	-0.034
SNORD46	94161	1p34.1	0.085	-0.177	0.665	0.026	-0.333	0.002	-0.010	-0.080	0.051	-0.397	0.043	-0.010	-0.038	0.028	-0.367	-0.098	0.022	-0.062	-0.941	-0.261	0.104	-0.142	-0.084	-0.200	-0.028	-0.100	0.353	-0.083	-0.001	-0.012	-0.014	-0.089	0.486	-0.142	0.014	-0.642	-0.316	0.003	-0.125	0.000	0.015	-0.073	0.182	0.097	-0.107	-0.016	-0.034
SNORD55	26811	1p34.1	0.085	-0.177	0.665	0.026	-0.333	0.002	-0.010	-0.080	0.051	-0.397	0.043	-0.010	-0.038	0.028	-0.367	-0.098	0.022	-0.062	-0.941	-0.261	0.104	-0.142	-0.084	-0.200	-0.028	-0.100	0.353	-0.083	-0.001	-0.012	-0.014	-0.089	0.486	-0.142	0.014	-0.642	-0.316	0.003	-0.125	0.000	0.015	-0.073	0.182	0.097	-0.107	-0.016	-0.034
BEST4	266675	1p34.1	0.085	-0.177	0.665	0.026	-0.333	0.002	-0.010	-0.080	0.051	-0.397	0.043	-0.010	-0.038	0.028	-0.367	-0.098	0.022	-0.062	-0.941	-0.261	0.104	-0.142	-0.084	-0.200	-0.028	-0.100	0.353	-0.083	-0.001	-0.012	-0.014	-0.089	0.486	-0.142	0.014	-0.642	-0.316	0.003	-0.125	0.000	0.015	-0.073	0.182	0.097	-0.107	-0.016	-0.034
PLK3	1263	1p34.1	0.085	-0.177	0.665	0.026	-0.333	0.002	-0.010	-0.080	0.051	-0.397	0.043	-0.010	-0.038	0.028	-0.367	-0.098	0.022	-0.062	-0.941	-0.261	0.104	-0.142	-0.084	-0.200	-0.028	-0.100	0.353	-0.083	-0.001	-0.012	-0.014	-0.089	0.486	-0.142	0.014	-0.642	-0.316	0.003	-0.125	0.000	0.015	-0.073	0.182	0.097	-0.107	-0.016	-0.034
BTBD19	149478	1p34.1	0.085	-0.177	0.665	0.026	-0.333	0.002	-0.010	-0.080	0.051	-0.397	0.043	-0.010	-0.038	0.028	-0.367	-0.098	0.022	-0.062	-0.941	-0.261	0.104	-0.142	-0.084	-0.200	-0.028	-0.100	0.353	-0.083	-0.001	-0.012	-0.014	-0.089	0.486	-0.142	0.014	-0.642	-0.316	0.003	-0.125	0.000	0.015	-0.073	0.182	0.097	-0.107	-0.016	-0.034
TCTEX1D4	343521	1p34.1	0.085	-0.177	0.665	0.026	-0.333	0.002	-0.010	-0.080	0.051	-0.397	0.043	-0.010	-0.038	0.028	-0.367	-0.098	0.022	-0.062	-0.941	-0.261	0.104	-0.142	-0.084	-0.200	-0.028	-0.100	0.353	-0.083	-0.001	-0.012	-0.014	-0.089	0.486	-0.142	0.014	-0.642	-0.316	0.003	-0.125	0.000	0.015	-0.073	0.182	0.097	-0.107	-0.016	-0.034
PTCH2	8643	1p34.1	0.085	-0.177	0.665	0.026	-0.333	0.002	-0.010	-0.080	0.051	-0.397	0.043	-0.010	-0.038	0.028	-0.367	-0.098	0.022	-0.062	-0.941	-0.261	0.104	-0.142	-0.084	-0.200	-0.028	-0.100	0.353	-0.083	-0.001	-0.012	-0.014	-0.089	0.486	-0.142	0.014	-0.642	-0.316	0.003	-0.125	0.000	0.015	-0.073	0.182	0.097	-0.107	-0.016	-0.034
EIF2B3	8891	1p34.1	0.085	-0.177	0.665	0.026	-0.333	0.002	-0.010	-0.080	0.051	-0.397	0.043	-0.010	-0.038	0.028	-0.367	-0.098	0.022	-0.062	-0.941	-0.261	0.104	-0.142	-0.084	-0.200	-0.028	-0.100	0.353	-0.083	-0.001	-0.012	-0.014	-0.089	0.486	-0.142	0.014	-0.642	-0.316	0.003	-0.125	0.000	0.015	-0.073	0.182	0.097	-0.107	-0.016	-0.034
HECTD3	79654	1p34.1	0.085	-0.148	0.665	0.026	-0.333	0.002	-0.010	-0.080	0.051	-0.397	0.043	-0.010	-0.038	0.028	-0.367	-0.098	0.022	-0.062	-0.941	-0.261	0.104	-0.142	-0.084	-0.200	-0.028	-0.100	0.353	-0.083	-0.001	-0.012	-0.014	-0.089	0.486	-0.142	0.014	-0.642	-0.316	0.003	-0.125	0.000	0.015	-0.073	0.182	0.097	-0.107	-0.016	-0.034
UROD	7389	1p34.1	0.085	-0.120	0.665	0.026	-0.333	0.002	-0.010	-0.080	0.051	-0.397	0.043	-0.010	-0.038	0.028	-0.367	-0.098	0.022	-0.062	-0.941	-0.261	0.104	-0.142	-0.084	-0.200	-0.028	-0.100	0.353	-0.083	-0.001	-0.012	-0.014	-0.089	0.486	-0.142	0.014	-0.642	-0.316	0.003	-0.125	0.000	0.015	-0.073	0.182	0.097	-0.107	-0.016	-0.034
ZSWIM5	57643	1p34.1	0.085	-0.120	0.620	0.026	-0.333	0.002	-0.010	-0.080	0.051	-0.397	0.043	-0.010	-0.038	0.028	-0.367	-0.098	0.022	-0.062	-0.941	-0.261	0.104	-0.142	-0.084	-0.200	-0.028	-0.100	0.353	-0.083	-0.001	-0.012	-0.014	-0.089	0.486	-0.142	0.014	-0.642	-0.230	0.003	-0.125	0.000	0.015	-0.073	0.176	0.097	-0.107	-0.016	-0.034
LINC01144	400752	1p34.1	0.085	-0.153	0.686	0.026	-0.333	0.002	-0.010	-0.080	0.051	-0.397	0.043	-0.010	-0.038	0.028	-0.367	-0.098	0.022	-0.062	-0.941	-0.261	0.104	-0.142	-0.084	-0.200	-0.028	-0.100	0.353	-0.083	-0.001	-0.012	-0.014	-0.089	0.486	-0.142	0.014	-0.642	-0.282	0.003	-0.125	0.000	0.015	-0.073	0.099	0.097	-0.107	-0.016	-0.034
HPDL	84842	1p34.1	0.085	-0.153	0.686	0.026	-0.333	0.002	-0.010	-0.080	0.051	-0.397	0.043	-0.010	-0.038	0.028	-0.367	-0.098	0.022	-0.062	-0.941	-0.261	0.104	-0.142	-0.084	-0.200	-0.028	-0.100	0.353	-0.083	-0.001	-0.012	-0.014	-0.089	0.486	-0.142	0.014	-0.642	-0.282	0.003	-0.125	0.000	0.015	-0.073	0.099	0.097	-0.107	-0.016	-0.034
MUTYH	4595	1p34.1	0.085	-0.153	0.686	0.026	-0.333	0.002	-0.010	-0.080	0.051	-0.397	0.043	-0.010	-0.038	0.028	-0.367	-0.098	0.022	-0.062	-0.941	-0.261	0.104	-0.142	-0.084	-0.200	-0.028	-0.100	0.353	-0.083	-0.001	-0.012	-0.014	-0.089	0.486	-0.142	0.014	-0.642	-0.282	0.003	-0.125	0.000	0.015	-0.073	0.099	0.097	-0.107	-0.016	-0.034
TESK2	10420	1p34.1	0.085	-0.153	0.686	0.026	-0.333	0.002	-0.010	-0.080	0.051	-0.397	0.043	-0.010	-0.038	0.028	-0.367	-0.098	0.022	-0.062	-0.941	-0.261	0.104	-0.142	-0.084	-0.200	-0.028	-0.100	0.353	-0.083	-0.001	-0.012	-0.014	-0.089	0.486	-0.142	0.014	-0.642	-0.282	0.003	-0.125	0.000	0.015	-0.073	0.099	0.097	-0.107	-0.016	-0.034
TOE1	114034	1p34.1	0.085	-0.153	0.686	0.026	-0.333	0.002	-0.010	-0.080	0.051	-0.397	0.043	-0.010	-0.038	0.028	-0.367	-0.098	0.022	-0.062	-0.941	-0.261	0.104	-0.142	-0.084	-0.200	-0.028	-0.100	0.353	-0.083	-0.001	-0.012	-0.014	-0.089	0.486	-0.142	0.014	-0.642	-0.282	0.003	-0.125	0.000	0.015	-0.073	0.099	0.097	-0.107	-0.016	-0.034
CCDC163	126661	1p34.1	0.085	-0.153	0.686	0.026	-0.333	0.002	-0.010	-0.080	0.051	-0.397	0.043	-0.010	-0.038	0.028	-0.367	-0.098	0.022	-0.062	-0.941	-0.261	0.104	-0.142	-0.084	-0.200	-0.028	-0.100	0.353	-0.083	-0.001	-0.012	-0.014	-0.089	0.486	-0.142	0.014	-0.642	-0.282	0.003	-0.125	0.000	0.015	-0.073	0.099	0.097	-0.107	-0.016	-0.034
MMACHC	25974	1p34.1	0.085	-0.153	0.686	0.026	-0.333	0.002	-0.010	-0.080	0.051	-0.397	0.043	-0.010	-0.038	0.028	-0.367	-0.098	0.022	-0.062	-0.941	-0.261	0.104	-0.142	-0.084	-0.200	-0.028	-0.100	0.353	-0.083	-0.001	-0.012	-0.014	-0.089	0.486	-0.142	0.014	-0.642	-0.282	0.003	-0.125	0.000	0.015	-0.073	0.099	0.097	-0.107	-0.016	-0.034
PRDX1	5052	1p34.1	0.085	-0.153	0.686	0.026	-0.333	0.002	-0.010	-0.080	0.051	-0.397	0.043	-0.010	-0.038	0.028	-0.367	-0.098	0.022	-0.062	-0.941	-0.261	0.104	-0.142	-0.084	-0.200	-0.028	-0.100	0.353	-0.083	-0.001	-0.012	-0.014	-0.089	0.486	-0.142	0.014	-0.642	-0.282	0.003	-0.125	0.000	0.015	-0.073	0.099	0.097	-0.107	-0.016	-0.034
AKR1A1	10327	1p34.1	0.085	-0.153	0.686	0.026	-0.333	0.002	-0.010	-0.080	0.051	-0.397	0.043	-0.010	-0.038	0.028	-0.367	-0.098	0.022	-0.062	-0.941	-0.261	0.104	-0.142	-0.084	-0.200	-0.028	-0.100	0.353	-0.083	-0.001	-0.012	-0.014	-0.089	0.486	-0.142	0.014	-0.642	-0.282	0.003	-0.125	0.000	0.015	-0.073	0.099	0.097	-0.107	-0.016	-0.034
NASP	4678	1p34.1	0.085	-0.153	0.686	0.026	-0.333	0.002	-0.010	-0.080	0.051	-0.397	0.043	-0.010	-0.038	0.028	-0.367	-0.098	0.022	-0.062	-0.941	-0.261	0.104	-0.142	-0.084	-0.200	-0.028	-0.100	0.353	-0.083	-0.001	-0.012	-0.014	-0.089	0.486	-0.142	0.014	-0.642	-0.282	0.003	-0.125	0.000	0.015	-0.073	0.099	0.097	-0.107	-0.016	-0.034
CCDC17	149483	1p34.1	0.085	-0.153	0.686	0.026	-0.333	0.002	-0.010	-0.080	0.051	-0.397	0.043	-0.010	-0.038	0.028	-0.367	-0.098	0.022	-0.062	-0.941	-0.261	0.104	-0.142	-0.084	-0.200	-0.028	-0.100	0.353	-0.083	-0.001	-0.012	-0.014	-0.089	0.486	-0.142	0.014	-0.642	-0.282	0.003	-0.125	0.000	0.015	-0.073	0.099	0.097	-0.107	-0.016	-0.034
GPBP1L1	60313	1p34.1	0.085	-0.153	0.686	0.026	-0.333	0.002	-0.010	-0.080	0.051	-0.397	0.043	-0.010	-0.038	0.028	-0.367	-0.098	0.022	-0.062	-0.941	-0.261	0.104	-0.142	-0.084	-0.200	-0.028	-0.100	0.353	-0.083	-0.001	-0.012	-0.014	-0.089	0.486	-0.142	0.014	-0.642	-0.282	0.003	-0.125	0.000	0.015	-0.073	0.099	0.097	-0.107	-0.016	-0.034
RPS15AP10	728963	1p34.1	0.085	-0.153	0.686	0.026	-0.333	0.002	-0.010	-0.080	0.051	-0.397	0.043	-0.010	-0.038	0.028	-0.367	-0.098	0.022	-0.062	-0.941	-0.261	0.104	-0.142	-0.084	-0.200	-0.028	-0.100	0.353	-0.083	-0.001	-0.012	-0.014	-0.089	0.486	-0.142	0.014	-0.642	-0.282	0.003	-0.125	0.000	0.015	-0.073	0.099	0.097	-0.107	-0.016	-0.034
TMEM69	51249	1p34.1	0.085	-0.153	0.686	0.026	-0.333	0.002	-0.010	-0.080	0.051	-0.397	0.043	-0.010	-0.038	0.028	-0.367	-0.098	0.022	-0.062	-0.941	-0.261	0.104	-0.142	-0.084	-0.200	-0.028	-0.100	0.353	-0.083	-0.001	-0.012	-0.014	-0.089	0.486	-0.142	0.014	-0.642	-0.282	0.003	-0.125	0.000	0.015	-0.073	0.099	0.097	-0.107	-0.016	-0.034
IPP	3652	1p34.1	0.085	-0.153	0.686	0.026	-0.333	0.002	-0.010	-0.080	0.051	-0.397	0.043	-0.010	-0.038	0.028	-0.367	-0.098	0.022	-0.062	-0.941	-0.167	0.104	-0.142	-0.084	-0.200	-0.028	-0.100	0.353	-0.083	-0.001	-0.012	-0.014	-0.089	0.486	-0.142	0.014	-0.642	-0.282	0.003	-0.125	0.000	0.015	-0.073	0.099	0.097	-0.107	-0.016	-0.034
MAST2	23139	1p34.1	0.085	-0.153	0.686	0.026	-0.333	0.002	-0.010	-0.068	0.051	-0.397	0.043	-0.010	-0.038	0.028	-0.367	-0.098	0.022	-0.062	-0.941	-0.140	0.104	-0.142	-0.084	-0.200	-0.028	-0.100	0.353	-0.083	-0.001	-0.012	-0.014	-0.089	0.486	-0.142	0.014	-0.642	-0.282	0.020	-0.125	0.000	0.015	-0.073	0.099	0.097	-0.107	-0.016	-0.034
PIK3R3	8503	1p34.1	0.085	-0.153	0.686	0.026	-0.333	0.002	-0.010	-0.008	0.051	-0.397	0.043	-0.010	-0.038	0.028	-0.367	-0.098	0.022	-0.062	-0.941	-0.140	0.104	-0.142	-0.084	-0.200	-0.028	-0.100	0.353	-0.083	-0.001	-0.012	-0.014	-0.089	0.486	-0.142	0.014	-0.642	-0.282	0.022	-0.125	0.000	0.015	-0.073	0.099	0.097	-0.107	-0.016	-0.034
LOC101929626	101929626	1p34.1	0.085	-0.153	0.686	0.026	-0.333	0.002	-0.010	-0.008	0.051	-0.397	0.043	-0.010	-0.038	0.028	-0.367	-0.098	0.022	-0.062	-0.941	-0.140	0.104	-0.142	-0.084	-0.200	-0.028	-0.100	0.353	-0.083	-0.001	-0.012	-0.014	-0.089	0.486	-0.142	0.014	-0.642	-0.282	0.022	-0.125	0.000	0.015	-0.073	0.099	0.097	-0.107	-0.016	-0.034
TSPAN1	10103	1p34.1	0.085	-0.153	0.686	0.026	-0.333	0.002	-0.010	-0.008	0.051	-0.397	0.043	-0.010	-0.038	0.028	-0.367	-0.098	0.022	-0.062	-0.941	-0.140	0.104	-0.142	-0.084	-0.200	-0.028	-0.100	0.353	-0.083	-0.001	-0.012	-0.014	-0.089	0.486	-0.142	0.014	-0.642	-0.282	0.022	-0.125	0.000	0.015	-0.073	0.099	0.097	-0.107	-0.016	-0.034
POMGNT1	55624	1p34.1	0.085	-0.153	0.686	0.026	-0.333	0.002	-0.010	-0.008	0.051	-0.397	0.043	-0.010	-0.038	0.028	-0.367	-0.098	0.022	-0.062	-0.941	-0.140	0.104	-0.142	-0.084	-0.200	-0.028	-0.100	0.353	-0.083	-0.001	-0.012	-0.014	-0.089	0.486	-0.142	0.014	-0.642	-0.282	0.022	-0.125	0.000	0.015	-0.073	0.099	0.097	-0.107	-0.016	-0.034
LURAP1	541468	1p34.1	0.085	-0.153	0.686	0.026	-0.333	0.002	-0.010	-0.008	0.051	-0.397	0.043	-0.010	-0.038	0.028	-0.367	-0.098	0.022	-0.062	-0.941	-0.140	0.104	-0.142	-0.084	-0.200	-0.028	-0.100	0.353	-0.083	-0.001	-0.012	-0.014	-0.089	0.486	-0.142	0.014	-0.642	-0.282	0.022	-0.125	0.000	0.015	-0.073	0.099	0.097	-0.107	-0.016	-0.034
RAD54L	8438	1p34.1	0.085	-0.153	0.686	0.026	-0.333	0.002	-0.010	-0.008	0.051	-0.397	0.043	-0.010	-0.038	0.028	-0.367	-0.098	0.022	-0.062	-0.941	-0.140	0.104	-0.142	-0.084	-0.200	-0.028	-0.100	0.353	-0.083	-0.001	-0.012	-0.014	-0.089	0.486	-0.142	0.014	-0.642	-0.282	0.022	-0.125	0.000	0.015	-0.073	0.099	0.097	-0.107	-0.016	-0.034
LRRC41	10489	1p34.1	0.085	-0.153	0.686	0.026	-0.333	0.002	-0.010	-0.008	0.051	-0.397	0.043	-0.010	-0.038	0.028	-0.367	-0.098	0.022	-0.062	-0.941	-0.140	0.104	-0.142	-0.084	-0.200	-0.028	-0.100	0.353	-0.083	-0.001	-0.012	-0.014	-0.089	0.486	-0.142	0.014	-0.642	-0.282	0.022	-0.125	0.000	0.015	-0.073	0.099	0.097	-0.107	-0.016	-0.034
UQCRH	7388	1p33	0.085	-0.153	0.686	0.026	-0.333	0.002	-0.010	-0.008	0.051	-0.397	0.043	-0.010	-0.038	0.028	-0.367	-0.098	0.022	-0.062	-0.941	-0.140	0.104	-0.142	-0.084	-0.200	-0.028	-0.100	0.353	-0.083	-0.001	-0.012	-0.014	-0.089	0.486	-0.142	0.014	-0.642	-0.282	0.022	-0.125	0.000	0.015	-0.073	0.099	0.097	-0.107	-0.016	-0.034
NSUN4	387338	1p33	0.085	-0.153	0.686	0.026	-0.333	0.002	-0.010	-0.008	0.051	-0.397	0.043	-0.010	-0.038	0.028	-0.283	-0.098	0.022	-0.062	-0.941	-0.140	0.104	-0.142	-0.084	-0.200	-0.028	-0.100	0.353	-0.083	-0.001	-0.012	-0.014	-0.089	0.486	-0.142	0.014	-0.642	-0.282	0.022	-0.125	0.000	0.015	-0.073	0.099	0.097	-0.107	-0.016	-0.034
FAAH	2166	1p33	0.085	0.012	0.686	0.026	-0.333	0.002	-0.010	-0.008	0.051	-0.397	0.043	-0.010	-0.038	0.028	-0.114	-0.098	0.022	-0.062	-0.941	-0.140	0.104	-0.142	-0.084	-0.200	-0.028	-0.100	0.353	-0.083	-0.001	-0.012	-0.014	-0.089	0.486	-0.142	0.014	-0.642	-0.030	0.022	-0.125	0.000	0.015	-0.073	0.099	0.097	-0.036	-0.016	-0.034
FAAHP1	729041	1p33	0.085	0.012	0.686	0.026	-0.333	0.002	-0.010	-0.008	0.051	-0.397	0.043	-0.010	-0.038	0.028	-0.114	-0.098	0.022	-0.062	-0.941	-0.140	0.104	-0.142	-0.084	-0.200	-0.028	-0.100	0.353	-0.083	-0.001	-0.012	-0.014	-0.089	0.486	-0.142	0.014	-0.642	-0.030	0.022	-0.125	0.000	0.015	-0.073	0.099	0.097	0.011	-0.016	-0.034
LINC01398	101929651	1p33	0.085	0.012	0.686	0.026	-0.333	0.002	-0.010	-0.008	0.051	-0.397	0.043	-0.010	-0.038	0.028	-0.114	-0.098	0.022	-0.062	-0.941	-0.140	0.104	-0.142	-0.084	-0.200	-0.028	-0.100	0.353	-0.083	-0.001	-0.012	-0.014	-0.089	0.486	-0.142	0.014	-0.642	-0.030	0.022	-0.125	0.000	0.015	-0.073	0.099	0.097	0.011	-0.016	-0.034
DMBX1	127343	1p33	0.085	0.012	0.686	0.026	-0.333	0.002	-0.010	-0.008	0.051	-0.397	0.043	-0.010	-0.038	0.028	-0.114	-0.098	0.022	-0.062	-0.941	-0.140	0.104	-0.142	-0.084	-0.200	-0.028	-0.100	0.353	-0.083	-0.001	-0.012	-0.014	-0.089	0.486	-0.142	0.014	-0.642	-0.030	0.022	-0.125	0.000	0.015	-0.073	0.099	0.097	0.011	-0.016	-0.034
MKNK1-AS1	100507423	1p33	0.085	0.012	0.686	0.026	-0.333	0.002	-0.010	-0.008	0.051	-0.397	0.043	-0.010	-0.038	0.028	-0.114	-0.098	0.022	-0.062	-0.941	-0.140	0.104	-0.142	-0.084	-0.200	-0.028	-0.100	0.353	-0.083	-0.001	-0.012	-0.014	-0.089	0.297	-0.142	0.014	-0.642	-0.030	0.022	-0.125	0.000	0.015	-0.073	0.099	0.097	0.011	-0.016	-0.034
KNCN	148930	1p33	0.085	0.012	0.686	0.026	-0.333	0.002	-0.010	-0.008	0.051	-0.397	0.043	-0.010	-0.038	0.028	-0.114	-0.098	0.022	-0.062	-0.941	-0.140	0.104	-0.142	-0.084	-0.200	-0.028	-0.100	0.353	-0.083	-0.001	-0.012	-0.014	-0.089	0.297	-0.142	0.014	-0.642	-0.030	0.022	-0.125	0.000	0.015	-0.073	0.099	0.097	0.011	-0.016	-0.034
MKNK1	8569	1p33	0.085	0.012	0.686	0.026	-0.333	0.002	-0.010	-0.008	0.051	-0.397	0.043	-0.010	-0.038	0.028	-0.114	-0.098	0.022	-0.062	-0.941	-0.140	0.104	-0.142	-0.084	-0.200	-0.028	-0.100	0.353	-0.083	-0.001	-0.012	-0.014	-0.089	0.108	-0.142	0.014	-0.642	-0.030	0.022	-0.125	0.000	0.015	-0.073	0.099	0.097	0.011	-0.016	-0.034
MOB3C	148932	1p33	0.085	0.012	0.686	0.026	-0.333	0.002	-0.010	-0.008	0.051	-0.397	0.043	-0.010	-0.038	0.028	-0.114	-0.098	0.022	-0.062	-0.941	-0.140	0.104	-0.142	-0.084	-0.200	-0.028	-0.100	0.353	-0.083	-0.001	-0.012	-0.014	-0.089	0.108	-0.142	0.014	-0.642	-0.030	0.022	-0.125	0.000	0.015	-0.073	0.099	0.097	0.011	-0.016	-0.034
ATPAF1	64756	1p33	0.085	0.012	0.686	0.026	-0.333	0.002	-0.010	-0.008	0.051	-0.397	0.043	-0.010	-0.038	0.028	-0.114	-0.098	0.022	-0.062	-0.941	-0.140	0.104	-0.142	-0.084	-0.200	-0.028	-0.100	0.353	-0.083	-0.001	-0.012	-0.014	-0.089	0.108	-0.142	0.014	-0.642	-0.030	0.022	-0.125	0.000	0.015	-0.073	0.099	0.097	0.011	-0.016	-0.034
EFCAB14-AS1	100130197	1p33	0.085	0.012	0.686	0.026	-0.333	0.002	-0.010	-0.008	0.051	-0.397	0.043	-0.010	-0.038	0.028	-0.114	-0.098	0.022	-0.062	-0.941	-0.140	0.104	-0.142	-0.084	-0.200	-0.028	-0.100	0.353	-0.083	-0.001	-0.012	-0.014	-0.089	0.108	-0.142	0.014	-0.642	-0.030	0.022	-0.125	0.000	0.015	-0.073	0.099	0.097	0.011	-0.016	-0.034
EFCAB14	9813	1p33	0.085	0.012	0.686	0.026	-0.333	0.002	-0.010	-0.008	0.051	-0.397	0.043	-0.010	-0.038	0.028	-0.114	-0.098	0.022	-0.062	-0.941	-0.140	0.104	-0.142	-0.084	-0.200	-0.028	-0.100	0.353	-0.083	-0.001	-0.012	-0.014	-0.089	0.108	-0.142	0.014	-0.642	-0.030	0.022	-0.125	0.000	0.015	-0.073	0.099	0.097	0.011	-0.016	-0.034
TEX38	374973	1p33	0.085	0.012	0.686	0.026	-0.333	0.002	-0.010	-0.008	0.051	-0.397	0.043	-0.010	-0.038	0.028	-0.114	-0.098	0.022	-0.062	-0.941	-0.140	0.104	-0.142	-0.084	-0.200	-0.028	-0.100	0.353	-0.083	-0.001	-0.012	-0.014	-0.089	0.108	-0.142	0.014	-0.642	-0.030	0.022	-0.125	0.000	0.015	-0.073	0.099	0.097	0.011	-0.016	-0.034
CYP4B1	1580	1p33	0.110	0.012	0.686	0.026	-0.333	0.002	-0.010	-0.008	0.051	-0.397	0.043	-0.010	-0.038	0.028	-0.114	-0.098	0.022	-0.062	-0.941	-0.140	0.104	-0.142	-0.084	-0.200	-0.028	-0.100	0.353	-0.083	-0.001	-0.012	-0.014	-0.089	0.108	-0.142	0.058	-0.642	-0.030	0.022	-0.125	0.000	0.015	-0.073	0.099	0.097	0.011	-0.016	-0.034
CYP4Z2P	163720	1p33	0.110	0.012	0.686	0.026	-0.333	0.002	-0.010	-0.008	0.051	-0.397	0.043	-0.010	-0.038	0.028	-0.114	-0.098	0.022	-0.062	-0.941	-0.140	0.104	-0.142	-0.084	-0.200	-0.028	-0.100	0.353	-0.083	-0.001	-0.012	-0.014	-0.089	0.108	-0.142	0.058	-0.642	-0.030	0.022	-0.125	0.000	0.015	-0.073	0.099	0.097	0.011	-0.016	-0.034
CYP4A11	1579	1p33	0.110	0.012	0.686	0.026	-0.333	0.002	-0.010	-0.008	0.051	-0.397	0.043	-0.010	-0.038	0.028	-0.114	-0.098	0.022	-0.062	-0.941	-0.140	0.104	-0.142	-0.084	-0.200	-0.028	-0.100	0.353	-0.083	-0.001	-0.012	-0.014	-0.089	0.108	-0.142	0.058	-0.642	-0.030	0.022	-0.125	0.000	0.015	-0.073	0.099	0.097	0.011	-0.016	-0.034
CYP4X1	260293	1p33	0.110	-0.062	0.686	0.026	-0.333	0.002	-0.010	-0.008	0.051	-0.397	0.043	-0.010	-0.038	0.028	-0.114	-0.098	0.022	-0.062	-0.941	-0.140	0.104	-0.142	-0.084	-0.200	-0.028	-0.100	0.353	-0.083	-0.001	-0.012	-0.014	-0.089	0.108	-0.142	0.058	-0.628	-0.030	0.022	-0.125	0.000	0.015	-0.073	0.099	0.097	0.011	-0.016	-0.034
CYP4Z1	199974	1p33	0.110	-0.092	0.686	0.026	-0.333	0.002	-0.010	-0.008	0.051	-0.397	0.043	-0.010	-0.038	0.028	-0.114	-0.098	0.022	-0.062	-0.941	-0.140	0.104	-0.142	-0.084	-0.200	-0.028	-0.100	0.353	-0.083	-0.001	-0.012	-0.014	-0.089	0.108	-0.142	0.058	-0.622	-0.030	0.022	-0.125	0.000	0.015	-0.073	0.099	0.097	0.011	-0.016	-0.034
CYP4A22	284541	1p33	0.115	-0.092	0.686	0.026	-0.333	0.002	-0.010	-0.008	0.051	-0.397	0.043	-0.010	-0.038	0.028	-0.114	-0.098	0.022	-0.062	-0.941	-0.140	0.104	-0.142	-0.084	-0.200	-0.028	-0.100	0.353	-0.083	-0.001	-0.012	-0.014	-0.089	0.108	-0.142	0.058	-0.622	-0.030	0.022	-0.125	0.000	0.015	-0.073	0.099	0.097	0.011	-0.016	-0.034
LINC00853	100874253	1p33	0.115	-0.092	0.686	0.026	-0.333	0.002	-0.010	-0.008	0.051	-0.397	0.043	-0.010	-0.038	0.028	-0.114	-0.098	0.022	-0.062	-0.941	-0.140	0.104	-0.142	-0.084	-0.200	-0.028	-0.100	0.353	-0.083	-0.001	-0.012	-0.014	-0.089	0.108	-0.142	0.072	-0.551	-0.030	0.022	-0.125	0.000	0.015	-0.073	0.099	0.097	0.011	-0.016	-0.034
PDZK1IP1	10158	1p33	0.115	-0.025	0.686	0.026	-0.333	0.002	-0.010	-0.008	0.051	-0.397	0.043	-0.010	-0.038	0.028	-0.114	-0.098	0.022	-0.062	-0.941	-0.140	0.104	-0.142	-0.084	-0.200	-0.028	-0.100	0.353	-0.083	-0.001	-0.012	-0.014	-0.089	0.108	-0.142	0.072	-0.551	-0.030	0.022	-0.125	0.000	0.015	-0.073	0.099	0.097	0.011	-0.016	-0.034
TAL1	6886	1p33	0.115	0.042	0.686	0.026	-0.333	0.002	-0.010	-0.008	0.051	-0.397	0.043	-0.010	-0.038	0.028	-0.114	-0.098	0.022	-0.062	-0.941	-0.140	0.104	-0.142	-0.084	-0.200	-0.028	-0.100	0.353	-0.083	-0.001	-0.012	-0.014	-0.089	0.108	-0.142	0.072	-0.551	-0.030	0.022	-0.125	0.000	0.015	-0.073	0.099	0.097	0.011	-0.016	-0.034
STIL	6491	1p33	0.115	0.042	0.686	0.026	-0.333	0.002	-0.010	-0.008	0.051	-0.397	0.043	-0.010	-0.038	0.028	-0.114	-0.098	0.022	-0.062	-0.941	-0.140	0.104	-0.142	-0.084	-0.200	-0.028	-0.100	0.353	-0.083	-0.001	-0.012	-0.014	-0.089	0.108	-0.142	0.072	-0.551	-0.424	0.022	-0.125	0.000	0.015	-0.073	0.099	0.097	0.011	-0.016	-0.034
CMPK1	51727	1p33	0.115	0.042	0.686	0.026	-0.333	0.002	-0.010	-0.008	0.051	-0.397	0.043	-0.010	-0.038	0.028	-0.114	-0.098	0.022	-0.062	-0.941	-0.140	0.104	-0.142	-0.084	-0.200	-0.028	-0.100	0.353	-0.083	0.248	-0.012	-0.014	-0.089	0.108	-0.142	0.072	-0.551	-0.424	0.022	-0.125	0.000	0.015	-0.073	0.099	0.097	0.011	-0.016	-0.034
LINC01389	102724077	1p33	0.115	0.042	0.686	0.026	-0.333	0.002	-0.010	-0.008	0.051	-0.397	0.043	-0.010	-0.038	0.028	-0.114	-0.098	0.022	-0.062	-0.941	-0.140	0.104	-0.142	-0.567	-0.200	-0.028	-0.100	0.353	-0.059	0.997	-0.012	-0.014	-0.089	0.108	-0.142	0.072	-0.551	-0.061	0.022	-0.125	0.000	0.015	-0.073	0.099	0.097	0.011	-0.016	-0.034
FOXE3	2301	1p33	0.115	0.042	0.686	0.026	-0.333	0.002	-0.010	-0.008	0.051	-0.397	0.043	-0.010	-0.038	0.028	-0.114	-0.098	0.022	-0.062	-0.941	-0.140	0.104	-0.142	-0.890	-0.200	-0.028	-0.100	0.353	-0.053	0.997	-0.012	-0.014	-0.089	0.108	-0.142	0.072	-0.551	0.030	0.022	-0.125	0.000	0.015	-0.073	0.099	0.097	0.011	-0.016	-0.034
FOXD2-AS1	84793	1p33	0.115	0.042	0.686	0.026	-0.333	0.002	-0.010	-0.008	0.051	-0.397	0.043	-0.010	-0.038	0.028	-0.114	-0.098	0.022	-0.062	-0.941	-0.140	0.104	-0.142	-1.293	-0.200	-0.028	-0.100	0.353	0.006	0.997	-0.012	-0.014	-0.089	0.108	-0.142	0.072	-0.551	0.030	0.022	-0.125	0.000	0.015	-0.073	0.099	0.097	0.011	-0.016	-0.034
FOXD2	2306	1p33	0.115	0.042	0.686	0.026	-0.333	0.002	-0.010	-0.008	0.051	-0.397	0.043	-0.010	-0.038	0.028	-0.114	-0.098	0.022	-0.062	-0.941	-0.140	0.104	-0.142	-1.000	-0.200	-0.028	-0.100	0.327	0.006	0.254	-0.012	-0.014	-0.089	0.108	-0.142	0.072	-0.551	0.030	0.022	-0.125	0.000	0.015	-0.073	0.099	0.097	0.011	-0.016	-0.034
TRABD2B	388630	1p33	0.115	0.042	0.686	0.026	-0.333	0.002	-0.010	-0.008	0.051	-0.397	0.043	-0.010	-0.038	0.028	-0.114	-0.098	0.022	-0.062	-0.941	-0.140	0.104	-0.142	-0.121	-0.200	-0.028	-0.100	0.301	0.006	0.006	-0.012	-0.014	-0.089	0.108	-0.142	0.072	-0.551	0.030	0.022	-0.125	0.000	0.015	-0.073	0.099	0.097	0.011	-0.016	-0.034
SKINT1L	391037	1p33	0.115	0.042	0.686	0.026	-0.333	0.002	-0.010	-0.008	0.051	-0.397	0.043	-0.010	-0.038	0.028	-0.114	-0.098	0.022	-0.062	-0.941	-0.140	0.104	-0.142	-0.121	-0.200	-0.028	-0.100	0.301	0.006	0.006	-0.012	-0.014	-0.089	0.108	-0.142	0.072	-0.551	0.030	0.022	-0.125	0.000	0.015	-0.073	0.099	0.097	0.011	-0.016	-0.034
SLC5A9	200010	1p33	0.115	0.042	0.686	0.026	-0.333	0.002	-0.010	-0.008	0.051	-0.397	0.043	-0.010	-0.038	0.028	-0.114	-0.098	0.022	-0.062	-0.941	-0.140	0.104	-0.142	-0.121	-0.200	-0.028	-0.100	0.301	0.006	0.006	-0.012	-0.014	-0.089	0.108	-0.142	0.072	-0.551	0.030	0.022	-0.125	0.000	0.015	-0.073	0.099	0.097	0.011	-0.016	-0.034
SPATA6	54558	1p33	0.115	0.042	0.686	0.026	-0.333	0.002	-0.010	-0.008	0.051	-0.397	0.043	-0.010	-0.038	0.028	-0.114	-0.098	0.022	-0.062	-0.941	-0.140	0.104	-0.142	-0.121	0.827	-0.028	-0.100	0.301	0.006	0.006	-0.012	-0.014	-0.089	0.108	-0.142	0.072	-0.551	0.030	0.022	-0.125	0.000	0.015	-0.073	0.099	0.097	0.011	-0.016	-0.034
AGBL4	84871	1p33	0.115	0.005	0.673	0.026	-0.333	0.002	-0.010	-0.008	0.051	-0.397	0.043	-0.010	-0.038	0.028	-0.114	-0.098	0.022	-0.062	-0.941	-0.140	0.104	-0.142	-0.121	0.032	-0.028	-0.100	0.301	0.006	0.006	-0.012	-0.014	-0.089	0.108	-0.142	0.072	-0.631	0.027	0.022	-0.125	0.000	0.015	-0.073	0.099	0.097	0.011	-0.016	-0.034
BEND5	79656	1p33	0.115	0.042	0.686	0.026	-0.333	0.002	-0.010	-0.008	0.051	-0.397	0.043	-0.010	-0.038	0.028	-0.114	-0.098	0.022	-0.062	-0.941	-0.140	0.104	-0.142	-0.121	0.032	-0.028	-0.100	0.301	0.006	0.006	-0.012	-0.014	-0.089	0.108	-0.142	0.072	-0.551	0.030	0.022	-0.125	0.000	0.015	-0.073	0.099	0.097	0.011	-0.016	-0.034
LOC101929721	101929721	1p33	0.115	0.035	0.686	0.026	-0.333	0.002	-0.010	-0.008	0.051	-0.397	0.043	-0.010	-0.038	0.028	-0.114	-0.098	0.022	-0.062	-0.941	-0.140	0.104	-0.142	-0.121	0.032	-0.028	-0.100	0.301	0.006	0.006	-0.012	-0.014	-0.089	0.108	-0.142	0.072	-0.646	0.030	0.022	-0.125	0.000	0.015	-0.073	0.099	0.097	0.011	-0.016	-0.034
AGBL4-IT1	100874313	1p33	0.115	-0.026	0.686	0.026	-0.333	0.002	-0.010	-0.008	0.051	-0.397	0.043	-0.010	-0.038	0.028	-0.114	-0.098	0.022	-0.062	-0.941	-0.140	0.104	-0.142	-0.121	0.032	-0.028	-0.100	0.301	0.006	0.006	-0.012	-0.014	-0.089	0.108	-0.142	0.072	-0.646	0.030	0.022	-0.125	0.000	0.015	-0.073	0.099	0.097	0.011	-0.016	-0.034
ELAVL4	1996	1p33	0.115	-0.000	0.609	0.026	-0.333	0.002	-0.010	-0.008	0.051	-0.397	0.043	-0.010	-0.038	0.028	-0.114	-0.098	0.022	-0.062	-0.941	-0.140	0.104	-0.142	-0.121	0.032	-0.028	-0.100	0.301	0.006	0.006	-0.012	-0.014	-0.089	0.108	-0.142	0.072	-0.646	0.011	0.022	-0.125	0.000	0.015	-0.073	0.099	0.097	0.011	-0.016	-0.034
DMRTA2	63950	1p32.3	0.115	-0.103	0.609	0.026	-0.333	0.002	-0.010	-0.008	0.051	-0.397	0.043	-0.010	-0.038	0.028	-0.114	-0.098	0.022	-0.062	-0.941	-0.140	0.104	-0.142	-0.121	0.032	-0.028	-0.100	0.301	0.006	0.006	-0.012	-0.014	-0.089	0.108	-0.142	0.072	-0.646	-0.179	0.022	-0.125	0.000	0.015	-0.073	0.099	0.097	0.011	-0.016	-0.034
FAF1	11124	1p32.3	0.115	-0.103	0.609	0.026	-0.333	0.002	-0.010	-0.008	0.051	-0.397	0.043	-0.010	-0.038	0.028	-0.114	-0.098	0.022	-0.062	-0.941	-0.140	0.104	-0.142	-0.121	0.032	-0.028	-0.100	0.301	0.006	0.006	-0.012	-0.014	-0.089	0.108	-0.142	0.072	-0.646	-0.179	0.022	-0.125	0.000	0.015	-0.073	0.099	0.097	0.011	-0.016	-0.034
CDKN2C	1031	1p32.3	0.115	-0.103	0.609	0.026	-0.333	0.002	-0.010	-0.008	0.051	-0.397	0.043	-0.010	-0.038	0.028	-0.114	-0.098	0.022	-0.062	-0.941	-0.140	0.104	-0.142	-0.121	0.032	-0.028	-0.100	0.301	0.006	0.006	-0.012	-0.014	-0.089	0.108	-0.142	0.072	-0.646	-0.179	0.022	-0.125	0.000	0.015	-0.073	0.099	0.097	0.011	-0.016	-0.034
MIR4421	100616189	1p32.3	0.115	-0.103	0.609	0.026	-0.333	0.002	-0.010	-0.008	0.051	-0.397	0.043	-0.010	-0.038	0.028	-0.114	-0.098	0.022	-0.062	-0.941	-0.140	0.104	-0.142	-0.121	0.032	-0.028	-0.100	0.301	0.006	0.006	-0.012	-0.014	-0.089	0.108	-0.142	0.072	-0.646	-0.179	0.022	-0.125	0.000	0.015	-0.073	0.099	0.097	0.011	-0.016	-0.034
MIR6500	102466656	1p32.3	0.115	-0.103	0.609	0.026	-0.333	0.002	-0.010	-0.008	0.051	-0.397	0.043	-0.010	-0.038	0.028	-0.114	-0.098	0.022	-0.062	-0.941	-0.140	0.104	-0.142	-0.121	0.032	-0.028	-0.100	0.301	0.006	0.006	-0.012	-0.014	-0.089	0.108	-0.142	0.072	-0.646	-0.179	0.022	-0.125	0.000	0.015	-0.073	0.099	0.097	0.011	-0.016	-0.034
C1orf185	284546	1p32.3	0.115	-0.103	0.609	0.026	-0.333	0.002	-0.010	-0.008	0.051	-0.397	0.043	-0.010	-0.038	0.028	-0.114	-0.098	0.022	-0.062	-0.941	-0.140	0.104	-0.142	-0.121	0.032	-0.028	-0.100	0.301	-0.002	0.006	-0.012	-0.014	-0.089	0.108	-0.142	0.072	-0.646	-0.179	0.022	-0.125	0.000	0.015	-0.073	0.099	0.097	0.011	-0.016	-0.034
RNF11	26994	1p32.3	0.115	-0.103	0.609	0.026	-0.333	0.002	-0.010	-0.008	0.051	-0.397	0.043	-0.010	-0.038	0.028	-0.114	-0.098	0.022	-0.062	-0.941	-0.140	0.104	-0.142	-0.121	0.032	-0.028	-0.100	0.301	-0.028	0.006	-0.012	-0.014	-0.089	0.108	-0.142	0.072	-0.646	-0.179	0.022	-0.125	0.000	0.015	-0.073	0.099	0.097	0.011	-0.016	-0.034
TTC39A	22996	1p32.3	0.093	-0.103	0.609	0.026	-0.333	0.002	-0.010	-0.008	0.051	-0.397	0.043	-0.010	-0.038	0.028	-0.114	-0.098	0.022	-0.062	-0.941	-0.140	0.104	-0.142	-0.121	0.032	-0.028	-0.100	0.301	-0.028	0.006	-0.012	-0.014	-0.089	0.108	-0.142	0.072	-0.646	-0.179	0.022	-0.125	0.000	0.015	-0.073	0.099	0.097	0.011	-0.016	-0.034
TTC39A-AS1	102724097	1p32.3	0.082	-0.103	0.609	0.026	-0.333	0.002	-0.010	-0.008	0.051	-0.397	0.043	-0.010	-0.038	0.028	-0.114	-0.098	0.022	-0.062	-0.941	-0.140	0.104	-0.142	-0.121	0.032	-0.028	-0.100	0.301	-0.028	0.006	-0.012	-0.014	-0.089	0.108	-0.142	0.072	-0.646	-0.179	0.022	-0.125	0.000	0.015	-0.073	0.099	0.097	0.011	-0.016	-0.034
EPS15	2060	1p32.3	0.082	-0.103	0.609	0.026	-0.333	0.002	-0.010	-0.008	0.051	-0.397	0.043	-0.010	-0.038	0.028	-0.114	-0.098	0.022	-0.062	-0.941	-0.140	0.104	-0.142	-0.121	0.032	-0.028	-0.100	0.301	-0.028	0.006	-0.012	-0.014	-0.089	0.108	-0.142	0.037	-0.646	-0.179	0.022	-0.125	0.000	0.015	-0.073	0.099	0.097	0.011	-0.016	-0.034
OSBPL9	114883	1p32.3	0.082	-0.103	0.609	0.026	-0.333	0.002	-0.010	-0.008	0.051	-0.397	0.043	-0.010	-0.038	0.028	-0.114	-0.098	0.022	-0.062	-0.941	-0.140	0.104	-0.142	-0.121	0.032	-0.028	-0.100	0.301	-0.028	0.006	-0.012	-0.014	-0.089	0.108	-0.142	0.026	-0.646	-0.179	0.022	-0.125	0.000	0.015	-0.073	0.099	0.097	0.011	-0.016	-0.034
NRDC	4898	1p32.3	0.082	-0.103	0.609	0.026	-0.333	0.002	-0.010	-0.008	0.051	-0.397	0.043	-0.010	-0.038	0.028	-0.114	-0.098	0.022	-0.062	-0.941	-0.140	0.104	-0.142	-0.121	0.032	-0.028	-0.100	0.301	-0.028	0.006	-0.012	-0.014	-0.089	0.108	-0.142	0.026	-0.646	-0.179	0.022	-0.125	0.000	0.015	-0.073	0.099	0.097	0.011	-0.016	-0.034
MIR761	100313892	1p32.3	0.082	-0.103	0.609	0.026	-0.333	0.002	-0.010	-0.008	0.051	-0.397	0.043	-0.010	-0.038	0.028	-0.114	-0.098	0.022	-0.062	-0.941	-0.140	0.104	-0.142	-0.121	0.032	-0.028	-0.100	0.301	-0.028	0.006	-0.012	-0.014	-0.089	0.108	-0.142	0.026	-0.646	-0.179	0.022	-0.125	0.000	0.015	-0.073	0.099	0.097	0.011	-0.016	-0.034
RAB3B	5865	1p32.3	0.082	-0.103	0.609	0.026	-0.333	0.002	-0.010	-0.008	0.051	-0.397	0.043	-0.010	-0.038	0.028	-0.114	-0.098	0.022	-0.062	-0.941	-0.140	0.104	-0.142	-0.121	0.032	-0.028	-0.100	0.301	-0.028	0.006	-0.012	-0.014	-0.089	0.108	-0.142	0.026	-0.646	-0.214	0.022	-0.125	0.000	0.015	-0.073	0.099	0.097	0.011	-0.016	-0.034
TXNDC12	51060	1p32.3	0.082	-0.103	0.609	0.026	-0.333	0.002	-0.010	-0.008	0.051	-0.397	0.043	-0.010	-0.038	0.028	-0.114	-0.098	0.022	-0.062	-0.941	-0.140	0.104	-0.142	-0.121	0.032	-0.028	-0.100	0.301	-0.028	0.006	-0.012	-0.014	-0.089	0.108	-0.142	0.026	-0.646	-0.319	0.022	-0.125	0.000	0.015	-0.073	0.099	0.097	0.011	-0.016	-0.034
KTI12	112970	1p32.3	0.082	-0.103	0.609	0.026	-0.333	0.002	-0.010	-0.008	0.051	-0.397	0.043	-0.010	-0.038	0.028	-0.114	-0.098	0.022	-0.062	-0.941	-0.140	0.104	-0.142	-0.121	0.032	-0.028	-0.100	0.301	-0.028	0.006	-0.012	-0.014	-0.089	0.108	-0.142	0.026	-0.646	-0.319	0.022	-0.125	0.000	0.015	-0.073	0.099	0.097	0.011	-0.016	-0.034
BTF3L4	91408	1p32.3	0.082	-0.103	0.609	0.026	-0.333	0.002	-0.010	-0.008	0.051	-0.397	0.043	-0.010	-0.038	0.028	-0.114	-0.098	0.022	-0.062	-0.941	-0.140	0.104	-0.142	-0.121	0.032	-0.028	-0.100	0.301	-0.028	0.006	-0.012	-0.014	-0.089	0.108	-0.142	0.026	-0.646	-0.319	0.022	-0.125	0.000	0.015	-0.073	0.099	0.097	0.011	-0.016	-0.034
TXNDC12-AS1	104355143	1p32.3	0.082	-0.103	0.609	0.026	-0.333	0.002	-0.010	-0.008	0.051	-0.397	0.043	-0.010	-0.038	0.028	-0.114	-0.098	0.022	-0.062	-0.941	-0.140	0.104	-0.142	-0.121	0.032	-0.028	-0.100	0.301	-0.028	0.006	-0.012	-0.014	-0.089	0.108	-0.142	0.026	-0.646	-0.319	0.022	-0.125	0.000	0.015	-0.073	0.099	0.097	0.011	-0.016	-0.034
ZFYVE9	9372	1p32.3	0.096	-0.103	0.609	0.026	-0.333	0.002	-0.010	-0.008	0.051	-0.397	0.043	-0.010	-0.038	0.028	-0.114	-0.098	0.022	-0.062	-0.941	-0.140	0.104	-0.142	-0.121	0.032	-0.028	-0.100	0.301	-0.028	0.006	-0.012	-0.014	-0.089	0.108	-0.142	0.025	-0.646	-0.319	0.022	-0.125	0.000	0.015	-0.073	0.099	0.097	0.011	-0.016	-0.034
CC2D1B	200014	1p32.3	0.103	-0.103	0.609	0.026	-0.333	0.002	-0.010	-0.008	0.051	-0.397	0.043	-0.010	-0.038	0.028	-0.114	-0.098	0.022	-0.062	-0.941	-0.140	0.104	-0.142	-0.121	0.032	-0.028	-0.100	0.301	-0.028	0.006	-0.012	-0.014	-0.089	0.108	-0.142	0.025	-0.646	-0.319	0.022	-0.125	0.000	0.015	-0.073	0.099	0.097	0.011	-0.016	-0.034
ORC1	4998	1p32.3	0.103	-0.103	0.609	0.026	-0.333	0.002	-0.010	-0.008	0.051	-0.397	0.043	-0.010	-0.038	0.028	-0.114	-0.098	0.022	-0.062	-0.941	-0.140	0.104	-0.142	-0.121	0.032	-0.028	-0.100	0.301	-0.028	0.006	-0.012	-0.014	-0.089	0.108	-0.142	0.025	-0.646	-0.319	0.022	-0.125	0.000	0.015	-0.073	0.099	0.097	0.011	-0.016	-0.034
PRPF38A	84950	1p32.3	0.103	-0.103	0.609	0.026	-0.333	0.002	-0.010	-0.008	0.051	-0.397	0.043	-0.010	-0.038	0.028	-0.114	-0.098	0.022	-0.062	-0.941	-0.140	0.104	-0.142	-0.121	0.032	-0.028	-0.100	0.301	-0.028	0.006	-0.012	-0.014	-0.089	0.108	-0.142	0.025	-0.646	-0.319	0.022	-0.125	0.000	0.015	-0.073	0.099	0.097	0.011	-0.016	-0.034
ZCCHC11	23318	1p32.3	0.103	-0.103	0.609	0.026	-0.333	0.002	-0.010	-0.008	0.051	-0.397	0.043	-0.010	-0.038	0.028	-0.114	-0.098	0.022	-0.062	-0.941	-0.140	0.104	-0.142	-0.121	0.032	-0.028	-0.100	0.301	-0.028	0.006	-0.012	-0.014	-0.089	0.108	-0.142	0.025	-0.646	-0.319	0.022	-0.125	0.000	0.015	-0.073	0.099	0.097	0.011	-0.016	-0.034
GPX7	2882	1p32.3	0.103	-0.165	0.609	0.026	-0.333	0.002	-0.010	-0.008	0.051	-0.397	0.043	-0.010	-0.038	0.028	-0.114	-0.098	0.022	-0.062	-0.941	-0.140	0.104	-0.142	-0.121	0.032	-0.028	-0.100	0.301	-0.028	0.006	-0.012	-0.014	-0.089	0.108	-0.142	0.025	-0.596	-0.319	0.022	-0.125	0.000	0.015	-0.073	0.099	0.097	0.011	-0.016	-0.034
FAM159A	348378	1p32.3	0.103	-0.165	0.609	0.026	-0.333	0.002	-0.010	-0.008	0.051	-0.397	0.043	-0.010	-0.038	0.028	-0.114	-0.098	0.022	-0.062	-0.941	-0.140	0.104	-0.142	-0.121	0.032	-0.028	-0.100	0.301	-0.028	0.006	-0.012	-0.014	-0.089	0.108	-0.142	0.025	-0.596	-0.319	0.022	-0.125	0.000	0.015	-0.073	0.099	0.097	0.011	-0.016	-0.034
COA7	65260	1p32.3	0.103	-0.165	0.609	0.026	-0.333	0.002	-0.010	-0.008	0.051	-0.397	0.043	-0.010	-0.038	0.028	-0.114	-0.098	0.022	-0.062	-0.941	-0.140	0.104	-0.142	-0.121	0.032	-0.028	-0.100	0.301	-0.028	0.006	-0.012	-0.014	-0.089	0.108	-0.142	0.025	-0.596	-0.319	0.022	-0.125	0.000	0.015	-0.073	0.099	0.097	0.011	-0.016	-0.034
ZYG11B	79699	1p32.3	0.103	-0.090	0.521	0.026	-0.333	0.002	-0.010	-0.008	0.051	-0.397	0.043	-0.010	-0.038	0.028	-0.114	-0.098	0.022	-0.062	-0.941	-0.140	0.104	-0.142	-0.121	0.032	-0.028	-0.100	0.301	-0.028	0.006	-0.012	-0.014	-0.089	0.108	-0.142	0.025	-0.596	-0.319	0.022	-0.125	0.000	0.015	-0.073	0.099	0.097	0.011	-0.016	-0.034
ZYG11A	440590	1p32.3	0.103	0.016	0.521	0.026	-0.333	0.002	-0.010	-0.008	0.051	-0.397	0.043	-0.010	-0.038	0.028	-0.114	-0.098	0.022	-0.062	-0.941	-0.140	0.104	-0.142	-0.121	0.032	-0.028	-0.100	0.301	-0.028	0.006	-0.012	-0.014	-0.089	0.108	-0.142	0.025	-0.596	-0.319	0.022	-0.125	0.000	0.015	-0.073	0.099	0.097	0.011	-0.016	-0.034
ECHDC2	55268	1p32.3	0.103	0.016	0.521	0.026	-0.333	0.002	-0.010	-0.008	0.051	-0.397	0.043	-0.010	-0.038	0.028	-0.114	-0.098	0.022	-0.062	-0.941	-0.140	0.104	-0.142	-0.121	0.032	-0.028	-0.100	0.301	-0.028	0.006	-0.012	-0.014	-0.089	0.108	-0.142	0.025	-0.596	-0.319	0.022	-0.125	0.000	0.015	-0.073	0.099	0.097	0.011	-0.016	-0.034
MIR1273F	100616156	1p32.3	0.103	0.016	0.521	0.026	-0.333	0.002	-0.010	-0.008	0.051	-0.397	0.043	-0.010	-0.038	0.028	-0.114	-0.098	0.022	-0.062	-0.941	-0.140	0.104	-0.142	-0.121	0.032	-0.028	-0.100	0.301	-0.028	0.006	-0.012	-0.014	-0.089	0.108	-0.142	0.025	-0.596	-0.319	0.022	-0.125	0.000	0.015	-0.073	0.099	0.097	0.011	-0.016	-0.034
SCP2	6342	1p32.3	0.103	0.016	0.521	0.026	-0.333	0.002	-0.010	-0.008	0.051	-0.397	0.043	-0.010	-0.038	0.028	-0.114	-0.098	0.022	-0.062	-0.941	-0.140	0.104	-0.142	-0.121	0.032	-0.028	-0.100	0.301	-0.028	0.006	-0.012	-0.014	-0.089	0.108	-0.142	0.025	-0.596	-0.238	0.022	-0.125	0.000	0.015	-0.073	0.099	0.097	0.011	-0.016	-0.034
MIR5095	100616458	1p32.3	0.103	0.016	0.521	0.026	-0.333	0.002	-0.010	-0.008	0.051	-0.397	0.043	-0.010	-0.038	0.028	-0.114	-0.098	0.022	-0.062	-0.941	-0.140	0.104	-0.142	-0.121	0.032	-0.028	-0.100	0.301	-0.028	0.006	-0.012	-0.014	-0.089	0.108	-0.142	0.025	-0.596	-0.319	0.022	-0.125	0.000	0.015	-0.073	0.099	0.097	0.011	-0.016	-0.034
MIR1273G	100616145	1p32.3	0.103	0.016	0.521	0.026	-0.333	0.002	-0.010	-0.008	0.051	-0.397	0.043	-0.010	-0.038	0.028	-0.114	-0.098	0.022	-0.062	-0.941	-0.140	0.104	-0.142	-0.121	0.032	-0.028	-0.100	0.301	-0.028	0.006	-0.012	-0.014	-0.089	0.108	-0.142	0.025	-0.596	-0.319	0.022	-0.125	0.000	0.015	-0.073	0.099	0.097	0.011	-0.016	-0.034
PODN	127435	1p32.3	0.103	0.016	0.521	0.026	-0.333	0.002	-0.010	-0.008	0.051	-0.397	0.043	-0.010	-0.038	0.028	-0.114	-0.098	0.022	-0.062	-0.941	-0.140	0.104	-0.142	-0.121	0.032	-0.028	-0.100	0.301	-0.028	0.006	-0.012	-0.014	-0.089	0.108	-0.142	0.025	-0.596	0.028	0.022	-0.125	0.000	0.015	-0.073	0.099	0.097	0.011	-0.016	-0.034
SLC1A7	6512	1p32.3	0.103	0.016	0.660	0.026	-0.333	0.002	-0.010	-0.008	0.051	-0.397	0.043	-0.010	-0.038	0.028	-0.114	-0.098	0.022	-0.062	-0.941	-0.140	0.104	-0.142	-0.121	0.032	-0.028	-0.100	0.301	-0.028	0.006	-0.012	-0.014	-0.089	0.108	-0.142	0.025	-0.596	-0.017	0.022	-0.125	0.000	0.015	-0.073	0.099	0.097	0.011	-0.016	-0.034
CPT2	1376	1p32.3	0.103	0.016	0.720	0.026	-0.333	0.002	-0.010	-0.008	0.051	-0.397	0.043	-0.010	-0.038	0.028	-0.114	-0.098	0.022	-0.062	-0.941	-0.140	0.104	-0.142	-0.121	0.032	-0.028	-0.100	0.301	-0.028	0.006	-0.012	-0.014	-0.089	0.108	-0.142	0.025	-0.596	-0.124	0.022	-0.125	0.000	0.015	-0.073	0.099	0.097	0.011	-0.016	-0.034
C1orf123	54987	1p32.3	0.103	0.016	0.720	0.026	-0.333	0.002	-0.010	-0.008	0.051	-0.397	0.043	-0.010	-0.038	0.028	-0.114	-0.098	0.022	-0.062	-0.941	-0.140	0.104	-0.142	-0.121	0.032	-0.028	-0.100	0.301	-0.028	0.006	-0.012	-0.014	-0.089	0.108	-0.142	0.025	-0.596	-0.124	0.022	-0.125	0.000	0.015	-0.073	0.099	0.097	0.011	-0.016	-0.034
MAGOH	4116	1p32.3	0.103	0.016	0.720	0.026	-0.333	0.002	-0.010	-0.008	0.051	-0.397	0.043	-0.010	-0.038	0.028	-0.114	-0.098	0.022	-0.062	-0.941	-0.140	0.104	-0.142	-0.121	0.032	-0.028	-0.100	0.301	-0.028	0.006	-0.012	-0.014	-0.089	0.108	-0.142	0.025	-0.596	-0.124	0.022	-0.125	0.000	0.015	-0.073	0.099	0.097	0.011	-0.016	-0.034
LOC100507564	100507564	1p32.3	0.103	0.016	0.720	0.026	-0.333	0.002	-0.010	-0.008	0.051	-0.397	0.043	-0.010	-0.038	0.028	-0.114	-0.098	0.022	-0.062	-0.941	-0.140	0.104	-0.142	-0.121	0.032	-0.028	-0.100	0.301	-0.028	0.006	-0.012	-0.014	-0.089	0.108	-0.142	0.025	-0.596	-0.124	0.022	-0.125	0.000	0.015	-0.073	0.099	0.097	0.011	-0.016	-0.034
LRP8	7804	1p32.3	0.103	0.016	0.720	0.026	-0.333	0.002	-0.010	-0.008	0.051	-0.397	0.043	-0.010	-0.038	0.028	-0.114	-0.098	0.022	-0.062	-0.941	-0.140	0.104	-0.142	-0.121	0.032	-0.028	-0.100	0.301	-0.028	0.006	-0.012	-0.014	-0.089	0.108	-0.142	0.025	-0.596	-0.124	0.022	-0.125	0.000	0.015	-0.073	0.099	0.097	0.011	-0.016	-0.034
LOC105378732	105378732	1p32.3	0.103	0.016	0.720	0.026	-0.333	0.002	-0.010	-0.008	0.051	-0.397	0.043	-0.010	-0.038	0.028	-0.114	-0.098	0.022	-0.062	-0.941	-0.140	0.104	-0.142	-0.121	0.032	-0.028	-0.100	0.301	-0.028	0.006	-0.012	-0.014	-0.089	0.108	-0.142	0.025	-0.596	-0.124	0.022	-0.125	0.000	0.015	-0.073	0.099	0.097	0.011	-0.016	-0.034
SLC25A3P1	163742	1p32.3	0.103	0.016	0.720	0.026	-0.333	0.002	-0.010	-0.008	0.051	-0.397	0.043	-0.010	-0.038	0.028	-0.114	-0.098	0.022	-0.062	-0.941	-0.140	0.104	-0.142	-0.121	0.032	-0.028	-0.100	0.301	-0.028	0.006	-0.012	-0.014	-0.089	0.108	-0.142	0.025	-0.596	-0.124	0.022	-0.125	0.000	0.015	-0.073	0.099	0.097	0.011	-0.016	-0.034
DMRTB1	63948	1p32.3	0.103	0.016	0.720	0.026	-0.333	0.002	-0.010	-0.008	0.051	-0.397	0.043	-0.010	-0.038	0.028	-0.114	-0.098	0.022	-0.062	-0.941	-0.140	0.104	-0.142	-0.121	0.032	-0.028	-0.100	0.301	-0.028	0.006	-0.012	-0.014	-0.089	0.108	-0.142	0.025	-0.596	-0.124	0.022	-0.125	0.000	0.015	-0.073	0.099	0.097	0.011	-0.016	-0.034
GLIS1	148979	1p32.3	0.103	0.016	0.720	0.026	-0.333	0.002	-0.010	-0.008	0.051	-0.397	0.043	-0.010	-0.038	0.028	-0.114	-0.098	0.022	-0.062	-0.941	-0.140	0.104	-0.142	-0.121	0.032	-0.028	-0.100	0.301	-0.028	0.006	-0.012	-0.014	-0.089	0.108	-0.142	0.025	-0.596	-0.124	0.022	-0.125	0.000	0.015	-0.073	0.099	0.097	0.011	-0.016	-0.034
NDC1	55706	1p32.3	0.103	0.016	0.720	0.026	-0.333	0.002	-0.010	-0.008	0.051	-0.397	0.043	-0.010	-0.038	0.028	-0.114	-0.098	0.022	-0.062	-0.941	-0.140	0.104	-0.142	-0.121	0.032	-0.028	-0.100	0.301	-0.028	0.006	-0.012	-0.014	-0.089	0.108	-0.142	0.025	-0.596	-0.124	0.022	-0.125	0.000	0.015	-0.073	0.099	0.097	0.011	-0.016	-0.034
YIPF1	54432	1p32.3	0.103	0.016	0.720	0.026	-0.333	0.002	-0.010	-0.008	0.051	-0.397	0.043	-0.010	-0.038	0.028	-0.114	-0.098	0.022	-0.062	-0.941	-0.140	0.104	-0.142	-0.121	0.032	-0.028	-0.100	0.301	-0.028	0.006	-0.012	-0.014	-0.089	0.108	-0.142	0.025	-0.596	-0.124	0.022	-0.125	0.000	0.015	-0.073	0.099	0.097	0.011	-0.016	-0.034
DIO1	1733	1p32.3	0.103	0.016	0.720	0.026	-0.333	0.002	-0.010	-0.008	0.051	-0.397	0.043	-0.010	-0.038	0.028	-0.114	-0.098	0.022	-0.062	-0.941	-0.140	0.104	-0.142	-0.121	0.032	-0.028	-0.100	0.301	-0.028	0.006	-0.012	-0.014	-0.089	0.108	-0.142	0.025	-0.596	-0.124	0.022	-0.125	0.000	0.015	-0.073	0.099	0.097	0.011	-0.016	-0.034
HSPB11	51668	1p32.3	0.103	0.016	0.720	0.026	-0.333	0.002	-0.010	-0.008	0.051	-0.397	0.043	-0.010	-0.038	0.028	-0.114	-0.098	0.022	-0.062	-0.941	-0.140	0.104	-0.142	-0.121	0.032	-0.028	-0.100	0.301	-0.028	0.006	-0.012	-0.014	-0.089	0.108	-0.142	0.025	-0.596	-0.124	0.022	-0.125	0.000	0.015	-0.073	0.099	0.097	0.011	-0.016	-0.034
LRRC42	115353	1p32.3	0.103	0.016	0.720	0.026	-0.333	0.002	-0.010	-0.008	0.051	-0.397	0.043	-0.010	-0.038	0.028	-0.114	-0.049	0.022	-0.062	-0.941	-0.140	0.104	-0.142	-0.121	0.032	-0.028	-0.100	0.301	-0.028	0.006	-0.012	-0.014	-0.089	0.108	-0.142	0.025	-0.596	-0.124	0.022	-0.125	0.000	0.015	-0.073	0.099	0.097	0.011	-0.016	-0.034
LDLRAD1	388633	1p32.3	0.103	0.016	0.720	0.026	-0.333	0.002	-0.010	-0.008	0.051	-0.397	0.043	-0.010	-0.038	0.028	-0.114	0.024	0.022	-0.062	-0.941	-0.140	0.104	-0.142	-0.121	0.032	-0.028	-0.100	0.301	-0.028	0.006	-0.012	-0.014	-0.089	0.108	-0.142	0.025	-0.596	-0.124	0.022	-0.125	0.000	0.015	-0.073	0.099	0.097	0.011	-0.016	-0.034
TMEM59	9528	1p32.3	0.103	0.016	0.720	0.026	-0.333	0.002	-0.010	-0.008	0.051	-0.397	0.043	-0.010	-0.038	0.028	-0.114	0.024	0.022	-0.062	-0.941	-0.140	0.104	-0.142	-0.121	0.032	-0.028	-0.100	0.301	-0.028	0.006	-0.012	-0.014	-0.089	0.108	-0.142	0.025	-0.596	-0.124	0.022	-0.125	0.000	0.015	-0.073	0.099	0.097	0.011	-0.016	-0.034
MIR4781	100616315	1p32.3	0.103	0.016	0.720	0.026	-0.333	0.002	-0.010	-0.008	0.051	-0.397	0.043	-0.010	-0.038	0.028	-0.114	0.024	0.022	-0.062	-0.941	-0.140	0.104	-0.142	-0.121	0.032	-0.028	-0.100	0.301	-0.028	0.006	-0.012	-0.014	-0.089	0.108	-0.142	0.025	-0.596	-0.124	0.022	-0.125	0.000	0.015	-0.073	0.099	0.097	0.011	-0.016	-0.034
TCEANC2	127428	1p32.3	0.103	0.016	0.720	0.026	-0.333	0.002	-0.010	-0.008	0.051	-0.397	0.043	-0.010	-0.038	0.028	-0.114	0.024	0.022	-0.062	-0.941	-0.140	0.104	-0.142	-0.121	0.032	-0.028	-0.100	0.301	-0.028	0.006	-0.012	-0.014	-0.089	0.108	-0.142	0.025	-0.596	-0.124	0.022	-0.125	0.000	0.015	-0.073	0.099	0.097	0.011	-0.016	-0.034
CDCP2	200008	1p32.3	0.103	0.016	0.720	0.026	-0.333	0.002	-0.010	-0.008	0.051	-0.397	0.043	-0.010	-0.038	0.028	-0.114	0.024	0.022	-0.062	-0.941	-0.140	0.104	-0.142	-0.121	0.032	-0.028	-0.100	0.301	-0.028	0.006	-0.012	-0.014	-0.089	0.108	-0.142	0.025	-0.596	-0.124	0.022	-0.125	0.000	0.015	-0.073	0.099	0.097	0.011	-0.016	-0.034
CYB5RL	606495	1p32.3	0.103	0.016	0.720	0.026	-0.333	0.002	-0.010	-0.008	0.051	-0.397	0.043	-0.010	-0.038	0.028	-0.114	0.024	0.022	-0.062	-0.941	-0.140	0.104	-0.142	-0.121	0.032	-0.028	-0.100	0.301	-0.028	0.006	-0.012	-0.014	-0.089	0.108	-0.142	0.025	-0.596	-0.124	0.022	-0.125	0.000	0.015	-0.073	0.099	0.097	0.011	-0.016	-0.034
MRPL37	51253	1p32.3	0.103	0.016	0.720	0.026	-0.333	0.002	-0.010	-0.008	0.051	-0.397	0.043	-0.010	-0.038	0.028	-0.114	0.024	0.022	-0.062	-0.941	-0.140	0.104	-0.142	-0.121	0.032	-0.028	-0.100	0.301	-0.028	0.006	-0.012	-0.014	-0.089	0.108	-0.142	0.025	-0.596	-0.124	0.022	-0.125	0.000	0.015	-0.073	0.099	0.097	0.011	-0.016	-0.034
SSBP3	23648	1p32.3	0.103	0.006	0.720	0.026	-0.333	0.002	-0.010	-0.008	0.051	-0.397	0.043	-0.010	-0.038	0.028	-0.114	0.024	0.022	-0.062	-0.941	-0.140	0.104	-0.142	-0.121	0.032	-0.028	-0.100	0.301	-0.028	0.006	-0.012	-0.014	-0.089	0.108	-0.142	0.039	-0.596	-0.124	0.022	-0.125	0.000	0.015	-0.073	0.099	0.097	0.011	-0.016	-0.034
SSBP3-AS1	619518	1p32.3	0.103	0.016	0.720	0.026	-0.333	0.002	-0.010	-0.008	0.051	-0.397	0.043	-0.010	-0.038	0.028	-0.114	0.024	0.022	-0.062	-0.941	-0.140	0.104	-0.142	-0.121	0.032	-0.028	-0.100	0.301	-0.028	0.006	-0.012	-0.014	-0.089	0.108	-0.142	0.025	-0.596	-0.124	0.022	-0.125	0.000	0.015	-0.073	0.099	0.097	0.011	-0.016	-0.034
ACOT11	26027	1p32.3	0.103	-0.132	0.720	0.026	-0.333	0.002	-0.089	-0.008	0.051	-0.397	0.043	-0.010	-0.038	0.028	-0.114	0.024	0.022	-0.062	-0.941	-0.140	0.104	-0.142	-0.121	0.032	-0.028	-0.100	0.301	-0.028	0.006	-0.012	-0.014	-0.089	0.108	-0.142	0.064	-0.596	-0.124	0.022	-0.125	0.000	-0.223	-0.073	0.099	0.097	0.011	-0.016	-0.034
FAM151A	338094	1p32.3	0.103	-0.132	0.720	0.026	-0.333	0.002	-0.124	-0.008	0.051	-0.397	0.043	-0.010	-0.038	0.028	-0.114	0.024	0.022	-0.062	-0.941	-0.140	0.104	-0.142	-0.121	0.032	-0.028	-0.100	0.301	-0.028	0.006	-0.012	-0.014	-0.089	0.108	-0.142	0.064	-0.596	-0.124	0.022	-0.125	0.000	-0.328	-0.073	0.099	0.097	0.011	-0.016	-0.034
MROH7-TTC4	100527960	1p32.3	0.103	-0.094	0.720	0.026	-0.333	0.002	-0.351	-0.008	0.051	-0.397	0.043	-0.010	-0.038	0.028	-0.114	0.024	0.022	-0.062	-0.941	-0.140	0.104	-0.142	-0.121	0.032	-0.028	-0.100	0.301	-0.028	0.006	-0.012	-0.014	-0.089	0.108	-0.142	0.064	-0.596	-0.124	0.022	-0.125	0.000	-1.015	-0.073	0.099	0.097	0.011	-0.016	-0.034
MROH7	374977	1p32.3	0.103	-0.132	0.720	0.026	-0.333	0.002	-0.351	-0.008	0.051	-0.397	0.043	-0.010	-0.038	0.028	-0.114	0.024	0.022	-0.062	-0.941	-0.140	0.104	-0.142	-0.121	0.032	-0.028	-0.100	0.301	-0.028	0.006	-0.012	-0.014	-0.089	0.108	-0.142	0.064	-0.596	-0.124	0.022	-0.125	0.000	-1.015	-0.073	0.099	0.097	0.011	-0.016	-0.034
TTC4	7268	1p32.3	0.103	-0.056	0.720	0.026	-0.333	0.002	-0.351	-0.008	0.051	-0.397	0.043	-0.010	-0.038	0.028	-0.114	0.024	0.022	-0.062	-0.941	-0.140	0.104	-0.142	-0.121	0.032	-0.028	-0.100	0.301	-0.028	0.006	-0.012	-0.014	-0.089	0.108	-0.142	0.064	-0.596	-0.124	0.022	-0.125	0.000	-1.015	-0.073	0.099	0.097	0.011	-0.016	-0.034
PARS2	25973	1p32.3	0.103	0.039	0.720	0.026	-0.333	0.002	-0.351	-0.008	0.051	-0.397	0.043	-0.010	-0.038	0.028	-0.114	0.024	0.022	-0.062	-0.941	-0.140	0.104	-0.142	-0.121	0.032	-0.028	-0.100	0.301	-0.028	0.006	-0.012	-0.014	-0.089	0.108	-0.142	0.064	-0.596	-0.124	0.022	-0.125	0.000	-1.015	-0.073	0.099	0.097	0.011	-0.016	-0.034
TTC22	55001	1p32.3	0.103	0.039	0.720	0.026	-0.333	0.002	-0.351	-0.008	0.051	-0.397	0.043	-0.010	-0.038	0.028	-0.114	0.024	0.022	-0.062	-0.941	-0.140	0.104	-0.142	-0.121	0.032	-0.028	-0.100	0.301	-0.028	0.006	-0.012	-0.014	-0.089	0.108	-0.051	0.064	-0.596	-0.124	0.022	-0.006	0.000	-1.015	-0.073	0.099	0.097	0.011	-0.016	-0.034
LEXM	163747	1p32.3	0.103	0.039	0.720	0.026	-0.333	0.002	-0.351	-0.008	0.051	-0.397	0.043	-0.010	-0.038	0.028	-0.114	0.024	0.022	-0.062	-0.941	-0.140	0.104	-0.142	-0.121	0.032	-0.028	-0.100	0.301	-0.028	0.006	-0.012	-0.014	-0.089	0.108	0.070	0.064	-0.596	-0.124	0.022	0.042	0.000	-1.015	-0.073	0.099	0.097	0.011	-0.016	-0.034
DHCR24	1718	1p32.3	0.103	0.039	0.720	0.026	-0.333	0.002	-0.351	-0.008	0.051	-0.397	0.043	-0.010	-0.038	0.028	-0.114	0.024	0.022	-0.062	-0.941	-0.140	0.104	-0.142	-0.121	0.032	-0.028	-0.100	0.301	-0.028	0.006	-0.012	-0.014	-0.089	0.108	0.070	0.064	-0.596	-0.124	0.022	0.042	0.000	-1.015	-0.073	0.099	0.097	0.011	-0.016	-0.034
TMEM61	199964	1p32.3	0.103	0.039	0.720	0.026	-0.333	0.002	-0.351	-0.008	0.051	-0.397	0.043	-0.010	-0.038	0.028	-0.114	0.024	0.022	-0.062	-0.941	-0.140	0.104	-0.142	-0.121	0.032	-0.028	-0.100	0.301	-0.028	0.006	-0.012	-0.014	-0.089	0.108	0.070	0.064	-0.596	0.008	0.022	0.042	0.000	-1.015	-0.073	0.099	0.097	0.011	-0.016	-0.034
BSND	7809	1p32.3	0.103	0.039	0.720	0.026	-0.333	0.002	-0.351	-0.008	0.051	-0.397	0.043	-0.010	0.031	0.028	-0.114	0.024	0.022	-0.062	-0.941	-0.140	0.104	-0.142	-0.121	0.032	-0.028	-0.100	0.301	-0.028	0.006	-0.012	-0.014	-0.089	0.108	0.070	0.064	-0.596	0.008	0.022	0.042	0.000	-1.015	-0.073	0.099	0.097	0.011	-0.016	-0.034
PCSK9	255738	1p32.3	0.103	0.039	0.720	0.026	-0.333	0.002	-0.351	-0.008	0.051	-0.397	0.043	-0.010	0.169	0.028	-0.114	0.024	0.022	-0.062	-0.941	-0.140	0.104	-0.142	-0.121	0.032	-0.028	-0.100	0.301	-0.028	0.006	-0.012	-0.014	-0.089	0.108	0.070	0.064	-0.596	0.008	0.022	0.042	0.000	-1.015	-0.073	0.099	0.097	0.011	-0.016	-0.034
USP24	23358	1p32.3	0.103	0.039	0.720	0.026	0.043	0.002	-0.351	-0.008	-0.014	-0.397	0.043	-0.010	0.169	0.028	-0.114	0.024	0.022	-0.062	-0.941	-0.069	0.104	-0.090	-0.121	0.032	-0.028	-0.100	0.301	-0.028	0.006	-0.012	-0.014	-0.089	0.108	0.070	0.064	-0.596	0.008	0.022	0.042	0.000	-1.015	-0.073	0.099	0.097	0.011	-0.016	-0.034
LOC100507634	100507634	1p32.3	0.103	0.039	0.720	0.026	0.155	0.002	-0.351	-0.008	-0.019	-0.397	0.043	-0.010	0.169	0.028	-0.114	0.024	0.022	-0.062	-0.941	0.092	0.104	-0.046	-0.121	0.032	-0.028	-0.100	0.301	-0.028	0.006	-0.012	-0.014	-0.089	0.108	0.070	0.064	-0.596	0.008	0.022	0.042	0.000	-1.015	-0.073	0.099	0.097	0.011	-0.016	-0.034
MIR4422	100616272	1p32.3	0.103	0.039	0.720	0.026	0.155	0.002	-0.351	-0.008	-0.019	-0.397	0.043	-0.010	0.169	0.028	-0.114	0.024	0.022	-0.062	-0.941	0.092	0.104	-0.046	-0.121	0.032	-0.028	-0.100	0.301	-0.028	0.006	-0.012	-0.014	-0.089	0.108	0.070	0.064	-0.596	0.008	0.022	0.042	0.000	-1.015	-0.073	0.099	0.097	0.011	-0.016	-0.034
PLPP3	8613	1p32.2	0.103	0.039	0.720	0.026	0.155	0.002	-0.351	-0.008	-0.019	-0.397	0.043	-0.010	0.169	0.028	-0.114	0.024	0.022	-0.062	-0.941	0.092	0.104	-0.046	-0.121	0.032	-0.028	-0.100	0.301	-0.028	0.006	-0.012	-0.014	-0.089	0.108	0.070	0.064	-0.596	0.008	0.022	0.042	0.000	-1.015	-0.073	0.099	0.097	0.011	-0.016	-0.034
LOC101929935	101929935	1p32.2	0.103	0.039	0.720	0.026	0.155	0.002	-0.351	-0.008	-0.019	-0.397	0.043	-0.010	0.169	0.028	-0.114	0.024	0.022	-0.062	-0.941	0.092	0.104	-0.046	-0.121	0.032	-0.028	-0.100	0.301	-0.028	0.006	-0.012	-0.014	-0.089	0.108	0.070	0.064	-0.596	0.008	0.022	0.042	0.000	-1.015	-0.073	0.099	0.097	0.011	-0.016	-0.034
PRKAA2	5563	1p32.2	0.103	0.039	0.720	0.026	0.155	0.002	-0.351	-0.008	-0.019	-0.397	0.043	-0.010	0.169	0.028	-0.114	0.024	0.022	-0.062	-0.941	0.092	0.113	-0.046	-0.121	0.032	-0.028	-0.100	0.301	-0.028	0.006	-0.012	-0.014	-0.089	0.108	0.070	0.064	-0.596	0.008	0.022	0.042	0.000	-1.015	-0.073	0.099	0.097	0.011	-0.016	-0.034
C1orf168	199920	1p32.2	0.103	0.039	0.720	0.026	0.155	0.002	-0.351	-0.008	-0.019	-0.397	0.043	-0.010	0.169	0.028	-0.114	0.024	0.022	-0.062	-0.941	0.092	0.126	-0.046	-0.121	0.032	-0.028	-0.100	0.301	-0.028	0.006	-0.012	-0.014	-0.089	0.108	0.070	0.064	-0.596	0.008	0.022	0.042	0.000	-1.015	-0.073	0.099	0.097	0.011	-0.016	-0.034
C8A	731	1p32.2	0.103	0.039	0.720	0.026	0.155	0.002	-0.351	-0.008	-0.019	-0.397	0.043	-0.010	0.169	0.028	-0.114	0.024	0.022	-0.062	-0.941	0.092	0.126	-0.046	-0.121	0.032	-0.028	-0.100	0.301	-0.028	0.006	-0.012	-0.014	-0.089	0.108	0.070	0.064	-0.596	0.008	0.022	0.042	0.000	-1.015	-0.073	0.099	0.097	0.011	-0.016	-0.034
C8B	732	1p32.2	0.103	0.039	0.720	0.026	0.155	0.002	-0.351	-0.008	-0.019	-0.397	0.043	-0.010	0.169	0.028	-0.114	0.024	0.022	-0.062	-0.941	0.092	0.126	-0.046	-0.121	0.032	-0.028	-0.100	0.301	-0.028	0.006	-0.012	-0.014	-0.089	0.108	0.070	0.064	-0.596	0.008	0.022	0.042	0.000	-1.015	-0.073	0.099	0.097	0.011	-0.016	-0.034
DAB1	1600	1p32.2	0.103	0.039	0.688	0.026	0.155	0.002	-0.351	-0.008	-0.019	-0.397	0.043	-0.010	0.169	0.028	-0.114	0.024	0.022	-0.062	-0.941	0.092	0.126	-0.046	-0.121	0.032	-0.028	-0.100	0.301	-0.028	0.006	-0.012	-0.014	-0.089	0.108	0.070	0.064	-0.596	0.008	0.022	0.042	0.000	-1.015	-0.073	0.099	0.097	0.011	-0.016	-0.034
DAB1-AS1	101926890	1p32.2	0.103	0.039	0.672	0.026	0.155	0.002	-0.351	-0.008	-0.019	-0.397	0.043	-0.010	0.169	0.028	-0.114	0.024	0.022	-0.062	-0.941	0.092	0.126	-0.046	-0.121	0.032	-0.028	-0.100	0.301	-0.028	0.006	-0.012	-0.014	-0.089	0.108	0.070	0.064	-0.596	0.008	0.022	0.042	0.000	-1.015	-0.073	0.099	0.097	0.011	-0.016	-0.034
OMA1	115209	1p32.2	0.103	0.039	0.672	0.026	0.155	0.002	-0.351	-0.008	-0.019	-0.397	0.043	-0.010	0.169	0.028	-0.114	0.024	0.022	-0.062	-0.941	0.092	0.126	-0.046	-0.121	0.032	-0.028	-0.100	0.301	-0.028	0.006	-0.012	-0.014	-0.089	0.108	0.070	0.064	-0.596	0.008	0.022	0.042	0.000	-1.015	-0.073	0.099	0.097	0.011	-0.016	-0.034
TACSTD2	4070	1p32.1	0.103	0.039	0.672	0.026	0.155	0.002	-0.351	-0.008	-0.019	-0.397	0.043	-0.010	0.169	0.028	-0.114	0.024	0.022	-0.062	-0.941	0.092	0.126	-0.046	-0.121	0.032	-0.028	-0.100	0.301	-0.028	0.006	-0.012	-0.014	-0.089	0.108	0.070	0.064	-0.596	0.008	0.022	0.042	0.000	-1.015	-0.073	0.099	0.097	0.011	-0.016	-0.034
MYSM1	114803	1p32.1	0.103	0.039	0.672	0.026	0.155	0.002	-0.351	-0.008	-0.019	-0.397	0.043	-0.010	0.169	0.028	-0.114	0.024	0.022	-0.062	-0.941	0.092	0.126	-0.046	-0.121	0.032	-0.028	-0.100	0.301	-0.028	0.006	-0.012	-0.014	-0.089	0.108	0.070	0.064	-0.596	0.008	0.022	0.042	0.000	-1.015	-0.073	0.099	0.209	0.011	-0.016	-0.034
JUN	3725	1p32.1	0.103	0.039	0.672	0.026	0.155	0.002	-0.351	-0.008	-0.019	-0.397	0.043	-0.010	0.169	0.028	-0.114	0.024	0.022	-0.062	-0.941	0.092	0.126	-0.046	-0.121	0.032	-0.028	-0.100	0.301	-0.028	0.006	-0.012	-0.014	-0.089	0.108	0.070	0.064	-0.596	0.008	0.022	0.042	0.000	-1.015	-0.073	0.099	0.276	0.011	-0.016	-0.034
LINC01135	100131060	1p32.1	0.103	0.039	0.672	0.026	0.155	0.002	-0.351	-0.008	-0.019	-0.397	0.043	-0.010	0.169	0.028	-0.114	0.024	0.022	-0.062	-0.941	0.092	0.126	-0.046	-0.121	0.032	-0.028	-0.100	0.301	-0.028	0.006	-0.012	-0.014	-0.089	0.108	0.070	0.064	-0.596	0.008	0.022	0.042	0.000	-1.015	-0.073	0.099	0.276	0.011	-0.016	-0.034
LINC01358	101926925	1p32.1	0.103	0.039	0.672	0.026	0.155	0.002	-0.351	-0.008	-0.019	-0.397	0.043	-0.010	0.169	0.028	-0.114	0.024	0.022	-0.062	-0.941	0.092	0.126	-0.046	-0.121	0.032	-0.028	-0.100	0.301	-0.028	0.006	-0.012	-0.014	-0.089	0.108	0.070	0.064	-0.596	0.008	0.022	0.042	0.000	-1.015	-0.073	0.099	0.276	0.011	-0.016	-0.034
HSD52	729467	1p32.1	0.103	0.039	0.672	0.026	0.155	0.002	-0.351	-0.008	-0.019	-0.397	0.043	-0.010	0.169	0.028	-0.114	0.024	0.022	-0.062	-0.941	0.092	0.126	-0.046	-0.121	0.032	-0.028	-0.100	0.301	-0.028	0.006	-0.012	-0.014	-0.089	0.108	0.070	0.064	-0.596	0.008	0.022	0.042	0.000	-1.015	-0.073	0.099	0.276	0.011	-0.016	-0.034
FGGY	55277	1p32.1	0.103	0.039	0.672	0.026	0.155	0.002	-0.351	-0.008	-0.019	-0.397	0.043	-0.010	0.169	0.028	-0.114	0.024	0.022	-0.062	-0.941	0.092	0.126	-0.046	-0.121	0.032	-0.028	-0.100	0.301	-0.028	0.006	-0.012	-0.014	-0.089	0.108	0.070	0.064	-0.596	0.008	0.022	0.042	0.000	-1.015	-0.073	0.099	0.276	0.011	-0.016	-0.034
MIR4711	100616409	1p32.1	0.103	0.039	0.672	0.026	0.155	0.002	-0.351	-0.008	-0.019	-0.397	0.043	-0.010	0.169	0.028	-0.114	0.024	0.022	-0.062	-0.941	0.092	0.126	-0.046	-0.121	0.032	-0.028	-0.100	0.301	-0.028	0.006	-0.012	-0.014	-0.089	0.108	0.070	0.064	-0.596	0.008	0.022	0.042	0.000	-1.015	-0.073	0.099	0.276	0.011	-0.016	-0.034
LOC101926944	101926944	1p32.1	0.103	0.039	0.672	0.026	0.155	0.002	-0.351	-0.008	-0.019	-0.397	0.043	-0.010	0.169	0.028	-0.114	0.024	0.022	-0.062	-0.941	0.092	0.126	-0.046	-0.121	0.032	-0.028	-0.100	0.301	-0.028	0.006	-0.012	-0.014	-0.089	0.108	0.070	0.064	-0.596	0.008	0.022	0.042	0.000	-1.015	-0.073	0.099	0.276	0.011	-0.016	-0.034
HOOK1	51361	1p32.1	0.103	0.039	0.672	0.026	0.155	0.002	-0.351	-0.008	-0.019	-0.397	0.043	-0.010	0.169	0.028	-0.114	0.024	0.022	-0.062	-0.941	0.092	0.126	-0.046	-0.121	0.032	-0.028	-0.100	0.301	-0.028	0.006	-0.012	-0.014	-0.089	0.108	0.070	0.064	-0.596	0.008	0.022	0.042	0.000	-1.015	-0.073	0.099	0.276	0.011	-0.016	-0.034
CYP2J2	1573	1p32.1	0.103	0.039	0.672	0.026	0.155	0.002	-0.351	-0.008	-0.019	-0.397	0.043	-0.010	0.169	0.028	-0.114	0.024	0.022	-0.062	-0.941	0.092	0.126	-0.046	-0.121	0.032	-0.028	-0.100	0.301	-0.028	0.006	-0.012	-0.014	-0.089	0.108	0.070	0.064	-0.596	0.008	0.022	0.042	0.000	-1.015	-0.073	0.099	0.276	0.011	-0.016	-0.034
C1orf87	127795	1p32.1	0.103	0.039	0.672	0.026	0.155	0.002	-0.351	-0.008	-0.019	-0.397	0.043	-0.010	0.169	0.028	-0.114	0.024	0.022	-0.062	-0.941	0.092	0.126	-0.046	-0.121	0.032	-0.028	-0.100	0.301	-0.028	0.006	-0.012	-0.014	-0.089	0.108	0.070	0.064	-0.596	0.008	0.022	0.042	0.000	-1.015	-0.073	0.099	0.276	0.011	-0.016	-0.034
LOC101926964	101926964	1p32.1	0.103	0.039	0.672	0.026	0.155	0.002	-0.351	-0.008	-0.019	-0.397	0.043	-0.010	0.169	0.028	-0.114	0.024	0.022	-0.062	-0.941	0.092	0.126	-0.046	-0.121	0.032	-0.028	-0.100	0.301	-0.028	0.006	-0.012	-0.014	-0.089	0.108	0.070	0.064	-0.596	0.008	0.022	0.042	0.000	-1.015	-0.073	0.099	0.276	0.011	-0.016	-0.034
NFIA-AS2	100996570	1p31.3	0.103	0.039	0.672	0.026	0.155	0.002	-0.351	-0.008	-0.019	-0.397	0.043	-0.010	0.169	0.028	-0.114	0.024	0.022	-0.062	-0.941	0.092	0.126	-0.046	-0.121	0.032	-0.028	-0.100	0.301	-0.028	0.006	-0.012	-0.014	-0.089	0.108	0.070	0.064	-0.596	0.008	0.022	0.042	0.000	-1.015	-0.073	0.099	0.276	0.011	-0.016	-0.034
NFIA	4774	1p31.3	0.103	0.039	0.672	0.026	0.155	0.002	-0.351	-0.008	-0.019	-0.397	0.043	-0.010	0.169	0.028	-0.114	0.024	0.022	-0.062	-0.941	0.092	0.126	-0.046	-0.121	0.032	-0.028	-0.100	0.301	-0.028	0.006	-0.012	-0.014	-0.089	0.108	0.070	0.064	-0.596	0.008	0.022	0.042	0.000	-1.015	-0.073	0.099	0.276	0.011	-0.016	-0.034
NFIA-AS1	645030	1p31.3	0.103	0.039	0.672	0.026	0.155	0.002	-0.351	-0.008	-0.019	-0.397	0.043	-0.010	0.169	0.028	-0.114	0.024	0.022	-0.062	-0.941	0.092	0.126	-0.046	-0.121	0.032	-0.028	-0.100	0.301	-0.028	0.006	-0.012	-0.014	-0.089	0.108	0.070	0.064	-0.596	0.008	0.022	0.042	0.000	-1.015	-0.073	0.099	0.276	0.011	-0.016	-0.034
MGC34796	414927	1p31.3	0.103	-0.102	0.672	0.026	0.155	0.002	-0.351	-0.008	-0.019	-0.397	0.043	-0.010	0.169	0.028	-0.114	0.024	0.022	-0.062	-0.941	0.092	0.126	-0.046	-0.121	0.032	-0.028	-0.100	0.301	-0.028	0.006	-0.012	-0.014	-0.089	0.108	0.070	0.064	-0.596	-0.361	0.022	0.042	0.000	-1.015	-0.073	0.099	0.276	0.011	-0.016	-0.034
TM2D1	83941	1p31.3	0.103	-0.102	0.672	0.026	0.155	0.002	-0.351	-0.008	-0.019	-0.397	0.043	-0.010	0.169	0.028	-0.114	0.024	0.022	-0.062	-0.941	0.092	0.126	-0.046	-0.121	0.032	-0.028	-0.100	0.301	-0.028	0.006	-0.012	-0.014	-0.089	0.108	0.070	0.064	-0.596	-0.361	0.022	0.042	0.000	-1.015	-0.073	0.099	0.276	0.011	-0.016	-0.034
PATJ	10207	1p31.3	0.103	-0.102	0.672	0.026	0.155	0.002	-0.351	-0.008	-0.019	-0.397	0.043	-0.010	0.169	0.028	-0.114	0.024	0.022	-0.062	-0.941	0.092	0.126	-0.046	-0.121	0.032	-0.028	-0.100	0.301	-0.028	0.006	-0.012	-0.014	-0.089	0.108	0.070	0.064	-0.596	-0.361	0.022	0.042	0.000	-1.015	-0.073	0.099	0.276	0.011	-0.016	-0.034
MIR3116-1	100422902	1p31.3	0.103	-0.102	0.672	0.026	0.155	0.002	-0.351	-0.008	-0.019	-0.397	0.043	-0.010	0.169	0.028	-0.114	0.024	0.022	-0.062	-0.941	0.092	0.126	-0.046	-0.121	0.032	-0.028	-0.100	0.301	-0.028	0.006	-0.012	-0.014	-0.089	0.108	0.070	0.064	-0.596	-0.361	0.022	0.042	0.000	-1.015	-0.073	0.099	0.276	0.011	-0.016	-0.034
MIR3116-2	100422946	1p31.3	0.103	-0.102	0.672	0.026	0.155	0.002	-0.351	-0.008	-0.019	-0.397	0.043	-0.010	0.169	0.028	-0.114	0.024	0.022	-0.062	-0.941	0.092	0.126	-0.046	-0.121	0.032	-0.028	-0.100	0.301	-0.028	0.006	-0.012	-0.014	-0.089	0.108	0.070	0.064	-0.596	-0.361	0.022	0.042	0.000	-1.015	-0.073	0.099	0.276	0.011	-0.016	-0.034
L1TD1	54596	1p31.3	0.103	-0.102	0.672	0.026	0.155	0.002	-0.351	-0.008	-0.019	-0.397	0.043	-0.010	0.169	0.028	-0.114	0.024	0.022	-0.062	-0.941	0.092	0.126	-0.046	-0.121	0.032	-0.028	-0.100	0.301	-0.028	0.006	-0.012	-0.014	-0.089	0.108	0.070	0.064	-0.596	-0.361	0.022	0.042	0.000	-1.015	-0.073	0.099	0.276	0.011	-0.016	-0.034
KANK4	163782	1p31.3	0.103	-0.102	0.672	0.026	0.155	0.002	-0.351	-0.008	-0.019	-0.397	0.043	-0.010	0.169	0.028	-0.114	0.024	0.022	-0.062	-0.941	0.092	0.126	-0.046	-0.121	0.032	-0.028	-0.100	0.301	-0.028	0.006	-0.012	-0.014	-0.089	0.108	0.070	0.064	-0.596	-0.361	0.022	0.042	0.000	-1.015	-0.073	0.099	0.276	0.011	-0.016	-0.034
USP1	7398	1p31.3	0.103	-0.102	0.672	0.026	0.155	0.002	-0.351	-0.008	-0.019	-0.397	0.043	-0.010	0.169	0.028	-0.114	0.024	0.022	-0.062	-0.941	0.092	0.126	-0.046	-0.121	0.032	-0.028	-0.100	0.301	-0.028	0.006	-0.012	-0.014	-0.089	0.108	0.070	0.064	-0.596	-0.361	0.022	0.042	0.000	-1.015	-0.073	0.099	0.276	0.011	-0.016	-0.034
DOCK7	85440	1p31.3	0.103	-0.102	0.672	0.026	0.155	0.002	-0.351	-0.008	-0.019	-0.397	0.043	-0.010	0.169	0.028	-0.059	0.024	0.022	-0.062	-0.941	0.092	0.126	-0.046	-0.121	0.032	-0.028	-0.060	0.301	-0.028	0.006	-0.012	-0.014	-0.089	0.108	0.070	0.064	-0.596	-0.170	0.022	0.042	0.000	-1.015	-0.073	0.094	0.276	0.011	-0.016	-0.034
ANGPTL3	27329	1p31.3	0.103	-0.102	0.672	0.026	0.155	0.002	-0.351	-0.008	-0.019	-0.397	0.043	-0.010	0.169	0.028	-0.114	0.024	0.022	-0.062	-0.941	0.092	0.126	-0.046	-0.121	0.032	-0.028	-0.100	0.301	-0.028	0.006	-0.012	-0.014	-0.089	0.108	0.070	0.064	-0.596	-0.136	0.022	0.042	0.000	-1.015	-0.073	0.099	0.276	0.011	-0.016	-0.034
ATG4C	84938	1p31.3	0.103	-0.001	0.672	0.026	0.155	0.002	-0.351	-0.008	-0.019	-0.397	0.043	-0.010	0.169	0.028	0.146	0.024	0.022	-0.062	-0.941	0.092	0.126	-0.046	-0.121	0.032	-0.028	0.046	0.301	-0.028	0.006	-0.012	-0.014	-0.089	0.108	0.070	0.064	-0.596	-0.107	0.022	0.042	0.000	-1.015	-0.073	0.024	0.276	0.011	-0.016	-0.034
LINC00466	199899	1p31.3	0.103	-0.001	0.672	0.026	0.155	0.002	-0.351	-0.008	-0.019	-0.397	0.043	-0.010	0.169	0.028	0.146	0.024	0.022	-0.062	-0.941	0.092	0.126	-0.046	-0.121	0.032	-0.028	0.046	0.301	-0.028	0.006	-0.012	-0.014	-0.089	0.108	0.070	0.064	-0.596	-0.079	0.022	0.042	0.000	-1.015	-0.073	0.024	0.276	0.011	-0.016	-0.034
FOXD3-AS1	100996301	1p31.3	0.103	-0.001	0.672	0.026	0.155	0.002	-0.351	-0.008	-0.019	-0.397	0.043	-0.010	0.169	0.028	0.146	0.024	0.022	-0.062	-0.941	0.092	0.126	-0.046	-0.121	0.032	-0.028	0.046	0.301	-0.028	0.006	-0.012	-0.014	-0.089	0.108	0.070	0.064	-0.596	-0.079	0.022	0.042	0.000	-1.015	-0.073	0.024	0.276	0.011	-0.016	-0.034
FOXD3	27022	1p31.3	0.103	-0.001	0.672	0.026	0.155	0.002	-0.351	-0.008	-0.019	-0.397	0.043	-0.010	0.169	0.028	0.146	0.024	0.022	-0.062	-0.941	0.092	0.126	-0.046	-0.121	0.032	-0.028	0.046	0.301	-0.028	0.006	-0.012	-0.014	-0.089	0.108	0.070	0.064	-0.596	-0.079	0.022	0.042	0.000	-1.015	-0.073	0.024	0.276	0.011	-0.016	-0.034
MIR6068	102464823	1p31.3	0.103	-0.001	0.672	0.026	0.155	0.002	-0.351	-0.008	-0.019	-0.397	0.043	-0.010	0.169	0.028	0.146	0.024	0.022	-0.062	-0.941	0.092	0.126	-0.046	-0.121	0.032	-0.028	0.046	0.301	-0.028	0.006	-0.012	-0.014	-0.089	0.108	0.070	0.064	-0.596	-0.079	0.022	0.042	0.000	-1.015	-0.073	0.024	0.276	0.011	-0.016	-0.034
ALG6	29929	1p31.3	0.103	-0.001	0.672	0.026	0.155	0.002	-0.351	-0.008	-0.019	-0.397	0.043	-0.010	0.169	0.028	0.146	0.024	0.022	-0.062	-0.941	0.092	0.126	-0.046	-0.121	0.032	-0.028	0.046	0.301	-0.028	0.006	-0.012	-0.014	-0.089	0.108	0.070	0.064	-0.596	-0.079	0.022	0.042	0.000	-1.015	-0.073	0.024	0.276	0.011	-0.016	-0.034
ITGB3BP	23421	1p31.3	0.103	-0.001	0.672	0.026	0.155	0.002	-0.351	-0.008	-0.019	-0.397	0.043	-0.010	0.169	0.028	0.146	0.024	0.022	-0.062	-0.941	0.092	0.126	-0.046	-0.121	0.032	-0.028	0.046	0.301	-0.028	0.006	-0.012	-0.014	-0.089	0.108	0.070	0.064	-0.596	-0.079	0.022	0.042	0.000	-1.015	-0.073	0.024	0.276	0.011	-0.016	-0.034
EFCAB7	84455	1p31.3	0.103	-0.001	0.672	0.026	0.155	0.002	-0.351	-0.008	-0.019	-0.397	0.043	-0.010	0.169	0.028	0.146	0.024	0.022	-0.062	-0.941	0.092	0.126	-0.046	-0.121	0.032	-0.028	0.046	0.301	-0.028	0.006	-0.012	-0.014	-0.089	0.108	0.070	0.064	-0.596	-0.079	0.022	0.042	0.000	-1.015	-0.073	0.024	0.276	0.011	-0.016	-0.034
DLEU2L	79469	1p31.3	0.103	-0.001	0.672	0.026	0.155	0.002	-0.351	-0.008	-0.019	-0.397	0.043	-0.010	0.169	0.028	0.146	0.024	0.022	-0.062	-0.941	0.092	0.126	-0.046	-0.121	0.032	-0.028	0.046	0.301	-0.028	0.006	-0.012	-0.014	-0.089	0.108	0.070	0.064	-0.596	-0.079	0.022	0.042	0.000	-1.015	-0.073	0.024	0.276	0.011	-0.016	-0.034
PGM1	5236	1p31.3	0.103	-0.001	0.672	0.026	0.155	0.002	-0.351	-0.008	-0.019	-0.397	0.043	-0.010	0.169	0.028	0.146	0.024	0.022	-0.062	-0.941	0.092	0.126	-0.046	-0.121	0.032	-0.028	0.046	0.301	-0.028	0.006	-0.012	-0.014	-0.089	0.108	0.070	0.064	-0.596	-0.079	0.022	0.042	0.000	-1.015	-0.073	0.024	0.276	0.011	-0.016	-0.034
ROR1	4919	1p31.3	0.103	-0.001	0.672	0.026	0.155	0.002	-0.351	-0.008	-0.019	-0.397	0.043	-0.010	0.169	0.028	0.146	0.024	0.022	-0.062	-0.941	0.092	0.126	-0.046	-0.121	0.032	-0.028	0.046	0.301	-0.028	0.006	-0.012	-0.014	-0.089	0.108	0.070	0.064	-0.596	-0.079	0.022	0.042	0.000	-1.015	-0.073	0.024	0.276	0.011	-0.016	-0.034
ROR1-AS1	101927034	1p31.3	0.103	-0.001	0.672	0.026	0.155	0.002	-0.351	-0.008	-0.019	-0.397	0.043	-0.010	0.169	0.028	0.146	0.024	0.022	-0.062	-0.941	0.092	0.126	-0.046	-0.121	0.032	-0.028	0.046	0.301	-0.028	0.006	-0.012	-0.014	-0.089	0.108	0.070	0.064	-0.596	-0.079	0.022	0.042	0.000	-1.015	-0.073	0.024	0.276	0.011	-0.016	-0.034
UBE2U	148581	1p31.3	0.103	-0.001	0.672	0.026	0.155	0.002	-0.351	-0.008	-0.019	-0.397	0.043	-0.010	0.169	0.028	0.146	0.024	0.022	-0.062	-0.941	0.092	0.126	-0.046	-0.121	0.032	-0.028	0.046	0.301	0.050	0.006	-0.012	-0.014	-0.089	0.108	0.070	0.064	-0.596	-0.079	0.022	0.042	0.000	-1.015	-0.073	0.024	0.276	0.011	-0.016	-0.034
CACHD1	57685	1p31.3	0.103	-0.001	0.672	0.026	0.155	0.002	-0.351	-0.008	-0.019	-0.397	0.043	-0.010	0.169	0.028	0.146	0.024	0.022	-0.062	-0.941	0.092	0.126	-0.046	-0.093	0.032	-0.028	0.046	0.301	0.076	0.006	-0.012	-0.014	-0.089	0.108	0.070	0.064	-0.596	-0.079	0.022	0.042	0.000	-1.015	-0.073	0.024	0.276	0.011	-0.016	-0.034
MIR4794	100616338	1p31.3	0.103	-0.001	0.672	0.026	0.155	0.002	-0.351	-0.008	-0.019	-0.397	0.043	-0.010	0.169	0.028	0.146	0.024	0.022	-0.062	-0.941	0.092	0.126	-0.046	-0.121	0.032	-0.028	0.046	0.301	0.076	0.006	-0.012	-0.014	-0.089	0.108	0.070	0.064	-0.596	-0.079	0.022	0.042	0.000	-1.015	-0.073	0.024	0.276	0.011	-0.016	-0.034
RAVER2	55225	1p31.3	0.103	-0.001	0.672	0.026	0.155	0.002	-0.351	-0.008	-0.019	-0.397	0.043	-0.010	0.169	0.028	0.146	0.024	0.022	-0.062	-0.941	0.092	0.126	-0.046	-0.018	0.032	-0.028	0.046	0.301	0.076	0.006	-0.012	-0.014	-0.089	0.108	0.070	0.064	-0.596	-0.079	0.022	0.042	0.000	-1.015	-0.073	0.024	0.276	0.011	-0.016	-0.034
JAK1	3716	1p31.3	0.103	-0.001	0.672	0.026	0.155	0.002	-0.351	-0.008	-0.019	-0.397	0.043	-0.010	0.169	0.028	0.146	0.024	0.022	-0.062	-0.941	0.092	0.126	-0.046	-0.018	0.032	-0.028	0.046	0.301	0.076	0.006	-0.012	-0.014	-0.089	0.108	0.070	0.064	-0.596	-0.156	0.022	0.042	0.000	-1.015	-0.073	0.024	0.276	0.011	-0.016	-0.034
LINC01359	101927084	1p31.3	0.103	-0.001	0.672	0.026	0.155	0.002	-0.351	-0.008	-0.019	-0.397	0.043	-0.010	0.169	0.028	0.146	0.024	0.022	-0.062	-0.941	0.092	0.126	-0.046	-0.018	0.032	-0.028	0.046	0.301	0.076	0.006	-0.012	-0.014	-0.089	0.108	0.070	0.064	-0.596	-0.253	0.022	0.042	0.000	-1.015	-0.073	0.024	0.276	0.011	-0.016	-0.034
MIR101-1	406893	1p31.3	0.103	-0.001	0.672	0.026	0.155	0.002	-0.351	-0.008	-0.019	-0.397	0.043	-0.010	0.169	0.028	0.146	0.024	0.022	-0.062	-0.941	0.092	0.126	-0.046	-0.018	0.032	-0.028	0.046	0.301	0.076	0.006	-0.012	-0.014	-0.089	0.108	0.070	0.064	-0.596	-0.253	0.022	0.042	0.000	-1.015	-0.073	0.024	0.276	0.011	-0.016	-0.034
MIR3671	100500854	1p31.3	0.103	-0.001	0.672	0.026	0.155	0.002	-0.351	-0.008	-0.019	-0.397	0.043	-0.010	0.169	0.028	0.146	0.024	0.022	-0.062	-0.941	0.092	0.126	-0.046	-0.018	0.032	-0.028	0.046	0.301	0.076	0.006	-0.012	-0.014	-0.089	0.108	0.070	0.064	-0.596	-0.253	0.022	0.042	0.000	-1.015	-0.073	0.024	0.276	0.011	-0.016	-0.034
AK4	205	1p31.3	0.103	-0.001	0.672	0.026	0.155	0.002	-0.351	-0.008	-0.019	-0.397	0.043	-0.010	0.169	0.028	0.146	0.024	0.022	-0.062	-0.941	0.092	0.126	-0.046	-0.018	0.032	-0.028	0.046	0.301	0.076	0.006	-0.012	-0.014	-0.089	0.108	0.070	0.064	-0.596	-0.253	0.022	0.042	0.000	-1.015	-0.073	0.024	0.276	0.011	-0.016	-0.034
DNAJC6	9829	1p31.3	0.103	-0.001	0.672	0.026	0.155	0.002	-0.351	-0.008	-0.019	-0.397	0.043	-0.010	0.169	0.028	0.146	0.024	0.022	-0.062	-0.941	0.092	0.126	-0.046	-0.018	0.032	-0.028	0.046	0.301	0.076	0.006	-0.012	-0.014	-0.089	0.108	0.070	0.064	-0.596	-0.095	0.022	0.042	0.000	-1.015	-0.073	0.024	0.276	0.011	-0.016	-0.034
LEPROT	54741	1p31.3	0.103	-0.013	0.672	0.026	0.155	0.002	-0.351	-0.008	-0.019	-0.397	0.043	-0.010	0.169	0.028	0.146	0.024	0.022	-0.062	-0.941	0.092	0.126	-0.046	-0.018	0.032	-0.028	0.046	0.301	0.076	0.006	-0.012	-0.014	-0.089	0.108	0.070	0.064	-0.596	0.011	0.022	0.042	0.000	-1.015	-0.073	0.024	0.276	0.011	-0.016	-0.034
LEPR	3953	1p31.3	0.103	-0.027	0.644	0.026	0.155	0.002	-0.351	-0.008	-0.019	-0.397	0.043	-0.010	0.169	0.028	0.146	0.024	0.022	-0.062	-0.941	0.092	0.126	-0.046	-0.018	0.032	-0.028	0.046	0.301	0.076	0.006	-0.012	-0.014	-0.089	0.108	0.070	0.057	-0.596	0.015	0.022	0.042	0.000	-1.015	-0.073	0.024	0.276	0.011	-0.016	-0.034
PDE4B	5142	1p31.3	0.049	0.021	0.623	0.026	0.155	0.002	-0.351	-0.008	-0.019	-0.397	0.043	-0.010	0.169	0.028	0.146	0.024	0.022	-0.062	-0.941	0.092	0.126	-0.046	-0.018	0.032	-0.028	0.046	0.301	0.076	0.006	-0.012	-0.014	-0.089	0.108	0.070	0.090	-0.596	0.048	0.022	0.042	0.000	-1.015	-0.073	0.024	0.276	0.011	-0.016	-0.034
LOC101927139	101927139	1p31.3	0.103	0.021	0.623	0.026	0.155	0.002	-0.351	-0.008	-0.019	-0.397	0.043	-0.010	0.169	0.028	0.146	0.024	0.022	-0.062	-0.941	0.092	0.126	-0.046	-0.018	0.032	-0.028	0.046	0.301	0.076	0.006	-0.012	-0.014	-0.089	0.108	0.070	0.162	-0.596	0.048	0.022	0.042	0.000	-1.015	-0.073	0.024	0.276	0.011	-0.016	-0.034
SGIP1	84251	1p31.3	-0.631	0.021	0.623	0.026	0.155	0.002	-0.351	-0.008	-0.019	-0.397	0.043	-0.010	0.155	0.028	0.146	0.024	0.022	-0.062	-0.941	0.092	0.126	-0.046	-0.018	0.032	-0.028	0.046	0.301	0.076	0.006	-0.012	-0.014	-0.089	0.108	0.070	-0.914	-0.596	0.048	0.022	0.042	0.000	-1.015	-0.073	0.024	0.263	0.011	-0.016	-0.034
MIR3117	100422871	1p31.3	-0.631	0.021	0.623	0.026	0.155	0.002	-0.351	-0.008	-0.019	-0.397	0.043	-0.010	0.169	0.028	0.146	0.024	0.022	-0.062	-0.941	0.092	0.126	-0.046	-0.018	0.032	-0.028	0.046	0.301	0.076	0.006	-0.012	-0.014	-0.089	0.108	0.070	-0.914	-0.596	0.048	0.022	0.042	0.000	-1.015	-0.073	0.024	0.276	0.011	-0.016	-0.034
TCTEX1D1	200132	1p31.3	-0.631	0.021	0.623	0.026	0.155	0.002	-0.351	-0.008	-0.019	-0.397	0.043	-0.010	0.125	0.028	0.146	0.024	0.022	-0.062	-0.941	0.092	0.126	-0.046	-0.018	0.032	-0.028	0.046	0.301	0.076	0.006	-0.012	-0.014	-0.089	0.108	0.070	-0.914	-0.596	0.048	0.022	0.042	0.000	-1.015	-0.073	0.024	0.235	0.011	-0.016	-0.034
INSL5	10022	1p31.3	-0.631	0.021	0.623	0.026	0.155	0.002	-0.351	-0.008	-0.019	-0.397	0.043	-0.010	0.125	0.028	0.146	0.024	0.022	-0.062	-0.941	0.092	0.126	-0.046	-0.018	0.032	-0.028	0.046	0.301	0.076	0.006	-0.012	-0.014	-0.089	0.108	0.070	-0.914	-0.596	-0.146	0.022	0.042	0.000	-1.015	-0.073	0.024	0.235	0.011	-0.016	-0.034
WDR78	79819	1p31.3	-0.631	0.021	0.623	0.026	0.155	0.002	-0.351	-0.008	-0.019	-0.397	0.043	-0.010	0.125	0.028	0.146	0.024	0.022	-0.062	-0.941	0.092	0.126	-0.046	-0.018	0.032	-0.028	0.046	0.301	0.076	0.006	-0.012	-0.014	-0.089	0.108	0.070	-0.914	-0.596	-0.146	0.022	0.042	0.000	-1.015	-0.073	0.024	0.235	0.011	-0.016	-0.034
MIER1	57708	1p31.3	-0.631	0.021	0.623	0.026	0.155	0.002	-0.351	-0.008	-0.019	-0.397	0.043	-0.010	0.125	0.028	0.146	0.024	0.022	-0.062	-0.941	0.092	0.126	-0.046	-0.018	0.032	-0.028	0.046	0.301	0.076	0.006	-0.012	-0.014	-0.089	0.108	0.070	-0.914	-0.596	-0.146	0.022	0.042	0.000	-1.015	-0.073	0.024	0.235	0.011	-0.016	-0.034
SLC35D1	23169	1p31.3	-0.631	0.021	0.623	0.026	0.155	0.002	-0.351	-0.008	-0.019	-0.397	0.043	-0.010	0.125	0.028	0.146	0.024	0.022	-0.062	-0.941	0.092	0.126	-0.046	-0.018	0.032	-0.028	0.046	0.301	0.076	0.006	-0.012	-0.014	-0.089	0.108	0.070	-0.914	-0.596	-0.146	0.022	0.042	0.000	-1.015	-0.073	0.024	0.235	0.011	-0.016	-0.034
C1orf141	400757	1p31.3	-0.631	0.021	0.623	0.026	0.155	0.002	-0.351	-0.008	-0.019	-0.397	0.043	-0.010	0.125	0.028	0.146	0.024	0.022	-0.062	-0.941	0.092	0.126	-0.046	-0.018	0.032	-0.028	0.046	0.301	0.076	0.006	-0.012	-0.014	-0.089	0.108	0.070	-0.914	-0.596	-0.146	0.022	0.042	0.000	-1.015	-0.073	0.024	0.235	0.011	-0.016	-0.034
IL23R	149233	1p31.3	-0.631	-0.056	0.623	0.026	0.155	0.002	-0.351	-0.008	-0.019	-0.397	0.043	-0.010	0.125	0.028	0.146	0.024	0.022	-0.062	-0.941	0.092	0.126	-0.046	-0.018	0.032	-0.028	0.046	0.301	0.076	0.006	-0.012	-0.014	-0.089	0.108	0.070	-0.914	-0.596	-0.146	0.022	0.042	0.000	-1.015	-0.073	0.024	0.235	0.011	-0.016	-0.034
IL12RB2	3595	1p31.3	-0.631	0.004	0.623	0.026	0.155	0.002	-0.351	-0.008	-0.019	-0.397	0.043	-0.010	0.125	0.028	0.146	0.024	0.022	-0.062	-0.941	0.092	0.126	-0.046	-0.018	0.032	-0.028	0.046	0.301	0.076	0.006	-0.012	-0.014	-0.089	0.108	0.070	-0.914	-0.596	-0.146	0.022	0.042	0.000	-1.015	-0.073	0.024	0.235	0.011	-0.016	-0.034
SERBP1	26135	1p31.3	-0.631	0.004	0.623	0.026	0.155	0.002	-0.351	-0.008	-0.019	-0.397	0.043	-0.010	0.125	0.028	0.146	0.024	0.022	-0.062	-0.941	0.092	0.126	-0.046	-0.018	0.032	-0.028	0.046	0.301	0.076	0.006	-0.012	-0.014	-0.089	0.108	0.070	-0.914	-0.596	-0.146	0.022	0.042	0.000	-1.015	-0.073	0.024	0.235	0.011	-0.016	-0.034
GADD45A	1647	1p31.3	-0.922	0.004	0.623	0.026	0.155	0.002	-0.351	-0.008	-0.019	-0.397	0.043	-0.010	0.125	0.028	0.146	0.024	0.022	-0.062	-0.941	0.092	0.126	-0.046	-0.018	0.032	-0.028	0.046	0.301	0.076	0.006	-0.012	-0.014	-0.089	0.108	0.070	-0.914	-0.596	0.030	0.022	0.042	0.000	-1.015	-0.073	0.024	0.235	0.011	-0.016	-0.034
GNG12	55970	1p31.3	-0.922	0.004	0.623	0.026	0.155	0.002	-0.351	-0.008	-0.019	-0.397	0.043	-0.010	0.125	0.028	0.146	0.024	0.022	-0.062	-0.941	0.092	0.126	-0.046	-0.018	0.032	-0.028	0.046	0.301	0.076	0.006	-0.012	-0.014	-0.089	0.108	0.070	-0.914	-0.596	0.030	0.022	0.042	0.000	-1.015	-0.073	0.024	0.235	0.011	-0.016	-0.034
GNG12-AS1	100289178	1p31.3	-0.922	0.004	0.623	0.026	0.155	0.002	-0.351	-0.008	-0.019	-0.397	0.043	-0.010	0.125	0.028	0.146	0.024	0.022	-0.062	-0.941	0.092	0.126	-0.046	-0.018	0.032	-0.028	0.046	0.301	0.076	0.006	-0.012	-0.014	-0.089	0.108	0.070	-0.914	-0.596	0.030	0.022	0.042	0.000	-1.015	-0.073	0.024	0.235	0.011	-0.016	-0.034
DIRAS3	9077	1p31.3	-0.922	0.004	0.623	0.026	0.155	0.002	-0.351	-0.008	-0.019	-0.397	0.043	-0.010	0.125	0.028	0.146	0.024	0.022	-0.062	-0.941	0.092	0.126	-0.046	-0.018	0.032	-0.028	0.046	0.301	0.076	0.006	-0.012	-0.014	-0.089	0.108	0.070	-0.914	-0.596	0.030	0.022	0.042	0.000	-1.015	-0.073	0.024	0.235	0.011	-0.016	-0.034
WLS	79971	1p31.3	-0.922	0.004	0.623	0.026	0.155	0.002	-0.351	-0.008	-0.019	-0.397	0.043	-0.010	0.125	0.028	0.146	0.024	0.022	-0.062	-0.941	0.092	0.126	-0.046	-0.018	0.032	-0.028	0.046	0.301	0.076	0.006	-0.012	-0.014	-0.089	0.108	0.070	-0.914	-0.596	0.030	0.022	0.042	0.000	-1.015	-0.073	0.024	0.235	0.011	-0.016	-0.034
MIR1262	100302279	1p31.3	-0.922	0.004	0.623	0.026	0.155	0.002	-0.351	-0.008	-0.019	-0.397	0.043	-0.010	0.125	0.028	0.146	0.024	0.022	-0.062	-0.941	0.092	0.126	-0.046	-0.018	0.032	-0.028	0.046	0.301	0.076	0.006	-0.012	-0.014	-0.089	0.108	0.070	-0.914	-0.596	0.030	0.022	0.042	0.000	-1.015	-0.073	0.024	0.235	0.011	-0.016	-0.034
RPE65	6121	1p31.3	-0.922	0.004	0.623	0.026	0.155	0.002	-0.351	-0.008	-0.019	-0.397	0.043	-0.010	0.125	0.028	0.146	0.024	0.022	-0.062	-0.941	0.092	0.126	-0.046	-0.018	0.032	-0.028	0.046	0.301	0.076	0.006	-0.012	-0.014	-0.089	0.108	0.070	-0.914	-0.596	0.030	0.022	0.042	0.000	-1.015	-0.073	0.024	0.235	0.011	-0.016	-0.034
DEPDC1	55635	1p31.3	-0.922	0.004	0.623	0.026	0.322	0.002	-0.351	-0.008	-0.019	-0.397	0.043	-0.010	0.125	0.028	0.146	0.024	0.022	-0.062	-0.941	0.092	0.126	-0.046	-0.018	0.032	-0.028	0.046	0.301	0.076	0.006	-0.012	-0.014	-0.089	0.108	0.070	-0.914	-0.596	0.030	0.022	0.042	0.000	-1.015	-0.073	0.024	0.235	0.011	-0.016	-0.034
DEPDC1-AS1	101927220	1p31.3	-0.922	0.004	0.623	0.026	0.405	0.002	-0.351	-0.008	-0.019	-0.397	0.043	-0.010	0.125	0.028	0.146	0.024	0.022	-0.062	-0.941	0.092	0.126	-0.046	-0.018	0.032	-0.028	0.046	0.301	0.076	0.006	-0.012	-0.014	-0.089	0.108	0.070	-0.914	-0.596	0.030	0.022	0.042	0.000	-1.015	-0.073	0.024	0.235	0.011	-0.016	-0.034
LRRC7	57554	1p31.1	-0.922	0.004	0.623	0.026	0.405	0.002	-0.351	-0.008	-0.019	-0.397	0.043	-0.010	0.125	0.028	0.146	0.024	0.022	-0.062	-0.941	0.092	0.126	-0.046	-0.018	0.062	-0.028	0.046	0.301	0.076	0.006	-0.012	-0.014	-0.089	0.108	0.070	-0.914	-0.596	0.030	0.022	0.042	0.000	-1.015	-0.073	0.024	0.235	0.011	-0.016	-0.034
PIN1P1	5301	1p31.1	-0.922	0.004	0.623	0.026	0.405	0.002	-0.351	-0.008	-0.019	-0.397	0.043	-0.010	0.125	0.028	0.146	0.024	0.022	-0.062	-0.941	0.092	0.126	-0.046	-0.018	0.113	-0.028	0.046	0.301	0.076	0.006	-0.012	-0.014	-0.089	0.108	0.070	-0.914	-0.596	0.030	0.022	0.042	0.000	-1.015	-0.073	0.024	0.235	0.011	-0.016	-0.034
LRRC40	55631	1p31.1	-0.922	0.004	0.623	0.026	0.405	0.002	-0.351	-0.008	-0.019	-0.397	0.043	-0.010	0.125	0.028	0.146	0.024	0.022	-0.062	-0.941	0.092	0.126	-0.046	-0.018	0.113	-0.028	0.046	0.301	0.076	0.006	-0.012	-0.014	-0.089	0.108	0.070	-0.914	-0.596	-0.112	0.022	0.042	0.000	-1.015	-0.073	0.024	0.235	0.011	-0.016	-0.034
SRSF11	9295	1p31.1	-0.922	0.004	0.623	0.026	0.405	0.002	-0.351	-0.008	-0.019	-0.397	0.043	-0.010	0.125	0.028	0.146	0.024	0.022	-0.062	-0.941	0.092	0.126	-0.046	-0.018	0.113	-0.028	0.046	0.301	0.076	0.006	-0.012	-0.014	-0.089	0.108	0.070	-0.914	-0.596	-0.289	0.022	0.042	0.000	-1.015	-0.073	0.024	0.235	0.011	-0.016	-0.034
ANKRD13C	81573	1p31.1	-0.922	0.004	0.623	0.026	0.405	0.002	-0.351	-0.008	-0.019	-0.397	0.043	-0.010	0.125	0.028	0.146	0.024	0.022	-0.062	-0.941	0.103	0.126	-0.046	-0.018	0.113	-0.028	0.046	0.301	0.076	0.006	-0.012	-0.014	-0.089	0.108	0.070	-0.914	-0.596	-0.289	0.022	0.042	0.000	-1.015	-0.061	0.024	0.235	0.011	-0.016	-0.034
HHLA3	11147	1p31.1	-0.922	0.004	0.623	0.026	0.405	0.002	-0.351	-0.008	-0.019	-0.397	0.043	-0.010	0.125	0.028	0.146	0.024	0.022	-0.062	-0.941	0.139	0.126	-0.046	-0.018	0.113	-0.028	0.046	0.301	0.076	0.006	-0.012	-0.014	-0.089	0.108	0.070	-0.914	-0.596	-0.289	0.022	0.042	0.000	-1.015	-0.021	0.024	0.235	0.011	-0.016	-0.034
CTH	1491	1p31.1	-0.922	0.004	0.623	0.026	0.405	0.002	-0.351	-0.008	-0.019	-0.397	0.043	-0.010	0.125	0.028	0.146	0.024	0.022	-0.062	-0.941	0.139	0.126	-0.046	-0.018	0.113	-0.028	0.046	0.301	0.076	0.006	-0.012	-0.014	-0.089	0.108	0.070	-0.914	-0.596	-0.289	0.022	0.042	0.000	-1.015	-0.021	0.024	0.235	0.011	-0.016	-0.034
LOC101927244	101927244	1p31.1	-0.922	0.004	0.623	0.026	0.405	0.002	-0.351	-0.008	-0.019	-0.397	0.043	-0.010	0.125	0.028	0.146	0.024	0.022	-0.062	-0.941	0.139	0.126	-0.046	-0.018	0.113	-0.028	0.046	0.301	0.076	0.006	-0.012	-0.014	-0.089	0.108	0.070	-0.914	-0.596	-0.060	0.022	0.042	0.000	-1.015	-0.021	0.024	0.235	0.011	-0.016	-0.034
PTGER3	5733	1p31.1	-0.922	0.004	0.623	0.026	0.405	0.002	-0.351	-0.008	-0.019	-0.397	0.043	-0.010	0.125	0.028	0.146	0.024	0.022	-0.062	-0.941	0.139	0.126	-0.046	-0.018	0.113	-0.028	0.046	0.301	0.076	0.006	-0.012	-0.014	-0.089	0.108	0.070	-0.914	-0.596	-0.060	0.022	0.042	0.000	-1.015	-0.021	0.024	0.235	0.011	-0.016	-0.034
ZRANB2-AS1	100132618	1p31.1	-0.922	0.004	0.623	0.026	0.405	0.002	-0.351	-0.008	-0.019	-0.397	0.043	-0.010	0.125	0.028	0.146	0.024	0.022	-0.062	-0.941	0.139	0.126	-0.046	-0.018	0.113	-0.028	0.046	0.301	0.076	0.006	-0.012	-0.014	-0.089	0.108	0.070	-0.914	-0.596	-0.060	0.022	0.042	0.000	-1.015	-0.021	0.024	0.235	0.011	-0.016	-0.034
MIR186	406962	1p31.1	-0.922	0.004	0.623	0.026	0.405	0.002	-0.351	-0.008	-0.019	-0.397	0.043	-0.010	0.125	0.028	0.146	0.024	0.022	-0.062	-0.941	0.139	0.126	-0.046	-0.018	0.113	-0.028	0.046	0.301	0.076	0.006	-0.012	-0.014	-0.089	0.108	0.070	-0.914	-0.596	-0.060	0.022	0.042	0.000	-1.015	-0.021	0.024	0.235	0.011	-0.016	-0.034
ZRANB2	9406	1p31.1	-0.922	0.004	0.623	0.026	0.405	0.002	-0.351	-0.008	-0.019	-0.397	0.043	-0.010	0.125	0.028	0.146	0.024	0.022	-0.062	-0.941	0.139	0.126	-0.046	-0.018	0.113	-0.028	0.046	0.301	0.076	0.006	-0.012	-0.014	-0.089	0.108	0.070	-0.914	-0.596	-0.060	0.022	0.042	0.000	-1.015	-0.021	0.024	0.235	0.011	-0.016	-0.034
ZRANB2-AS2	100852410	1p31.1	-0.922	0.004	0.623	0.026	0.405	0.002	-0.351	-0.008	-0.019	-0.397	0.043	-0.010	0.125	0.028	0.146	0.024	0.022	-0.062	-0.941	0.139	0.126	-0.046	-0.018	0.113	-0.028	0.046	0.301	0.076	0.006	-0.012	-0.014	-0.089	0.108	0.070	-0.914	-0.596	-0.060	0.022	0.042	0.000	-1.015	-0.021	0.024	0.235	0.011	-0.016	-0.034
NEGR1	257194	1p31.1	-0.922	0.004	0.623	0.026	0.405	0.002	-0.351	-0.008	-0.019	-0.397	0.043	-0.010	0.125	0.028	0.146	0.024	0.022	-0.062	-0.941	0.139	0.126	-0.046	-0.018	0.113	-0.028	0.046	0.301	0.076	0.006	-0.012	-0.014	-0.089	0.108	0.070	-0.914	-0.596	-0.060	0.022	0.042	0.000	-1.015	-0.021	0.024	0.235	0.011	-0.016	-0.034
NEGR1-IT1	100852409	1p31.1	-0.922	0.004	0.623	0.026	0.405	0.002	-0.351	-0.008	-0.019	-0.397	0.043	-0.010	0.125	0.028	0.146	0.024	0.022	-0.062	-0.941	0.139	0.126	-0.046	-0.018	0.113	-0.028	0.046	0.301	0.076	0.006	-0.012	-0.014	-0.089	0.108	0.070	-0.914	-0.596	-0.060	0.022	0.042	0.000	-1.015	-0.021	0.024	0.235	0.011	-0.016	-0.034
LINC01360	101927295	1p31.1	-0.922	0.016	0.623	0.026	0.405	0.002	-0.351	-0.008	-0.019	-0.397	0.043	-0.010	0.125	0.028	0.146	0.024	0.022	-0.062	-0.941	0.139	0.126	-0.046	-0.018	0.113	-0.028	0.046	0.301	0.076	0.006	-0.012	-0.014	-0.089	0.108	0.070	-0.914	-0.596	0.033	0.022	0.042	0.000	-1.015	-0.021	0.024	0.235	0.011	-0.016	-0.034
LRRIQ3	127255	1p31.1	-0.922	0.016	0.623	0.026	0.405	0.002	-0.351	-0.008	-0.019	-0.397	0.043	-0.010	0.125	0.028	0.146	0.024	0.022	-0.062	-0.941	0.139	0.126	-0.046	-0.018	0.113	-0.028	0.046	0.301	0.076	0.006	-0.012	-0.014	-0.089	0.108	0.070	-0.914	-0.596	0.033	0.022	0.042	0.000	-1.015	-0.021	0.024	0.235	0.011	-0.016	-0.034
FPGT-TNNI3K	100526835	1p31.1	-0.922	0.016	0.623	0.026	0.405	0.002	-0.351	-0.008	-0.019	-0.397	0.043	-0.010	0.125	0.028	0.146	0.024	0.022	-0.062	-0.941	0.139	0.126	-0.046	-0.018	0.113	-0.028	0.046	0.301	0.076	0.006	-0.012	-0.014	-0.089	0.108	0.070	-0.914	-0.596	0.033	0.022	0.042	0.000	-1.015	-0.021	0.024	0.235	0.011	-0.016	-0.034
FPGT	8790	1p31.1	-0.922	0.016	0.623	0.026	0.405	0.002	-0.351	-0.008	-0.019	-0.397	0.043	-0.010	0.125	0.028	0.146	0.024	0.022	-0.062	-0.941	0.139	0.126	-0.046	-0.018	0.113	-0.028	0.046	0.301	0.076	0.006	-0.012	-0.014	-0.089	0.108	0.070	-0.914	-0.596	0.033	0.022	0.042	0.000	-1.015	-0.021	0.024	0.235	0.011	-0.016	-0.034
TNNI3K	51086	1p31.1	-0.922	0.016	0.623	0.026	0.405	0.002	-0.351	-0.008	-0.019	-0.397	0.043	-0.010	0.125	0.028	0.146	0.024	0.022	-0.062	-0.941	0.139	0.126	-0.046	-0.018	0.113	-0.028	0.046	0.301	0.076	0.006	-0.012	-0.014	-0.089	0.108	0.070	-0.914	-0.596	0.033	0.022	0.042	0.000	-1.015	-0.021	0.024	0.235	0.011	-0.016	-0.034
ERICH3	127254	1p31.1	-0.922	0.016	0.623	0.026	0.405	0.002	-0.351	-0.008	-0.019	-0.397	0.043	-0.010	0.125	0.028	0.146	0.024	0.022	-0.062	-0.941	0.139	0.126	-0.046	-0.018	0.113	-0.028	0.046	0.301	0.076	0.006	-0.012	-0.014	-0.089	0.108	0.070	-0.914	-0.596	0.033	0.022	0.042	0.000	-1.015	-0.021	0.024	0.235	0.011	-0.016	-0.034
ERICH3-AS1	101927320	1p31.1	-0.922	0.016	0.623	0.026	0.405	0.002	-0.351	-0.008	-0.019	-0.397	0.043	-0.010	0.125	0.028	0.146	0.024	0.022	-0.062	-0.941	0.139	0.126	-0.046	-0.018	0.113	-0.028	0.046	0.301	0.076	0.006	-0.012	-0.014	-0.089	0.108	0.070	-0.914	-0.596	0.033	0.022	0.042	0.000	-1.015	-0.021	0.024	0.235	0.011	-0.016	-0.034
CRYZ	1429	1p31.1	-0.922	0.046	0.623	0.026	0.405	0.002	-0.351	-0.008	-0.019	-0.397	0.043	-0.010	0.125	0.028	0.146	0.024	0.022	-0.062	-0.941	0.139	0.126	-0.046	-0.018	0.113	-0.028	0.046	0.301	0.076	0.006	-0.012	-0.014	-0.089	0.108	0.070	-0.914	-0.596	0.033	0.022	0.042	0.000	-1.015	-0.021	0.024	0.235	0.011	-0.016	-0.034
TYW3	127253	1p31.1	-0.922	0.060	0.623	0.026	0.405	0.002	-0.351	-0.008	-0.019	-0.397	0.043	-0.010	0.125	0.028	0.146	0.024	0.022	-0.062	-0.941	0.139	0.126	-0.046	-0.018	0.113	-0.028	0.046	0.301	0.076	0.006	-0.012	-0.014	-0.089	0.108	0.070	-0.914	-0.596	0.033	0.022	0.042	0.000	-1.015	-0.021	0.024	0.235	0.011	-0.016	-0.034
LHX8	431707	1p31.1	-0.922	-0.084	0.623	0.026	0.405	0.002	-0.351	-0.008	-0.019	-0.397	0.043	-0.010	0.125	0.028	0.146	0.024	0.022	-0.062	-0.941	0.139	0.126	-0.046	-0.018	0.113	-0.028	0.046	0.301	0.076	0.006	-0.012	-0.014	-0.089	0.108	0.070	-0.914	-0.596	0.033	0.022	0.042	0.000	-1.015	-0.021	0.024	0.235	0.011	-0.016	-0.034
SLC44A5	204962	1p31.1	-0.922	-0.031	0.623	0.026	0.405	0.002	-0.351	-0.008	-0.019	-0.397	0.043	-0.010	0.125	0.028	0.146	0.024	0.022	-0.062	-0.941	0.139	0.126	-0.046	-0.018	0.113	-0.028	0.046	0.301	0.076	0.006	-0.012	-0.014	-0.089	0.108	0.070	-0.914	-0.596	-0.094	0.022	0.042	0.000	-1.015	-0.021	0.024	0.235	0.011	-0.016	-0.034
ACADM	34	1p31.1	-0.922	0.013	0.545	0.026	0.405	0.002	-0.351	-0.008	-0.019	-0.397	0.043	-0.010	0.125	0.028	0.146	0.024	0.022	-0.062	-0.941	0.139	0.126	-0.046	-0.018	0.113	-0.028	0.046	0.301	0.076	0.006	-0.012	-0.014	-0.089	0.108	0.070	-0.914	-0.596	-0.226	0.022	0.042	0.000	-1.015	-0.021	0.024	0.235	0.011	-0.016	-0.034
DLSTP1	1744	1p31.1	-0.922	0.013	0.545	0.026	0.405	0.002	-0.351	-0.008	-0.019	-0.397	0.043	-0.010	0.125	0.028	0.146	0.024	0.022	-0.062	-0.941	0.139	0.126	-0.046	-0.018	0.113	-0.028	0.046	0.301	0.076	0.006	-0.012	-0.014	-0.089	0.108	0.070	-0.914	-0.596	-0.226	0.022	0.042	0.000	-1.015	-0.021	0.024	0.235	0.011	-0.016	-0.034
RABGGTB	5876	1p31.1	-0.922	0.013	0.545	0.026	0.405	0.002	-0.351	-0.008	-0.019	-0.397	0.043	-0.010	0.125	0.028	0.146	0.024	0.022	-0.062	-0.941	0.139	0.126	-0.046	-0.018	0.113	-0.028	0.046	0.301	0.076	0.006	-0.012	-0.014	-0.089	0.108	0.070	-0.914	-0.596	-0.226	0.022	0.042	0.000	-1.015	-0.021	0.024	0.235	0.011	-0.016	-0.034
SNORD45A	26805	1p31.1	-0.922	0.013	0.545	0.026	0.405	0.002	-0.351	-0.008	-0.019	-0.397	0.043	-0.010	0.125	0.028	0.146	0.024	0.022	-0.062	-0.941	0.139	0.126	-0.046	-0.018	0.113	-0.028	0.046	0.301	0.076	0.006	-0.012	-0.014	-0.089	0.108	0.070	-0.914	-0.596	-0.226	0.022	0.042	0.000	-1.015	-0.021	0.024	0.235	0.011	-0.016	-0.034
SNORD45C	692085	1p31.1	-0.922	0.013	0.545	0.026	0.405	0.002	-0.351	-0.008	-0.019	-0.397	0.043	-0.010	0.125	0.028	0.146	0.024	0.022	-0.062	-0.941	0.139	0.126	-0.046	-0.018	0.113	-0.028	0.046	0.301	0.076	0.006	-0.012	-0.014	-0.089	0.108	0.070	-0.914	-0.596	-0.226	0.022	0.042	0.000	-1.015	-0.021	0.024	0.235	0.011	-0.016	-0.034
MSH4	4438	1p31.1	-0.922	0.013	0.545	0.026	0.405	0.002	-0.351	-0.008	-0.019	-0.397	0.043	-0.010	0.125	0.028	0.146	0.024	0.022	-0.062	-0.941	0.139	0.126	-0.046	-0.018	0.113	-0.028	0.046	0.301	0.076	0.006	-0.012	-0.014	-0.089	0.108	0.070	-0.914	-0.596	-0.226	0.022	0.042	0.000	-1.015	-0.021	0.024	0.235	0.011	-0.016	-0.034
SNORD45B	26804	1p31.1	-0.922	0.013	0.545	0.026	0.405	0.002	-0.351	-0.008	-0.019	-0.397	0.043	-0.010	0.125	0.028	0.146	0.024	0.022	-0.062	-0.941	0.139	0.126	-0.046	-0.018	0.113	-0.028	0.046	0.301	0.076	0.006	-0.012	-0.014	-0.089	0.108	0.070	-0.914	-0.596	-0.226	0.022	0.042	0.000	-1.015	-0.021	0.024	0.235	0.011	-0.016	-0.034
ASB17	127247	1p31.1	-0.922	0.013	0.545	0.026	0.405	0.002	-0.351	-0.008	-0.019	-0.397	0.043	-0.010	0.125	0.028	0.146	0.024	0.022	-0.062	-0.941	0.139	0.126	-0.046	-0.018	0.113	-0.028	0.046	0.301	0.076	0.006	-0.012	-0.014	-0.089	0.108	0.070	-0.914	-0.596	-0.226	0.022	0.042	0.000	-1.015	-0.021	0.024	0.235	0.011	-0.016	-0.034
LOC101927342	101927342	1p31.1	-0.922	0.013	0.545	0.026	0.405	0.002	-0.351	-0.008	-0.019	-0.397	0.043	-0.010	0.125	0.028	0.146	0.024	0.022	-0.062	-0.941	0.139	0.126	-0.046	-0.018	0.113	-0.028	0.046	0.301	0.076	0.006	-0.012	-0.014	-0.089	0.108	0.070	-0.914	-0.596	-0.035	0.022	0.042	0.000	-1.015	-0.021	0.024	0.235	0.011	-0.016	-0.034
ST6GALNAC3	256435	1p31.1	-0.922	0.013	0.597	0.026	0.405	0.002	-0.351	-0.008	-0.019	-0.397	0.043	-0.010	0.125	0.028	0.146	0.024	0.022	-0.062	-0.941	0.139	0.126	-0.046	-0.018	0.113	-0.028	0.046	0.301	0.076	0.006	-0.012	-0.014	-0.089	0.108	0.070	-0.914	-0.596	0.011	0.022	0.042	0.000	-1.015	-0.021	0.024	0.235	0.011	-0.016	-0.034
ST6GALNAC5	81849	1p31.1	-0.922	0.013	0.617	0.026	0.405	0.002	-0.351	-0.008	-0.019	-0.397	0.043	-0.010	0.125	0.028	0.146	0.024	0.022	-0.062	-0.941	0.139	0.126	-0.046	-0.018	0.113	-0.028	0.046	0.301	0.076	0.006	-0.012	-0.014	-0.089	0.108	0.070	-0.914	-0.596	0.025	0.022	0.042	0.000	-1.015	-0.021	0.024	0.235	0.011	-0.016	-0.034
MIR7156	102466995	1p31.1	-0.922	0.013	0.617	0.026	0.405	0.002	-0.351	-0.008	-0.019	-0.397	0.043	-0.010	0.125	0.028	0.146	0.024	0.022	-0.062	-0.941	0.139	0.126	-0.046	-0.018	0.113	-0.028	0.046	0.301	0.076	0.006	-0.012	-0.014	-0.089	0.108	0.070	-0.914	-0.596	0.025	0.022	0.042	0.000	-1.015	-0.021	0.024	0.235	0.011	-0.016	-0.034
PIGK	10026	1p31.1	-0.922	0.013	0.617	0.026	0.405	0.002	-0.351	-0.008	-0.019	-0.397	0.043	-0.010	0.125	0.028	0.146	0.024	0.022	-0.062	-0.941	0.139	0.126	-0.046	-0.018	0.113	-0.028	0.046	0.301	0.076	0.006	-0.012	-0.014	-0.089	0.108	0.070	-0.914	-0.596	0.025	0.022	0.042	0.000	-1.015	-0.021	0.024	0.235	0.011	-0.016	-0.034
AK5	26289	1p31.1	-0.922	0.013	0.594	0.026	0.405	0.002	-0.351	-0.008	-0.019	-0.397	0.043	-0.010	0.125	0.028	0.146	0.024	0.022	-0.062	-0.941	0.139	0.126	-0.046	-0.018	0.113	-0.028	0.046	0.301	0.076	0.006	-0.012	-0.014	-0.089	0.108	0.070	-0.914	-0.596	-0.061	0.022	0.042	0.000	-1.015	-0.021	0.024	0.235	0.011	-0.016	-0.034
ZZZ3	26009	1p31.1	-0.922	0.013	0.537	0.026	0.405	0.002	-0.351	-0.008	-0.019	-0.397	0.043	-0.010	0.125	0.028	0.146	0.024	0.022	-0.062	-0.941	0.139	0.126	-0.046	-0.018	0.113	-0.028	0.046	0.301	0.076	0.006	-0.012	-0.014	-0.089	0.108	0.070	-0.914	-0.596	-0.240	0.022	0.042	0.000	-1.015	-0.021	0.024	0.235	0.011	-0.016	-0.034
USP33	23032	1p31.1	-0.922	0.013	0.537	0.026	0.405	0.002	-0.351	-0.008	-0.019	-0.397	0.043	-0.010	0.125	0.028	0.146	0.024	0.022	-0.062	-0.941	0.139	0.126	-0.046	-0.018	0.113	-0.028	0.046	0.301	0.076	0.006	-0.012	-0.014	-0.089	0.108	0.070	-0.914	-0.596	-0.240	0.050	0.042	0.000	-1.015	-0.021	0.024	0.235	0.011	-0.016	-0.034
MIGA1	374986	1p31.1	-0.922	0.013	0.537	0.026	0.405	0.002	-0.351	-0.008	-0.019	-0.397	0.043	-0.010	0.125	0.028	0.146	0.024	0.022	-0.062	-0.941	0.139	0.126	-0.046	-0.018	0.113	-0.028	0.046	0.301	0.076	0.006	-0.012	-0.014	-0.089	0.108	0.070	-0.914	-0.596	-0.240	0.062	0.042	0.000	-1.015	-0.021	0.024	0.235	0.011	-0.016	-0.034
NEXN-AS1	374987	1p31.1	-0.922	0.013	0.537	0.026	0.405	0.002	-0.351	-0.008	-0.019	-0.397	0.043	-0.010	0.125	0.028	0.146	0.024	0.022	-0.062	-0.941	0.139	0.126	-0.046	-0.018	0.113	-0.028	0.046	0.301	0.076	0.006	-0.012	-0.014	-0.089	0.108	0.070	-0.914	-0.596	-0.240	0.062	0.042	0.000	-1.015	-0.021	0.024	0.235	0.011	-0.016	-0.034
NEXN	91624	1p31.1	-0.922	0.013	0.537	0.026	0.405	0.002	-0.351	-0.008	-0.019	-0.397	0.043	-0.010	0.125	0.028	0.146	0.024	0.022	-0.062	-0.941	0.139	0.126	-0.046	-0.018	0.113	-0.028	0.046	0.301	0.076	0.006	-0.012	-0.014	-0.089	0.108	0.070	-0.914	-0.596	-0.240	0.062	0.042	0.000	-1.015	-0.021	0.024	0.235	0.011	-0.016	-0.034
FUBP1	8880	1p31.1	-0.922	0.013	0.537	0.026	0.405	0.002	-0.351	-0.008	-0.019	-0.397	0.043	-0.010	0.125	0.028	0.146	0.024	0.022	-0.062	-0.941	0.139	0.126	-0.046	-0.018	0.113	-0.028	0.046	0.301	0.076	0.006	-0.012	-0.014	-0.089	0.108	0.070	-0.914	-0.596	-0.240	0.062	0.042	0.000	-1.015	-0.021	0.024	0.235	0.011	-0.016	-0.034
DNAJB4	11080	1p31.1	-0.922	0.013	0.537	0.026	0.405	0.002	-0.351	-0.008	-0.019	-0.397	0.043	-0.010	0.125	0.028	0.146	0.024	0.022	-0.062	-0.941	0.139	0.126	-0.046	-0.018	0.113	-0.028	0.046	0.301	0.076	0.006	-0.012	-0.014	-0.089	0.108	0.070	-0.914	-0.596	-0.240	0.062	0.042	0.000	-1.015	-0.021	0.024	0.235	0.011	-0.016	-0.034
GIPC2	54810	1p31.1	-0.922	0.013	0.537	0.026	0.405	0.002	-0.351	-0.008	-0.019	-0.397	0.043	-0.010	0.125	0.028	0.146	0.024	0.022	-0.062	-0.941	0.139	0.126	-0.046	-0.018	0.113	-0.028	0.046	0.301	0.076	0.006	-0.012	-0.014	-0.089	0.108	0.070	-0.914	-0.596	-0.240	0.062	0.042	0.000	-1.015	-0.021	0.024	0.235	0.011	-0.016	-0.034
MGC27382	149047	1p31.1	-0.922	0.013	0.639	0.026	0.405	0.002	-0.351	-0.008	-0.019	-0.397	0.043	-0.010	0.125	0.028	0.146	0.024	0.022	-0.062	-0.941	0.139	0.126	-0.046	-0.018	0.113	-0.028	0.046	0.301	0.076	0.006	-0.012	-0.014	-0.089	0.108	0.070	-0.914	-0.596	0.030	0.062	0.042	0.000	-1.015	-0.021	0.024	0.235	0.011	-0.016	-0.034
PTGFR	5737	1p31.1	-0.922	0.013	0.653	0.026	0.405	0.002	-0.351	-0.008	-0.019	-0.397	0.043	-0.010	0.125	0.028	0.146	0.024	0.022	-0.062	-0.941	0.139	0.126	-0.046	-0.018	0.113	-0.028	0.046	0.301	0.076	0.006	-0.012	-0.014	-0.089	0.108	0.070	-0.914	-0.596	0.022	0.062	0.042	0.000	-1.015	-0.021	0.024	0.235	0.011	-0.016	-0.034
IFI44L	10964	1p31.1	-0.922	0.013	0.653	0.026	0.405	0.002	-0.351	-0.008	-0.019	-0.397	0.043	-0.010	0.125	0.028	0.146	0.024	0.022	-0.062	-0.941	0.139	0.126	-0.046	-0.018	0.113	-0.028	0.046	0.301	0.076	0.006	-0.012	-0.014	-0.089	0.108	0.070	-0.914	-0.596	0.022	0.062	0.042	0.000	-1.015	-0.021	0.024	0.235	0.011	-0.016	-0.034
IFI44	10561	1p31.1	-0.922	0.013	0.653	0.026	0.405	0.002	-0.351	-0.008	-0.019	-0.397	0.043	-0.010	0.125	0.028	0.146	0.024	0.022	-0.062	-0.941	0.139	0.126	-0.046	-0.018	0.113	-0.028	0.046	0.301	0.076	0.006	-0.012	-0.014	-0.089	0.108	0.070	-0.914	-0.596	0.022	0.062	0.042	0.000	-1.015	-0.021	0.024	0.235	0.011	-0.016	-0.034
ADGRL4	64123	1p31.1	-0.922	0.013	0.653	0.026	0.943	0.002	-0.351	-0.008	-0.019	-0.397	0.043	-0.010	0.125	0.028	0.146	0.024	0.022	-0.062	-0.941	0.139	0.126	-0.046	-0.018	0.113	-0.028	0.046	0.301	0.076	0.006	-0.012	-0.014	-0.089	0.108	0.070	-0.914	-0.596	0.022	0.062	0.042	0.000	-1.015	-0.021	0.024	0.235	0.011	-0.016	-0.034
LOC101927412	101927412	1p31.1	-0.922	0.013	0.653	0.026	1.212	0.002	-0.351	-0.008	-0.019	-0.397	0.043	-0.010	0.125	0.028	0.146	0.024	0.022	-0.062	-0.941	0.139	0.126	-0.046	-0.018	0.113	-0.028	0.046	0.301	0.076	0.006	-0.012	-0.014	-0.089	0.108	0.070	-0.914	-0.596	0.022	0.062	0.042	0.000	-1.015	-0.021	0.024	0.235	0.011	-0.016	-0.034
LOC101927434	101927434	1p31.1	-0.922	0.013	0.653	0.026	1.212	0.002	-0.351	-0.008	-0.019	-0.397	0.043	-0.010	0.125	0.028	0.146	0.024	0.022	-0.062	-0.941	0.139	0.126	-0.046	-0.018	0.113	-0.028	0.046	0.301	0.076	0.006	-0.012	-0.014	-0.089	0.108	0.070	-0.914	-0.596	0.022	0.062	0.042	0.000	-1.015	-0.021	0.024	0.235	0.011	-0.016	-0.034
ADGRL2	23266	1p31.1	-0.922	0.013	0.653	0.026	1.212	0.002	-0.351	-0.008	-0.019	-0.397	0.043	-0.010	0.125	0.028	0.146	0.024	0.022	-0.062	-0.941	0.139	0.126	-0.046	-0.018	0.113	-0.028	0.046	0.301	0.076	0.006	-0.012	-0.014	-0.089	0.108	0.070	-0.914	-0.596	0.022	0.062	0.042	0.000	-1.015	-0.021	0.024	0.235	0.011	-0.016	-0.034
LINC01361	101927498	1p31.1	-0.922	0.013	0.653	0.026	1.212	0.002	-0.351	-0.008	-0.019	-0.397	0.043	-0.010	0.125	0.028	0.146	0.024	0.022	-0.062	-0.941	0.139	0.126	-0.046	-0.018	0.113	-0.028	0.046	0.301	0.076	0.006	-0.012	-0.014	-0.089	0.108	0.070	-0.914	-0.596	0.022	0.062	0.042	0.000	-1.015	-0.021	0.024	0.235	0.011	-0.016	-0.034
LOC101927587	101927587	1p31.1	-0.922	0.014	0.716	0.026	1.212	0.002	-0.351	-0.008	-0.019	-0.397	0.043	-0.010	0.125	0.028	0.146	0.024	0.022	-0.062	-0.941	0.139	0.126	-0.046	-0.018	0.113	-0.028	0.046	0.301	0.076	0.006	-0.012	-0.014	-0.089	0.108	0.070	-0.914	-0.596	0.051	0.062	0.042	0.000	-1.015	-0.021	0.024	0.235	0.011	-0.016	-0.034
LOC101927560	101927560	1p31.1	-0.922	0.014	0.716	0.026	1.212	0.002	-0.351	-0.008	-0.019	-0.397	0.043	-0.010	0.125	0.028	0.146	0.024	0.022	-0.062	-0.941	0.139	0.126	-0.046	-0.018	0.113	-0.028	0.046	0.301	0.076	0.006	-0.012	-0.014	-0.089	0.108	0.070	-0.914	-0.596	0.051	0.062	0.042	0.000	-1.015	-0.021	0.024	0.235	0.011	-0.016	-0.034
TTLL7	79739	1p31.1	-0.922	0.014	0.716	0.026	1.212	0.002	-0.351	-0.008	-0.019	-0.397	0.043	-0.010	0.125	0.028	0.146	0.024	0.022	-0.062	-0.941	0.139	0.126	-0.046	-0.018	0.113	-0.028	0.046	0.301	0.076	0.006	-0.012	-0.014	-0.089	0.108	0.070	-0.914	-0.596	0.051	0.062	0.042	0.000	-1.015	-0.021	0.024	0.235	0.011	-0.016	-0.034
PRKACB	5567	1p31.1	-0.922	0.014	0.716	0.026	1.212	0.002	-0.351	-0.008	-0.019	-0.397	0.043	-0.010	0.125	0.028	0.146	0.024	0.022	-0.062	-0.941	0.139	0.126	-0.046	-0.018	0.113	-0.028	0.046	0.301	0.076	0.006	-0.012	-0.014	-0.089	0.108	0.070	-0.914	-0.596	0.051	0.062	0.042	0.000	-1.015	-0.021	0.024	0.235	0.011	-0.016	-0.034
SAMD13	148418	1p31.1	-0.922	0.014	0.716	0.026	0.299	0.002	-0.351	-0.008	-0.019	-0.397	0.043	-0.010	0.125	0.028	0.146	0.024	0.022	-0.062	-0.941	0.139	0.126	-0.046	-0.018	0.113	-0.028	0.046	0.301	0.076	0.006	-0.012	-0.014	-0.089	0.108	0.070	-0.914	-0.596	0.051	0.062	0.042	0.000	-1.015	-0.021	0.024	0.235	0.011	-0.016	-0.034
UOX	391051	1p31.1	-0.922	0.014	0.716	0.026	0.116	0.002	-0.351	-0.008	-0.019	-0.397	0.043	-0.010	0.125	0.028	0.146	0.024	0.022	-0.062	-0.941	0.139	0.126	-0.046	-0.018	0.113	-0.028	0.046	0.301	0.076	0.006	-0.012	-0.014	-0.089	0.108	0.070	-0.914	-0.596	0.051	0.062	0.042	0.000	-1.015	-0.021	0.024	0.235	0.011	-0.016	-0.034
DNASE2B	58511	1p31.1	-0.922	0.014	0.716	0.026	0.116	0.002	-0.351	-0.008	-0.019	-0.397	0.043	-0.010	0.125	0.028	0.146	0.024	0.022	-0.062	-0.941	0.139	0.126	-0.046	-0.018	0.113	-0.028	0.046	0.301	0.076	0.006	-0.012	-0.014	-0.089	0.108	0.070	-0.914	-0.596	0.010	0.062	0.042	0.000	-1.015	-0.021	0.024	0.235	0.011	-0.016	-0.034
RPF1	80135	1p22.3	-0.922	0.014	0.716	0.026	0.116	0.002	-0.351	-0.008	-0.019	-0.397	0.043	-0.010	0.125	0.028	0.146	0.024	0.022	-0.062	-0.941	0.139	0.126	-0.046	-0.018	0.113	-0.028	0.046	0.301	0.076	0.006	-0.012	-0.014	-0.089	0.108	0.070	-0.914	-0.596	-0.052	0.062	0.042	0.000	-1.015	-0.021	0.024	0.235	0.011	-0.016	-0.034
GNG5	2787	1p22.3	-0.922	0.014	0.716	0.026	0.116	0.002	-0.351	-0.008	-0.019	-0.397	0.043	-0.010	0.125	0.028	0.146	0.024	0.022	-0.062	-0.941	0.139	0.126	-0.046	-0.018	0.113	-0.028	0.046	0.301	0.076	0.006	-0.012	-0.014	-0.089	0.108	0.070	-0.914	-0.596	-0.052	0.062	0.042	0.000	-1.015	-0.021	0.024	0.235	0.011	-0.016	-0.034
SPATA1	100505741	1p22.3	-0.922	0.014	0.716	0.026	0.116	0.002	-0.351	-0.008	-0.019	-0.397	0.043	-0.010	0.125	0.028	0.146	0.024	0.022	-0.062	-0.941	0.139	0.126	-0.046	-0.018	0.113	-0.028	0.046	0.301	0.076	0.006	-0.012	-0.014	-0.089	0.108	0.070	-0.914	-0.596	-0.052	0.062	0.042	0.000	-1.015	-0.021	0.024	0.235	0.011	-0.016	-0.034
CTBS	1486	1p22.3	-0.922	0.014	0.716	0.026	0.116	0.002	-0.351	-0.008	-0.019	-0.397	0.043	-0.010	0.125	0.028	0.146	0.024	0.022	-0.062	-0.941	0.139	0.126	-0.046	-0.018	0.113	-0.028	0.046	0.301	0.076	0.006	-0.012	-0.014	-0.089	0.108	0.070	-0.914	-0.596	-0.052	0.062	0.042	0.000	-1.015	-0.021	0.024	0.235	0.011	-0.016	-0.034
LINC01461	103695366	1p22.3	-0.922	0.014	0.716	0.026	0.116	0.002	-0.351	-0.008	-0.019	-0.397	0.043	-0.010	0.125	0.028	0.146	0.024	0.022	-0.062	-0.941	0.139	0.126	-0.046	-0.018	0.113	-0.028	0.046	0.301	0.076	0.006	-0.012	-0.014	-0.089	0.108	0.070	-0.914	-0.596	-0.052	0.062	0.042	0.000	-1.015	-0.021	0.024	0.235	0.011	-0.016	-0.034
LINC01555	439927	1p22.3	-0.922	0.014	0.716	0.026	0.116	0.002	-0.351	-0.008	-0.019	-0.397	0.043	-0.010	0.125	0.028	0.146	0.024	0.022	-0.062	-0.941	0.139	0.126	-0.046	-0.018	0.113	-0.028	0.046	0.301	0.076	0.006	-0.012	-0.014	-0.089	0.108	0.070	-0.914	-0.596	-0.052	0.062	0.042	0.000	-1.015	-0.021	0.024	0.235	0.011	-0.016	-0.034
SSX2IP	117178	1p22.3	-0.922	0.014	0.716	0.026	0.116	0.002	-0.351	-0.008	-0.019	-0.397	0.043	-0.010	0.125	0.028	0.146	0.024	0.022	-0.062	-0.941	0.139	0.126	-0.046	-0.018	0.113	-0.028	0.046	0.301	0.076	0.006	-0.012	-0.014	-0.089	0.108	0.070	-0.914	-0.596	-0.052	0.062	0.042	0.000	-1.015	-0.021	0.024	0.235	0.011	-0.016	-0.034
LPAR3	23566	1p22.3	-0.922	0.014	0.716	0.026	0.116	0.002	-0.351	-0.008	-0.019	-0.397	0.043	-0.010	0.125	0.028	0.146	0.024	0.022	-0.062	-0.941	0.139	0.126	-0.046	-0.018	0.113	-0.028	0.046	0.301	0.076	0.006	-0.012	-0.014	-0.089	0.108	0.070	-0.914	-0.596	-0.052	0.062	0.042	0.000	-1.015	-0.021	0.024	0.235	0.011	-0.016	-0.034
MCOLN2	255231	1p22.3	-0.922	0.014	0.716	0.026	0.116	0.002	-0.351	-0.008	-0.019	-0.397	0.043	-0.010	0.125	0.028	0.146	0.024	0.022	-0.062	-0.941	0.139	0.126	-0.046	-0.018	0.113	-0.028	0.046	0.301	0.076	0.006	-0.012	-0.014	-0.089	0.108	0.070	-0.914	-0.596	-0.052	0.062	0.042	0.000	-1.015	-0.021	0.024	0.235	0.011	-0.016	-0.034
MCOLN3	55283	1p22.3	-0.922	0.014	0.716	0.026	0.116	0.002	-0.351	-0.008	-0.019	-0.397	0.043	-0.010	0.125	0.028	0.146	0.024	0.022	-0.062	-0.941	0.139	0.126	-0.046	-0.018	0.113	-0.028	0.046	0.301	0.076	0.006	-0.012	-0.014	-0.089	0.108	0.070	-0.914	-0.596	-0.052	0.062	0.042	0.000	-1.015	-0.021	0.024	0.235	0.011	-0.016	-0.034
WDR63	126820	1p22.3	-0.922	0.014	0.716	0.026	0.116	0.002	-0.351	-0.008	-0.019	-0.397	0.043	-0.010	0.125	0.028	0.146	0.024	0.022	-0.062	-0.941	0.139	0.126	-0.046	-0.018	0.113	-0.028	0.046	0.301	0.076	0.006	-0.012	-0.014	-0.089	0.108	0.070	-0.914	-0.596	-0.052	0.062	0.042	0.000	-1.015	-0.021	0.024	0.235	0.011	-0.016	-0.034
MIR4423	100616481	1p22.3	-0.922	0.014	0.716	0.026	0.116	0.002	-0.351	-0.008	-0.019	-0.397	0.043	-0.010	0.125	0.028	0.146	0.024	0.022	-0.062	-0.941	0.139	0.126	-0.046	-0.018	0.113	-0.028	0.046	0.301	0.076	0.006	-0.012	-0.014	-0.089	0.108	0.070	-0.914	-0.596	-0.052	0.062	0.042	0.000	-1.015	-0.021	0.024	0.235	0.011	-0.016	-0.034
SYDE2	84144	1p22.3	-0.922	0.014	0.716	0.026	0.116	0.002	-0.351	-0.008	-0.019	-0.397	0.043	-0.010	0.125	0.028	0.146	0.024	0.022	-0.062	-0.941	0.139	0.126	-0.046	-0.018	0.113	-0.028	0.046	0.301	0.076	0.006	-0.012	-0.014	-0.089	0.108	0.070	-0.914	-0.596	-0.052	0.062	0.042	0.000	-1.015	-0.021	0.024	0.235	0.011	-0.016	-0.034
C1orf52	148423	1p22.3	-0.922	0.014	0.716	0.026	0.116	0.002	-0.351	-0.008	-0.019	-0.397	0.043	-0.010	0.125	0.028	0.146	0.024	0.022	-0.062	-0.941	0.139	0.126	-0.046	-0.018	0.113	-0.028	0.046	0.301	0.076	0.006	-0.012	-0.014	-0.089	0.108	0.070	-0.914	-0.596	-0.052	0.062	0.042	0.000	-1.015	-0.021	0.024	0.235	0.011	-0.016	-0.034
BCL10	8915	1p22.3	-0.922	0.014	0.716	0.026	0.116	0.002	-0.351	-0.008	-0.019	-0.397	0.043	-0.010	0.125	0.028	0.146	0.024	0.022	-0.062	-0.941	0.139	0.126	-0.046	-0.018	0.113	-0.028	0.046	0.301	0.076	0.006	-0.012	-0.014	-0.089	0.108	0.070	-0.914	-0.596	-0.052	0.062	0.042	0.000	-1.015	-0.021	0.024	0.235	0.011	-0.016	-0.034
LOC646626	646626	1p22.3	-0.922	0.014	0.716	0.026	0.116	0.002	-0.351	-0.008	-0.019	-0.397	0.043	-0.010	0.125	0.028	0.146	0.024	0.022	-0.062	-0.941	0.139	0.126	-0.046	-0.018	0.113	-0.028	0.046	0.301	0.076	0.006	-0.012	-0.014	-0.089	0.108	0.070	-0.914	-0.596	-0.052	0.062	0.042	0.000	-1.015	-0.021	0.024	0.235	0.011	-0.016	-0.034
DDAH1	23576	1p22.3	-0.922	0.014	0.716	0.026	0.116	0.002	-0.351	-0.008	-0.019	-0.397	0.043	-0.010	0.125	0.028	0.146	0.024	0.022	-0.062	-0.941	0.139	0.126	-0.046	-0.018	0.113	-0.028	0.046	0.301	0.076	0.006	-0.012	-0.014	-0.089	0.108	0.070	-0.914	-0.596	-0.052	0.062	0.042	0.000	-1.015	-0.021	0.024	0.235	0.011	-0.016	-0.034
CYR61	3491	1p22.3	-0.922	0.014	0.716	0.026	0.116	0.002	-0.351	-0.008	-0.019	-0.397	0.043	-0.010	0.125	0.028	0.146	0.024	0.022	-0.062	-0.941	0.139	0.126	-0.046	-0.018	0.113	-0.028	0.046	0.301	0.076	0.006	-0.012	-0.014	-0.089	0.108	0.070	-0.914	-0.596	-0.052	0.062	0.042	0.000	-1.015	-0.021	0.024	0.235	0.011	-0.016	-0.034
ZNHIT6	54680	1p22.3	-0.922	0.014	0.635	0.026	0.116	0.002	-0.351	-0.008	-0.019	-0.397	0.043	-0.010	0.125	0.028	0.146	0.024	0.022	-0.062	-0.941	0.139	0.126	-0.046	-0.018	0.113	-0.028	0.046	0.301	0.076	0.006	-0.012	-0.014	-0.089	0.108	0.070	-0.914	-0.596	-0.052	0.062	0.042	0.000	-1.015	-0.021	0.024	0.235	0.011	-0.016	-0.034
COL24A1	255631	1p22.3	-0.922	0.014	0.688	0.026	0.116	0.002	-0.351	-0.008	-0.019	-0.397	0.043	-0.010	0.125	0.028	0.146	0.024	0.022	-0.062	-0.941	0.139	0.126	-0.046	-0.018	0.113	-0.028	0.046	0.301	0.076	0.006	-0.012	-0.014	-0.089	0.108	0.070	-0.914	-0.596	-0.052	0.062	0.042	0.000	-1.015	-0.021	0.024	0.235	0.011	-0.016	-0.034
ODF2L	57489	1p22.3	-0.922	0.014	0.734	0.026	0.116	0.002	-0.351	-0.008	-0.019	-0.397	0.043	-0.010	0.125	-0.046	0.146	0.024	0.022	-0.062	-0.941	0.139	0.126	-0.046	-0.018	0.113	-0.028	0.046	0.301	0.076	0.006	-0.012	-0.014	-0.089	0.108	0.070	-0.914	-0.596	-0.052	0.062	0.042	0.000	-1.015	-0.021	0.024	0.235	0.011	-0.016	-0.034
MIR7856	102465842	1p22.3	-0.922	0.014	0.734	0.026	0.116	0.002	-0.351	-0.008	-0.019	-0.397	0.043	-0.010	0.125	-0.067	0.146	0.024	0.022	-0.062	-0.941	0.139	0.126	-0.046	-0.018	0.113	-0.028	0.046	0.301	0.076	0.006	-0.012	-0.014	-0.089	0.108	0.070	-0.914	-0.596	-0.052	0.062	0.042	0.000	-1.015	-0.021	0.024	0.235	0.011	-0.016	-0.034
CLCA2	9635	1p22.3	-0.922	0.014	0.734	0.026	0.116	0.002	-0.351	-0.008	-0.019	-0.397	0.043	-0.010	0.125	-0.067	0.146	0.024	0.022	-0.062	-0.941	0.139	0.126	-0.046	-0.018	0.113	-0.028	0.046	0.301	0.022	0.006	-0.012	-0.014	-0.089	0.108	0.070	-0.914	-0.596	-0.052	0.062	0.042	0.000	-1.015	-0.021	0.024	0.235	0.011	-0.016	-0.034
CLCA1	1179	1p22.3	-0.922	0.014	0.734	0.026	0.116	0.002	-0.351	-0.008	-0.019	-0.397	0.043	-0.010	0.125	-0.067	0.146	0.024	0.022	-0.016	-0.941	0.139	0.126	-0.046	-0.018	0.113	-0.028	0.046	0.301	0.000	0.006	-0.012	-0.014	-0.089	0.108	0.070	-0.914	-0.596	-0.052	0.062	0.042	0.000	-1.015	-0.021	0.024	0.235	0.011	-0.016	-0.034
CLCA4	22802	1p22.3	-0.922	0.014	0.734	0.026	0.116	0.002	-0.351	-0.008	-0.019	-0.397	0.043	-0.010	0.125	-0.067	0.146	0.024	0.022	0.078	-0.941	0.139	0.126	-0.046	-0.018	0.113	-0.028	0.046	0.301	0.000	0.006	-0.012	-0.014	-0.089	0.108	0.070	-0.914	-0.596	-0.052	0.062	0.042	0.000	-1.015	-0.021	0.024	0.235	0.011	-0.016	-0.034
LOC105378828	105378828	1p22.3	-0.922	0.014	0.734	0.026	0.116	0.002	-0.351	-0.008	-0.019	-0.397	0.043	-0.010	0.125	-0.067	0.146	0.024	0.022	0.078	-0.941	0.139	0.126	-0.046	-0.018	0.113	-0.028	0.046	0.301	0.000	0.006	-0.012	-0.014	-0.089	0.108	0.070	-0.914	-0.596	-0.102	0.062	0.042	0.000	-1.015	-0.021	0.024	0.235	0.011	-0.016	-0.034
CLCA3P	9629	1p22.3	-0.922	0.014	0.734	0.026	0.116	0.002	-0.351	-0.008	-0.019	-0.397	0.043	-0.010	0.125	-0.067	0.146	0.024	0.022	0.078	-0.941	0.139	0.126	-0.046	-0.018	0.113	-0.028	0.046	0.301	0.000	0.006	-0.012	-0.014	-0.089	0.108	0.070	-0.914	-0.596	-0.147	0.062	0.042	0.000	-1.015	-0.021	0.024	0.235	0.011	-0.016	-0.034
SH3GLB1	51100	1p22.3	-0.922	0.014	0.734	0.026	0.116	0.002	-0.351	-0.008	-0.019	-0.397	0.043	-0.010	0.125	-0.067	0.146	0.024	0.022	0.078	-0.941	0.139	0.126	-0.046	-0.018	0.113	-0.028	0.046	0.301	0.000	0.006	-0.012	-0.014	-0.089	0.108	0.070	-0.914	-0.596	-0.147	0.062	0.042	0.000	-1.015	-0.021	0.024	0.235	0.011	-0.016	-0.034
SEP15	9403	1p22.3	-0.922	0.014	0.734	0.026	0.116	0.002	-0.351	-0.008	-0.019	-0.397	0.043	-0.010	0.125	-0.067	0.146	0.024	0.022	0.078	-0.941	0.139	0.126	-0.046	-0.018	0.113	-0.028	0.046	0.301	0.000	0.006	-0.012	-0.014	-0.089	0.108	0.070	-0.914	-0.596	-0.147	0.062	0.042	0.000	-1.015	-0.021	0.024	0.235	0.011	-0.016	-0.034
HS2ST1	9653	1p22.3	-0.922	0.014	0.734	0.026	0.116	0.002	-0.351	-0.008	-0.019	-0.397	0.043	-0.010	0.125	-0.067	0.146	0.024	0.022	0.078	-0.941	0.139	0.126	-0.046	-0.018	0.113	-0.028	0.046	0.301	0.000	0.006	-0.012	-0.014	-0.089	0.108	0.070	-0.914	-0.596	-0.147	0.062	0.042	0.000	-1.015	-0.021	0.024	0.235	0.011	-0.016	-0.034
LINC01140	339524	1p22.3	-0.922	0.014	0.734	0.026	0.116	0.002	-0.351	-0.008	-0.019	-0.397	0.043	-0.010	0.125	-0.067	0.146	0.024	0.022	0.078	-0.941	0.139	0.126	-0.046	-0.018	0.113	-0.028	0.046	0.301	0.000	0.006	-0.012	-0.014	-0.089	0.108	0.070	-0.914	-0.596	0.003	0.062	0.042	0.000	-1.015	-0.021	0.024	0.235	0.011	-0.016	-0.034
LOC101927844	101927844	1p22.3	-0.922	0.014	0.734	0.026	0.116	0.002	-0.351	-0.008	-0.019	-0.397	0.043	-0.010	0.125	-0.067	0.146	0.024	0.022	0.078	-0.941	0.139	0.126	-0.046	-0.018	0.113	-0.028	0.046	0.301	0.000	0.006	-0.012	-0.014	-0.089	0.108	0.070	-0.914	-0.596	0.063	0.062	0.042	0.000	-1.015	-0.021	0.024	0.235	0.011	-0.016	-0.034
LMO4	8543	1p22.3	-0.922	0.014	0.734	0.026	0.116	0.002	-0.351	-0.008	-0.019	-0.397	0.043	-0.010	0.125	-0.067	0.146	0.024	0.022	0.078	-0.941	0.139	0.126	-0.046	-0.018	0.113	-0.028	0.046	0.301	0.000	0.006	-0.012	-0.014	-0.089	0.108	0.070	-0.914	-0.596	0.063	0.062	0.042	0.000	-1.015	-0.021	0.024	0.235	0.011	-0.016	-0.034
LINC01364	100505768	1p22.3	-0.922	0.014	0.734	0.026	0.116	0.002	-0.351	-0.008	-0.019	-0.397	0.043	-0.010	0.125	-0.067	0.146	0.024	0.022	0.078	-0.941	0.139	0.126	-0.046	-0.018	0.113	-0.028	0.046	0.301	0.000	0.006	-0.012	-0.014	-0.089	0.108	0.070	-0.914	-0.596	0.063	0.062	0.042	0.000	-1.015	-0.021	0.024	0.235	0.011	-0.016	-0.034
PKN2-AS1	101927891	1p22.2	-0.922	0.014	0.734	0.026	0.116	0.002	-0.351	-0.008	-0.019	-0.397	0.043	-0.010	0.125	-0.067	0.146	0.024	0.022	0.078	-0.941	0.139	0.126	-0.046	-0.018	0.113	-0.028	0.046	0.301	0.000	0.006	-0.012	-0.014	-0.089	0.108	0.070	-0.914	-0.596	-0.081	0.062	0.042	0.000	-1.015	-0.021	0.024	0.235	0.011	-0.016	-0.034
PKN2	5586	1p22.2	-0.922	0.014	0.734	0.026	0.116	0.002	-0.351	-0.008	-0.019	-0.397	0.043	-0.010	0.125	-0.067	0.146	0.024	0.022	0.078	-0.941	0.139	0.126	-0.046	-0.018	0.113	-0.028	0.046	0.301	0.000	0.006	-0.012	-0.014	-0.089	0.108	0.070	-0.914	-0.596	-0.122	0.062	0.042	0.000	-1.015	-0.021	0.024	0.235	0.011	-0.016	-0.034
GTF2B	2959	1p22.2	-0.922	0.014	0.734	0.026	0.116	0.002	-0.351	-0.008	-0.019	-0.397	0.043	-0.010	0.125	-0.067	0.146	0.024	0.022	0.078	-0.941	0.139	0.126	-0.046	-0.018	0.113	-0.028	0.046	0.301	0.000	0.006	-0.012	-0.014	-0.089	0.108	0.070	-0.914	-0.596	-0.122	0.062	0.042	0.000	-1.015	-0.021	0.024	0.235	0.011	-0.016	-0.034
KYAT3	56267	1p22.2	-0.922	0.014	0.734	0.026	0.116	0.002	-0.351	-0.008	-0.019	-0.397	0.043	-0.010	0.125	-0.067	0.146	0.024	0.022	0.078	-0.941	0.139	0.126	-0.046	-0.018	0.113	-0.028	0.046	0.301	0.000	0.006	-0.012	-0.014	-0.089	0.108	0.070	-0.914	-0.596	-0.122	0.062	0.042	0.000	-1.015	-0.021	0.024	0.235	0.011	-0.016	-0.034
RBMXL1	494115	1p22.2	-0.922	0.014	0.734	0.026	0.116	0.002	-0.351	-0.008	-0.019	-0.397	0.043	-0.010	0.125	-0.067	0.146	0.024	0.022	0.078	-0.941	0.139	0.126	-0.046	-0.018	0.113	-0.028	0.046	0.301	0.000	0.006	-0.012	-0.014	-0.089	0.108	0.070	-0.914	-0.596	-0.122	0.062	0.042	0.000	-1.015	-0.021	0.024	0.235	0.011	-0.016	-0.034
GBP3	2635	1p22.2	-0.922	0.014	0.734	0.026	0.116	0.002	-0.351	-0.008	-0.019	-0.397	0.043	-0.010	0.125	-0.067	0.146	0.024	0.022	0.078	-0.941	0.139	0.126	-0.046	-0.018	0.113	-0.028	0.046	0.301	0.000	0.006	-0.012	-0.014	-0.089	0.108	0.070	-0.914	-0.596	-0.122	0.062	0.042	0.000	-1.015	-0.021	0.024	0.235	0.011	-0.016	-0.034
GBP1	2633	1p22.2	-0.922	0.014	0.734	0.026	0.116	0.002	-0.351	-0.008	-0.019	-0.397	0.043	-0.010	0.125	-0.067	0.146	0.024	0.022	0.078	-0.941	0.139	0.126	-0.046	-0.018	0.113	-0.028	0.046	0.301	0.000	0.006	-0.012	-0.014	-0.089	0.108	0.070	-0.914	-0.596	0.032	0.062	0.042	0.000	-1.015	-0.021	0.024	0.235	0.011	-0.016	-0.034
GBP2	2634	1p22.2	-0.922	0.014	0.734	0.026	0.116	0.002	-0.351	-0.008	-0.019	-0.397	0.043	-0.010	0.125	-0.067	0.146	0.024	0.022	0.078	-0.941	0.139	0.126	-0.046	-0.018	0.113	-0.028	0.046	0.301	0.000	0.006	-0.012	-0.014	-0.089	0.108	0.070	-0.914	-0.596	0.032	0.062	0.042	0.000	-1.015	-0.021	0.024	0.235	0.011	-0.016	-0.034
GBP7	388646	1p22.2	-0.922	0.014	0.734	0.026	0.116	0.002	-0.351	-0.008	-0.019	-0.397	0.043	-0.010	0.125	-0.067	0.146	0.024	0.022	0.078	-0.941	0.139	0.126	-0.046	-0.018	0.113	-0.028	0.046	0.301	0.000	0.006	-0.012	-0.014	-0.089	0.108	0.070	-0.914	-0.596	0.032	0.062	0.042	0.000	-1.015	-0.021	0.024	0.235	0.011	-0.016	-0.034
GBP4	115361	1p22.2	-0.922	0.014	0.734	0.026	0.116	0.002	-0.351	-0.008	-0.019	-0.397	0.043	-0.010	0.125	-0.067	0.146	0.024	0.022	0.078	-0.941	0.139	0.126	-0.046	-0.018	0.113	-0.028	0.046	0.301	0.000	0.006	-0.012	-0.014	-0.089	0.108	0.070	-0.914	-0.596	0.032	0.062	0.042	0.000	-1.015	-0.021	0.024	0.235	0.011	-0.016	-0.034
GBP5	115362	1p22.2	-0.922	0.014	0.734	0.026	0.116	0.002	-0.351	-0.008	-0.019	-0.397	0.043	-0.010	0.125	-0.067	0.146	0.024	0.022	0.078	-0.941	0.139	0.126	-0.046	-0.018	0.113	-0.028	0.046	0.301	0.000	0.006	-0.012	-0.014	-0.089	0.108	0.070	-0.914	-0.596	0.032	0.062	0.042	0.000	-1.015	-0.021	0.024	0.235	0.011	-0.016	-0.034
LOC729930	729930	1p22.2	-0.922	0.014	0.734	0.026	0.116	0.002	-0.351	-0.008	-0.019	-0.397	0.043	-0.010	0.125	-0.067	0.146	0.024	0.022	0.078	-0.941	0.139	0.126	-0.046	-0.018	0.113	-0.028	0.046	0.301	0.000	0.006	-0.012	-0.014	-0.089	0.108	0.070	-0.914	-0.596	0.032	0.062	0.042	0.000	-1.015	-0.021	0.024	0.235	0.011	-0.016	-0.034
GBP6	163351	1p22.2	-0.922	0.014	0.734	0.026	0.116	0.002	-0.351	-0.008	-0.019	-0.397	0.043	-0.010	0.125	-0.067	0.146	0.024	0.022	0.078	-0.941	0.139	0.126	-0.046	-0.018	0.113	-0.028	0.046	0.301	0.000	0.006	-0.012	-0.014	-0.089	0.108	0.070	-0.914	-0.596	0.032	0.062	0.042	0.000	-1.015	-0.021	0.024	0.235	0.011	-0.016	-0.034
GBP1P1	400759	1p22.2	-0.922	0.014	0.734	0.026	0.116	0.002	-0.351	-0.008	-0.019	-0.397	0.043	-0.010	0.125	-0.067	0.146	0.024	0.022	0.078	-0.941	0.139	0.126	-0.046	-0.018	0.113	-0.028	0.046	0.301	0.000	0.006	-0.012	-0.014	-0.089	0.108	0.070	-0.914	-0.596	0.032	0.062	0.042	0.000	-1.015	-0.021	0.024	0.235	0.011	-0.016	-0.034
LRRC8B	23507	1p22.2	-0.922	0.014	0.734	0.026	0.116	0.002	-0.351	-0.008	-0.019	-0.397	0.043	-0.010	0.125	-0.067	0.146	0.024	0.022	0.078	-0.941	0.139	0.126	-0.046	-0.018	0.113	-0.028	0.046	0.301	0.000	0.006	-0.012	-0.014	-0.089	0.108	0.070	-0.914	-0.596	0.032	0.062	0.042	0.000	-1.015	-0.021	0.024	0.235	0.011	-0.016	-0.034
FLJ27354	400761	1p22.2	-0.922	0.014	0.734	0.026	0.116	0.002	-0.351	-0.008	-0.019	-0.397	0.043	-0.010	0.125	-0.067	0.146	0.024	0.022	0.078	-0.941	0.139	0.126	-0.046	-0.018	0.113	-0.028	0.046	0.301	0.000	0.006	-0.012	-0.014	-0.089	0.108	0.070	-0.914	-0.596	0.032	0.062	0.042	0.000	-1.015	-0.021	0.024	0.235	0.011	-0.016	-0.034
LRRC8C	84230	1p22.2	-0.922	0.014	0.734	0.026	0.116	0.002	-0.351	-0.008	-0.019	-0.397	0.043	-0.010	0.125	-0.067	0.146	0.024	0.022	0.078	-0.941	0.139	0.126	-0.046	-0.018	0.113	-0.028	0.046	0.301	0.000	0.006	-0.012	-0.014	-0.089	0.108	0.070	-0.914	-0.596	0.032	0.062	0.042	0.000	-1.015	-0.021	0.024	0.235	0.011	-0.016	-0.034
LRRC8D	55144	1p22.2	-0.922	0.014	0.734	0.026	0.116	0.002	-0.351	-0.008	-0.019	-0.397	0.043	-0.010	0.125	-0.067	0.146	0.024	0.022	0.078	-0.941	0.139	0.126	-0.046	-0.018	0.113	-0.028	0.046	0.301	0.000	0.006	-0.012	-0.014	-0.089	0.108	0.070	-0.914	-0.596	0.032	0.062	0.042	0.000	-1.015	-0.021	0.024	0.235	0.011	-0.016	-0.034
GEMIN8P4	492303	1p22.2	-0.922	0.014	0.734	0.026	0.116	0.002	-0.351	-0.008	-0.019	-0.397	0.043	-0.010	0.125	-0.067	0.146	0.024	0.022	0.078	-0.941	0.139	0.126	-0.046	-0.018	0.113	-0.028	0.046	0.301	0.000	0.006	-0.012	-0.014	-0.089	0.108	0.070	-0.914	-0.596	0.032	0.062	0.042	0.000	-1.015	-0.021	0.024	0.235	0.011	-0.016	-0.034
ZNF326	284695	1p22.2	-0.922	0.014	0.734	0.026	0.116	0.002	-0.351	-0.008	-0.019	-0.397	0.043	-0.010	0.125	-0.067	0.146	0.024	0.022	0.078	-0.941	0.139	0.126	-0.046	-0.018	0.113	-0.028	0.046	0.301	0.000	0.006	-0.012	-0.014	-0.089	0.108	0.070	-0.914	-0.596	0.032	0.062	0.042	0.000	-1.015	-0.021	0.024	0.235	0.011	-0.016	-0.034
BARHL2	343472	1p22.2	-0.922	0.014	0.633	0.026	0.116	0.002	-0.351	-0.008	-0.019	-0.397	0.043	-0.010	0.125	-0.067	0.146	0.024	0.022	0.078	-0.941	0.139	0.126	-0.046	-0.018	0.113	-0.028	0.046	0.301	0.000	0.006	-0.012	-0.014	-0.089	0.108	0.070	-0.914	-0.596	-0.100	0.062	0.042	0.000	-1.015	-0.021	0.024	0.235	0.011	-0.016	-0.034
LOC105378853	105378853	1p22.2	-0.922	0.014	0.633	0.026	0.116	0.002	-0.351	-0.008	-0.019	-0.397	0.043	-0.010	0.125	-0.067	0.146	0.024	0.022	0.078	-0.941	0.139	0.126	-0.046	-0.018	0.113	-0.028	0.046	0.301	0.000	0.006	-0.012	-0.014	-0.089	0.108	0.070	-0.914	-0.596	-0.100	0.062	0.042	0.000	-1.015	-0.021	0.024	0.235	0.011	-0.016	-0.034
ZNF644	84146	1p22.2	-0.922	0.014	0.633	0.026	0.116	0.002	-0.351	-0.008	-0.019	-0.397	0.043	-0.010	0.468	-0.067	0.146	0.024	0.022	0.078	-0.941	0.139	0.126	-0.046	-0.018	0.113	-0.028	0.046	0.301	0.000	0.006	-0.012	-0.014	-0.089	0.108	0.070	-0.914	-0.596	-0.100	0.062	0.042	0.000	-1.015	-0.021	0.024	0.235	0.011	-0.016	-0.034
HFM1	164045	1p22.2	-0.922	-0.071	0.633	0.026	0.116	0.002	-0.351	-0.008	-0.019	-0.397	0.043	-0.010	0.444	-0.067	0.146	0.024	0.022	0.078	-0.941	0.139	0.126	-0.046	-0.018	0.113	-0.028	0.046	0.301	0.000	0.014	-0.012	-0.014	-0.089	0.108	0.070	-0.914	-0.596	-0.100	0.062	0.042	0.000	-1.015	-0.021	0.024	0.235	0.011	-0.016	-0.034
CDC7	8317	1p22.1	-0.922	0.013	0.633	0.026	0.116	0.002	-0.351	-0.008	-0.019	-0.397	0.043	-0.010	-0.038	-0.067	0.146	0.024	0.022	0.078	-0.941	0.139	0.126	-0.046	-0.018	0.113	-0.028	0.046	0.301	0.000	0.035	-0.012	-0.014	-0.089	0.108	0.070	-0.914	-0.596	-0.100	0.062	0.042	0.000	-1.015	-0.021	0.024	0.235	0.011	-0.016	-0.034
TGFBR3	7049	1p22.1	-0.922	-0.059	0.633	0.026	0.116	0.002	-0.351	-0.008	-0.019	-0.397	0.043	-0.010	-0.038	-0.067	0.146	0.024	0.022	0.078	-0.941	0.139	0.126	-0.046	-0.018	0.113	-0.028	0.046	0.301	0.000	0.035	-0.012	-0.014	-0.089	0.108	0.070	-0.914	-0.604	-0.173	0.062	0.042	0.000	-1.015	-0.021	0.024	0.235	0.011	-0.016	-0.034
BRDT	676	1p22.1	-0.922	-0.153	0.633	0.026	0.116	0.002	-0.351	-0.008	-0.019	-0.397	0.043	-0.010	-0.038	-0.067	0.146	0.024	0.022	0.078	-0.941	0.139	0.126	-0.046	-0.018	0.113	-0.028	0.046	0.301	0.000	0.035	-0.012	-0.014	-0.089	0.108	0.070	-0.914	-0.711	-0.263	0.062	0.042	0.000	-1.015	-0.021	0.024	0.235	0.011	-0.016	-0.034
EPHX4	253152	1p22.1	-0.922	-0.123	0.633	0.026	0.116	0.002	-0.351	-0.008	-0.019	-0.397	0.043	-0.010	-0.038	-0.067	0.146	0.024	0.022	0.078	-0.941	0.139	0.126	-0.046	-0.018	0.113	-0.028	0.046	0.301	0.000	0.035	-0.012	-0.014	-0.089	0.108	0.070	-0.914	-0.711	-0.263	0.062	0.042	0.000	-1.015	-0.021	0.024	0.235	0.011	-0.016	-0.034
BTBD8	284697	1p22.1	-0.922	-0.123	0.633	0.026	0.116	0.002	-0.351	-0.008	-0.019	-0.397	0.043	-0.010	-0.038	-0.067	0.146	0.024	0.022	0.078	-0.941	0.139	0.126	-0.046	-0.018	0.113	-0.028	0.046	0.301	0.000	0.035	-0.012	-0.014	-0.089	0.108	0.070	-0.914	-0.711	-0.263	0.062	0.042	0.000	-1.015	-0.021	0.024	0.235	0.011	-0.016	-0.034
SETSIP	646817	1p22.1	-0.922	-0.123	0.633	0.026	0.116	0.002	-0.351	-0.008	-0.019	-0.397	0.043	-0.010	-0.038	-0.067	0.146	0.024	0.022	0.078	-0.941	0.139	0.126	-0.046	-0.018	0.113	-0.028	0.046	0.301	0.000	0.035	-0.012	-0.014	-0.089	0.108	0.070	-0.914	-0.711	-0.263	0.062	0.042	0.000	-1.015	-0.021	0.024	0.235	0.011	-0.016	-0.034
KIAA1107	23285	1p22.1	-0.922	-0.123	0.633	0.026	0.116	0.002	-0.351	-0.008	-0.019	-0.397	0.043	-0.010	-0.038	-0.067	0.146	0.024	0.022	0.078	-0.941	0.139	0.126	-0.046	-0.018	0.113	-0.028	0.046	0.301	0.000	0.035	-0.012	-0.014	-0.089	0.108	0.070	-0.914	-0.711	-0.263	0.062	0.042	0.000	-1.015	-0.021	0.024	0.235	0.011	-0.016	-0.034
C1orf146	388649	1p22.1	-0.922	-0.123	0.633	0.026	0.116	0.002	-0.351	-0.008	-0.019	-0.397	0.043	-0.010	-0.038	-0.067	0.146	0.024	0.022	0.078	-0.941	0.139	0.126	-0.046	-0.018	0.113	-0.028	0.046	0.301	0.000	0.035	-0.012	-0.014	-0.089	0.108	0.070	-0.914	-0.711	-0.263	0.062	0.042	0.000	-1.015	-0.021	0.024	0.235	0.011	-0.016	-0.034
GLMN	11146	1p22.1	-0.922	-0.123	0.633	0.026	0.116	0.002	-0.351	-0.008	-0.019	-0.397	0.043	-0.010	-0.038	-0.067	0.146	0.024	0.022	0.078	-0.941	0.139	0.126	-0.046	-0.018	0.113	-0.028	0.046	0.301	0.000	0.035	-0.012	-0.014	-0.089	0.108	0.070	-0.914	-0.711	-0.263	0.062	0.042	0.000	-1.015	-0.021	0.024	0.235	0.011	-0.016	-0.034
RPAP2	79871	1p22.1	-0.922	-0.123	0.633	0.026	0.116	0.002	-0.351	-0.008	-0.019	-0.397	0.043	-0.010	-0.038	-0.067	0.146	0.024	0.022	0.078	-0.941	0.139	0.126	-0.046	-0.018	0.113	-0.028	0.046	0.301	0.000	0.035	-0.012	-0.014	-0.089	0.108	0.070	-0.914	-0.711	-0.263	0.062	0.042	0.000	-1.015	-0.021	0.024	0.235	0.011	-0.016	-0.034
GFI1	2672	1p22.1	-0.922	-0.123	0.575	0.026	0.116	0.002	-0.351	-0.008	-0.019	-0.397	0.043	-0.010	-0.038	-0.067	0.146	0.024	0.022	0.078	-0.941	0.139	0.126	-0.046	-0.018	0.113	-0.028	0.046	0.301	0.000	0.035	-0.012	-0.014	-0.089	0.108	0.070	-0.914	-0.711	-0.263	0.062	0.042	0.000	-1.015	-0.021	0.024	0.235	0.011	-0.016	-0.034
EVI5	7813	1p22.1	-0.922	-0.123	0.537	0.026	0.116	0.002	-0.351	-0.008	-0.019	-0.397	0.043	-0.010	-0.038	-0.067	0.146	0.024	0.022	0.078	-0.941	0.139	0.126	-0.046	-0.018	0.113	-0.028	0.046	0.301	0.000	0.035	-0.012	-0.014	-0.089	0.108	0.070	-0.914	-0.711	-0.263	0.062	0.042	0.000	-1.015	-0.021	0.024	0.235	0.011	-0.016	-0.034
FAM69A	388650	1p22.1	-0.922	-0.123	0.572	0.026	0.116	0.002	-0.351	-0.008	-0.019	-0.397	0.043	-0.010	-0.038	-0.067	0.146	0.024	0.022	0.078	-0.941	0.139	0.126	-0.046	-0.018	0.113	-0.028	0.046	0.301	0.000	0.035	-0.012	-0.014	-0.089	0.108	0.070	-0.914	-0.711	-0.263	0.062	0.042	0.000	-1.015	-0.021	0.024	0.235	0.011	-0.016	-0.034
RPL5	6125	1p22.1	-0.922	-0.123	0.537	0.026	0.116	0.002	-0.351	-0.008	-0.019	-0.397	0.043	-0.010	-0.038	-0.067	0.146	0.024	0.022	0.078	-0.941	0.139	0.126	-0.046	-0.018	0.113	-0.028	0.046	0.301	0.000	0.035	-0.012	-0.014	-0.089	0.108	0.070	-0.914	-0.711	-0.263	0.062	0.042	0.000	-1.015	-0.021	0.024	0.235	0.011	-0.016	-0.034
SNORA66	26782	1p22.1	-0.922	-0.123	0.537	0.026	0.116	0.002	-0.351	-0.008	-0.019	-0.397	0.043	-0.010	-0.038	-0.067	0.146	0.024	0.022	0.078	-0.941	0.139	0.126	-0.046	-0.018	0.113	-0.028	0.046	0.301	0.000	0.035	-0.012	-0.014	-0.089	0.108	0.070	-0.914	-0.711	-0.263	0.062	0.042	0.000	-1.015	-0.021	0.024	0.235	0.011	-0.016	-0.034
SNORD21	6083	1p22.1	-0.922	-0.123	0.537	0.026	0.116	0.002	-0.351	-0.008	-0.019	-0.397	0.043	-0.010	-0.038	-0.067	0.146	0.024	0.022	0.078	-0.941	0.139	0.126	-0.046	-0.018	0.113	-0.028	0.046	0.301	0.000	0.035	-0.012	-0.014	-0.089	0.108	0.070	-0.914	-0.711	-0.263	0.062	0.042	0.000	-1.015	-0.021	0.024	0.235	0.011	-0.016	-0.034
MTF2	22823	1p22.1	-0.922	-0.077	0.622	0.026	0.116	0.002	-0.351	-0.008	-0.019	-0.397	0.043	-0.010	0.177	-0.067	0.146	0.024	0.022	0.078	-0.941	0.139	0.126	-0.046	-0.018	0.113	-0.028	0.046	0.301	0.000	0.035	-0.012	-0.014	-0.089	0.108	0.070	-0.914	-0.601	-0.191	0.062	0.042	0.000	-1.015	-0.021	0.024	0.235	0.011	-0.016	-0.034
TMED5	50999	1p22.1	-0.922	-0.077	0.628	0.026	0.116	0.002	-0.351	-0.008	-0.019	-0.397	0.043	-0.010	0.225	-0.067	0.146	0.024	0.022	0.078	-0.941	0.139	0.126	-0.046	-0.018	0.113	-0.028	0.046	0.301	0.000	0.035	-0.012	-0.014	-0.089	0.108	0.070	-0.914	-0.601	-0.129	0.062	0.042	0.000	-1.015	-0.021	0.024	0.235	0.011	-0.016	-0.034
CCDC18	343099	1p22.1	-0.922	-0.077	0.630	0.026	0.116	0.002	-0.351	-0.008	-0.019	-0.397	0.043	0.032	0.225	-0.067	0.146	0.024	0.022	0.078	-0.941	0.139	0.126	-0.046	-0.018	0.113	-0.028	0.046	0.301	0.000	0.035	-0.012	-0.014	-0.089	0.108	0.070	-0.914	-0.601	-0.159	0.039	0.042	0.000	-1.015	-0.021	0.024	0.235	0.011	-0.016	-0.034
CCDC18-AS1	100131564	1p22.1	-0.922	-0.077	0.630	0.026	0.116	0.002	-0.351	-0.008	-0.019	-0.397	0.043	0.301	0.225	-0.067	0.146	0.024	0.022	0.078	-0.941	0.139	0.126	-0.046	-0.018	0.113	-0.028	0.046	0.301	0.000	0.035	-0.012	-0.014	-0.089	0.108	0.070	-0.914	-0.601	-0.159	0.013	0.042	0.000	-1.015	-0.021	0.024	0.235	0.011	-0.016	-0.034
DR1	1810	1p22.1	-0.922	-0.077	0.630	0.026	0.116	0.002	-0.351	-0.008	-0.019	-0.397	0.043	0.301	0.225	-0.067	0.146	0.024	0.022	0.078	-0.941	0.139	0.126	-0.046	-0.018	0.113	-0.028	0.046	0.301	0.000	0.035	-0.012	-0.014	-0.089	0.108	0.070	-0.914	-0.601	-0.159	0.013	0.042	0.000	-1.015	-0.021	0.024	0.235	0.011	-0.016	-0.034
FNBP1L	54874	1p22.1	-0.922	0.050	0.663	0.026	0.116	0.002	-0.351	-0.008	-0.019	-0.397	0.038	0.301	0.225	-0.067	0.146	0.024	0.022	0.078	-0.941	0.139	0.126	-0.046	-0.018	0.113	-0.028	0.046	0.301	0.000	0.035	-0.012	-0.014	-0.089	0.108	0.070	-0.914	-0.601	-0.101	0.013	0.042	0.000	-1.015	-0.021	0.024	0.235	0.011	-0.016	-0.034
BCAR3	8412	1p22.1	-0.922	0.018	0.687	0.026	0.116	0.002	-0.351	-0.008	-0.019	-0.397	-0.007	0.301	0.225	-0.067	0.146	0.024	0.022	0.078	-0.941	0.139	0.126	-0.046	-0.018	0.113	-0.028	0.046	0.301	0.000	0.035	-0.012	-0.014	-0.089	0.108	0.070	-0.914	-0.601	-0.043	0.013	0.042	0.000	-1.015	-0.021	0.024	0.235	0.011	-0.016	-0.034
LOC100129046	100129046	1p22.1	-0.922	0.050	0.687	0.026	0.116	0.002	-0.351	-0.008	-0.019	-0.397	-0.007	0.301	0.225	-0.067	0.146	0.024	0.022	0.078	-0.941	0.139	0.126	-0.046	-0.018	0.113	-0.028	0.046	0.301	0.000	0.035	-0.012	-0.014	-0.089	0.108	0.070	-0.914	-0.601	-0.043	0.013	0.042	0.000	-1.015	-0.021	0.024	0.235	0.011	-0.016	-0.034
MIR760	100126348	1p22.1	-0.922	-0.088	0.687	0.026	0.116	0.002	-0.351	-0.008	-0.019	-0.397	-0.007	0.301	0.225	-0.067	0.146	0.024	0.022	0.078	-0.941	0.139	0.126	-0.046	-0.018	0.113	-0.028	0.046	0.301	0.000	0.035	-0.012	-0.014	-0.089	0.108	0.070	-0.914	-0.601	-0.043	0.013	0.042	0.000	-1.015	-0.021	0.024	0.235	0.011	-0.016	-0.034
DNTTIP2	30836	1p22.1	-0.922	-0.088	0.687	0.026	0.116	0.002	-0.351	-0.008	-0.019	-0.397	-0.007	0.301	0.225	-0.067	0.146	0.024	0.022	0.078	-0.941	0.139	0.126	-0.046	-0.018	0.113	-0.028	0.046	0.301	0.000	0.035	-0.012	-0.014	-0.089	0.108	0.070	-0.914	-0.601	-0.043	0.013	0.042	0.000	-1.015	-0.021	0.024	0.235	0.011	-0.016	-0.034
GCLM	2730	1p22.1	-0.922	-0.088	0.687	0.026	0.116	0.002	-0.351	-0.008	-0.019	-0.397	-0.007	0.301	0.225	-0.067	0.146	0.024	0.022	0.078	-0.941	0.139	0.126	-0.046	-0.018	0.113	-0.028	0.046	0.301	0.000	0.035	-0.012	-0.014	-0.089	0.108	0.070	-0.914	-0.601	-0.043	0.013	0.042	0.000	-1.015	-0.021	0.024	0.235	0.011	-0.016	-0.034
ABCA4	24	1p22.1	-0.922	0.006	0.687	0.026	0.116	0.002	-0.351	-0.008	-0.019	-0.397	-0.007	0.301	0.225	-0.067	0.146	0.024	0.022	0.078	-0.941	0.139	0.126	-0.046	-0.018	0.113	-0.028	0.046	0.301	0.000	0.035	-0.012	-0.014	-0.089	0.108	0.070	-0.914	-0.601	-0.043	0.013	0.042	0.000	-1.015	-0.021	0.024	0.235	0.011	-0.016	-0.034
ARHGAP29	9411	1p22.1	-0.922	0.006	0.687	0.026	0.116	0.002	-0.351	-0.008	-0.019	-0.397	-0.007	0.301	0.225	-0.067	0.146	0.024	0.022	0.078	-0.941	0.139	0.126	-0.046	-0.018	0.113	-0.028	0.046	0.301	0.000	0.035	-0.012	-0.014	-0.089	0.108	0.070	-0.914	-0.601	-0.043	0.013	0.042	0.000	-1.015	-0.021	0.024	0.235	0.011	-0.016	-0.034
ABCD3	5825	1p21.3	-0.922	0.006	0.687	0.026	0.116	0.002	-0.351	-0.008	-0.019	-0.397	-0.007	0.301	0.225	-0.067	0.146	0.024	0.022	0.078	-0.941	0.139	0.126	-0.046	-0.018	0.113	-0.028	0.046	0.301	0.000	0.035	-0.012	-0.014	-0.089	0.108	0.070	-0.914	-0.601	-0.043	0.013	0.042	0.000	-1.015	-0.021	0.024	0.235	0.011	-0.016	-0.034
F3	2152	1p21.3	-0.922	0.006	0.687	0.026	0.116	0.002	-0.351	-0.008	-0.019	-0.397	-0.007	0.301	0.225	-0.067	0.146	0.024	0.022	0.078	-0.941	0.139	0.126	-0.046	-0.018	0.113	-0.028	0.046	0.301	0.000	0.035	-0.012	-0.014	-0.089	0.108	0.070	-0.914	-0.601	-0.043	0.013	0.042	0.000	-1.015	-0.021	0.024	0.235	0.011	-0.016	-0.034
LINC01057	101928079	1p21.3	-0.922	0.006	0.687	0.026	0.116	0.002	-0.351	-0.008	-0.019	-0.397	-0.007	0.301	0.225	-0.067	0.146	0.024	0.022	0.078	-0.941	0.139	0.126	-0.046	-0.018	0.113	-0.028	0.046	0.301	0.000	0.035	-0.012	-0.014	-0.089	0.108	0.070	-0.914	-0.601	-0.043	0.013	0.042	0.000	-1.015	-0.021	0.024	0.235	0.011	-0.016	-0.034
MIR378G	100616321	1p21.3	-0.922	0.006	0.687	0.026	0.116	0.002	-0.351	-0.008	-0.019	-0.397	-0.007	0.301	0.225	-0.067	0.146	0.024	0.022	0.078	-0.941	0.139	0.126	-0.046	-0.018	0.113	-0.028	0.046	0.301	0.000	0.035	-0.012	-0.014	-0.089	0.108	0.070	-0.914	-0.601	-0.043	0.013	0.042	0.000	-1.015	-0.021	0.024	0.235	0.011	-0.016	-0.034
SLC44A3	126969	1p21.3	-0.922	0.006	0.687	0.026	0.116	0.002	-0.351	-0.008	-0.019	-0.397	-0.007	0.301	0.225	-0.067	0.146	0.024	0.022	0.078	-0.941	0.139	0.126	-0.046	-0.018	0.113	-0.028	0.046	0.301	0.000	0.035	-0.012	-0.014	-0.089	0.108	0.070	-0.914	-0.601	-0.043	0.013	0.042	0.000	-1.015	-0.021	0.024	0.235	0.011	-0.016	-0.034
CNN3	1266	1p21.3	-0.922	0.006	0.687	0.026	0.116	0.002	-0.351	-0.008	-0.019	-0.397	-0.007	0.301	0.225	-0.067	0.146	0.024	0.022	0.078	-0.941	0.139	0.126	-0.046	-0.018	0.113	-0.028	0.046	0.301	0.000	0.035	-0.012	-0.014	-0.089	0.108	0.070	-0.914	-0.601	-0.043	0.013	0.042	0.000	-1.015	-0.021	0.024	0.235	0.011	-0.016	-0.034
LOC729970	729970	1p21.3	-0.922	0.006	0.687	0.026	0.116	0.002	-0.351	-0.008	-0.019	-0.397	-0.007	0.301	0.225	-0.067	0.146	0.024	0.022	0.078	-0.941	0.139	0.126	-0.046	-0.018	0.113	-0.028	0.046	0.301	0.000	0.035	-0.012	-0.014	-0.089	0.108	0.070	-0.914	-0.601	-0.043	0.013	0.042	0.000	-1.015	-0.021	0.024	0.235	0.011	-0.016	-0.034
ALG14	199857	1p21.3	-0.922	0.006	0.687	0.026	0.116	0.002	-0.351	-0.008	-0.019	-0.397	-0.007	0.301	0.225	-0.067	0.146	0.024	0.022	0.078	-0.941	0.139	0.126	-0.046	-0.018	0.113	-0.028	0.046	0.301	0.000	0.035	-0.012	-0.014	-0.089	0.108	0.070	-0.914	-0.601	-0.043	0.013	0.042	0.000	-1.015	-0.021	0.024	0.235	0.011	-0.016	-0.034
LOC101928098	101928098	1p21.3	-0.922	0.006	0.687	0.026	0.116	0.002	-0.351	-0.008	-0.019	-0.397	-0.007	0.301	0.225	-0.067	0.146	0.024	0.022	0.078	-0.941	0.139	0.126	-0.046	-0.018	0.113	-0.028	0.046	0.301	0.000	0.035	-0.012	-0.014	-0.089	0.108	0.070	-0.914	-0.601	-0.043	0.013	0.042	0.000	-1.015	-0.021	0.024	0.235	0.011	-0.016	-0.034
TMEM56	148534	1p21.3	-0.922	0.006	0.687	0.026	0.116	0.002	-0.351	-0.008	-0.019	-0.397	-0.007	0.301	0.225	-0.067	0.146	0.024	0.022	0.078	-0.941	0.139	0.126	-0.046	-0.018	0.113	-0.028	0.046	0.301	0.000	0.035	-0.012	-0.014	-0.089	0.108	0.070	-0.914	-0.601	-0.043	0.013	0.042	0.000	-1.015	-0.021	0.024	0.235	0.011	-0.016	-0.034
TMEM56-RWDD3	100527978	1p21.3	-0.922	0.006	0.687	0.026	0.194	0.002	-0.351	-0.008	-0.019	-0.397	-0.007	0.301	0.225	-0.067	0.146	0.024	0.022	0.078	-0.941	0.139	0.126	-0.046	-0.018	0.113	-0.028	0.046	0.301	0.000	0.035	-0.012	-0.014	-0.089	0.108	0.070	-0.914	-0.601	-0.043	0.013	0.042	0.000	-1.015	-0.021	0.024	0.235	0.011	-0.016	-0.034
LOC101928118	101928118	1p21.3	-0.922	0.006	0.687	0.026	0.116	0.002	-0.351	-0.008	-0.019	-0.397	-0.007	0.301	0.225	-0.067	0.146	0.024	0.022	0.078	-0.941	0.139	0.126	-0.046	-0.018	0.113	-0.028	0.046	0.301	0.000	0.035	-0.012	-0.014	-0.089	0.108	0.070	-0.914	-0.601	-0.043	0.013	0.042	0.000	-1.015	-0.021	0.024	0.235	0.011	-0.016	-0.034
RWDD3	25950	1p21.3	-0.922	0.006	0.687	0.026	0.364	0.002	-0.351	-0.008	-0.019	-0.397	-0.007	0.301	0.225	-0.067	0.146	0.024	0.022	0.078	-0.941	0.139	0.126	-0.046	-0.018	0.113	-0.028	0.046	0.301	0.000	0.035	-0.012	-0.014	-0.089	0.108	0.070	-0.914	-0.601	-0.043	0.013	0.042	0.000	-1.015	-0.021	0.024	0.235	0.011	-0.016	-0.034
LOC100996630	100996630	1p21.3	-0.922	0.006	0.687	0.026	0.530	0.002	-0.351	-0.008	-0.019	-0.397	-0.007	0.301	0.225	-0.067	0.146	0.024	0.022	0.078	-0.941	0.139	0.126	-0.046	-0.018	0.113	-0.028	0.046	0.301	0.000	0.035	-0.012	-0.014	-0.089	0.108	0.070	-0.914	-0.601	0.031	0.013	0.042	0.000	-1.015	-0.021	0.024	0.235	0.011	-0.016	-0.034
FLJ31662	440594	1p21.3	-0.922	0.006	0.687	0.026	0.530	0.002	-0.351	-0.008	-0.019	-0.397	-0.007	0.301	0.225	-0.067	0.146	0.024	0.022	0.078	-0.941	0.139	0.126	-0.046	-0.018	0.113	-0.028	0.046	0.301	0.000	0.035	-0.012	-0.014	-0.089	0.108	0.070	-0.914	-0.601	0.031	0.013	0.042	0.000	-1.015	-0.021	0.024	0.235	0.011	-0.016	-0.034
LOC100996635	100996635	1p21.3	-0.922	0.006	0.687	0.026	0.530	0.002	-0.351	-0.008	-0.019	-0.397	-0.007	0.301	0.225	-0.067	0.146	0.024	0.022	0.078	-0.941	0.139	0.126	-0.046	-0.018	0.113	-0.028	0.046	0.301	0.000	0.035	-0.012	-0.014	-0.089	0.108	0.070	-0.914	-0.601	0.031	0.013	0.042	0.000	-1.015	-0.021	0.024	0.235	0.011	-0.016	-0.034
[truncated: 24,798 more rows]
[truncated: 34 more columns]
