# Supplementary material for: Evolutionary route of nasopharyngeal carcinoma metastasis and its clinical significance
Source: Nat Commun. 2023 Feb 4;14:610. doi: 10.1038/s41467-023-35995-2 (PMC9899247; doi:10.1038/s41467-023-35995-2)
Supplement: Supplementary file 9 — Supplementary Data 7 [file 41467_2023_35995_MOESM9_ESM.zip › Codes-20220701/3.Mutation_based_evolution_analysis/Example/Important_gene.lst]

AARS
AARS2
ABCB1
ABI1
ABL1
ABL2
ACKR3
ACSL3
ACSL6
ACTB
ACTG1
ACVR1
ACVR1B
ACVR2A
ADAM10
ADCY1
ADORA2A
AFF1
AFF3
AFF4
AHCTF1
AHCYL2
AHDC1
AHNAK
AHNAK2
AJUBA
AKAP9
AKD1
AKT1
AKT2
ALDH2
ALK
AMBRA1
AMER1
AMPH
ANAPC1
ANKRD11
ANKRD12
ANKRD6
ANXA6
APAF1
APC
APOBEC3B
AR
ARAF
ARHGAP26
ARHGAP32
ARHGAP35
ARHGEF12
ARHGEF6
ARID1A
ARID1B
ARID2
ARID5B
ARNT
ASIC1
ASPM
ASPSCR1
ASXL1
ATF1
ATF7IP
ATG13
ATG14
ATG2A
ATG7
ATIC
ATM
ATP1A1
ATP2B3
ATR
ATRX
AXIN1
AXIN2
B2M
B4GALT3
BAP1
BARD1
BAZ1B
BAZ2A
BCL10
BCL11A
BCL11B
BCL2
BCL3
BCL5
BCL6
BCL7A
BCL9
BCL9L
BCLAF1
BCOR
BCORL1
BCR
BIRC3
BLM
BMPR1A
BRAF
BRCA1
BRCA2
BRD3
BRD4
BRIP1
BTG1
BTK
BUB1B
C12orf9
C15orf65
C2orf44
CACNA1D
CAD
CADM1
CALR
CAMTA1
CANT1
CARD11
CARM1
CARS
CASC5
CASP8
CAST
CBFA2T3
CBFB
CBL
CBLB
CBLC
CCAR1
CCDC6
CCNB1IP1
CCND1
CCND2
CCND3
CCNE1
CD274
CD74
CD79A
CD79B
CDC6
CDC73
CDH1
CDH11
CDK12
CDK4
CDK6
CDKN1A
CDKN1B
CDKN2A
CDKN2A(p14)
CDKN2B
CDKN2C
CDX2
CEBPA
CEP170
CEP192
CEP89
CFH
CHCHD7
CHD3
CHD4
CHD7
CHD8
CHEK2
CHIC2
CIC
CIITA
CLIP1
CLK3
CLP1
CLTC
CLTCL1
CNBP
CNOT1
CNOT3
CNTRL
COBLL1
COL18A1
COL1A1
COL2A1
COX6C
CREB1
CREB3L1
CREB3L2
CREBBP
CRIPAK
CRLF2
CRTC1
CRTC3
CSDE1
CSF1R
CSF3R
CTCF
CTNNB1
CTNND1
CTTN
CUL1
CUL3
CUX1
CXCR4
CYC1
CYLD
DAB2IP
DAPK1
DAXX
DCP1B
DCTN1
DDB1
DDB2
DDIT3
DDR2
DDX10
DDX3X
DDX5
DDX6
DEK
DHX9
DICER1
DIDO1
DIS3L2
DMD
DNAJB1
DNM2
DNM3
DNMT1
DNMT3A
DOCK2
DOCK4
DOT1L
DROSHA
DST
DUX4L1
EBF1
ECT2L
EEF1A1
EGFR
EGR3
EIF3E
EIF4A2
ELF3
ELF4
ELK4
ELL
ELN
EML4
EP300
EPAS1
EPB41L3
EPHA3
EPHB6
EPPK1
EPS15
ERBB2
ERBB2IP
ERBB3
ERBB4
ERC1
ERCC2
ERCC3
ERCC4
ERCC5
ERG
ESR1
ETNK1
ETV1
ETV4
ETV5
ETV6
EWSR1
EXT1
EXT2
EZH2
EZR
FAM123B
FAM129B
FAM131B
FAM46C
FANCA
FANCC
FANCD2
FANCE
FANCF
FANCG
FAS
FAT1
FAT2
FAT3
FAT4
FBN2
FBXO11
FBXW7
FCGR2B
FCHO2
FCRL4
FES
FEV
FGFR1
FGFR1OP
FGFR2
FGFR3
FGFR4
FH
FHIT
FIP1L1
FLCN
FLI1
FLNA
FLT3
FLT4
FN1
FNBP1
FOSL2
FOXA1
FOXA2
FOXL2
FOXO1
FOXO3
FOXO4
FOXP1
FRG1B
FSTL3
FUBP1
FUS
G3BP1
GAB3
GAS7
GATA1
GATA2
GATA3
GDI1
GIGYF2
GMPS
GNA11
GNAI1
GNAQ
GNAS
GNL3L
GOLGA5
GOPC
GOT2
GPC3
GPHN
GPS2
GRIN2A
GRIN3A
GTF2H1
H3F3A
H3F3B
H3F3C
HDAC4
HERC1
HERPUD1
HEY1
HGF
HIF1A
HIP1
HIPK1
HIST1H1C
HIST1H2BD
HIST1H3B
HIST1H4I
HLA-A
HLA-B
HLF
HMGA1
HMGA2
HMGN2P46
HMGXB4
HNF1A
HNRNPA2B1
HOOK3
HOXA11
HOXA13
HOXA9
HOXC11
HOXC13
HOXD11
HOXD13
HRAS
HSP90AA1
HSP90AB1
HSPA8
HUWE1
IARS2
IDH1
IDH2
IGFN1
IGH
IGK
IGL
IK
IKBKB
IKZF1
IL2
IL21R
IL6ST
IL7R
ING1
INPP4A
INTS1
IRF4
IRS2
ITGA6
ITK
JAK1
JAK2
JAK3
JAZF1
JMJD1C
JUN
KALRN
KAT6A
KAT6B
KCNJ5
KDM5A
KDM5C
KDM6A
KDM6B
KDR
KDSR
KEAP1
KIAA0947
KIAA1109
KIAA1549
KIAA1598
KIF20B
KIF5B
KIFC3
KIT
KLF4
KLF6
KLK2
KMT2A
KMT2B
KMT2C
KMT2D
KRAS
KRT76
KTN1
LASP1
LCK
LCP1
LEF1
LEPR
LHFP
LIFR
LMNA
LMO1
LMO2
LPP
LRIG3
LRP1B
LRRK2
LSM14A
LTBP1
LTBR
LUC7L2
LUM
LYL1
LYN
LZTR1
MACF1
MAF
MAFB
MALAT1
MALT1
MAML2
MAP1A
MAP1B
MAP2K1
MAP2K2
MAP2K4
MAP3K1
MAP3K11
MAP3K13
MAP3K3
MAP3K4
MAP4
MAPK1
MAPK8IP1
MARCKSL1
MAST2
MATK
MAX
MCM7
MDC1
MDM2
MDM4
MDN1
MDS2
MECOM
MED12
MED12L
MED13
MED17
MEF2A
MEGF6
MEN1
MET
METTL14
MGA
MICAL1
MIR142
MITF
MKI67
MKL1
MLF1
MLH1
MLL
MLL2
MLL3
MLL4
MLLT1
MLLT10
MLLT11
MLLT3
MLLT4
MLLT6
MME
MMP2
MN1
MNX1
MPL
MSH2
MSH6
MSI2
MSN
MST1
MTCP1
MTM1
MTOR
MUC1
MUTYH
MYB
MYC
MYCBP2
MYCL
MYCL1
MYCN
MYD88
MYH11
MYH9
MYO1D
MYO5A
MYOD1
NAA15
NAB2
NACA
NAV1
NAV3
NBEA
NBN
NBPF10
NCKIPSD
NCOA1
NCOA2
NCOA3
NCOA4
NCOR1
NCOR2
NDRG1
NEB
NEDD4L
NEK1
NEK8
NF1
NF2
NFATC2
NFE2L2
NFE2L3
NFIB
NFKB2
NFKBIA
NFKBIE
NIN
NIPBL
NKX2-1
NLRC5
NLRP3
NMT2
NONO
NOTCH1
NOTCH2
NOTCH3
NPM1
NR1H2
NR4A2
NR4A3
NRAS
NRG1
NSD1
NT5C2
NTRK1
NTRK3
NUMA1
NUP214
NUP93
NUP98
NUTM1
NUTM2A
NUTM2B
OLIG2
OMD
P2RY8
P4HB
PABPC1
PABPC4
PAFAH1B2
PALB2
PAX3
PAX5
PAX7
PAX8
PAXIP1
PBRM1
PBX1
PCBP1
PCM1
PCSK7
PDCD1LG2
PDE4DIP
PDGFB
PDGFRA
PDGFRB
PDS5A
PER1
PHF6
PHLDA1
PHOX2B
PICALM
PIK3CA
PIK3CB
PIK3CG
PIK3R1
PIM1
PIP5K1A
PLAG1
PLCB1
PLCG1
PLEC
PML
PMS1
PMS2
POLE
POLQ
POT1
POTEF
POU2AF1
POU5F1
PPARG
PPFIA4
PPFIBP1
PPM1D
PPP1R15A
PPP2R1A
PPP6C
PRCC
PRDM1
PRDM16
PRDM2
PREX2
PRF1
PRKACA
PRKAR1A
PRKCD
PRPF8
PRRC2A
PRRX1
PRX
PSEN1
PSIP1
PSMD11
PSME3
PTCH1
PTEN
PTH2
PTK6
PTPN11
PTPN13
PTPRB
PTPRC
PTPRK
PTPRT
PWP1
PWWP2A
QKI
RAB11FIP5
RABEP1
RAC1
RAD21
RAD51B
RAF1
RAG1
RALGAPA1
RALGDS
RANBP17
RANBP2
RANBP3
RANGAP1
RAP1GDS1
RARA
RASA1
RASSF1
RB1
RBFOX2
RBM10
RBM15
RBMX
RECQL4
REL
RET
RHEB
RHOA
RHOH
RIF1
RMI2
RNF111
RNF213
RNF217-AS1
RNF43
ROS1
RPGR
RPL10
RPL22
RPL5
RPN1
RPP38
RPSAP58
RSPO2
RSPO3
RSRC1
RUNDC2A
RUNX1
RUNX1T1
RXRA
SALL4
SBDS
SDC4
SDHA
SDHAF2
SDHB
SDHC
SDHD
SEC23B
SEPT5
SEPT6
SEPT9
SET
SETBP1
SETD2
SETX
SF3B1
SFI1
SFPQ
SFRP4
SGK1
SH2B3
SH3GL1
SH3PXD2A
SIN3A
SIX2
SKP2
SLC25A10
SLC34A2
SLC3A2
SLC45A3
SMAD2
SMAD3
SMAD4
SMARCA4
SMARCAD1
SMARCB1
SMARCD1
SMARCE1
SMC1A
SMC3
SMC4
SMCHD1
SMO
SMYD4
SND1
SOCS1
SOS1
SOX17
SOX2
SOX9
SPATA6
SPECC1
SPEG
SPEN
SPOP
SPTAN1
SRC
SRCAP
SRGAP3
SRRM2
SRSF2
SRSF3
SS18
SS18L1
SSX1
SSX2
SSX2IP
SSX4
STAG2
STAT3
STAT5B
STAT6
STIL
STIP1
STK11
STRN
SUFU
SUZ12
SVIL
SYK
SYNE1
TAF1
TAF15
TAL1
TAL2
TANC2
TBL1XR1
TBX3
TCEA1
TCF12
TCF3
TCF7
TCF7L2
TCL1A
TCL6
TERT
TET1
TET2
TET3
TFDP1
TFE3
TFEB
TFG
TFPT
TFRC
TGFBR2
TGIF1
TGOLN2
THRAP3
THY1
TICAM1
TJP2
TLR4
TLX1
TLX3
TMEM127
TMPRSS2
TNFAIP3
TNFRSF10C
TNFRSF14
TNFRSF17
TNKS1BP1
TNPO1
TOM1
TOP1
TOP3A
TP53
TP53BP1
TP63
TPM1
TPM3
TPM4
TPR
TRA
TRAF3
TRAF7
TRB
TRD
TRIM24
TRIM27
TRIM33
TRIM7
TRIO
TRIP11
TRRAP
TSC1
TSC2
TSHR
TSHZ2
TSHZ3
TTK
TTL
TUBA1A
TXNIP
U2AF1
UBE2Z
UBE4A
UBN1
UBR5
UHRF1BP1L
URI1
USP28
USP6
USP8
USP9X
UTP14A
VAV2
VEZF1
VEZT
VHL
VTI1A
WAS
WHSC1
WHSC1L1
WIF1
WRN
WT1
WWTR1
XPA
XPC
XPO1
YWHAE
ZBTB16
ZCCHC8
ZEB2
ZFHX3
ZFP36L1
ZFP36L2
ZMYM2
ZMYM4
ZMYND8
ZNF132
ZNF198
ZNF278
ZNF300
ZNF331
ZNF384
ZNF451
ZNF521
ZNF703
ZNF814
ZNF844
ZNF91
ZRSR2
