# Supplementary material for: Evolutionary route of nasopharyngeal carcinoma metastasis and its clinical significance
Source: Nat Commun. 2023 Feb 4;14:610. doi: 10.1038/s41467-023-35995-2 (PMC9899247; doi:10.1038/s41467-023-35995-2)
Supplement: Supplementary file 9 — Supplementary Data 7 [file 41467_2023_35995_MOESM9_ESM.zip › Codes-20220701/3.Mutation_based_evolution_analysis/Example/Reported_recurrent_cnv.lst]

AKT2
ARID1A
ATG13
CADM1
CCND1
CDKN2A
CDKN2B
CYLD
EP300
FBXW7
JAK2
KMT2C
KMT2D
KRAS
LTBR
MED12L
MLH1
MSH6
MYC
NFKBIA
NLRC5
NOTCH1
NOTCH2
PIK3CA
PTEN
RASSF1
THY1
TP53
TRAF3
