# Supplementary material for: Evolutionary route of nasopharyngeal carcinoma metastasis and its clinical significance
Source: Nat Commun. 2023 Feb 4;14:610. doi: 10.1038/s41467-023-35995-2 (PMC9899247; doi:10.1038/s41467-023-35995-2)
Supplement: Supplementary file 9 — Supplementary Data 7 [file 41467_2023_35995_MOESM9_ESM.zip › Codes-20220701/3.Mutation_based_evolution_analysis/Example/sample_cutoffs.txt]

# Using amp_thresh=0.10, del_thresh=0.10
Sample	Low	High
P6T	-1.393000	0.100000
P9T	-0.735000	0.100000
P19T	-1.393000	0.782000
P20T	-1.059000	1.028000
P21T	-0.547000	0.673000
P22T	-0.598000	1.013000
P23T	-0.481000	1.142000
P24T	-0.100000	0.222000
P26T	-1.130000	1.100000
P27T	-0.483000	1.830000
P28T	-0.318000	0.350000
P29T	-0.551000	1.459000
P30T	-0.961000	0.854000
P31T	-0.539000	0.100000
P32T	-0.749000	0.301000
P33T	-1.264000	2.287000
P34T	-0.665000	0.100000
P38T	-0.931000	1.061000
P41T	-1.108000	2.437000
P42T1	-0.511000	0.282000
P44T1	-0.100000	0.438000
P45T	-0.970000	1.691000
P46T1	-0.271000	1.245000
P47T1	-0.280000	0.243000
P48T1	-0.100000	0.726000
P49T1	-0.595000	0.522000
P51T	-0.695000	0.453000
P52T	-0.100000	0.100000
P53T	-0.100000	0.100000
P54T1	-0.361000	0.216000
P55T1	-0.299000	0.291000
P56T	-0.306000	0.100000
P57T1	-1.082000	1.002000
P58T1	-0.838000	0.905000
P6L	-1.393000	0.100000
P9L	-0.733000	0.803000
P19L	-1.393000	2.577000
P20L	-0.100000	0.100000
P21L	-0.253000	0.974000
P22L	-0.454000	0.688000
P23L	-1.140000	3.757000
P27L	-0.312000	0.303000
P28L	-0.874000	1.001000
P30L	-0.861000	1.094000
P32L	-1.120000	1.201000
P34L	-0.100000	1.739000
P38L	-0.924000	0.897000
P42L	-0.445000	0.312000
P44L1	-0.213000	0.556000
P45L1	-1.042000	1.325000
P46L1	-0.283000	0.270000
P47L1	-1.020000	0.100000
P48L1	-0.224000	0.100000
P49L1	-0.294000	0.372000
P50L	-0.274000	0.100000
P51L	-0.100000	0.100000
P52L	-0.354000	0.572000
P53L	-0.830000	0.478000
P54L1	-0.495000	0.966000
P55L1	-0.253000	0.100000
P57L1	-0.824000	0.821000
P58L1	-0.948000	0.710000
P6M	-1.393000	0.100000
P22M	-0.488000	0.767000
P23M	-0.100000	0.100000
P26M	-0.734000	0.713000
P27M	-0.412000	1.540000
P28M	-0.544000	0.567000
P29M	-0.735000	2.163000
P30M	-0.620000	0.857000
P32M1	-1.089000	0.825000
P33M	-0.360000	0.266000
P34M	-0.282000	1.453000
P38M	-0.270000	0.363000
P45M	-0.965000	1.304000
P50M1	-0.317000	0.283000
P51M	-0.229000	0.222000
P52M	-0.213000	0.345000
P53M	-0.742000	0.100000
P57M1	-0.778000	1.230000
P58M1	-0.100000	0.100000
