# Supplementary material for: Evolutionary route of nasopharyngeal carcinoma metastasis and its clinical significance
Source: Nat Commun. 2023 Feb 4;14:610. doi: 10.1038/s41467-023-35995-2 (PMC9899247; doi:10.1038/s41467-023-35995-2)
Supplement: Supplementary file 9 — Supplementary Data 7 [file 41467_2023_35995_MOESM9_ESM.zip › Codes-20220701/3.Mutation_based_evolution_analysis/README.txt]

A pipeline to perform evolutionary analysis based on mutations.

This process contains phylogenetic tree construction and mutations/CNVs annotation of each branch.

Operating systems: Centos7 X86_64
Requirements: R 3.5.1; Perl; R package: pheatmap 1.0.12, limma 3.36.5, ape, Palimpsest 1.0.0, BSgenome.Hsapiens.UCSC.hg38 1.4.1, RColorBrewer 1.1-2, Biostrings 2.48.0, VariantAnnotation.

After completing the required configuration and software installation, please run "sh run.sh" to perform all analyses.

The demo input files contain results gernerated by GISTIC2 (all_data_by_genes.txt and sample_cutoffs.txt), important gene/cnv list, and a muanually edited file of phylogenetic tree branches (Mutation_group.txt). 

The outputs contains trees, heatmaps and mutational binary matrics in Output/Binary_mat directory, and the results of mutational signature of each branch from each phylogenetic tree (Output/Branch_signature), and the results of important genes/cnvs in each branch.
