# Supplementary material for: Evolutionary route of nasopharyngeal carcinoma metastasis and its clinical significance
Source: Nat Commun. 2023 Feb 4;14:610. doi: 10.1038/s41467-023-35995-2 (PMC9899247; doi:10.1038/s41467-023-35995-2)
Supplement: Supplementary file 9 — Supplementary Data 7 [file 41467_2023_35995_MOESM9_ESM.zip › Codes-20220701/3.Mutation_based_evolution_analysis/run.sh]

### Construct phylogenetic tree
mkdir -p Output/Binary_mat
ls ../1.Basic_mutation_analysis/Output/2.Imputation/Binary_mat | perl -wanle'print "grep -v NA ../1.Basic_mutation_analysis/Output/2.Imputation//Binary_mat/$_ > Output/Binary_mat/$_"' | sh
ls Output/Binary_mat/P*_binary_mat.txt | perl -wanle'print "Rscript Script/NJ_tree.R $_"' | xargs -iCMD -P3 bash -c CMD
ls Output/Binary_mat/P*_binary_mat.txt | perl -wanle'$a=$_;s/\.txt//;print "perl Script/Edge_length.pl $a $_.edge.mat > $_.len_edit"' | sh
ls Output/Binary_mat/P*_binary_mat.txt | perl -wanle'$a=$_;s/\.txt//;print "Rscript Script/NJ_tree.len_edit.R $a $_.len_edit"' | xargs -iCMD -P3 bash -c CMD
ls Output/Binary_mat/P*_binary_mat.txt | perl -wanle'$a=$_;s/\.txt//;print "Rscript Script/NJ_tree.len_edit.bootstrap.R $a $_.len_edit"' | xargs -iCMD -P3 bash -c CMD
ls Output/Binary_mat/P*_binary_mat.txt | perl -wanle'print "Rscript Script/Draw_Mut_sort_heatmap.R $_"' | xargs -iCMD -P3 bash -c CMD

## Annotate mutated genes of all the branches
# Write sample combinations of branches into Example/Mutation_group.txt manually
perl Script/Mutation_extract.pl ../1.Basic_mutation_analysis/Output/2.Imputation/Final_SNV_INDEL.imputed.maf Example/Mutation_group.txt Output/Binary_mat > Output/All_branch_mut.maf
mkdir Output/Branch_signature
Rscript Script/Signature_of_each_mutation.R Output/All_branch_mut.maf Output/Branch_signature
mkdir Output/Branch_signature/Samples; mv Output/Branch_signature/P* Output/Branch_signature/Samples
perl Script/Branch_anno.pl Output/All_branch_mut.maf Output/Branch_signature/Sample_mut_sig_proportion.txt > Output/Branch_signature/All_branch_mut.contribution.anno.txt
perl Script/All_branch_mut_gene_anno.pl Output/All_branch_mut.maf ../2.Variant_clonality_analysis/output/abs_extract/reviewed/SEG_MAF > Output/All_branch_mut.gene_anno.txt
perl Script/All_branch_key_mut_gene_anno.pl All_branch_mut.maf ../2.Variant_clonality_analysis/output/abs_extract/reviewed/SEG_MAF Example/Important_gene.lst > Output/All_branch_mut.key_gene_anno.txt
le Example/Mutation_group.txt | perl -wanle'print join "__", @F' > Output/All_branch.lst

## Annotate CNV genes of all the branches
perl Script/All_branch_key_cnv_gene_anno.pl Example/all_data_by_genes.txt Example/sample_cutoffs.txt Mutation_group.txt Example/Reported_recurrent_cnv.lst > Output/All_branch_cnv.key_gene_anno.txt

## Draw ccf heatmap
ls Output/Binary_mat/P*_binary_mat.txt | perl -wanle'/(\S+)_binary/;print "perl Script/Binary_to_CCF_mat.pl $_ ../2.Variant_clonality_analysis/output/abs_extract/reviewed/SEG_MAF Example/Important_gene.lst > $1_CCF_mat.txt"' | sh
ls Output/Binary_mat/*_CCF_mat.txt | perl -wanle'print "Rscript Script/Draw_Mut_sort_ccf_heatmap.R $_"' | sh
