# Supplementary material for: Evolutionary route of nasopharyngeal carcinoma metastasis and its clinical significance
Source: Nat Commun. 2023 Feb 4;14:610. doi: 10.1038/s41467-023-35995-2 (PMC9899247; doi:10.1038/s41467-023-35995-2)
Supplement: Supplementary file 9 — Supplementary Data 7 [file 41467_2023_35995_MOESM9_ESM.zip › Codes-20220701/3.Mutation_based_evolution_analysis/Script/All_branch_cnv_gene_anno.pl]

#!/usr/bin/perl -w
=head1 #===============================================================================
#        USAGE: perl All_branch_key_cnv_gene_anno.pl <Gistic:all_thresholded.by_genes.txt> <Gistic:sample_cutoffs.txt> <Mutaiton_group.txt> 
#
#  DESCRIPTION: 
#
#  INPUT FILES: 
#
# REQUIREMENTS:
#        NOTES: None
#       AUTHOR: Xiaolong Zhang, zhangxiaol1@sysucc.org.cn
# ORGANIZATION: Bioinformatics Center, Sun Yat-sen University Cancer Center
#      VERSION: 1.0
#      CREATED: //2017
#     REVISION: ---
#===============================================================================
=cut
die `pod2text $0` unless @ARGV == 3;
use strict;

open IN, shift or die $!;
open IN2, shift or die $!;
open IN3, shift or die $!;

my %cut_off;
while (<IN2>){
	next if /^#/ or /^Sample/;
	chomp;
	my @F = split;
	$cut_off{$F[0]}{"low"} = $F[1]/2;
	$cut_off{$F[0]}{"high"} = $F[2]/2;
	$cut_off{$F[0]}{"low"} = -0.1 if $cut_off{$F[0]}{"low"} > -0.1;
	$cut_off{$F[0]}{"high"} = 0.1 if $cut_off{$F[0]}{"high"} < 0.1;
}

my @group;
while (<IN3>){
	chomp;
	my @F = split /\t/;
	my $line = join "__", @F;
	push @group, $line;
}

my $header = <IN>;
chomp $header;
my @H = split /\t/, $header;

my (%samp, %idx);
for (3..$#H){
	$idx{$H[$_]} = $_;
	$H[$_] =~ /(P\d+)(\S+)/;
	$samp{$1}{$2} = ();
}


my %hash;
while(<IN>){
	chomp;
	my @F = split /\t/;
	for my $g(@group){
		my @G = split /__/, $g;
		my $sum1_up = 0;
		my $sum1_down = 0;
		my $sum2_up = 0;
		my $sum2_down = 0;
		for my $i(1..$#G){
			$sum1_up ++ if $F[$idx{"$G[0]$G[$i]"}] > $cut_off{"$G[0]$G[$i]"}{"high"};
			$sum1_down ++ if $F[$idx{"$G[0]$G[$i]"}] < $cut_off{"$G[0]$G[$i]"}{"low"};
		}
		for my $j(keys %{$samp{$G[0]}}){
			$sum2_up ++ if $F[$idx{"$G[0]$j"}] > $cut_off{"$G[0]$j"}{"high"};
			$sum2_down ++ if $F[$idx{"$G[0]$j"}] < $cut_off{"$G[0]$j"}{"low"};
		}
		if ($sum1_up == $#G and $sum2_up <= $sum1_up){
			$hash{$g}{$F[0]} = "Amp";
		}elsif($sum1_down == $#G and $sum2_down <= $sum1_down){
			$hash{$g}{$F[0]} = "Del";
		}
	}
}

for my $k1(@group){
	next unless exists $hash{$k1};
	for my $k2(sort {$hash{$k1}{$a} cmp $hash{$k1}{$b}} keys %{$hash{$k1}}){
		print "$k1\t$k2\t$hash{$k1}{$k2}\n";
	}
}


		
