# Supplementary material for: Evolutionary route of nasopharyngeal carcinoma metastasis and its clinical significance
Source: Nat Commun. 2023 Feb 4;14:610. doi: 10.1038/s41467-023-35995-2 (PMC9899247; doi:10.1038/s41467-023-35995-2)
Supplement: Supplementary file 9 — Supplementary Data 7 [file 41467_2023_35995_MOESM9_ESM.zip › Codes-20220701/3.Mutation_based_evolution_analysis/Script/All_branch_key_mut_gene_anno.pl]

#!/usr/bin/perl -w
=head1 #===============================================================================
#        USAGE: perl All_branch_mut_gene_anno.pl <All_branch_mut.maf> [absolute_SEG_MAF_path] <Important_gene.lst>
#
#  DESCRIPTION: 
#
#  INPUT FILES: 
#
# REQUIREMENTS:
#        NOTES: None
#       AUTHOR: Xiaolong Zhang, zhangxiaol1@sysucc.org.cn
# ORGANIZATION: Bioinformatics Center, Sun Yat-sen University Cancer Center
#      VERSION: 1.0
#      CREATED: //2017
#     REVISION: ---
#===============================================================================
=cut
die `pod2text $0` unless @ARGV == 3;
use strict;

my $branch_maf = shift or die $!;
my $ab_path = shift or die $!;
my $gene_lst = shift or die $!;

my @file = `ls $ab_path/*_ABS_MAF.txt`;
my %hash;
my %Mut_type;
my %exon;
for my $f(@file){
	chomp $f;
	$f =~ /(P\d+)(\S+)_ABS_MAF/;
	my $sample_id = $1;
	my $type = $2;
	open IN, $f or die $!;
	my $header = <IN>;
	while(<IN>){
		chomp;
		my @F = split /\t/;
		$hash{$sample_id}{"$F[1]:$F[2]-$F[0]"}{$type} = $F[32];
		$Mut_type{"$F[1]:$F[2]-$F[0]"} = $F[4];
	}
}

open IN2, $gene_lst or die $!;
my %mark_gene;
while(<IN2>){
	chomp;
	$mark_gene{$_} = ();
}


open IN3, $branch_maf or die $!;
my $header = <IN3>;
chomp $header;
my %index;
my @G = split /\t/, $header;
for (0..$#G){
	$index{$G[$_]} = $_;
}

while(<IN3>){
	chomp;
	my @F = split /\t/;
	next unless $F[4] eq "Frame_Shift_Del" or $F[4] eq "Frame_Shift_Ins" or $F[4] eq "In_Frame_Del" or $F[4] eq "In_Frame_Ins" or $F[4] eq "Missense_Mutation" or $F[4] eq "Nonsense_Mutation" or $F[4] eq "Nonstop_Mutation" or $F[4] eq "Splice_Site";
	next unless exists $mark_gene{$F[0]};
	my @H = split /__/, $F[$index{"Tumor_Sample_Barcode"}];
	my $sum = 0;
	for my $i(1..$#H){
		if (exists $hash{$H[0]}{"$F[1]:$F[2]-$F[0]"}{$H[$i]}){
			$sum += $hash{$H[0]}{"$F[1]:$F[2]-$F[0]"}{$H[$i]};
		}else{
			$sum = "NA";
			last;
		}
	}
	my $decision = 0;
	if ($sum eq "NA"){
		$decision = "NA";
	}else{
		$decision = 1 if $sum > 0 and $sum < $#H;
		$decision = 2 if $sum == $#H;
	}
	print join "\t", $F[$index{"Tumor_Sample_Barcode"}], $F[$index{"Hugo_Symbol"}], $decision;
	print "\n";
}
