# Supplementary material for: Evolutionary route of nasopharyngeal carcinoma metastasis and its clinical significance
Source: Nat Commun. 2023 Feb 4;14:610. doi: 10.1038/s41467-023-35995-2 (PMC9899247; doi:10.1038/s41467-023-35995-2)
Supplement: Supplementary file 9 — Supplementary Data 7 [file 41467_2023_35995_MOESM9_ESM.zip › Codes-20220701/3.Mutation_based_evolution_analysis/Script/All_ML_P_ccf_pair.pl]

#!/usr/bin/perl -w
=head1 #===============================================================================
#        USAGE: perl All_ML_P_ccf_pair.pl
#
#  DESCRIPTION: 
#
#  INPUT FILES: 
#
# REQUIREMENTS:
#        NOTES: None
#       AUTHOR: Xiaolong Zhang, zhangxiaol1@sysucc.org.cn
# ORGANIZATION: Bioinformatics Center, Sun Yat-sen University Cancer Center
#      VERSION: 1.0
#      CREATED: //2017
#     REVISION: ---
#===============================================================================
=cut
#die `pod2text $0` unless @ARGV == 3;
use strict;

open IN, "Met_related_snv/Mono_Poly_clone.lst" or die $!;
my %hash;
while(<IN>){
	chomp;
	my @F = split;
	$hash{$F[0]} = $F[1];
}

my @file = `ls Binary_mat/P*_CCF_mat.txt`;
open OUT1, ">Met_related_snv/ML_P_monoclonal_ccf_pair.txt";
open OUT2, ">Met_related_snv/ML_P_polyclonal_ccf_pair.txt";
print OUT1 "Pri\tLyn_Met\n";
print OUT2 "Pri\tLyn_Met\n";

for my $f(@file){
	chomp $f;
	$f =~ /(P\d+)/;
	my $sample_id = $1;
	open IN, $f or die $!;
	my $header = <IN>;
	chomp $header;
	my @G = split /\t/, $header;
	my (@T, @ML);
	for (1..$#G-1){
		push @T, $_ if $G[$_] =~ /T$/ or $G[$_] =~ /T\d$/;
		push @ML, $_ if $G[$_] =~ /L$/ or $G[$_] =~ /L\d$/ or $G[$_] =~ /M$/ or $G[$_] =~ /M\d$/;
	}
	while(<IN>){
		chomp;
		s/NA/0/g;
		my @F = split /\t/;
		my $max = 0;
		for my $i(@T){
			$max = $F[$i] if $F[$i] > $max;
		}
		for my $i(@ML){
			next unless exists $hash{$sample_id.$i};
			next if $F[$i] == -1;
			if ($hash{$sample_id.$i} eq "Monoclonal"){
				print OUT1 "$max\t$F[$i]\n" unless $max == 0 and $F[$i] == 0;
			}else{
				print OUT2 "$max\t$F[$i]\n" unless $max == 0 and $F[$i] == 0;
			}
		}
	}
}
