# Supplementary material for: Evolutionary route of nasopharyngeal carcinoma metastasis and its clinical significance
Source: Nat Commun. 2023 Feb 4;14:610. doi: 10.1038/s41467-023-35995-2 (PMC9899247; doi:10.1038/s41467-023-35995-2)
Supplement: Supplementary file 9 — Supplementary Data 7 [file 41467_2023_35995_MOESM9_ESM.zip › Codes-20220701/3.Mutation_based_evolution_analysis/Script/All_share_exlusive_stat.R]

# useage: Rscript All_share_exlusive_stat.R <distant_mat_dir> [outdir]
args = commandArgs(T)

args[1] = "/disk/zxl/projects/Nasopharynx_cancer/4.Evolution_NJ_new/T_M_L_evolution/Binary_mat"

if (is.na(args[2])){
  outdir = "."
}else{
  outdir = args[2]
}

f <- system(paste("ls ", args[1], "/*exclusive_percentage.mat", sep = ""), intern = T)
i = 1
sample = NULL
distance = NULL
for (i in 1:length(f)){
  mat = read.table(f[i])
  lst = strsplit(x=f[i], split="/")[[1]]
  lst[length(lst)] = gsub(pattern="_binary_mat.exclusive_percentage.mat", replacement="", lst[length(lst)])
  sample = c(sample, lst[length(lst)])
  index = 1:nrow(mat)
  comb <- combn(index,2)
  min = 1000000
  max = 0
  for(j in 1:ncol(comb)){
    if ("T" %in% rownames(mat)[comb[1,j]] || "T" %in% rownames(mat)[comb[2,j]]){
      if (sqrt(sum((mat[,comb[1,j]]-mat[,comb[2,j]])^2)) < min){
        min = sqrt(sum((mat[,comb[1,j]]-mat[,comb[2,j]])^2))
      }
    }else{
      if (sqrt(sum((mat[,comb[1,j]]-mat[,comb[2,j]])^2)) > max){
        max = sqrt(sum((mat[,comb[1,j]]-mat[,comb[2,j]])^2))
      }
    }
  }
  distance = c(distance, min-max)
}

ord = order(distance, decreasing = F)
pdf(paste(outdir, "/All_exclusive_percentage_euclidean_difference.pdf", sep = ""), width = 9, height = 5)
barplot(height = distance[ord], names.arg = sample[ord], ylim = c(-1,1), 
        ylab = "Exclusive euclidean difference (Linear vs Parallel)")
dev.off()

f <- system(paste("ls ", args[1], "/*shared_percentage.mat", sep = ""), intern = T)
i = 1
sample = NULL
distance = NULL
for (i in 1:length(f)){
  mat = read.table(f[i])
  lst = strsplit(x=f[i], split="/")[[1]]
  lst[length(lst)] = gsub(pattern="_binary_mat.shared_percentage.mat", replacement="", lst[length(lst)])
  sample = c(sample, lst[length(lst)])
  index = 1:nrow(mat)
  comb <- combn(index,2)
  min = 1000000
  max = 0
  for(j in 1:ncol(comb)){
    if ("T" %in% rownames(mat)[comb[1,j]] || "T" %in% rownames(mat)[comb[2,j]]){
      if (sqrt(sum((mat[,comb[1,j]]-mat[,comb[2,j]])^2)) < min){
        min = sqrt(sum((mat[,comb[1,j]]-mat[,comb[2,j]])^2))
      }
    }else{
      if (sqrt(sum((mat[,comb[1,j]]-mat[,comb[2,j]])^2)) > max){
        max = sqrt(sum((mat[,comb[1,j]]-mat[,comb[2,j]])^2))
      }
    }
  }
  distance = c(distance, min-max)
}

ord = order(distance, decreasing = F)
pdf(paste(outdir, "/All_shared_percentage_euclidean_difference.pdf", sep = ""), width = 9, height = 5)
barplot(height = distance[ord], names.arg = sample[ord], ylim = c(-1,1), 
        ylab = "Shared euclidean difference (Linear vs Parallel)")
dev.off()
