# Supplementary material for: Evolutionary route of nasopharyngeal carcinoma metastasis and its clinical significance
Source: Nat Commun. 2023 Feb 4;14:610. doi: 10.1038/s41467-023-35995-2 (PMC9899247; doi:10.1038/s41467-023-35995-2)
Supplement: Supplementary file 9 — Supplementary Data 7 [file 41467_2023_35995_MOESM9_ESM.zip › Codes-20220701/3.Mutation_based_evolution_analysis/Script/Binary_to_CCF_mat.pl]

#!/usr/bin/perl -w
=head1 #===============================================================================
#        USAGE: 
#
#  DESCRIPTION: 
#
#  INPUT FILES: 
#
# REQUIREMENTS:
#        NOTES: None
#       AUTHOR: Xiaolong Zhang, zhangxiaol1@sysucc.org.cn
# ORGANIZATION: Bioinformatics Center, Sun Yat-sen University Cancer Center
#      VERSION: 1.0
#      CREATED: //2017
#     REVISION: ---
#===============================================================================
=cut
die `pod2text $0` unless @ARGV == 3;
use strict;

my $binary = shift or die $!;
my $ab_path = shift or die $!;
my $gene_lst = shift or die $!;

$binary =~ /(P\d+)/;
my $sample_id = $1;
my @file = `ls $ab_path/$sample_id*_ABS_MAF.txt`;
my %hash;
my %exon;
for my $f(@file){
	chomp $f;
	$f =~ /$sample_id(\S+)_ABS_MAF/;
	my $type = $1;
	open IN, $f or die $!;
	my $header = <IN>;
	while(<IN>){
		chomp;
		my @F = split /\t/;
		$hash{"$F[1]:$F[2]-$F[0]"}{$type} = $F[39];
		if ($F[4] eq "Frame_Shift_Del" or $F[4] eq "Frame_Shift_Ins" or $F[4] eq "In_Frame_Del" or $F[4] eq "In_Frame_Ins" or $F[4] eq "Missense_Mutation" or $F[4] eq "Nonsense_Mutation" or $F[4] eq "Nonstop_Mutation" or $F[4] eq "Splice_Site"){
			$exon{"$F[1]:$F[2]-$F[0]"} = ();
		}
	}
}

open IN2, $gene_lst or die $!;
my %mark_gene;
while(<IN2>){
	chomp;
	$mark_gene{$_} = ();
}

my @All_sort = ("T", "T1", "T2", "T3", "T4", "T5",
                "L", "L1", "L2", "L3", "L4", "L5",
                "M", "M1", "M2", "M3", "M4",
                "T_P", "T1_P", "T2_P", "T3_P",
                "L_P", "L1_P", "L2_P", "L3_P",
                "M_P", "M1_P", "M2_P", "M3_P");

open IN3, $binary or die $!;
my $header = <IN3>;
chomp $header;
my @H = split /\t/, $header;

###################################################################################################
my (%sort_turn, %sort_id);
for(1..$#H-1){
	$sort_turn{$H[$_]} = ();
	$sort_id{$H[$_]} = $_;
}

my $n = 1;								# Sort clumns folowing given turn
for (@All_sort){
	$sort_turn{$_} = $n and $n ++ if exists $sort_turn{$_};
}

my @sort;
for(sort {$sort_turn{$a}<=>$sort_turn{$b}} keys %sort_turn){
	push @sort, $sort_id{$_};
}
#####################################################################################################

print join "\t", @H[0,@sort];
print "\n";

my %count;
my %info;
my $num = 0;
my %gene_name;
while(<IN3>){
	chomp;
	next if /^X/;
	$num ++;
	my @F = split;
	my $line = join "\t", @F[1..$#F];
	next if $line =~ /NA/;
	my $i = 0;
	for (@sort){
		$i ++;
		if ($F[$_] == 0){
			$F[$_] = "NA";
		}else{
			if (!exists $hash{$F[0]}{$H[$_]} or $hash{$F[0]}{$H[$_]} eq "NA"){
				$F[$_] = -1;
				$count{$F[0]} += 10**$#F + 1 * 10**($#F-$i);
			}else{
				$F[$_] = $hash{$F[0]}{$H[$_]};
				$count{$F[0]} += 10**$#F + 1 * 10**($#F-$i) + ($hash{$F[0]}{$H[$_]} / 10);
			}
		}
	}
	$F[0] =~ /-(\S+)/;
	my $mark;
	if (exists $mark_gene{$1} and exists $exon{$F[0]}){
		if (exists $gene_name{$1}){
			$mark = $1."___".$num;
		}else{
			$mark = $1;
			$gene_name{$1} = ();
		}
	}else{
		$mark = $F[0]."--------------------------------------------------";
	}
	$info{$F[0]} = join "\t", $mark, @F[@sort];
}

for (sort {$count{$a}<=>$count{$b}} keys %count){
	print $info{$_}."\n";
}
