# Supplementary material for: Evolutionary route of nasopharyngeal carcinoma metastasis and its clinical significance
Source: Nat Commun. 2023 Feb 4;14:610. doi: 10.1038/s41467-023-35995-2 (PMC9899247; doi:10.1038/s41467-023-35995-2)
Supplement: Supplementary file 9 — Supplementary Data 7 [file 41467_2023_35995_MOESM9_ESM.zip › Codes-20220701/3.Mutation_based_evolution_analysis/Script/Bootstrap_common_stat.R]

#Useage: Rscript Gene_TPM_dist.R Exp_TPM.all_0.TPM_dis.txt
args = commandArgs(T)
library(ggplot2)
library(reshape2)

name <- gsub(args[1], pattern = ".txt", replacement = "")
data <- read.table(args[1], header = T)
data$Parallel_progression = -data$Parallel_progression

data2 = melt(data)
pdf(paste(name, ".pdf", sep = ""), width = 9, height = 5)
ggplot(data=data2, aes(x=reorder(Sample_ID, -value, sum), y=value, fill=variable)) +
  geom_bar(stat="identity") +
  theme_bw() + theme(axis.text.x  = element_text(angle=45, vjust = 0.9, hjust = 1)) +
  xlab("Sample") + ylab("Progression model possibility (%)")
dev.off()
  
