# Supplementary material for: Evolutionary route of nasopharyngeal carcinoma metastasis and its clinical significance
Source: Nat Commun. 2023 Feb 4;14:610. doi: 10.1038/s41467-023-35995-2 (PMC9899247; doi:10.1038/s41467-023-35995-2)
Supplement: Supplementary file 9 — Supplementary Data 7 [file 41467_2023_35995_MOESM9_ESM.zip › Codes-20220701/3.Mutation_based_evolution_analysis/Script/Bootstrap_common_stat_edit.pl]

#!/usr/bin/perl -w
=head1 #===============================================================================
#        USAGE: perl Bootstrap_common_stat_edit.pl Bootstrap_common.stat.txt 
#
#  DESCRIPTION: 
#
#  INPUT FILES: 
#
# REQUIREMENTS:
#        NOTES: None
#       AUTHOR: Xiaolong Zhang, zhangxiaol1@sysucc.org.cn
# ORGANIZATION: Bioinformatics Center, Sun Yat-sen University Cancer Center
#      VERSION: 1.0
#      CREATED: //2017
#     REVISION: ---
#===============================================================================
=cut
die `pod2text $0` unless @ARGV == 1;
use strict;

my $input = shift or die $!;
open IN, $input or die $!;

open OUT, ">tmp" or die $!;
print OUT "Sample_ID\tLinear_progression\tParallel_progression\n";
while(<IN>){
	s/"//g;
	my @F = split;
	$F[1] =~ /(P\d+)/;
	my $com = $F[2] / 10;
	my $dis = 100 - $com;
	print OUT "$1\t$com\t$dis\n";
}

`mv tmp $input`;
