# Supplementary material for: Evolutionary route of nasopharyngeal carcinoma metastasis and its clinical significance
Source: Nat Commun. 2023 Feb 4;14:610. doi: 10.1038/s41467-023-35995-2 (PMC9899247; doi:10.1038/s41467-023-35995-2)
Supplement: Supplementary file 9 — Supplementary Data 7 [file 41467_2023_35995_MOESM9_ESM.zip › Codes-20220701/3.Mutation_based_evolution_analysis/Script/Branch_anno.pl]

#!perl -w
# Usage: perl Branch_anno.pl All_branch_mut.maf All_branch_mut.contribution.txt > All_branch_mut.contribution.anno.txt
use strict;

open IN, shift or die $!;
open IN2, shift or die $!;

my $header = <IN>;
my %hash;
while(<IN>){
	chomp;
	my @F = split /\t/;
	$hash{$F[-1]} ++;
}

while(<IN2>){
	chomp;
	print "$_\tJudgment\tTotal_num\n" and next if /^\t/;
	my @F = split /\t/;
	my $judge;
	for my $i(1..$#F){
#		$judge = $i and last if $F[$i] > 0.75;
		$judge = $i and last if $F[$i] > 0.5;
#		$judge .= $i if $F[$i] > 0.25;
	}
	$judge = "NA" if $hash{$F[0]} < 10 or !$judge;
	print "$_\t$judge\t$hash{$F[0]}\n";
}
