# Supplementary material for: Evolutionary route of nasopharyngeal carcinoma metastasis and its clinical significance
Source: Nat Commun. 2023 Feb 4;14:610. doi: 10.1038/s41467-023-35995-2 (PMC9899247; doi:10.1038/s41467-023-35995-2)
Supplement: Supplementary file 9 — Supplementary Data 7 [file 41467_2023_35995_MOESM9_ESM.zip › Codes-20220701/3.Mutation_based_evolution_analysis/Script/Branch_mut_cnv_merge.pl]

#!/usr/bin/perl -w
=head1 #===============================================================================
#        USAGE: perl Branch_mut_merge.pl <All_branch_mut.gene_anno.maf> <All_branch_cnv.gene_anno.txt> <Branch_lst>
#
#  DESCRIPTION: 
#
#  INPUT FILES: 
#
# REQUIREMENTS:
#        NOTES: None
#       AUTHOR: Xiaolong Zhang, zhangxiaol1@sysucc.org.cn
# ORGANIZATION: Bioinformatics Center, Sun Yat-sen University Cancer Center
#      VERSION: 1.0
#      CREATED: //2017
#     REVISION: ---
#===============================================================================
=cut
die `pod2text $0` unless @ARGV == 3;
use strict;

open IN, shift or die $!;
open IN2, shift or die $!;
open IN3, shift or die $!;

my %hash;
while (<IN3>){
	chomp;
	$hash{$_} = ();
}

my @black_lst_gene = ("TTN", "MUC16", "OBSCN", "AHNAK2", "SYNE1", "FLG", "MUC5B",
            "DNAH17", "PLEC", "DST", "SYNE2", "NEB", "HSPG2", "LAMA5", "AHNAK",
            "HMCN1", "USH2A", "DNAH11", "MACF1", "MUC17");
my %black_lst;
for (@black_lst_gene){
	$black_lst{$_} = ();
}

my $header = <IN>;
#print $header;

chomp $header;
my %index;
my @G = split /\t/, $header;
for (0..$#G){
	$index{$G[$_]} = $_;
}

print join "\t", $G[$index{"Hugo_Symbol"}], $G[$index{"Variant_Classification"}], $G[$index{"Variant_Type"}], $G[$index{"Tumor_Sample_Barcode"}];
print "\n";

while(<IN>){
	chomp;
	my @F = split /\t/;
	next if exists $black_lst{$F[$index{"Hugo_Symbol"}]};
	if (exists $hash{$F[$index{"Tumor_Sample_Barcode"}]}){
		$F[$index{"Tumor_Sample_Barcode"}] =~ s/(P\d+)\S+/$1/;
		print join "\t", $F[$index{"Hugo_Symbol"}], $F[$index{"Variant_Classification"}], $F[$index{"Variant_Type"}], $F[$index{"Tumor_Sample_Barcode"}];
		print "\n";
	}
}

while(<IN2>){
	chomp;
	my @F = split /\t/;
	if (exists $hash{$F[0]}){
		$F[0] =~ s/(P\d+)\S+/$1/;
		print join "\t", $F[1], $F[2], "CNV", $F[0];
		print "\n";
        }
}
