# Supplementary material for: Evolutionary route of nasopharyngeal carcinoma metastasis and its clinical significance
Source: Nat Commun. 2023 Feb 4;14:610. doi: 10.1038/s41467-023-35995-2 (PMC9899247; doi:10.1038/s41467-023-35995-2)
Supplement: Supplementary file 9 — Supplementary Data 7 [file 41467_2023_35995_MOESM9_ESM.zip › Codes-20220701/3.Mutation_based_evolution_analysis/Script/Clonality_matrix.pl]

#!/usr/bin/perl -w
=head1 #===============================================================================
#        USAGE: perl Clonality_matrix.pl  
#
#  DESCRIPTION: 
#
#  INPUT FILES: 
#
# REQUIREMENTS:
#        NOTES: None
#       AUTHOR: Xiaolong Zhang, zhangxiaol1@sysucc.org.cn
# ORGANIZATION: Bioinformatics Center, Sun Yat-sen University Cancer Center
#      VERSION: 1.0
#      CREATED: //2017
#     REVISION: ---
#===============================================================================
=cut
die `pod2text $0` unless @ARGV == 2;
use strict;
my $ab_path = shift or die $!;
my $outdir = shift or die $!;

my @file = `ls $ab_path/*_ABS_MAF.txt`;
my %hash;
my %Mut_type;
my %sample;
for my $f(@file){
        chomp $f;
        $f =~ /(P\d+)(\S+)_ABS_MAF/;
        my $sample_id = $1;
        my $type = $2;
	$sample{$1}{$2} = ();
        open IN, $f or die $!;
        my $header = <IN>;
        while(<IN>){
                chomp;
                my @F = split /\t/;
                $hash{$sample_id}{"$F[1]:$F[2]-$F[0]"}{$type} = $F[32];
                $Mut_type{"$F[1]:$F[2]-$F[0]"} = $F[4];
        }
}

for my $k1(keys %hash){
	open OUT, ">$outdir/$k1\_clonality.mat" or die $!;
	print OUT "\tVariant_Classification";
	for my $k(sort keys %{$sample{$k1}}){
		print OUT "\t$k";
	}
	print OUT "\n";
	for my $k2(sort keys %{$hash{$k1}}){
		print OUT join "\t", $k2, $Mut_type{$k2};
		for my $k3(sort keys %{$hash{$k1}{$k2}}){
			$hash{$k1}{$k2}{$k3} = "NA" unless exists $hash{$k1}{$k2}{$k3};
			print OUT "\t$hash{$k1}{$k2}{$k3}";
		}
		print OUT "\n";
	}
}
