# Supplementary material for: Evolutionary route of nasopharyngeal carcinoma metastasis and its clinical significance
Source: Nat Commun. 2023 Feb 4;14:610. doi: 10.1038/s41467-023-35995-2 (PMC9899247; doi:10.1038/s41467-023-35995-2)
Supplement: Supplementary file 9 — Supplementary Data 7 [file 41467_2023_35995_MOESM9_ESM.zip › Codes-20220701/3.Mutation_based_evolution_analysis/Script/Common_evol_type.bootstrap.R]

# useage: Rscript Common_evol_type.bootstrap.R <binary_matrix> [outdir]
args = commandArgs(T)

if (is.na(args[2])){
  outdir = "."
}else{
  outdir = args[2]
}

Name = sub(".txt", "", args[1])

library(ape)
library(reshape2)

mat <- read.table(args[1], header = T)
x <- t(mat)
B = 1000
FUN <- function(x) nj(dist.gene(x))
y <- nc <- ncol(x)
nr <- nrow(x)
getBootstrapIndices <- function() sample.int(y, replace = TRUE)
common = 0
for (i in 1:B) {
  boot.samp <- x[, getBootstrapIndices()]
  mat.nj <- FUN(boot.samp)
  node_id_N = mat.nj$edge[mat.nj$edge[,2] == ncol(mat), 1]
  node_id_T = mat.nj$edge[mat.nj$edge[,2] == 1, 1]
  if(node_id_N == node_id_T){
    common = common + 1
  }
}
print(paste(Name, common, sep = " "))
