# Supplementary material for: Evolutionary route of nasopharyngeal carcinoma metastasis and its clinical significance
Source: Nat Commun. 2023 Feb 4;14:610. doi: 10.1038/s41467-023-35995-2 (PMC9899247; doi:10.1038/s41467-023-35995-2)
Supplement: Supplementary file 9 — Supplementary Data 7 [file 41467_2023_35995_MOESM9_ESM.zip › Codes-20220701/3.Mutation_based_evolution_analysis/Script/Compare_groups_signature.R]

# useage: Rscript Compare_groups_signature.R <For_signature_analysis.maf>
args = commandArgs(T)
library(maftools)
library(data.table)
library(NMF)
Name = sub(".maf", "", args[1])
laml = read.maf(maf = args[1], removeDuplicatedVariants = F)
laml.tnm = trinucleotideMatrix(maf = laml, ref_genome = '/disk/database/human/hg38/Gencode/genome.fa',
                               prefix = 'chr', add = TRUE, ignoreChr = 'chr23', useSyn = TRUE)
MS_single = laml.tnm$nmf_matrix
MS_single_fraction = as.matrix(MS_single / rowSums(MS_single))
MS_single_fraction2 = t(MS_single_fraction[substr(rownames(MS_single_fraction),1,1) != "P",])
write.table(MS_single_fraction2, file = paste(Name, ".MS_fraction.txt", sep = ""),
            sep = "\t", quote = FALSE)

types = NULL
for(i in 1:ncol(MS_single_fraction2)){
  types = c(types, strsplit(colnames(MS_single_fraction2), "_")[[i]][1])
}
types = as.factor(types)

lst = NULL;
for (i in 1:nrow(MS_single_fraction2)){
  test = wilcox.test(MS_single_fraction2[i,types==levels(types)[1]],MS_single_fraction2[i,types==levels(types)[2]])
  if (!is.na(test$p.value) & test$p.value < 0.05){
    lst = c(lst, i)
  }
}

MS_single_fraction2.sig = MS_single_fraction2[lst,]
pdf(paste(Name, ".sig_heatmap.pdf", sep = ""), height = 7, width = 10)
pheatmap::pheatmap(MS_single_fraction2.sig, cluster_cols = F)
pheatmap::pheatmap(MS_single_fraction2.sig, cluster_cols = F, scale = 'row')
dev.off()

pdf(paste(Name, ".sig_contribution.pdf", sep = ""), height = 7, width = 10)
laml.sign = extractSignatures(mat = laml.tnm, nTry = 6, plotBestFitRes = FALSE)
#maftools::plotSignatures(laml.sign)
laml.sign.filt = laml.sign
laml.sign.filt$contributions = laml.sign.filt$contributions[,substr(colnames(laml.sign.filt$contributions),1,1) != "P"]
maftools::plotSignatures(nmfRes = laml.sign.filt, contributions = TRUE, 
                         patient_order = sort(colnames(laml.sign.filt$contributions)))


nsig = ncol(laml.sign.filt$signatures) #number of signatures identified
contrib = t(laml.sign.filt$contributions) #contribution of signatures in every sample
contrib_anno = as.data.frame(contrib)
for(i in 1:nrow(contrib_anno)){
  contrib_anno$type[i] = strsplit(rownames(contrib_anno), "_")[[i]][1]
}

require('ggfortify')
contrib.gg = autoplot(kmeans(contrib, nsig), data = contrib_anno, frame = TRUE, frame.type = 'norm',
                      loadings = TRUE, loadings.label = TRUE, loadings.label.size = 4,
                      loadings.colour = 'blue', shape = 'type', size = 3)+
  cowplot::theme_cowplot(line_size = 1)+
  cowplot::background_grid(major = 'xy')
print(contrib.gg)

dev.off()
