# Supplementary material for: Evolutionary route of nasopharyngeal carcinoma metastasis and its clinical significance
Source: Nat Commun. 2023 Feb 4;14:610. doi: 10.1038/s41467-023-35995-2 (PMC9899247; doi:10.1038/s41467-023-35995-2)
Supplement: Supplementary file 9 — Supplementary Data 7 [file 41467_2023_35995_MOESM9_ESM.zip › Codes-20220701/3.Mutation_based_evolution_analysis/Script/Diff_group_extract_maf.pl]

#!/usr/bin/perl -w
=head1 #===============================================================================
#        USAGE: perl Two_group_extract_maf.pl <All_mut.maf> <Type1_branch.lst> <Type2_branch.lst> <Type1> <Type2>
#
#  DESCRIPTION: Extract and rename sample in maf for signature analysis
#
#  INPUT FILES: 
#
# REQUIREMENTS:
#        NOTES: None
#       AUTHOR: Xiaolong Zhang, zhangxiaol1@sysucc.org.cn
# ORGANIZATION: Bioinformatics Center, Sun Yat-sen University Cancer Center
#      VERSION: 1.0
#      CREATED: //2017
#     REVISION: ---
#===============================================================================
=cut
die `pod2text $0` unless @ARGV == 5;
use strict;

open IN, shift or die $!;
open IN2, shift or die $!;
open IN3, shift or die $!;
my $type1 = shift;
my $type2 = shift;

my %hash1;
while(<IN2>){
	chomp;
	/(P\d+)/;
	$hash1{$_} = "$type1\_$1";
}

my %hash2;
while(<IN3>){
	chomp;
	/(P\d+)/;
	$hash2{$_} = "$type2\_$1";
}

my $header = <IN>;
chomp $header;
print "$header\tTumor_type\n";
while(<IN>){
	chomp;
	my @F = split /\t/;
	if (exists $hash1{$F[14]}){
		print join "\t", @F[0..13], $hash1{$F[14]}, $type1;
		print "\n";
	}elsif(exists $hash2{$F[14]}){
		print join "\t", @F[0..13], $hash2{$F[14]}, $type2;
		print "\n";
	}else{
		$F[14] =~ /(P\d+)/;
		print join "\t", @F[0..13], $1, "Others";
		print "\n";
	}
}
	
