# Supplementary material for: Evolutionary route of nasopharyngeal carcinoma metastasis and its clinical significance
Source: Nat Commun. 2023 Feb 4;14:610. doi: 10.1038/s41467-023-35995-2 (PMC9899247; doi:10.1038/s41467-023-35995-2)
Supplement: Supplementary file 9 — Supplementary Data 7 [file 41467_2023_35995_MOESM9_ESM.zip › Codes-20220701/3.Mutation_based_evolution_analysis/Script/Draw_Mut_sort_ccf_heatmap.R]

# Usage: Rscript Draw_Mut_sort_heatmap.R <Mutation_binaray_matrix.input> [Outdir]
args = commandArgs(T)
library("pheatmap")
library(limma)

if (is.na(args[2])){
  outdir = "."
}else{
  outdir = args[2]
}
Name = sub(".txt", "", args[1])

mat <- read.table(args[1], header = T)
#row.names(mat2) <- strsplit2(rownames(mat2), split = "@")[,2]
pdf(file = paste(outdir,"/", Name, "_Mut_sort_CCF_heatmap.pdf",sep = ""),height = 9, width = 9)
par(mar=c(2,5,2,5))
pheatmap(mat,cluster_rows = FALSE,cluster_cols = FALSE,color = colorRampPalette(c("grey", "cyan1", "cyan4"))(40),
         border_color= NA,cellwidth = 60,fontsize_row = 0.5,breaks=seq(-1,1,0.05))

dev.off()
