# Supplementary material for: Evolutionary route of nasopharyngeal carcinoma metastasis and its clinical significance
Source: Nat Commun. 2023 Feb 4;14:610. doi: 10.1038/s41467-023-35995-2 (PMC9899247; doi:10.1038/s41467-023-35995-2)
Supplement: Supplementary file 9 — Supplementary Data 7 [file 41467_2023_35995_MOESM9_ESM.zip › Codes-20220701/3.Mutation_based_evolution_analysis/Script/Edge_length.pl]

#!/usr/bin/perl -w
=head1 #===============================================================================
#        USAGE:  
#
#  DESCRIPTION: 
#
#  INPUT FILES: 
#
# REQUIREMENTS:
#        NOTES: None
#       AUTHOR: Xiaolong Zhang, zhangxiaol1@sysucc.org.cn
# ORGANIZATION: Bioinformatics Center, Sun Yat-sen University Cancer Center
#      VERSION: 1.0
#      CREATED: //2017
#     REVISION: ---
#===============================================================================
=cut
#die `pod2text $0` unless @ARGV == 3;
use strict;

open IN, shift or die $!;
open IN2, shift or die $!;

my $header = <IN>;
chomp $header;
my @H = split /\t/, $header;

my %index;
for (1..$#H){
	$index{$_} = $H[$_];
}

my %mut;
while(<IN>){
	chomp;
	my @F = split /\t/;
	for my $i(1..$#F){
		$mut{$F[0]}{$i} = $F[$i];
	}
}

my (%len_1, %len_2, %final);
my %node;
my %leaf;
my @left;
my $n = 1;
my $root;

while(<IN2>){
	chomp;
	my @F = split;
	if (exists $index{$F[1]}){
		$final{$n} = Count($index{$F[1]});
		$leaf{$F[0]}{$F[1]} = $n;
	}else{
		$node{$F[0]}{$F[1]} = $n;
		$node{$F[1]}{$F[0]} = $n;
	}
	if ($F[1] == $#H){
		$root = $F[0];
		$final{$n} = Count_no("N")
	}else{
		$len_1{$n} = $F[0];
		$len_2{$n} = $F[1];
	}
	$n ++;
}

my @leaf_member;
my @leaf_member_name;
#Len_stat($root);

For_each_node_len_stat($root);

for my $k(sort {$a<=>$b} keys %final){
	print "$k\t$final{$k}\n";
}


sub Count{
	my %mark;
	for (@_){
		$mark{$_} = ();
	}
	my $count = 0;
	for my $i(keys %mut){
		my $no = 0;
		for my $j(1..$#H){
			if (exists $mark{$index{$j}}){
				$no ++ if $mut{$i}{$j} == 0;
			}else{
				$no ++ if $mut{$i}{$j} == 1;
			}
		}
		$count ++ if $no == 0;
	}
	return $count;
}

sub Count_no{
        my %mark;
        for (@_){
                $mark{$_} = ();
        }
        my $count = 0;
        for my $i(keys %mut){
                my $no = 0;
                for my $j(1..$#H){
                        if (exists $mark{$index{$j}}){
                                $no ++ if $mut{$i}{$j} == 1;
                        }else{
                                $no ++ if $mut{$i}{$j} == 0;
                        }
                }
                $count ++ if $no == 0;
        }
        return $count;
}


sub Leafs{
	my $aa = $_[0];
	push @leaf_member, keys %{$leaf{$aa}};
	if (keys %{$node{$aa}} > 0){
		for my $k(keys %{$node{$aa}}){
		delete $node{$k}{$aa};
			return Leafs($k);
		}
	}else{
		return @leaf_member;
	}
}


sub Len_stat{
	my $root_i = $_[0];
        for my $k(keys %{$node{$root_i}}){
		@leaf_member = ();
		@leaf_member_name = ();
		delete $node{$k}{$root_i};
                @leaf_member = Leafs($k);
		for (@leaf_member){
			push @leaf_member_name, $index{$_};
		}
                my $length = Count(@leaf_member_name);
#print "$root_i 's leafs are @leaf_member\n";
                $final{$node{$root_i}{$k}} = $length;
        }
}

sub For_each_node_len_stat{
	my $r = $_[0];
#print "root\t$r\n";
	Len_stat($r);
	if (exists $node{$r} and keys %{$node{$r}} > 0){
		for my $k(keys %{$node{$r}}){
			For_each_node_len_stat($k);
		}
	}
}
	
