# Supplementary material for: Evolutionary route of nasopharyngeal carcinoma metastasis and its clinical significance
Source: Nat Commun. 2023 Feb 4;14:610. doi: 10.1038/s41467-023-35995-2 (PMC9899247; doi:10.1038/s41467-023-35995-2)
Supplement: Supplementary file 9 — Supplementary Data 7 [file 41467_2023_35995_MOESM9_ESM.zip › Codes-20220701/3.Mutation_based_evolution_analysis/Script/Evolution_analysis_prepare.pl]

#!/usr/bin/perl -w
=head1 #===============================================================================
#        USAGE: perl Evolution_analysis_prepare.pl <Merge_mut.maf> [Outdir]
#
#  DESCRIPTION: Create mutation binary matrix of each sample from merged MAF file.
#
#  INPUT FILES: 
#
# REQUIREMENTS:
#        NOTES: None
#       AUTHOR: Xiaolong Zhang, zhangxiaol1@sysucc.org.cn
# ORGANIZATION: Bioinformatics Center, Sun Yat-sen University Cancer Center
#      VERSION: 1.0
#      CREATED: 12/13/2017
#     REVISION: ---
#===============================================================================
=cut
die `pod2text $0` unless @ARGV == 1 or @ARGV == 2;
use strict;

open IN, $ARGV[0] or die $!;
my $outdir;
if ($ARGV[1]){
	$outdir = $ARGV[1];
}else{
	$outdir = ".";
}

my (%hash, %type);
my $header = <IN>;
while(<IN>){
	chomp;
	my @F = split;
	$F[-1] =~ /(P\d+)(\S+)/;
	$hash{$1}{"$F[1]_$F[2]\@$F[0]"}{$2} = 1;
	$type{$1}{$2} = ();
}

my (%line, %count);
for my $k1(keys %hash){
	for my $k2(sort keys %{$hash{$k1}}){
		my $n = 0;
		my $m = keys %{$type{$k1}};
		for my $k3(sort keys %{$type{$k1}}){
			$n ++;
			$hash{$k1}{$k2}{$k3} = 0 unless exists $hash{$k1}{$k2}{$k3};
			$count{$k1}{$k2} += 1 * 10**($m-$n) if $hash{$k1}{$k2}{$k3} == 1;
		}
	}
}

for my $k1(keys %hash){
	open OUT, ">$outdir/$k1\_binary_matrix.txt" or die $!;
	for my $k(sort keys %{$type{$k1}}){
		chomp $k;
		print OUT "\t$k";
	}
	print OUT "\tN\n";
	for my $k2(sort {$count{$k1}{$a} <=> $count{$k1}{$b}} keys %{$count{$k1}}){
		print OUT $k2;
		for my $k3(sort keys %{$type{$k1}}){
			print OUT "\t$hash{$k1}{$k2}{$k3}";
		}
		print OUT "\t0\n";
	}
	close OUT;
}
