# Supplementary material for: Evolutionary route of nasopharyngeal carcinoma metastasis and its clinical significance
Source: Nat Commun. 2023 Feb 4;14:610. doi: 10.1038/s41467-023-35995-2 (PMC9899247; doi:10.1038/s41467-023-35995-2)
Supplement: Supplementary file 9 — Supplementary Data 7 [file 41467_2023_35995_MOESM9_ESM.zip › Codes-20220701/3.Mutation_based_evolution_analysis/Script/Evolution_type_bootstrap.R]

# useage: Rscript NJ_tree.R <binary_matrix> <Sample_name> [outdir]
args = commandArgs(T)

if (is.na(args[3])){
  outdir = "."
}else{
  outdir = args[3]
}

Name = args[2]

library(ape)
#library(ggtree)
mat <- read.table(args[1], header = T)

f <- function(x) nj(dist.gene(x))
mat.nj = f(t(mat))


B = 1000
boot.tree <- vector("list", B)
x = t(mat)
y <- nc <- ncol(x)
nr <- nrow(x)
getBootstrapIndices <- function() sample.int(y, replace = TRUE)

prefix <- "\rRunning bootstraps:      "
suffix <- paste("/", B)
updateProgress <- function(i) cat(prefix, i, suffix)

for (i in 1:B) {
  boot.samp <- x[, getBootstrapIndices()]
#  boot.samp <- boot.samp[sample.int(nr), ]
  boot.tree[[i]] <- f(boot.samp)
  write.table(boot.tree[[i]]$edge, file = paste(outdir, "/", Name, ".edge.mat", sep = ""), 
              row.names = FALSE, col.names = FALSE)
  system(paste("perl /disk/zxl/projects/Nasopharynx_cancer/4.Evolution_NJ_new/0.script/M_track.pl ", args[1], " ", outdir, "/", Name, ".edge.mat", sep = ""))
#  updateProgress(i)
}
