# Supplementary material for: Evolutionary route of nasopharyngeal carcinoma metastasis and its clinical significance
Source: Nat Commun. 2023 Feb 4;14:610. doi: 10.1038/s41467-023-35995-2 (PMC9899247; doi:10.1038/s41467-023-35995-2)
Supplement: Supplementary file 9 — Supplementary Data 7 [file 41467_2023_35995_MOESM9_ESM.zip › Codes-20220701/3.Mutation_based_evolution_analysis/Script/Gene_to_Gene_set_maf.pl]

#!/usr/bin/perl -w
=head1 #===============================================================================
#        USAGE: perl Gene_to_Gene_set_maf.pl <Gene_mut.maf> <MdigDB:Gene_set.gmt> [filt] > Gene_set_mut.maf
#
#  DESCRIPTION: 
#
#  INPUT FILES: 
#
# REQUIREMENTS:
#        NOTES: None
#       AUTHOR: Xiaolong Zhang, zhangxiaol1@sysucc.org.cn
# ORGANIZATION: Bioinformatics Center, Sun Yat-sen University Cancer Center
#      VERSION: 1.0
#      CREATED: //2017
#     REVISION: ---
#===============================================================================
=cut
die `pod2text $0` unless @ARGV == 2 or @ARGV == 3;
use strict;

open IN, shift or die $!;
open IN2, shift or die $!;

my %hash;
while (<IN2>){
	chomp;
	my @F = split /\t/;
	for (2..$#F){
		$hash{$F[$_]}{$F[0]} = ();
	}
}

my $header = <IN>;
print $header;
while (<IN>){
	chomp;
	my @F = split /\t/;
	if ($ARGV[0]){
		next unless $F[4] eq "Frame_Shift_Del" or $F[4] eq "Frame_Shift_Ins" or $F[4] eq "In_Frame_Del" or $F[4] eq "In_Frame_Ins" or $F[4] eq "Missense_Mutation" or $F[4] eq "Nonsense_Mutation" or $F[4] eq "Nonstop_Mutation" or $F[4] eq "Splice_Site";
	}
	next unless exists $hash{$F[0]};
	for my $k(keys %{$hash{$F[0]}}){
		print join "\t", $k, @F[1..$#F];
		print "\n";
	}
}
