# Supplementary material for: Evolutionary route of nasopharyngeal carcinoma metastasis and its clinical significance
Source: Nat Commun. 2023 Feb 4;14:610. doi: 10.1038/s41467-023-35995-2 (PMC9899247; doi:10.1038/s41467-023-35995-2)
Supplement: Supplementary file 9 — Supplementary Data 7 [file 41467_2023_35995_MOESM9_ESM.zip › Codes-20220701/3.Mutation_based_evolution_analysis/Script/GO_KEGG_Reactome_gene_set_enrich.R_new]

#Usage: Rscript GO_KEGG_Reactome_gene_set_enrich.R <File:gene.lst|gene.matrix> <Path:outdir> [Str:header]
args <- commandArgs(T)
library(clusterProfiler)
library(ReactomePA)
library(org.Hs.eg.db)
library(pathview)
library(topGO)
options(stringsAsFactors = FALSE)

if (!is.na(args[3])){
  data <- read.table(args[1], header = T, row.names=NULL)
}else{
  data <- read.table(args[1], header = F)
}

outdir = args[2]
genes = unique(data[,1])
trans = bitr(genes, fromType="SYMBOL", toType=c("ENTREZID", "GENENAME"), OrgDb="org.Hs.eg.db")
# GO analysis
ego <- enrichGO(gene          = genes,
                OrgDb         = org.Hs.eg.db,
                keytype       = 'SYMBOL',
                ont           = "all",
                pvalueCutoff  = 0.01,
                qvalueCutoff  = 0.05)
if (nrow(ego@result) > 0){
  write.table(ego@result, file = paste(outdir, "/", Name, ".GO_", type, "_enrich.xls",sep = ""),
              sep = "\t", quote = FALSE, row.names = T, col.names = NA)
  str_length = max(nchar(ego@result$Description))
  str_height = nrow(ego)
  if (str_height >15){
    pdf(paste(outdir,"/", Name, ".GO_", type, "_enrich_plot1.pdf",sep = ""), width = 3+(str_length)/10, height = str_height/3)
  }else{
    pdf(paste(outdir,"/", Name, ".GO_", type, "_enrich_plot1.pdf",sep = ""), width = 3+(str_length)/10, height = 5)
  }
  print(barplot(ego, showCategory = nrow(ego), split="ONTOLOGY") + facet_grid(ONTOLOGY~., scale="free"))
  print(dotplot(ego, showCategory = nrow(ego), split="ONTOLOGY") + facet_grid(ONTOLOGY~., scale="free"))
  dev.off()
  pdf(paste(outdir,"/", Name, ".GO_", type, "_enrich_plot2.pdf",sep = ""), width = 25, height = 25)
  enrichMap(ego)
  cnetplot(ego, categorySize="pvalue", foldChange=data$foldChange)
  plotGOgraph(ego)
  dev.off()
}

# KEGG analysis
kk <- enrichKEGG(gene         = trans$ENTREZID,
                 organism     = 'hsa',
                 pvalueCutoff = 0.05)
kk <- setReadable(kk, OrgDb = org.Hs.eg.db, keytype = "ENTREZID")
if (nrow(kk@result) > 0){
  str_length = max(nchar(kk@result$Description))
  str_height = nrow(kk)
  write.table(kk@result, file = paste(outdir, "/KEGG_enrich.xls",sep = ""),
              sep = "\t", quote = FALSE, row.names = T, col.names = NA)
  if (str_height > 15){
    pdf(paste(outdir, "/KEGG_enrich1.pdf",sep = ""), width = 3+(str_length)/10, height = str_height/3)
  }else{
    pdf(paste(outdir, "/KEGG_enrich1.pdf",sep = ""), width = 3+(str_length)/10, height = 5)
  }
  print(barplot(kk, showCategory = nrow(kk)))
  print(dotplot(kk, showCategory = nrow(kk)))
  dev.off()
  pdf(paste(outdir, "/KEGG_enrich2.pdf",sep = ""), width = 25, height = 25)
  enrichMap(kk)
  dev.off()
  for (i in 1:nrow(kk@result)){
    #browseKEGG(kk, 'hsa04392')
    pathway.id = kk@result$ID[i]
    pathview(gene.data  = genes,
             pathway.id = pathway.id,
             kegg.dir = outdir,
             gene.idtype ="SYMBOL",
             out.suffix = "enrich",
             species    = "hsa",
             kegg.native = TRUE)
    
    pathview(gene.data   = genes,
             pathway.id  = pathway.id,
             kegg.dir    = outdir,
             gene.idtype ="SYMBOL",
             out.suffix  = "enrich",
             species     = "hsa",
             kegg.native = F,
             same.layer  = F)
    file_png = paste(pathway.id, ".enrich.png")
    file_pdf = paste(pathway.id, ".enrich.pdf")
    file.copy(c(file_png, file_pdf), outdir)
    file.remove(file_png, file_pdf)
  }
}

# Reactome analysis
re <- enrichPathway(gene         = trans$ENTREZID,
                    organism     = 'human',
                    pvalueCutoff = 0.05)
re <- setReadable(re, OrgDb = org.Hs.eg.db, keytype = "ENTREZID")
if (nrow(re@result) > 0){
  str_length = max(nchar(re@result$Description))
  str_height = nrow(re)
  write.table(re@result, file = paste(outdir, "/Reactome_enrich.xls",sep = ""),
              sep = "\t", quote = FALSE, row.names = T, col.names = NA)
  if (str_height > 15){
    pdf(paste(outdir, "/Reactome_enrich1.pdf",sep = ""), width = 3+(str_length)/10, height = str_height/3)
  }else{
    pdf(paste(outdir, "/Reactome_enrich1.pdf",sep = ""), width = 3+(str_length)/10, height = 5)
  }
  
  print(barplot(re, showCategory = nrow(re)))
  print(dotplot(re, showCategory = nrow(re)))
  dev.off()
  pdf(paste(outdir, "/Reactome_enrich2.pdf",sep = ""), width = 25, height = 25)
  enrichMap(re)
  dev.off()
}
