# Supplementary material for: Evolutionary route of nasopharyngeal carcinoma metastasis and its clinical significance
Source: Nat Commun. 2023 Feb 4;14:610. doi: 10.1038/s41467-023-35995-2 (PMC9899247; doi:10.1038/s41467-023-35995-2)
Supplement: Supplementary file 9 — Supplementary Data 7 [file 41467_2023_35995_MOESM9_ESM.zip › Codes-20220701/3.Mutation_based_evolution_analysis/Script/Heatmap.exclusive_percentage.R]

# useage: Rscript Heatmap.exclusive_percentage.R <exclusive_percentage.mat> 
args = commandArgs(T)
library("pheatmap")

Name = sub("percentage.mat", "", args[1])
data <- read.table(args[1], header = T)
pdf(paste(Name, "percentage.pdf", sep = ""), height = 5, width = 5, onefile=FALSE)
#pheatmap(data, color = rev(heat.colors(50)), breaks = c(seq(0, 1, length = 50)), display_numbers = T)
#labeledHeatmap(1-data, xLabels = rownames(data),invertColors = FALSE,textMatrix=round(data,2))
pheatmap(1-data, colorRampPalette(c("white", "orange", "firebrick3"))(100), display_numbers = round(data,2))
dev.off()
