# Supplementary material for: Evolutionary route of nasopharyngeal carcinoma metastasis and its clinical significance
Source: Nat Commun. 2023 Feb 4;14:610. doi: 10.1038/s41467-023-35995-2 (PMC9899247; doi:10.1038/s41467-023-35995-2)
Supplement: Supplementary file 9 — Supplementary Data 7 [file 41467_2023_35995_MOESM9_ESM.zip › Codes-20220701/3.Mutation_based_evolution_analysis/Script/Known_signature_map_to_branch.pl]

#!/usr/bin/perl -w
=head1 #===============================================================================
#        USAGE: 
#
#  DESCRIPTION: 
#
#  INPUT FILES: 
#
# REQUIREMENTS:
#        NOTES: None
#       AUTHOR: Xiaolong Zhang, zhangxiaol1@sysucc.org.cn
# ORGANIZATION: Bioinformatics Center, Sun Yat-sen University Cancer Center
#      VERSION: 1.0
#      CREATED: //2017
#     REVISION: ---
#===============================================================================
=cut
die `pod2text $0` unless @ARGV == 2;
use strict;

open IN, shift or die $!;
open IN2, shift or die $!;

my $header2 = <IN2>;
my %hash;
while(<IN2>){
	chomp;
	my @F = split /\t/;
	$F[1] =~ s/chr//;
	$hash{$F[14]}{$F[1].$F[2]} = $F[30];
}

my $header = <IN>;
my %sig;
my %total;
my %sig_type;
while(<IN>){
	chomp;
	my @F = split /\t/;
	my @G = split /__/, $F[14];
	for (1..$#G){
		next unless exists $hash{$G[0].$G[$_]}{$F[1].$F[2]};
		$sig{$F[14]}{$hash{$G[0].$G[$_]}{$F[1].$F[2]}} ++;
		$total{$F[14]} ++;
		$sig_type{$hash{$G[0].$G[$_]}{$F[1].$F[2]}} = ();
	}
}

for my $k(sort keys %sig_type){
	print "\t$k";
}
print "\n";
for my $k1(sort keys %sig){
	print $k1;
	for my $k2(sort keys %sig_type){
		if (exists $sig{$k1}{$k2}){
			my $perc = $sig{$k1}{$k2} / $total{$k1};
			print "\t$perc";
		}else{
			print "\t0";
		}
	}
	print "\n";
}
