# Supplementary material for: Evolutionary route of nasopharyngeal carcinoma metastasis and its clinical significance
Source: Nat Commun. 2023 Feb 4;14:610. doi: 10.1038/s41467-023-35995-2 (PMC9899247; doi:10.1038/s41467-023-35995-2)
Supplement: Supplementary file 9 — Supplementary Data 7 [file 41467_2023_35995_MOESM9_ESM.zip › Codes-20220701/3.Mutation_based_evolution_analysis/Script/M_track.pl]

#!/usr/bin/perl -w
=head1 #===============================================================================
#        USAGE: 
#
#  DESCRIPTION: 
#
#  INPUT FILES: 
#
# REQUIREMENTS:
#        NOTES: None
#       AUTHOR: Xiaolong Zhang, zhangxiaol1@sysucc.org.cn
# ORGANIZATION: Bioinformatics Center, Sun Yat-sen University Cancer Center
#      VERSION: 1.0
#      CREATED: //2017
#     REVISION: ---
#===============================================================================
=cut
#die `pod2text $0` unless @ARGV == 3;
use strict;
open MAT, shift or die $!;

my $header = <MAT>;					############### Read and store sample id
chomp $header;
my @id = split /\t/, $header;
my %num_id;
my (@TT, @MM);
for (1..$#id){
	$num_id{$id[$_]} = $_;
	push @TT, $_ if $id[$_] =~ /T$/ or $id[$_] =~ /T\d$/;
	push @MM, $_ if $id[$_] =~ /M$/ or $id[$_] =~ /M\d$/;
}

my $input = shift;					############### Read and store branch links and center/leaf nodes
open IN, $input or die $!;
my (%c_node, %l_node, %link, %link_c, %link_l);
while(<IN>){
	chomp;
	my @F = split / /;
	$c_node{$F[0]} = ();
	$link{$F[0]}{$F[1]} = ();
	$link{$F[1]}{$F[0]} = ();
}
open IN, $input or die $!;
while(<IN>){
	chomp;
        my @F = split / /;
	if (exists $c_node{$F[1]}){
		$link_c{$F[0]}{$F[1]} = ();
		$link_c{$F[1]}{$F[0]} = ();
	}else{
		$link_l{$F[0]}{$F[1]} = ();
		$link_l{$F[1]}{$F[0]} = ();
		$l_node{$F[1]} = ();
	}
}


my $N = $num_id{"N"};					################ Mark tiers of each nodes
my %tier;
$tier{$N} = 0;
my %link_tier = %link;
Tier_mark($N);

open IN, $input or die $!;				################ Re-store branch links
while(<IN>){
        chomp;
        my @F = split / /;
        $link{$F[0]}{$F[1]} = ();
        $link{$F[1]}{$F[0]} = ();
}


my %link_path = %link;
my @major_branch_node;
for my $T(@TT){						################# Store major branch nodes (T->N)
	Major_path($T);
}
my %major_node;
for (@major_branch_node){
	$major_node{$_} = ();
}

my $decision;						################# Jugde each M
my %type;
for my $M(@MM){
	$decision = "Parallel";
	open IN, $input or die $!;                              ################ Re-store branch links
	while(<IN>){
	chomp;
	        my @F = split / /;
	        $link{$F[0]}{$F[1]} = ();
	        $link{$F[1]}{$F[0]} = ();
	}
	Track_link($M);
	$type{$M} = $decision;
	print "$id[$M]\t$decision\n";
}


sub Tier_mark{
        my $father = $_[0];
        for my $son(keys %{$link_tier{$father}}){
                $tier{$son} = $tier{$father} + 1 and next if exists $l_node{$son};
                delete $link_tier{$son}{$father};
                $tier{$son} = $tier{$father} + 1;
                Tier_mark($son);
        }
}

sub Major_path{
	my $father = $_[0];
	for my $son(keys %{$link_path{$father}}){
		next if exists $l_node{$son};
		next unless $tier{$son} < $tier{$father};
		push @major_branch_node, $son;
		Major_path($son);
	}
}

sub Track_link{
	my $father = $_[0];
	for my $son(keys %{$link{$father}}){
		next if exists $l_node{$son};
		next if exists $major_node{$son};
		delete $link{$son}{$father};
		for my $grandson(keys %{$link{$son}}){
			if (exists $l_node{$grandson}){
				if ($id[$grandson] =~ /L$/ or $id[$grandson] =~ /L\d$/){
					$decision = "Linear";
					last;
				}
			}else{
				Track_link($son);
			}
		}
	}
}
