# Supplementary material for: Evolutionary route of nasopharyngeal carcinoma metastasis and its clinical significance
Source: Nat Commun. 2023 Feb 4;14:610. doi: 10.1038/s41467-023-35995-2 (PMC9899247; doi:10.1038/s41467-023-35995-2)
Supplement: Supplementary file 9 — Supplementary Data 7 [file 41467_2023_35995_MOESM9_ESM.zip › Codes-20220701/3.Mutation_based_evolution_analysis/Script/Merge_maf.pl]

#!/usr/bin/perl -w
=head1 #===============================================================================
#        USAGE: Merge_file <File_1> <File_2> ... <File_n> > Merged_file
#
#  DESCRIPTION: Merge files with same formula
#       AUTHOR: Xiaolong Zhang, zhangxiaol1@sysucc.org.cn
# ORGANIZATION: Bioinformatics Center, Sun Yat-sen University Cancer Center
#      VERSION: 1.0
#      CREATED: 12/19/2017
#     REVISION: ---
#===============================================================================
=cut
die `pod2text $0` unless @ARGV > 0;
use strict;
use File::Basename;

my $input = join " ", @ARGV;
my @file = `ls $input`;

my $header;
my $output;
for my $f(@file){
	chomp $f;
	my $name = basename($f);
	$name =~ s/\.maf//;
	open IN, $f or die $!;
	$header = <IN>;
	while (<IN>){
		chomp;
		my @F = split /\t/;
		$output .= join "\t", @F[0..$#F-1], $name;
		$output .= "\n";
	}
}

print $header;
print $output;
