# Supplementary material for: Evolutionary route of nasopharyngeal carcinoma metastasis and its clinical significance
Source: Nat Commun. 2023 Feb 4;14:610. doi: 10.1038/s41467-023-35995-2 (PMC9899247; doi:10.1038/s41467-023-35995-2)
Supplement: Supplementary file 9 — Supplementary Data 7 [file 41467_2023_35995_MOESM9_ESM.zip › Codes-20220701/3.Mutation_based_evolution_analysis/Script/Met_time.pl]

#!/usr/bin/perl -w
=head1 #===============================================================================
#        USAGE: perl Met_time.pl <All_mut.maf> <All_branch_mut.maf> <All_T.lst> <Met_trunk.lst>
#
#  DESCRIPTION: Calculate met_time of each sample
#
#  INPUT FILES: 
#
# REQUIREMENTS:
#        NOTES: None
#       AUTHOR: Xiaolong Zhang, zhangxiaol1@sysucc.org.cn
# ORGANIZATION: Bioinformatics Center, Sun Yat-sen University Cancer Center
#      VERSION: 1.0
#      CREATED: //2017
#     REVISION: ---
#===============================================================================
=cut
die `pod2text $0` unless @ARGV == 4;
use strict;

my $all_mut = shift or die $!;
my $branch_mut = shift or die $!;
open IN, shift or die $!;
open IN2, shift or die $!;

my %hash;
while(<IN>){
	chomp;
	/(P\d+)T/;
	$hash{$1}{$_} = ();
}

while(<IN2>){
	chomp;
	my @F = split /\t/;
	my $n = 0;
	my $total_num = 0;
	for my $k(keys %{$hash{$F[0]}}){
		$n ++;
		my $mut_num = `grep -w $k $all_mut | wc -l`;
		chomp $mut_num;
		$total_num += $mut_num;
	}
	my $total_mean = $total_num / $n;
	my $trunk_num;
	for (1..$#F){
		my $branch_num = `grep -w $F[$_] $branch_mut | wc -l`;
		chomp $branch_num;
		$trunk_num += $branch_num;
	}
	my $time = $trunk_num / $total_mean;
	print "$F[0]\t$time\n";
}
