# Supplementary material for: Evolutionary route of nasopharyngeal carcinoma metastasis and its clinical significance
Source: Nat Commun. 2023 Feb 4;14:610. doi: 10.1038/s41467-023-35995-2 (PMC9899247; doi:10.1038/s41467-023-35995-2)
Supplement: Supplementary file 9 — Supplementary Data 7 [file 41467_2023_35995_MOESM9_ESM.zip › Codes-20220701/3.Mutation_based_evolution_analysis/Script/ML_P_mut_smoothscatter.R]

#Usage: Rscript ML_P_mut_smoothscatter.R <Paried_ccf.txt>
args = commandArgs(T)
library(MASS)
library(RColorBrewer)
library(fields)
#data = read.table("Met_related_snv/All_ML_P_ccf_pair.txt", header = T)
#pdf("Met_related_snv/All_ML_P_ccf_pair.pdf")
data = read.table(args[1], header = T)
Name = sub(".txt", "", args[1])

pdf(paste(Name, ".pdf", sep = ""))
k <- 11
#my.cols <- rev(brewer.pal(k, "RdYlBu"))
#barplot(rep(1,100),col = colorRampPalette(brewer.pal(11,"RdYlBu"))(100))
#my.cols <- rev(colorRampPalette(brewer.pal(11,"RdYlBu"))(768))[1:768]  #LM
#my.cols <- rev(colorRampPalette(brewer.pal(11,"RdYlBu"))(768))[118:669]  #PL
#my.cols <- rev(colorRampPalette(brewer.pal(11,"RdYlBu"))(768))[26:722]  #PM

my.cols <- rev(colorRampPalette(brewer.pal(11,"RdYlBu"))(464))[44:464]  #M_P
my.cols <- rev(colorRampPalette(brewer.pal(11,"RdYlBu"))(464))[1:364]  #T_P

n <- 1000

fudgeit <- function(){
  xm <- get('xm', envir = parent.frame(1))
  ym <- get('ym', envir = parent.frame(1))
  z  <- get('dens', envir = parent.frame(1))
  colramp <- get('colramp', parent.frame(1))
  fields::image.plot(xm,ym,z, col = colramp(512), legend.only = T, add =F)
}

par(mar = c(5,4,4,5) + .1)
#smoothScatter(data, nrpoints=.3*n, colramp=colorRampPalette(my.cols), pch=19, cex=0.2,
#              postPlotHook = fudgeit, xlim = c(0,1), ylim = c(0,1))
smoothScatter(data, nrpoints=0, colramp=colorRampPalette(my.cols), pch=19, cex=0.2,
              postPlotHook = fudgeit, xlim = c(0,1), ylim = c(0,1))
dev.off()
