# Supplementary material for: Evolutionary route of nasopharyngeal carcinoma metastasis and its clinical significance
Source: Nat Commun. 2023 Feb 4;14:610. doi: 10.1038/s41467-023-35995-2 (PMC9899247; doi:10.1038/s41467-023-35995-2)
Supplement: Supplementary file 9 — Supplementary Data 7 [file 41467_2023_35995_MOESM9_ESM.zip › Codes-20220701/3.Mutation_based_evolution_analysis/Script/Mut_CNV_oncoplot.R]

# useage: Rscript Mut_CNV_oncoplot.R <File:Mut.maf> <File:CNV.tsv> <Str:Name> [Path:outdir]
args = commandArgs(T)
library(maftools)
library(ComplexHeatmap)
maf = read.maf(maf = args[1], cnTable = args[2])
name = args[3]
if (is.na(args[4])){
  args[4] = "."
}
outdir = args[4]

################ Parameters #####################
top = 30
removeNonMutated = F
showTumorSampleBarcodes = T

fontSize = 10
SampleNamefontSize = 10
titleFontSize = 15
legendFontSize = 12
clinicalFeatures = NULL
#clinicalFeatures = args[3]

#########################################################
colors = c(ggsci::pal_npg("nrc")(10), "violet", "royalblue")
names(colors) = c('Frame_Shift_Del', 'In_Frame_Ins', 'Missense_Mutation', 'Multi_Hit', 
                  'Nonsense_Mutation', 'In_Frame_Del', 'Splice_Site', 'Amp',
                  'Nonstop_Mutation', 'Translation_Start_Site', 'Frame_Shift_Ins', 'Del')

createOncoMatrix = function(m, g = NULL, chatty = TRUE){
  
  if(is.null(g)){
    stop("Please provde atleast two genes!")
  }
  
  maf = subsetMaf(maf = m, genes = g, includeSyn = FALSE)
  
  oncomat = data.table::dcast(data = maf[,.(Hugo_Symbol, Variant_Classification, Tumor_Sample_Barcode)], formula = Hugo_Symbol ~ Tumor_Sample_Barcode,
                              fun.aggregate = function(x){
                                x = unique(as.character(x))
                                xad = x[x %in% c('Amp', 'Del')]
                                xvc = x[!x %in% c('Amp', 'Del')]
                                
                                if(length(xvc)>0){
                                  xvc = ifelse(test = length(xvc) > 1, yes = 'Multi_Hit', no = xvc)
                                }
                                
                                x = ifelse(test = length(xad) > 0, yes = paste(xad, xvc, sep = ';'), no = xvc)
                                x = gsub(pattern = ';$', replacement = '', x = x)
                                x = gsub(pattern = '^;', replacement = '', x = x)
                                return(x)
                              } , value.var = 'Variant_Classification', fill = '', drop = FALSE)
  
  #convert to matrix
  data.table::setDF(oncomat)
  rownames(oncomat) = oncomat$Hugo_Symbol
  oncomat = as.matrix(oncomat[,-1, drop = FALSE])
  
  variant.classes = as.character(unique(maf[,Variant_Classification]))
  variant.classes = c('',variant.classes, 'Multi_Hit')
  names(variant.classes) = 0:(length(variant.classes)-1)
  
  #Complex variant classes will be assigned a single integer.
  vc.onc = unique(unlist(apply(oncomat, 2, unique)))
  vc.onc = vc.onc[!vc.onc %in% names(variant.classes)]
  names(vc.onc) = rep(as.character(as.numeric(names(variant.classes)[length(variant.classes)])+1), length(vc.onc))
  variant.classes2 = c(variant.classes, vc.onc)
  
  oncomat.copy <- oncomat
  #Make a numeric coded matrix
  for(i in 1:length(variant.classes2)){
    oncomat[oncomat == variant.classes2[i]] = names(variant.classes2)[i]
  }
  
  #If maf has only one gene
  if(nrow(oncomat) == 1){
    mdf  = t(matrix(as.numeric(oncomat)))
    rownames(mdf) = rownames(oncomat)
    colnames(mdf) = colnames(oncomat)
    return(list(oncoMatrix = oncomat.copy, numericMatrix = mdf, vc = variant.classes))
  }
  
  #convert from character to numeric
  mdf = as.matrix(apply(oncomat, 2, function(x) as.numeric(as.character(x))))
  rownames(mdf) = rownames(oncomat.copy)
  
  
  #If MAF file contains a single sample, simple sorting is enuf.
  if(ncol(mdf) == 1){
    mdf = as.matrix(mdf[order(mdf, decreasing = TRUE),])
    colnames(mdf) = sampleId
    
    oncomat.copy = as.matrix(oncomat.copy[rownames(mdf),])
    colnames(oncomat.copy) = sampleId
    
    return(list(oncoMatrix = oncomat.copy, numericMatrix = mdf, vc = variant.classes))
  } else{
    #Sort by rows as well columns if >1 samples present in MAF
    #Add total variants per gene
    mdf = cbind(mdf, variants = apply(mdf, 1, function(x) {
      length(x[x != "0"])
    }))
    #Sort by total variants
    mdf = mdf[order(mdf[, ncol(mdf)], decreasing = TRUE), ]
    #colnames(mdf) = gsub(pattern = "^X", replacement = "", colnames(mdf))
    nMut = mdf[, ncol(mdf)]
    
    mdf = mdf[, -ncol(mdf)]
    
    mdf.temp.copy = mdf #temp copy of original unsorted numeric coded matrix
    
    mdf[mdf != 0] = 1 #replacing all non-zero integers with 1 improves sorting (& grouping)
    tmdf = t(mdf) #transposematrix
    mdf = t(tmdf[do.call(order, c(as.list(as.data.frame(tmdf)), decreasing = TRUE)), ]) #sort
    
    mdf.temp.copy = mdf.temp.copy[rownames(mdf),] #organise original matrix into sorted matrix
    mdf.temp.copy = mdf.temp.copy[,colnames(mdf)]
    mdf = mdf.temp.copy
    
    #organise original character matrix into sorted matrix
    oncomat.copy <- oncomat.copy[,colnames(mdf)]
    oncomat.copy <- oncomat.copy[rownames(mdf),]
    
    return(list(oncoMatrix = oncomat.copy, numericMatrix = mdf, vc = variant.classes))
  }
}

#---- This is small function to sort genes according to total samples in which it is mutated.
sortByMutation = function(numMat, maf){
  
  geneOrder = getGeneSummary(x = maf)[order(MutatedSamples, decreasing = TRUE), Hugo_Symbol]
  numMat = numMat[geneOrder[geneOrder %in% rownames(numMat)],, drop = FALSE]
  
  numMat[numMat != 0] = 1 #replacing all non-zero integers with 1 improves sorting (& grouping)
  tnumMat = t(numMat) #transposematrix
  numMat = t(tnumMat[do.call(order, c(as.list(as.data.frame(tnumMat)), decreasing = TRUE)), ]) #sort
  
  return(numMat)
}

#Thanks to Ryan Morin for the suggestion (https://github.com/rdmorin)
#original code has been changed with vectorized code, in-addition performs class-wise sorting.
sortByAnnotation <-function(numMat,maf, anno, annoOrder = NULL){
  anno.spl = split(anno, as.factor(as.character(anno[,1]))) #sorting only first annotation
  anno.spl.sort = lapply(X = anno.spl, function(x){
    numMat[,colnames(numMat)[colnames(numMat) %in% rownames(x)], drop = FALSE]
  })
  
  anno.spl.sort = anno.spl.sort[names(sort(unlist(lapply(anno.spl.sort, ncol)), decreasing = TRUE))] #sort list according to number of elemnts in each classification
  
  if(!is.null(annoOrder)){
    annoSplOrder = names(anno.spl.sort)
    
    if(length(annoOrder[annoOrder %in% annoSplOrder]) == 0){
      message("Values in provided annotation order ", paste(annoOrder, collapse = ", ")," does not match values in clinical features. Here are the available features..")
      print(annoSplOrder)
      stop()
    }
    annoOrder = annoOrder[annoOrder %in% annoSplOrder]
    
    anno.spl.sort = anno.spl.sort[annoOrder]
    
    if(length(annoSplOrder[!annoSplOrder %in% annoOrder]) > 0){
      warning("Following levels are missing from the provided annotation order: ", paste(annoSplOrder[!annoSplOrder %in% annoOrder], collapse = ", "))
    }
  }
  
  numMat.sorted = c()
  for(i in 1:length(anno.spl.sort)){
    numMat.sorted  = cbind(numMat.sorted, anno.spl.sort[[i]])
  }
  
  return(numMat.sorted)
}

#Sort columns while keeping gene order
sortByGeneOrder = function(m, g){
  m = m[g,, drop = FALSE]
  tsbs= colnames(m)
  tsb.anno = data.table::data.table()
  
  for(i in 1:nrow(m)){
    x = m[i,]
    tsb.anno = rbind(tsb.anno, data.table::data.table(tsbs = names(x[x!=0]), gene = g[i]))
  }
  tsb.anno = tsb.anno[!duplicated(tsbs)]
  
  if(length(tsbs[!tsbs %in% tsb.anno[,tsbs]]) > 0){
    tsb.anno = rbind(tsb.anno, data.table::data.table(tsbs = tsbs[!tsbs %in% tsb.anno[,tsbs]], gene = NA))
  }
  data.table::setDF(tsb.anno)
  #m.sorted = sortByAnnotation(numMat = m, anno = tsb.anno)
  
  anno.spl = split(tsb.anno, as.factor(as.character(tsb.anno$gene)))
  anno.spl.sort = sapply(X = anno.spl, function(x){
    m[,colnames(m)[colnames(m) %in% x$tsbs], drop = FALSE]
  })
  
  numMat.sorted = c()
  for(i in 1:length(anno.spl.sort)){
    numMat.sorted  = cbind(numMat.sorted, anno.spl.sort[[i]])
  }
  
  return(numMat.sorted)
}


flags = c("TTN", "MUC16", "OBSCN", "AHNAK2", "SYNE1", "FLG", "MUC5B",
          "DNAH17", "PLEC", "DST", "SYNE2", "NEB", "HSPG2", "LAMA5", "AHNAK",
          "HMCN1", "USH2A", "DNAH11", "MACF1", "MUC17")
genesToIgnore = flags
alt_summary = getGeneSummary(x = maf)
genes = alt_summary[order(-(alt_summary$AlteredSamples+alt_summary$MutatedSamples)),Hugo_Symbol][1:top]
om = createOncoMatrix(m = maf, g = genes)
numMat = om$numericMatrix
mat_origin = om$oncoMatrix
if (!is.null(genesToIgnore)) {
  numMat = numMat[!rownames(numMat) %in% genesToIgnore, 
                  ]
  mat_origin = mat_origin[!rownames(mat_origin) %in% genesToIgnore, 
                          ]
}

totSamps = as.numeric(maf@summary[3, summary])
if (length(genes[!genes %in% rownames(numMat)]) > 0) {
  message("Following genes from provided gene list are missing from MAF:")
  print(genes[!genes %in% rownames(numMat)])
  message("Ignoring them.")
  genes = genes[genes %in% rownames(numMat)]
  if (length(genes) < 1) {
    stop("Only one gene left! At-least two genes required for plotting.")
  }
}
#numMat = sortByMutation(numMat = numMat, maf = maf)
mat = mat_origin[rownames(numMat), , drop = FALSE]
mat = mat[, colnames(numMat), drop = FALSE]
if (removeNonMutated) {
  numMat = numMat[rownames(mat), , drop = FALSE]
  numMat = numMat[, colnames(mat), drop = FALSE]
  tsb = colnames(numMat)
  tsb.exclude = colnames(numMat[, colSums(numMat) == 0, 
                                drop = FALSE])
  tsb.include = tsb[!tsb %in% tsb.exclude]
  mat = mat[, tsb.include, drop = FALSE]
}
#write.table(mat, "onco_matrix.txt", sep = "\t", quote = FALSE)                # Write oncoplot matrix
mat[mat == ""] = "xxx"
if (removeNonMutated) {
  altStat = paste0("Altered in ", ncol(mat), " (", round(ncol(mat)/totSamps, 
                                                         digits = 4) * 100, "%) of ", totSamps, " samples.")
}else {
  mutSamples = length(unique(unlist(genesToBarcodes(maf = maf, 
                                                    genes = rownames(mat), justNames = TRUE))))
  altStat = paste0("Altered in ", mutSamples, " (", round(mutSamples/totSamps, 
                                                          digits = 4) * 100, "%) of ", totSamps, " samples.")
}
if (is.null(colors)) {
  colors = c(RColorBrewer::brewer.pal(12, name = "Paired"), 
             RColorBrewer::brewer.pal(11, name = "Spectral")[1:3], 
             "black", "violet", "royalblue")
  names(colors) = names = c("Nonstop_Mutation", "Frame_Shift_Del", 
                            "IGR", "Missense_Mutation", "Silent", "Nonsense_Mutation", 
                            "RNA", "Splice_Site", "Intron", "Frame_Shift_Ins", 
                            "Nonstop_Mutation", "In_Frame_Del", "ITD", "In_Frame_Ins", 
                            "Translation_Start_Site", "Multi_Hit", "Amp", "Del")
}else {
  colors = colors
}
bg = "#CCCCCC"
colors = c(colors, xxx = bg)
variant.classes = unique(unlist(as.list(apply(mat_origin, 
                                              2, unique))))
variant.classes = unique(unlist(strsplit(x = variant.classes, 
                                         split = ";", fixed = TRUE)))
variant.classes = variant.classes[!variant.classes %in% c("xxx")]
type_col = structure(colors[variant.classes], names = names(colors[variant.classes]))
type_col = type_col[!is.na(type_col)]
type_name = structure(variant.classes, names = variant.classes)
variant.classes = variant.classes[!variant.classes %in% c("Amp", "Del")]
vc.mat = unique(unlist(as.list(apply(mat, 2, unique))))
vc.mat = unique(unlist(strsplit(x = vc.mat, split = ";", fixed = TRUE)))
vc.mat = vc.mat[!vc.mat %in% c("xxx")]
vc.type_name = structure(vc.mat, names = vc.mat)
vc.type_col = structure(colors[vc.mat], names = names(colors[vc.mat]))
vc.type_col = vc.type_col[!is.na(vc.type_col)]                         

############################ Annotation setting ######################################
if (!is.null(clinicalFeatures)) {
  if (!is.null(annotationColor)) {
    bot.anno = ComplexHeatmap::HeatmapAnnotation(df = annotation, 
                                                 col = annotationColor)
  }
  else {
    bot.anno = ComplexHeatmap::HeatmapAnnotation(annotation)
  }
}

anno_pct = function(index) {
  n = length(index)
  pct = apply(numMat[rev(index), ], 1, function(x) length(x[x != 
                                                              0]))/as.numeric(maf@summary[3, summary]) * 100
  pct = paste0(round(pct), "%")
  grid::pushViewport(viewport(xscale = c(0, 1), yscale = c(0.5, 
                                                           n + 0.5)))
  grid::grid.text(pct, x = 1, y = seq_along(index), default.units = "native", 
                  just = "right", gp = grid::gpar(fontsize = fontSize))
  grid::upViewport()
}
ha_pct = ComplexHeatmap::HeatmapAnnotation(pct = anno_pct, 
                                           width = grid::grobWidth(grid::textGrob("100%", gp = grid::gpar(fontsize = 10))), 
                                           which = "row")
anno_row_bar = function(index) {
  n = length(index)
  tb = list()
  for (i in nrow(mat):1) {
    x = mat[i, ]
    x = x[x != ""]
    x = x[x != "xxx"]
    x = unlist(strsplit(x, ";"))
    x = sort(x)
    tb[[i]] = table(x)
  }
  tb = rev(tb)
  max_count = max(sapply(tb, sum))
  grid::pushViewport(grid::viewport(xscale = c(0, max_count * 
                                                 1.1), yscale = c(0.5, n + 0.5)))
  for (i in seq_along(tb)) {
    if (length(tb[[i]])) {
      x = cumsum(tb[[i]])
      grid::grid.rect(x = x, i, width = tb[[i]], 
                      height = 0.8, default.units = "native", just = "right", 
                      gp = grid::gpar(col = NA, fill = type_col[names(tb[[i]])]))
    }
  }
  breaks = grid::grid.pretty(c(0, max_count))
  grid::grid.xaxis(at = breaks, label = breaks, main = FALSE, 
                   gp = grid::gpar(fontsize = 10))
  grid::upViewport()
}
ha_row_bar = ComplexHeatmap::HeatmapAnnotation(row_bar = anno_row_bar, 
                                               width = grid::unit(4, "cm"), which = "row")
anno_column_bar = function(index) {
  n = length(index)
  ss = getSampleSummary(x = maf)
  tb = ss[Tumor_Sample_Barcode %in% colnames(mat)]
  tb = tb[, colnames(tb)[!colnames(tb) %in% c("total", 
                                              "Amp", "Del", "CNV_total")], with = FALSE]
  tb = split(tb, as.factor(as.character(tb$Tumor_Sample_Barcode)))
  tb = lapply(X = tb, function(x) unlist(x)[-1])
  tb = tb[colnames(mat)]
  max_count = max(sapply(tb, sum))
  grid::pushViewport(grid::viewport(yscale = c(0, max_count * 
                                                 1.1), xscale = c(0.5, n + 0.5)))
  for (i in seq_along(tb)) {
    if (length(tb[[i]])) {
      y = cumsum(tb[[i]])
      grid::grid.rect(i, y, height = tb[[i]], width = 0.8, 
                      default.units = "native", just = "top", gp = grid::gpar(col = NA, 
                                                                              fill = type_col[names(tb[[i]])]))
    }
  }
  breaks = grid::grid.pretty(c(0, max_count))
  grid::grid.yaxis(at = breaks, label = breaks, gp = grid::gpar(fontsize = 10))
  grid::upViewport()
}
anno_column_bar2 = function(index) {
  n = length(index)
  ss = getSampleSummary(x = maf)
  tb = ss[Tumor_Sample_Barcode %in% colnames(mat)]
  tb = tb[, colnames(tb)[colnames(tb) %in% c("Tumor_Sample_Barcode", "Amp", "Del")], with = FALSE]
  tb = split(tb, as.factor(as.character(tb$Tumor_Sample_Barcode)))
  tb = lapply(X = tb, function(x) unlist(x)[-1])
  tb = tb[colnames(mat)]
  max_count = max(sapply(tb, sum))
  grid::pushViewport(grid::viewport(yscale = c(0, max_count * 
                                                 1.1), xscale = c(0.5, n + 0.5)))
  for (i in seq_along(tb)) {
    if (length(tb[[i]])) {
      y = cumsum(tb[[i]])
      grid::grid.rect(i, y, height = tb[[i]], width = 0.8, 
                      default.units = "native", just = "top", gp = grid::gpar(col = NA, 
                                                                              fill = type_col[names(tb[[i]])]))
    }
  }
  breaks = grid::grid.pretty(c(0, max_count))
  grid::grid.yaxis(at = breaks, label = breaks, gp = grid::gpar(fontsize = 10))
  grid::upViewport()
}
ha_column_bar = ComplexHeatmap::HeatmapAnnotation(column_bar = anno_column_bar, column_bar2 = anno_column_bar2,
                                                  which = "column")
#########################################################################################

add_oncoprint = function(type, x, y, width, height) {
  grid::grid.rect(x, y, width - unit(0, "mm"), height - 
                    grid::unit(0, "mm"), gp = grid::gpar(col = "white", 
                                                         fill = bg))
  for (i in 1:length(variant.classes)) {
    if (any(type %in% variant.classes[i])) {
      grid::grid.rect(x, y, width - unit(0, "mm"), 
                      height - grid::unit(0, "mm"), gp = grid::gpar(col = "white", 
                                                                    fill = type_col[variant.classes[i]]))
    }
    else if (any(type %in% "Amp")) {
      grid::grid.rect(x, y, width - unit(0, "mm"), 
                      height - grid::unit(0, "mm"), gp = grid::gpar(col = "white", fill = bg))
      grid::grid.rect(x, y, width - unit(0, "mm"), 
                      height - height * 0.6, gp = grid::gpar(col = "white", fill = type_col["Amp"]))
    }
    else if (any(type %in% "Del")) {
      grid::grid.rect(x, y, width - unit(0, "mm"), 
                      height - grid::unit(0, "mm"), gp = grid::gpar(col = "white", fill = bg))
      grid::grid.rect(x, y, width - unit(0, "mm"),
                      height - height * 0.6, gp = grid::gpar(col = "white",fill = type_col["Del"]))
    }
  }
}
add_oncoprint2 = function(type, x, y, width, height) {
  for (i in 1:length(variant.classes)) {
    if (any(type %in% variant.classes[i])) {
      grid::grid.rect(x, y, width - unit(0, "mm"), 
                      height - grid::unit(0, "mm"), gp = grid::gpar(col = "white", 
                                                                    fill = type_col[variant.classes[i]]))
    }
    else if (any(type %in% "Amp")) {
      grid::grid.rect(x, y, width - unit(0, "mm"), 
                      height - height * 0.6, gp = grid::gpar(col = "white", fill = type_col["Amp"]))
    }
    else if (any(type %in% "Del")) {
      grid::grid.rect(x, y, width - unit(0, "mm"), 
                      height - height * 0.6, gp = grid::gpar(col = "white",fill = type_col["Del"]))
    }
  }
}
celFun = function(j, i, x, y, width, height, fill) {
  type = mat[i, j]
  if (type != "xxx") {
    typeList = sort(unlist(strsplit(x = as.character(type), 
                                    split = ";")), decreasing = TRUE)
    if (length(typeList) > 1) {
      for (i in 1:length(typeList)) {
        add_oncoprint2(typeList[i], x, y, width, height)
      }
    }
    else {
      for (i in 1:length(typeList)) {
        add_oncoprint(typeList[i], x, y, width, height)
      }
    }
  }
  else {
    add_oncoprint(type, x, y, width, height)
  }
}

if (is.null(clinicalFeatures)) {
  ht = ComplexHeatmap::Heatmap(mat, na_col = bg, rect_gp = grid::gpar(type = "none"), 
                               cell_fun = celFun, row_names_gp = grid::gpar(fontsize = fontSize), 
                               show_column_names = showTumorSampleBarcodes, 
                               show_heatmap_legend = FALSE, top_annotation = ha_column_bar, 
                               top_annotation_height = grid::unit(4, "cm"), 
                               column_title_gp = gpar(fontsize = titleFontSize, 
                                                      fontface = "bold"), column_title = altStat)
}else {
  ht = ComplexHeatmap::Heatmap(mat, na_col = bg, rect_gp = grid::gpar(type = "none"), 
                               cell_fun = celFun, row_names_gp = grid::gpar(fontsize = fontSize), 
                               show_column_names = showTumorSampleBarcodes, 
                               show_heatmap_legend = FALSE, top_annotation = ha_column_bar, 
                               top_annotation_height = grid::unit(4, "cm"), 
                               bottom_annotation = bot.anno, column_title_gp = gpar(fontsize = titleFontSize, 
                                                                                    fontface = "bold"), column_title = altStat)
}
ha_pct = ComplexHeatmap::HeatmapAnnotation(pct = anno_pct, 
                                           width = grid::grobWidth(grid::textGrob("100%", gp = grid::gpar(fontsize = 10))), 
                                           which = "row")
ht_list = ha_pct + ht
ht_list = ht_list + ha_row_bar
legend = grid::legendGrob(labels = vc.type_name[names(vc.type_col)], 
                          pch = 15, gp = grid::gpar(col = vc.type_col, fontsize = legendFontSize), 
                          nrow = 3)

pdf(file = paste(outdir, "/", name, "_Mut_CNV_oncoplot.pdf", sep = ""), height=8, width=8)
suppressWarnings(ComplexHeatmap::draw(ht_list, newpage = FALSE, 
                                      annotation_legend_side = "bottom", annotation_legend_list = list(legend)))

dev.off()
