# Supplementary material for: Evolutionary route of nasopharyngeal carcinoma metastasis and its clinical significance
Source: Nat Commun. 2023 Feb 4;14:610. doi: 10.1038/s41467-023-35995-2 (PMC9899247; doi:10.1038/s41467-023-35995-2)
Supplement: Supplementary file 9 — Supplementary Data 7 [file 41467_2023_35995_MOESM9_ESM.zip › Codes-20220701/3.Mutation_based_evolution_analysis/Script/Mutation_extract.pl]

#!/usr/bin/perl -w
=head1 #===============================================================================
#        USAGE: perl Mutation_extract.pl <Maf> <Mutaiton_group.txt> [Binary_mat_path]
#
#  DESCRIPTION: Mutation extraction based on given sample groups
#
#  INPUT FILES: 
#
# REQUIREMENTS:
#        NOTES: None
#       AUTHOR: Xiaolong Zhang, zhangxiaol1@sysucc.org.cn
# ORGANIZATION: Bioinformatics Center, Sun Yat-sen University Cancer Center
#      VERSION: 1.0
#      CREATED: //2017
#     REVISION: ---
#===============================================================================
=cut
die `pod2text $0` unless @ARGV == 3;
use strict;

my $dir;
if (@ARGV == 3){
	$dir = $ARGV[2];
}else{
	$dir = ".";
}
open MAF, shift or die $!;
open GROUP, shift or die $!;

my $maf_header = <MAF>;
my %line;
while (<MAF>){
	chomp;
	my @F = split /\t/;
	$line{$F[14]}{$F[1]}{$F[2]} = join "\t", @F[0..$#F-1];
}


print $maf_header;
while (<GROUP>){
	chomp;
	my @F = split;
	my %hash;
	for (1..$#F){
		$hash{$F[$_]} = ();
	}
	open IN, "$dir/$F[0]_binary_mat.txt" or die $!;
	my $header = <IN>;
	chomp $header;
	my @G = split /\t/, $header;
	my %sample;
	for (1..$#G){
		$sample{$_} = $G[$_];
	}
	`mkdir -p $dir/$F[0]`;
	my $out_name = join "__", @F[1..$#F];
	open OUT, ">$dir/$F[0]/$out_name.maf";
	print OUT $maf_header;
	while (<IN>){
		chomp;
		my @H = split /\t/;
		my $mark = 0;
		for (1..$#H){
			if (exists $hash{$sample{$_}}){
				$mark ++ if $H[$_] == 0;
			}else{
				$mark ++ if $H[$_] == 1;
			}
		}
		next if $mark > 0;
		$H[0] =~ /(\S+):(\d+)-/;
#print "$H[0]\t$1\t$2\n";
		print OUT $line{"$F[0]$F[1]"}{$1}{$2}."\t$F[0]__$out_name\n";
		print $line{"$F[0]$F[1]"}{$1}{$2}."\t$F[0]__$out_name\n";
	}
	close OUT;
}
