# Supplementary material for: Evolutionary route of nasopharyngeal carcinoma metastasis and its clinical significance
Source: Nat Commun. 2023 Feb 4;14:610. doi: 10.1038/s41467-023-35995-2 (PMC9899247; doi:10.1038/s41467-023-35995-2)
Supplement: Supplementary file 9 — Supplementary Data 7 [file 41467_2023_35995_MOESM9_ESM.zip › Codes-20220701/3.Mutation_based_evolution_analysis/Script/NJ_tree.len_edit.R]

# useage: Rscript NJ_tree.R <binary_matrix> <edge_length> [outdir]
args = commandArgs(T)

if (is.na(args[3])){
  outdir = "."
}else{
  outdir = args[3]
}

Name = sub(".txt", "", args[1])

library(ape)
#library(ggtree)
mat <- read.table(args[1], header = T)
len <- read.table(args[2], header = F)
#mat.nj = nj(dist.gene(t(mat))) #neighbour joining tree construction

f <- function(x) nj(dist.gene(x))
mat.nj = f(t(mat))
mat.nj$edge.length = len$V2
#plot(mat.nj, "unrooted")
#plot(mat.nj, 'cladogram') #plot cladogram
write.tree(mat.nj, paste(outdir, "/", Name, ".len_edit.newick", sep = "")) #write newick tree
pdf(paste(outdir, "/", Name, ".len_edit.pdf", sep = ""))
bs<-boot.phylo(mat.nj, t(mat), f, quiet = TRUE, B = 1000)
plot(mat.nj, "unrooted")
#nodelabels(bs)
add.scale.bar()
#ggtree(mat.nj, layout="unrooted") + geom_tiplab()
dev.off()
