# Supplementary material for: Evolutionary route of nasopharyngeal carcinoma metastasis and its clinical significance
Source: Nat Commun. 2023 Feb 4;14:610. doi: 10.1038/s41467-023-35995-2 (PMC9899247; doi:10.1038/s41467-023-35995-2)
Supplement: Supplementary file 9 — Supplementary Data 7 [file 41467_2023_35995_MOESM9_ESM.zip › Codes-20220701/3.Mutation_based_evolution_analysis/Script/Share_exclusive_mut_percent_stat.pl]

#!/usr/bin/perl -w
=head1 #===============================================================================
#        USAGE: perl Share_exclusive_mut_percent_stat.pl <Binary_mat>
#
#  DESCRIPTION: 
#
#  INPUT FILES: 
#
# REQUIREMENTS:
#        NOTES: None
#       AUTHOR: Xiaolong Zhang, zhangxiaol1@sysucc.org.cn
# ORGANIZATION: Bioinformatics Center, Sun Yat-sen University Cancer Center
#      VERSION: 1.0
#      CREATED: //2017
#     REVISION: ---
#===============================================================================
=cut
die `pod2text $0` unless @ARGV == 1;
use strict;

my $input = shift;
open IN, $input or die $!;

my $header = <IN>;
chomp $header;
my @H = split /\t/, $header;

my %index;
for (1..$#H){
        $index{$H[$_]} = $_;
}

my %mut;
while(<IN>){
        chomp;
        my @F = split /\t/;
        for my $i(1..$#F){
                $mut{$F[0]}{$i} = $F[$i];
        }
}

$input =~ s/(\S+)\.txt//;
open OUT1, ">$1.shared_percentage.mat" or die $!;
open OUT2, ">$1.exclusive_percentage.mat" or die $!;

print OUT1 "\t";
print OUT2 "\t";
print OUT1 join "\t", @H[1..$#H-1];
print OUT1 "\n";
print OUT2 join "\t", @H[1..$#H-1];
print OUT2 "\n";

for my $i(1..$#H-1){
	print OUT1 $H[$i];
	print OUT2 $H[$i];
	for my $j(1..$#H-1){
		my @compare = compare($H[$i], $H[$j]);
		my $share_per = $compare[2] / ($compare[0] + $compare[1] + $compare[2]);
		my $exclu_per = $compare[0] / ($compare[0] + $compare[1] + $compare[2]);
		print OUT1 "\t$share_per";
		print OUT2 "\t$exclu_per";
	}
	print OUT1 "\n";
	print OUT2 "\n";
}

sub compare{
	my @com = @_;
	my $a_uniq = 0;
	my $b_uniq = 0;
	my $overlap = 0;
	for my $k(keys %mut){
		$a_uniq ++ if $mut{$k}{$index{$com[0]}} == 1 and $mut{$k}{$index{$com[1]}} == 0;
		$b_uniq ++ if $mut{$k}{$index{$com[0]}} == 0 and $mut{$k}{$index{$com[1]}} == 1;
		$overlap ++ if $mut{$k}{$index{$com[0]}} == 1 and $mut{$k}{$index{$com[1]}} == 1;
	}
	my @out;
	push @out, $a_uniq, $b_uniq, $overlap;
	return @out;
}
