# Supplementary material for: Evolutionary route of nasopharyngeal carcinoma metastasis and its clinical significance
Source: Nat Commun. 2023 Feb 4;14:610. doi: 10.1038/s41467-023-35995-2 (PMC9899247; doi:10.1038/s41467-023-35995-2)
Supplement: Supplementary file 9 — Supplementary Data 7 [file 41467_2023_35995_MOESM9_ESM.zip › Codes-20220701/3.Mutation_based_evolution_analysis/Script/Signature_analysis.R]

# useage: Rscript Maf_analysis.R <Mut.maf> <Sample_info.txt>
args = commandArgs(T)
library("maftools")
library("ggsci")
#args[1] = "../2.MAF/1.ALL_sample_filt/Merged_SNV_INDEL.maf"
#args[2] = "Clinical_info/Sample_info.txt"
if (!is.na(args[2])) {
  laml = read.maf(maf = args[1], clinicalData = args[2])
}else{
  laml = read.maf(maf = args[1])
}
Name = sub(".maf", "", args[1])

flags = c("TTN", "MUC16", "OBSCN", "AHNAK2", "SYNE1", "FLG", "MUC5B",
            "DNAH17", "PLEC", "DST", "SYNE2", "NEB", "HSPG2", "LAMA5", "AHNAK",
            "HMCN1", "USH2A", "DNAH11", "MACF1", "MUC17")

#Mutational Signatures
print("Mutational Signatures")
pdf(file = paste(Name, ".Each_signature.pdf", sep = ""))
laml.tnm = trinucleotideMatrix(maf = laml, ref_genome = '/disk/database/human/hg38/Gencode/genome.fa', 
                               prefix = 'chr', add = TRUE, ignoreChr = 'chr23', useSyn = TRUE)
MS_single = laml.tnm$nmf_matrix
MS_single_fraction = as.matrix(MS_single / rowSums(MS_single))
write.table(t(MS_single_fraction), file = paste(Name, ".MS_fraction.txt", sep = ""), 
            sep = "\t", quote = FALSE)
plotData = MS_single_fraction
nsigs = nrow(plotData)
par(mfrow = c(5, 2), oma = c(5, 4, 0, 0) + 0.1, 
    mar = c(0, 0, 1, 1) + 0.1)
color = c("coral4", "lightcyan4", "deeppink3", 
          "lightsalmon1", "forestgreen", "cornflowerblue")
colors = rep(color, each = 16)
for (i in 1:nsigs) {
  d = as.matrix(t(plotData[i, ]))
  barplot(d, xaxt = "n", yaxt = "n", border = FALSE, 
          col = colors, beside = TRUE, ylim = c(-0.1, 0.2), main = rownames(plotData)[i])
  axis(side = 2, at = c(0, 0.05, 0.1, 0.15, 0.2), 
       labels = c(0, 0.05, 0.1, 0.15, 0.2), pos = c(0, 0.05, 0.1, 0.15, 0.2), las = 2)
  abline(h = c(0.05, 0.1, 0.15, 0.2, 0.25), lty = 2, 
         lwd = 0.3, col = "gray70")
  rect(xleft = seq(0, 192, 32), ybottom = -0.05, 
       xright = 192, ytop = -0.02, col = color, border = "gray70")
  text(labels = c("C>A", "C>G", "C>T", "T>A", "T>C", 
                  "T>G"), y = rep(-0.08, 6), x = seq(0, 192, 32)[2:7] - 16, cex = 0.8)
}
dev.off()

#Signature analysis
print("Signature analysis")
require('NMF')
laml.tnm$nmf_matrix$Start_Position = as.numeric(laml.tnm$nmf_matrix$Start_Position)
laml.tnm$nmf_matrix$End_Position = as.numeric(laml.tnm$nmf_matrix$End_Position)
laml.sign = extractSignatures(mat = laml.tnm, nTry = 6, plotBestFitRes = FALSE)
plotSignatures(laml.sign)
plotSignatures(nmfRes = laml.sign, contributions = TRUE)
nsig = ncol(laml.sign$signatures) #number of signatures identified
contrib = t(laml.sign$contributions) #contribution of signatures in every sample
require('ggfortify')
contrib.gg = autoplot(kmeans(contrib, nsig), data = contrib, frame = TRUE, frame.type = 'norm', 
                      loadings = TRUE, loadings.label = TRUE, loadings.label.size = 4, 
                      loadings.colour = 'blue')+cowplot::theme_cowplot(line_size = 1)+
  cowplot::background_grid(major = 'xy')
print(contrib.gg)
require('corrplot')
corrplot::corrplot(corr = laml.sign$coSineSimMat, col = RColorBrewer::brewer.pal(n = 9, name = 'Oranges'), 
                   is.corr = FALSE, tl.cex = 0.6, tl.col = 'black', cl.cex = 0.6)
pheatmap::pheatmap(mat = laml.sign$coSineSimMat, cluster_rows = FALSE, 
                   main = "cosine similarity against validated signatures", display_numbers = TRUE)
dev.off()
