# Supplementary material for: Evolutionary route of nasopharyngeal carcinoma metastasis and its clinical significance
Source: Nat Commun. 2023 Feb 4;14:610. doi: 10.1038/s41467-023-35995-2 (PMC9899247; doi:10.1038/s41467-023-35995-2)
Supplement: Supplementary file 9 — Supplementary Data 7 [file 41467_2023_35995_MOESM9_ESM.zip › Codes-20220701/3.Mutation_based_evolution_analysis/Script/Signature_of_each_mutation.R]

# useage: Rscript Signature_of_each_mutation.R <Mut.maf> [outdir]
# Note: Sometimes need to restart R for load the library "Palimpsest"
args = commandArgs(T)

library(Palimpsest)
library(BSgenome.Hsapiens.UCSC.hg38)
library(RColorBrewer)
requireNamespace("Biostrings", quietly = TRUE)
library("VariantAnnotation")
requireNamespace("VariantAnnotation", quietly = TRUE)
ref_genome <- BSgenome.Hsapiens.UCSC.hg38
load("/disk/zxl/tools/Palimpsest/data/ensgene_hg38.RData")
load("/disk/zxl/tools/Palimpsest/data/cytoband_hg38.RData")


resdir <- args[2]
mut_data <- read.table(args[1], header = T, sep = "\t", quote = "")
colnames(mut_data) = c("Gene_Name","CHROM","POS","End_Position","Variant_Classification",
                       "Type","REF","Tumor_Seq_Allele1","ALT","Ref_allele_depth",
                       "Alt_allele_depth","VAF","CDS_Change","Protein_Change","Sample")
mut_data$Type = as.character(mut_data$Type)
mut_data$Type[which(mut_data$Type == "SNP")] = "SNV"

#vcf <- preprocessInput_snv(input_data = mut_data,
#                            ensgene = ensgene,
#                            reference_genome = ref_genome)
Sample.col = "Sample"
CHROM.col = "CHROM"
POS.col = "POS"
REF.col = "REF"
ALT.col = "ALT"

# Annotating the mutation data with necessary information
chroms <- unique(mut_data[, CHROM.col])
if (1 %in% chroms == TRUE) 
  mut_data[, CHROM.col] <- paste("chr", mut_data[, CHROM.col], sep = "")
"%ni%" <- Negate("%in%")
remove_chrs <- c("chrM", "chrMT")
mut_data <- mut_data[which(mut_data[, CHROM.col] %ni% remove_chrs), ]
mut_data$strand.mut <- "+"
mut_data$strand.gene <- NA

#==============================palimpsest_dfPosXSegm==========================================
#vcf <- palimpsest_dfPosXSegm(mut_data, dfPos.chrom.col = CHROM.col, 
#                             dfPos.pos.col = POS.col, ensgene, dfSegm.chrom.col = "Chromosome.Name", 
#                             dfSegm.start.col = "Gene.Start..bp.", dfSegm.end.col = "Gene.End..bp.", 
#                             colsToAdd = "Associated.Gene.Name", namesColsToAdd = "Associated.Gene.Name")

dfPos=mut_data
dfSegm = ensgene
for (col in "Associated.Gene.Name") dfPos[, col] <- NA
dfSegm. <- split(dfSegm, dfSegm[, "Chromosome.Name"])
dfPos. <- split(dfPos, dfPos[, CHROM.col])
chr_listy <- gtools::mixedsort(intersect(names(dfSegm.), names(dfPos.)))
total <- length(chr_listy)
pb <- txtProgressBar(min = 0, max = total, style = 3)
counter_start <- c()

for (chr in chr_listy) {
  counter_start <- match(chr, chr_listy)
  Sys.sleep(0.1)
  setTxtProgressBar(pb, counter_start)
  ind <- unlist(sapply(dfPos.[[chr]][, POS.col], 
                       function(pos) {
                         tmp <- which(dfSegm.[[chr]][, "Gene.Start..bp."] <= 
                                        pos & dfSegm.[[chr]][, "Gene.End..bp."] >= 
                                        pos)
                         if (length(tmp) == 1) 
                           tmp
                         else {
                           NA
                         }
                       }))
  dfPos.[[chr]][, "Associated.Gene.Name"] <- dfSegm.[[chr]][ind, 
                                                            "Associated.Gene.Name"]
}
close(pb)

vcf <- unsplit(dfPos., dfPos[, CHROM.col])
#===============================================================

vcf$strand.gene <- ensgene[match(vcf$Associated.Gene.Name, ensgene$Associated.Gene.Name), "Strand"]
vcf$strand.gene[vcf$strand.gene=="1"] = "+"
vcf$strand.gene[vcf$strand.gene=="-1"] = "-"

print("Adding mutation categories:")
#==========================palimpsest_addMutationContextToVcf======================
#vcf.snv <- palimpsest_addMutationContextToVcf(vcf[which(vcf$Type == "SNV"), ], ref_genome, chrom.col = CHROM.col, start.col = POS.col, 
#                                              end.col = POS.col, ref.col = REF.col, alt.col = ALT.col, 
#                                              strand.mut.col = "strand.mut", strand.gene.col = "strand.gene", 
#                                              sample.col = Sample.col)

vcf=vcf[which(vcf$Type == "SNV"), ]
Reference_Genome=ref_genome
chrom.col = CHROM.col
start.col = POS.col
end.col = POS.col
ref.col = REF.col
alt.col = ALT.col 
strand.mut.col = "strand.mut"
strand.gene.col = "strand.gene"
sample.col = Sample.col
strand.ts.output.col = "strand.ts"
substype.output.col = "substype" 
ctx3.output.col = "context3"
ctx5.output.col = "context5"
mutcat3.output.col = "mutcat3"
mutcat5.output.col = "mutcat5"

nostrand <- which(is.na(vcf[, strand.gene.col]) | vcf[, strand.gene.col] == 
                    "*")
vcf[nostrand, strand.gene.col] <- "+"
vr <- VariantAnnotation:::VRanges(seqnames = vcf[, chrom.col], ranges = IRanges(start = vcf[, 
                                                                                            start.col], end = vcf[, end.col]), ref = vcf[, ref.col], 
                                  alt = vcf[, alt.col], sampleNames = vcf[, sample.col])
vr@strand <- Rle(vcf[, strand.mut.col])
ref = Reference_Genome
k = 3
mid = (k + 1)/2
gr = granges(vr)
strand.mut = strand(gr)
ranges = resize(gr, k, fix = "center")
context = getSeq(ref, ranges)
ref_base = DNAStringSet(ref(vr))
alt_base = DNAStringSet(alt(vr))
ref0 = subseq(context, mid, mid)
idx_invalid = (ref0 != ref_base)
if (any(idx_invalid)) 
  warning(sprintf("References do not match in %d cases", sum(idx_invalid)))
idx_complement = as.character(ref_base) %in% c("A", "G")
context[idx_complement] = reverseComplement(context[idx_complement])
ref_base[idx_complement] = reverseComplement(ref_base[idx_complement])
alt_base[idx_complement] = reverseComplement(alt_base[idx_complement])
strand.mut[idx_complement] = "-"
alteration = as.character(xscat(ref_base, alt_base))
alteration[idx_invalid] <- NA
context = as.character(context)
context[idx_invalid] <- NA
#======================================================================
vcf[, strand.mut.col] <- as.character(Rle(strand.mut))
vcf[, strand.ts.output.col] <- NA
vcf[which(vcf[, strand.gene.col] == "+" & vcf[, strand.mut.col] == "-"), strand.ts.output.col] <- "ts"
vcf[which(vcf[, strand.gene.col] == "+" & vcf[, strand.mut.col] == "+"), strand.ts.output.col] <- "nt"
vcf[which(vcf[, strand.gene.col] == "-" & vcf[, strand.mut.col] == "+"), strand.ts.output.col] <- "ts"
vcf[which(vcf[, strand.gene.col] == "-" & vcf[, strand.mut.col] == "-"), strand.ts.output.col] <- "nt"
vcf[nostrand, strand.gene.col] <- NA
vcf[nostrand, strand.ts.output.col] <- NA
vcf[, substype.output.col] <- as.character(alteration)
vcf[, ctx3.output.col] <- as.character(context)
vcf[, mutcat3.output.col] <- paste(vcf[, substype.output.col], 
                                   vcf[, ctx3.output.col], sep = "_")
vcf[which(vcf[, mutcat3.output.col] == "NA_NA"), mutcat3.output.col] <- NA


# Processing input for mutational signature extraction
propMutsByCat <- palimpsestInput(vcf = vcf,
                                 type = "SNV",
                                 sample.col = "Sample",
                                 mutcat.col = "mutcat3",
                                 proportion = TRUE)
# Calculating contributions (exposures) of COSMIC signatures operative in NPC 
# Selecting relevant signatures
#NPC_signature_names <- c("Signature.1", "Signature.2", "Signature.4", "Signature.5", "Signature.6", "Signature.7", "Signature.13")
#NPC_signature_names <- c("Signature.13", "Signature.7", "Signature.6", "Signature.5", "Signature.4", "Signature.2", "Signature.1")
NPC_signature_names <- c("Signature.13", "Signature.6", "Signature.5", "Signature.4", "Signature.2", "Signature.1")
NPC_signatures <- COSMIC_Signatures[NPC_signature_names,]
# Calculating contributions (exposures) of known NPC signatures
#mycol <- c("#E69F00", "#56B4E9", "#F0E442", "#0072B2", "#D55E00", "#CC79A7", "#999999")
#mycol <- c("#999999", "#CC79A7", "#D55E00", "#0072B2", "#F0E442", "#56B4E9", "#E69F00")
mycol <- c("#999999", "#D55E00", "#0072B2", "#F0E442", "#56B4E9", "#E69F00")
signatures_exp <- deconvolution_fit(vcf=vcf,
                                    type = "SNV",
                                    input_data = propMutsByCat,
                                    threshold = 5,
                                    input_signatures = NPC_signatures,
                                    sig_cols = mycol,
                                    plot = T,
                                    resdir = resdir)
write.table(signatures_exp$sig_props, file = paste(resdir, "/Sample_mut_sig_proportion.txt", sep = ""),
            sep = "\t", quote = F, col.names = NA)
write.table(signatures_exp$sig_nums, file = paste(resdir, "/Sample_mut_sig_counts.txt", sep = ""),
            sep = "\t", quote = F, col.names = NA)
# Plotting the exposures of signatures across the series:
pdf(paste(resdir, "/Mutation_signature_exposures.pdf", sep = ""), width = 20, height = 12)
deconvolution_exposure(mutSign_nums = signatures_exp$sig_nums,
                       mutSign_props = signatures_exp$sig_props,
                       sig_cols = mycol)
dev.off()
# Assigning the most likely signature at the origin of each mutation
vcf <- palimpsestOrigin(vcf,
                        type = "SNV",
                        sample.col = "Sample",
                        mutcat.col = "mutcat3",
                        signature_contribution = signatures_exp$sig_nums,
                        input_signatures = NPC_signatures)
vcf2 = vcf
colnames(vcf2) = c("Hugo_Symbol","Chromosome","Start_Position","End_Position","Variant_Classification",
                   "Variant_Type","Reference_Allele","Tumor_Seq_Allele1","Tumor_Seq_Allele2",
                   "Ref_allele_depth","Alt_allele_depth","VAF","CDS_Change","Protein_Change",
                   "Tumor_Sample_Barcode", colnames(vcf2)[16:ncol(vcf2)])
vcf2$strand.gene = NA
write.table(vcf2, paste(resdir, "/All_mut_add_signature.maf", sep = ""), sep = "\t", quote = F, row.names = F)
