# Supplementary material for: Evolutionary route of nasopharyngeal carcinoma metastasis and its clinical significance
Source: Nat Commun. 2023 Feb 4;14:610. doi: 10.1038/s41467-023-35995-2 (PMC9899247; doi:10.1038/s41467-023-35995-2)
Supplement: Supplementary file 9 — Supplementary Data 7 [file 41467_2023_35995_MOESM9_ESM.zip › Codes-20220701/3.Mutation_based_evolution_analysis/Script/Signature_proportion_compare.R]

# Usage: Rscript Signature_proportion_compare.R GroupA_sig_proportion.txt GroupB_sig_proportion.txt GroupA GroupB out.predix
args <- commandArgs(T)
library(ggpubr)
library(reshape2)
mat1 <- read.table(args[1], header = T)
mat2 <- read.table(args[2], header = T)
group1 = args[3]
group2 = args[4]

mat1$sample = row.names(mat1)
mat2$sample = row.names(mat2)
mat1$Mut_type = group1
mat2$Mut_type = group2

mat = rbind(mat1, mat2)
mat_melt = melt(mat, variable.name = "Mut_type")
colnames(mat_melt) = c("sample","Mut_type","Signature", "value")

pdf(paste(args[5], ".boxplot.pdf", sep = ""), height = 7, width = 10)
ggboxplot(mat_melt, x="Signature", y="value", color = "Mut_type", palette = "jco", add = "jitter") +
  stat_compare_means(aes(group=Mut_type), label = "p.signif") +
  theme(axis.text.x  = element_text(angle=45, vjust = 0.9, hjust = 1))

ggplot(mat_melt, aes(Signature, value, color = Mut_type)) +
  geom_boxplot() +
  geom_jitter(position = position_jitterdodge()) +
  stat_compare_means(aes(group=Mut_type), label = "p.signif") +
  theme_bw() +
  theme(axis.text.x  = element_text(angle=45, vjust = 0.9, hjust = 1))

#ggplot(mat_melt, aes(Signature, value, color = Mut_type)) +
#  geom_boxplot() +
#  geom_point(aes(fill = Mut_type),position = position_jitterdodge()) +
#  theme_bw() +
#  theme(axis.text.x  = element_text(angle=45, vjust = 0.9, hjust = 1))
dev.off()

pdf(paste(args[5], ".barplot.pdf", sep = ""), height = 7, width = 15)
mycol <- c("#999999", "#D55E00", "#0072B2", "#F0E442", "#56B4E9", "#E69F00")

ggbarplot(mat_melt, "sample", "value",
          fill = "Signature", color = "Signature", palette = mycol, facet.by = "Mut_type") +
  theme(axis.text.x  = element_text(angle=45, vjust = 0.9, hjust = 1, size = 5))

ggplot(mat_melt, aes(Mut_type, value, fill = Signature)) +
  geom_bar(stat="identity") +
  facet_wrap(~sample, nrow = 1) +
  scale_fill_manual(values = mycol) +
  theme(axis.text.x  = element_text(angle=45, vjust = 0.9, hjust = 1, size = 5))

dev.off()
