# Supplementary material for: Evolutionary route of nasopharyngeal carcinoma metastasis and its clinical significance
Source: Nat Commun. 2023 Feb 4;14:610. doi: 10.1038/s41467-023-35995-2 (PMC9899247; doi:10.1038/s41467-023-35995-2)
Supplement: Supplementary file 9 — Supplementary Data 7 [file 41467_2023_35995_MOESM9_ESM.zip › Codes-20220701/3.Mutation_based_evolution_analysis/Script/SNV_type_stat_between_two_maf.R]

#usage: Rscript SNV_type_stat_between_two_maf.R <A.maf> <B.maf> <Name_A> <Name_B> <out.pre>
args = commandArgs(T)
library("maftools")
library("ggplot2")
library("ggpubr")

all_type = c("Frame_Shift_Del", "Frame_Shift_Ins", "Splice_Site", "Translation_Start_Site",
             "Nonsense_Mutation", "Nonstop_Mutation", "In_Frame_Del","In_Frame_Ins", 
             "Missense_Mutation", "3'Flank", "3'UTR", "5'Flank", "5'UTR", "IGR", "Intron", 
             "RNA", "Silent")

maf1 = read.maf(maf = args[1], vc_nonSyn = all_type)
maf2 = read.maf(maf = args[2], vc_nonSyn = all_type)
titv1 = titv(maf = maf1, useSyn = TRUE, plot = FALSE)
titv2 = titv(maf = maf2, useSyn = TRUE, plot = FALSE)
titv.counts1 = titv1$raw.counts
titv.counts2 = titv2$raw.counts
titv.counts1$Type = args[3]
titv.counts2$Type = args[4]

titv.fraction.contribution1 = titv1$fraction.contribution
titv.fraction.contribution2 = titv2$fraction.contribution
titv.fraction.contribution1$Type = args[3]
titv.fraction.contribution2$Type = args[4]
snv_sample_class = rbind(titv.fraction.contribution1, titv.fraction.contribution2)[,-1]
snv_sample_class.met = reshape2::melt(snv_sample_class, id.var = "Type")

titv.sums1 = data.table::melt(colSums(titv.counts1[,2:7, with =FALSE]))
titv.sums2 = data.table::melt(colSums(titv.counts2[,2:7, with =FALSE]))
titv.percent1 = titv.sums1/colSums(titv.sums1)
titv.percent2 = titv.sums2/colSums(titv.sums2)

snv_class = data.frame("Mut_class" = row.names(titv.percent1), "All" = titv.percent1$value, "Trunk" = titv.percent2$value)
colnames(snv_class) = c("Mut_class", args[3], args[4])
snv_class.met = reshape2::melt(snv_class, id.var = "Mut_class")

titv.color = c('coral4', 'lightcyan4', 'cornflowerblue', 'lightsalmon1', 'forestgreen', 'deeppink3')
names(titv.color) = c('C>T', 'C>G', 'C>A', 'T>A', 'T>C', 'T>G')

pdf(paste(args[5], ".pdf", sep = ""), height = 5, width = 7)

compare_means(value~Type, snv_sample_class.met, group.by = "variable")

ggplot(data=snv_sample_class.met, aes(x=Type,y=value))+
  geom_boxplot(aes(fill=variable)) +
  facet_wrap(~variable, nrow=1) +
  stat_compare_means(label = "p.signif") +
  theme(legend.position='none') +
  theme_bw() +
  theme(axis.text.x  = element_text(angle=45, vjust = 0.9, hjust = 1)) +
  xlab(NULL)+
  ylab("Contribution (%)")

#ggpaired(snv_sample_class.met, x="Type", y="value", color = "Type", palette = "jco", 
#         line.color="gray", line.size=0.4, facet.by = "variable", short.panel.labs = FALSE)

ggplot(data = snv_class.met, aes(x = variable, y = value, fill = Mut_class))+
  geom_bar(stat = 'identity')+
  scale_fill_manual(values = titv.color)+
  theme_bw()

ggplot(data = snv_class.met, aes(x = Mut_class, y = value, fill = variable))+
  geom_bar(position = "dodge", stat = 'identity')+
  theme_bw()

#compare_means(value~variable, snv_class.met, group.by = "Mut_class")
ggplot(data = snv_class.met, aes(x = variable, y = value, fill = variable))+
  geom_bar(position = "dodge", stat = 'identity') + 
  facet_wrap(~Mut_class, nrow=1)+
  theme_bw()

dev.off()
