# Supplementary material for: Evolutionary route of nasopharyngeal carcinoma metastasis and its clinical significance
Source: Nat Commun. 2023 Feb 4;14:610. doi: 10.1038/s41467-023-35995-2 (PMC9899247; doi:10.1038/s41467-023-35995-2)
Supplement: Supplementary file 9 — Supplementary Data 7 [file 41467_2023_35995_MOESM9_ESM.zip › Codes-20220701/3.Mutation_based_evolution_analysis/Script/Sort.pl]

#! perl -w

my @All_sort = ("T", "T1", "T2", "T3", "T4", "T5", 
		"L", "L1", "L2", "L3", "L4",
		"M", "M1", "M2", "M3",
		"T_P", "T_P1", "T_P2", 
		"L_P", "L_P1", "L_P2",
		"M_P", "M_P1", "M_P2");

open IN3, shift or die $!;
my $header = <IN3>;
chomp $header;
my @H = split /\t/, $header;
my (%sort_turn, %sort_id);
for(1..$#H-1){
        $sort_turn{$H[$_]} = ();
        $sort_id{$H[$_]} = $_;
}

my $n = 1;
for (@All_sort){
        $sort_turn{$_} = $n and $n ++ if exists $sort_turn{$_};
}

my @sort;
for(sort {$sort_turn{$a}<=>$sort_turn{$b}} keys %sort_turn){
        push @sort, $sort_id{$_};
}

print join "\t", @sort;
