# Supplementary material for: Evolutionary route of nasopharyngeal carcinoma metastasis and its clinical significance
Source: Nat Commun. 2023 Feb 4;14:610. doi: 10.1038/s41467-023-35995-2 (PMC9899247; doi:10.1038/s41467-023-35995-2)
Supplement: Supplementary file 9 — Supplementary Data 7 [file 41467_2023_35995_MOESM9_ESM.zip › Codes-20220701/3.Mutation_based_evolution_analysis/Script/Sort_binary_matrix.pl]

#!/usr/bin/perl -w
=head1 #===============================================================================
#        USAGE: perl Sort_binary_matrix.pl <Binary.mat> > Binary.sort.mat
#
#  DESCRIPTION: 
#
#  INPUT FILES: 
#
# REQUIREMENTS:
#        NOTES: None
#       AUTHOR: Xiaolong Zhang, zhangxiaol1@sysucc.org.cn
# ORGANIZATION: Bioinformatics Center, Sun Yat-sen University Cancer Center
#      VERSION: 1.0
#      CREATED: //2017
#     REVISION: ---
#===============================================================================
=cut
die `pod2text $0` unless @ARGV == 1;
use strict;

my @All_sort = ("T", "T1", "T2", "T3", "T4", "T5",
                "L", "L1", "L2", "L3", "L4", "L5",
                "M", "M1", "M2", "M3", "M4",
                "T_P", "T1_P", "T2_P", "T3_P",
                "L_P", "L1_P", "L2_P", "L3_P",
                "M_P", "M1_P", "M2_P", "M3_P",
		"N");

open IN, shift or die $!;
my $header = <IN>;
chomp $header;
my @H = split /\t/, $header;

my (%sort_turn, %sort_id);
for(1..$#H){
        $sort_turn{$H[$_]} = ();
        $sort_id{$H[$_]} = $_;
}

my $n = 1;                                                              # Sort clumns folowing given turn
for (@All_sort){
        $sort_turn{$_} = $n and $n ++ if exists $sort_turn{$_};
}

my @sort;
for(sort {$sort_turn{$a}<=>$sort_turn{$b}} keys %sort_turn){
        push @sort, $sort_id{$_};
}

print join "\t", @H[0,@sort];
print "\n";

while(<IN>){
	chomp;
	my @F = split /\t/;
	my $n = 0;
	for my $i(1..$#F){
		$n ++ if $F[$i] eq "NA";
	}
	next if $n > 0;
	print join "\t", @F[0,@sort];
	print "\n";
}
