# Supplementary material for: Evolutionary route of nasopharyngeal carcinoma metastasis and its clinical significance
Source: Nat Commun. 2023 Feb 4;14:610. doi: 10.1038/s41467-023-35995-2 (PMC9899247; doi:10.1038/s41467-023-35995-2)
Supplement: Supplementary file 9 — Supplementary Data 7 [file 41467_2023_35995_MOESM9_ESM.zip › Codes-20220701/3.Mutation_based_evolution_analysis/Script/Sort_mut_gene.pl]

#!/usr/bin/perl -w
=head1 #===============================================================================
#        USAGE: perl Sort_mut_gene.pl <Mut_binary_matrix> > Mut_sort.mat
#
#  DESCRIPTION: 
#
#  INPUT FILES: 
#
# REQUIREMENTS:
#        NOTES: None
#       AUTHOR: Xiaolong Zhang, zhangxiaol1@sysucc.org.cn
# ORGANIZATION: Bioinformatics Center, Sun Yat-sen University Cancer Center
#      VERSION: 1.0
#      CREATED: //2017
#     REVISION: ---
#===============================================================================
=cut
die `pod2text $0` unless @ARGV == 3;
use strict;

open IN, shift or die $!;

my (%hash, %count);

my $header = <IN>;
print "\t".$header;

my $mark = 0;
while (<IN>){
	$mark ++;
	my @F = split;
	$hash{$mark} = $_;
	for (1..$#F){
		$count{$mark} += 1 * 10**($#F-$_) if $F[$_] == 1;
	}
}

for my $k(sort {$count{$a} <=> $count{$b}} keys %count){
	print "$k\t".$hash{$k};
}
