# Supplementary material for: Evolutionary route of nasopharyngeal carcinoma metastasis and its clinical significance
Source: Nat Commun. 2023 Feb 4;14:610. doi: 10.1038/s41467-023-35995-2 (PMC9899247; doi:10.1038/s41467-023-35995-2)
Supplement: Supplementary file 9 — Supplementary Data 7 [file 41467_2023_35995_MOESM9_ESM.zip › Codes-20220701/3.Mutation_based_evolution_analysis/Script/Time_group.pl]

#!/usr/bin/perl -w
=head1 #===============================================================================
#        USAGE: perl Time_group.pl <Time.lst> <Met_trunk.lst> <outdir> 
#
#  DESCRIPTION: 
#
#  INPUT FILES: 
#
# REQUIREMENTS:
#        NOTES: None
#       AUTHOR: Xiaolong Zhang, zhangxiaol1@sysucc.org.cn
# ORGANIZATION: Bioinformatics Center, Sun Yat-sen University Cancer Center
#      VERSION: 1.0
#      CREATED: //2017
#     REVISION: ---
#===============================================================================
=cut
die `pod2text $0` unless @ARGV == 3;
use strict;

open IN, shift or die $!;

my (%early, %late);
while(<IN>){
	chomp;
	my @F = split /\t/;
	if ($F[1] < 0.2){
		$early{$F[0]} = ();
	}else{
		$late{$F[0]} = ();
	}
}

open IN2, shift or die $!;
my $outdir = shift or die $!;
open OUT1, ">$outdir/Early.lst" or die $!;
open OUT2, ">$outdir/Late.lst" or die $!;
while(<IN2>){
	chomp;
	my @F = split /\t/;
	if (exists $early{$F[0]}){
		for (1..$#F){
			print OUT1 $F[$_]."\n";
		}
	}else{
		for (1..$#F){
			print OUT2 $F[$_]."\n";
		}
	}
}
