# Supplementary material for: Evolutionary route of nasopharyngeal carcinoma metastasis and its clinical significance
Source: Nat Commun. 2023 Feb 4;14:610. doi: 10.1038/s41467-023-35995-2 (PMC9899247; doi:10.1038/s41467-023-35995-2)
Supplement: Supplementary file 9 — Supplementary Data 7 [file 41467_2023_35995_MOESM9_ESM.zip › Codes-20220701/3.Mutation_based_evolution_analysis/Script/Treat_ccf_pair.pl]

#!/usr/bin/perl -w
=head1 #===============================================================================
#        USAGE: perl All_ML_P_ccf_pair.pl Parent_son_relation.txt 
#
#  DESCRIPTION: 
#
#  INPUT FILES: 
#
# REQUIREMENTS:
#        NOTES: None
#       AUTHOR: Xiaolong Zhang, zhangxiaol1@sysucc.org.cn
# ORGANIZATION: Bioinformatics Center, Sun Yat-sen University Cancer Center
#      VERSION: 1.0
#      CREATED: //2017
#     REVISION: ---
#===============================================================================
=cut
#die `pod2text $0` unless @ARGV == 1;
use strict;

my $ccf_path = "/disk/zxl/projects/Nasopharynx_cancer/4.Evolution_Clone_final/1.CCF";
my $sample_lst = shift or die $!;
my $target_cnv = "Reported_CNV.lst";

open CNV, $target_cnv or die $!;
my %hash;
while (<CNV>){
        chomp;
        $hash{$_} = ();
}

print "Before_treat\tAfter_treat\n";
open IN, $sample_lst or die $!;
while(<IN>){
        chomp;
        my @F = split /\t/;
        $F[0] =~ /(P\d+)/;
        my $sample_id = $1;
        open IN2, "$ccf_path/$sample_id/Merge.ccf.mat" or die $!;
        my $header = <IN2>;
        chomp $header;
        my @id = split /\t/, $header;
        my %index;
        for (1..$#id){
                $index{$id[$_]} = $_;
        }
        while(<IN2>){
                chomp;
                my @G = split /\t/;
                next unless exists $hash{$G[0]} or /^chr/;
                my @parent = split /\//, $F[1];
		my $ccf_p = 0;
		for my $p(@parent){
			$p =~ /P\d+(\S+)/;
			next if $G[$index{$1}] eq "NA";
			$ccf_p = $G[$index{$1}] if $G[$index{$1}] > $ccf_p;
		}
		$F[0] =~ /P\d+(\S+)/;
		my $ccf_s = $G[$index{$1}];
		next if $ccf_s eq "NA" or $ccf_p eq "NA";
		print "$ccf_p\t$ccf_s\n" unless $ccf_p == 0 and $ccf_s == 0;
	}
}
