# Supplementary material for: Evolutionary route of nasopharyngeal carcinoma metastasis and its clinical significance
Source: Nat Commun. 2023 Feb 4;14:610. doi: 10.1038/s41467-023-35995-2 (PMC9899247; doi:10.1038/s41467-023-35995-2)
Supplement: Supplementary file 9 — Supplementary Data 7 [file 41467_2023_35995_MOESM9_ESM.zip › Codes-20220701/3.Mutation_based_evolution_analysis/Script/Treat_tolerance_related_gene_detect.pl]

#!/usr/bin/perl -w
=head1 #===============================================================================
#        USAGE: perl Met_related_gene_detect.pl <Path: absolute-SEG_MAF> 
#
#  DESCRIPTION: Extract Met_related_gene mutaions (Clonal in met_sample and subclonal/NA 
#  		in othder samples) into maf format.
#
#  INPUT FILES: Absolute output "SEG_MAF" directory.
#
# REQUIREMENTS:
#        NOTES: None
#       AUTHOR: Xiaolong Zhang, zhangxiaol1@sysucc.org.cn
# ORGANIZATION: Bioinformatics Center, Sun Yat-sen University Cancer Center
#      VERSION: 1.0
#      CREATED: //2017
#     REVISION: ---
#===============================================================================
=cut
die `pod2text $0` unless @ARGV == 2;
use strict;
my $ab_path = shift or die $!;
my $outdir = shift or die $!;

my @black_lst_gene = ("TTN", "MUC16", "OBSCN", "AHNAK2", "SYNE1", "FLG", "MUC5B",
            "DNAH17", "PLEC", "DST", "SYNE2", "NEB", "HSPG2", "LAMA5", "AHNAK",
            "HMCN1", "USH2A", "DNAH11", "MACF1", "MUC17");
my %black_lst;
for (@black_lst_gene){
        $black_lst{$_} = ();
}

my @file = `ls $ab_path/*_ABS_MAF.txt`;
my %hash;
my %info;
my %sample;
my $header_new;
for my $f(@file){
        chomp $f;
        $f =~ /(P\d+)(\S+)_ABS_MAF/;
        my $sample_id = $1;
        my $type = $2;
	$sample{$1}{$2} = ();
        open IN, $f or die $!;
        my $header = <IN>;
	$header_new = join "\t", (split /\t/, $header)[0..13];
        while(<IN>){
                chomp;
                my @F = split /\t/;
		next if exists $black_lst{$F[0]};
		next unless $F[4] eq "Frame_Shift_Del" or $F[4] eq "Frame_Shift_Ins" or $F[4] eq "In_Frame_Del" or $F[4] eq "In_Frame_Ins" or $F[4] eq "Missense_Mutation" or $F[4] eq "Nonsense_Mutation" or $F[4] eq "Nonstop_Mutation" or $F[4] eq "Splice_Site";
                $hash{$sample_id}{"$F[1]:$F[2]-$F[0]"}{$type} = $F[32];
		$info{$sample_id}{"$F[1]:$F[2]-$F[0]"} = join "\t", @F[0..13];
        }
}

open OUT, ">$outdir/All_treatment_tolerance_mut.gene_anno.maf" or die $!;
print OUT "$header_new\tTumor_Sample_Barcode\n";

for my $k1(keys %hash){
	for my $k2(sort keys %{$hash{$k1}}){
		my $P = 0;
		my $All = 0;
		for my $k3(sort keys %{$hash{$k1}{$k2}}){
			$hash{$k1}{$k2}{$k3} = 0 unless exists $hash{$k1}{$k2}{$k3};
			if ($k3 =~ /_P$/){
				$P ++ if $hash{$k1}{$k2}{$k3} == 1;
			}else{
				$All ++ if $hash{$k1}{$k2}{$k3} == 1;
			}
		}
		print OUT "$info{$k1}{$k2}\t$k1\n" if $P > 0 and $All == 0;
	}
}
