# Supplementary material for: Evolutionary route of nasopharyngeal carcinoma metastasis and its clinical significance
Source: Nat Commun. 2023 Feb 4;14:610. doi: 10.1038/s41467-023-35995-2 (PMC9899247; doi:10.1038/s41467-023-35995-2)
Supplement: Supplementary file 9 — Supplementary Data 7 [file 41467_2023_35995_MOESM9_ESM.zip › Codes-20220701/3.Mutation_based_evolution_analysis/Script/trinucleotideMatrix.R]

trinucleotideMatrix2 = function (maf, ref_genome, prefix = NULL, add = TRUE, ignoreChr = NULL, 
          useSyn = TRUE, fn = NULL) 
{
#  maf.snp = subsetMaf(maf = maf, includeSyn = useSyn, fields = "Variant_Classification", 
#                      query = "Variant_Type == 'SNP'")
  maf.snp = maf[maf$Variant_Type == 'SNP',]
  if (nrow(maf.snp) == 0) {
    stop("No more single nucleotide variants left after filtering for SNP in Variant_Type field.")
  }
  up = down = 1
  ref = Rsamtools::FaFile(file = ref_genome)
  if (!is.null(ignoreChr)) {
    maf.snp = maf.snp[!maf.snp$Chromosome %in% ignoreChr]
  }
  if (!is.null(prefix)) {
    if (add) {
      maf.snp$Chromosome = paste(prefix, maf.snp$Chromosome, 
                                 sep = "")
    }
    else {
      maf.snp$Chromosome = gsub(pattern = prefix, replacement = "", 
                                x = maf.snp$Chromosome, fixed = TRUE)
    }
  }
  chrs = unique(maf.snp$Chromosome)
  message(paste0("reading ", ref_genome, " (this might take few minutes).."))
  ref = VariantAnnotation::getSeq(x = ref)
  seq.lvl = VariantAnnotation::seqlevels(ref)
  chrs.missing = chrs[!chrs %in% seq.lvl]
  if (length(chrs.missing) > 0) {
    warning(paste0("Chromosome names in MAF must match chromosome names in reference fasta. Ignorinig ", 
                   nrow(maf.snp[Chromosome %in% chrs.missing]), " single nucleotide variants from missing chromosomes ", 
                   paste(chrs.missing, collapse = ", ")))
    maf.snp = maf.snp[!Chromosome %in% chrs.missing]
    if (nrow(maf.snp) == 0) {
      stop("Zero mutations to analyze! Maybe add or remove prefix?")
    }
  }
  extract.tbl = data.table::data.table(Chromosome = maf.snp$Chromosome, 
                                       Start = maf.snp$Start_Position - 1, End = maf.snp$Start_Position + 
                                         1, Reference_Allele = maf.snp$Reference_Allele, Tumor_Seq_Allele2 = maf.snp$Tumor_Seq_Allele2, 
                                       Tumor_Sample_Barcode = maf.snp$Tumor_Sample_Barcode, 
                                       upstream = maf.snp$Start_Position - 20, downstream = maf.snp$End_Position + 
                                         20)
  message("Extracting 5' and 3' adjacent bases..")
  ss = Biostrings::subseq(x = ref[extract.tbl[, Chromosome]], 
                          start = extract.tbl[, Start], end = extract.tbl[, End])
  message("Extracting +/- 20bp around mutated bases for background C>T estimation..")
  updwn = Biostrings::subseq(x = ref[extract.tbl[, Chromosome]], 
                             start = extract.tbl[, upstream], end = extract.tbl[, 
                                                                                downstream])
  updwn.alphFreq = data.table::as.data.table(Biostrings::alphabetFrequency(x = updwn))[, 
                                                                                       .(A, C, G, T)]
  updwn.tnmFreq = data.table::as.data.table(Biostrings::trinucleotideFrequency(x = updwn, 
                                                                               step = 1))
  extract.tbl[, `:=`(trinucleotide, as.character(ss))][, `:=`(updown, 
                                                              as.character(updwn))]
  extract.tbl = cbind(extract.tbl, updwn.alphFreq[, .(A, T, 
                                                      G, C)])
  extract.tbl = cbind(extract.tbl, updwn.tnmFreq[, .(TCA, TCT, 
                                                     AGA, TGA)])
  extract.tbl[, `:=`(tcw, rowSums(extract.tbl[, .(TCA, TCT)]))]
  extract.tbl[, `:=`(wga, rowSums(extract.tbl[, .(TGA, AGA)]))]
  extract.tbl[, `:=`(Substitution, paste(extract.tbl$Reference_Allele, 
                                         extract.tbl$Tumor_Seq_Allele2, sep = ">"))]
  extract.tbl$SubstitutionMotif = paste(substr(x = as.character(extract.tbl$trinucleotide), 
                                               1, 1), "[", extract.tbl$Substitution, "]", substr(as.character(extract.tbl$trinucleotide), 
                                                                                                 3, 3), sep = "")
  conv = c("T>C", "T>C", "C>T", "C>T", "T>A", "T>A", "T>G", 
           "T>G", "C>A", "C>A", "C>G", "C>G")
  names(conv) = c("A>G", "T>C", "C>T", "G>A", "A>T", "T>A", 
                  "A>C", "T>G", "C>A", "G>T", "C>G", "G>C")
  extract.tbl$SubstitutionType = conv[extract.tbl$Substitution]
  complement = c("A", "C", "G", "T")
  names(complement) = c("T", "G", "C", "A")
  complemented.triplets = paste(complement[substr(x = as.character(extract.tbl$trinucleotide), 
                                                  3, 3)], "[", extract.tbl$SubstitutionType, "]", complement[substr(as.character(extract.tbl$trinucleotide), 
                                                                                                                    1, 1)], sep = "")
  swap.ind = which(substr(x = extract.tbl$Substitution, 1, 
                          1) %in% c("G", "A"))
  swapSubTypeMotif = extract.tbl$SubstitutionTypeMotif = paste(substr(x = as.character(extract.tbl$trinucleotide), 
                                                                      1, 1), "[", extract.tbl$SubstitutionType, "]", substr(as.character(extract.tbl$trinucleotide), 
                                                                                                                            3, 3), sep = "")
  swapSubTypeMotif[swap.ind] = complemented.triplets[swap.ind]
  extract.tbl$SubstitutionTypeMotif = swapSubTypeMotif
  sub.levels = extract.tbl[, .N, Substitution][, Substitution]
  sub.motif.levels = c("C[G>A]A", "T[C>G]C", "A[G>A]C", "T[C>T]A", 
                       "T[G>C]A", "C[G>A]C", "A[A>G]C", "T[G>A]G", "G[G>A]A", 
                       "G[C>T]G", "T[G>A]A", "T[C>A]T", "C[C>T]A", "G[G>C]A", 
                       "T[C>A]C", "T[C>T]G", "A[G>C]A", "G[C>T]T", "G[A>G]G", 
                       "T[C>T]T", "C[C>T]C", "C[G>A]G", "T[T>A]C", "C[G>A]T", 
                       "C[C>T]G", "A[G>A]A", "T[G>T]G", "A[G>T]A", "C[C>G]T", 
                       "A[T>C]A", "G[G>T]A", "T[C>T]C", "T[C>A]A", "T[C>G]A", 
                       "A[T>G]C", "G[G>A]C", "A[G>T]T", "A[G>A]G", "T[C>G]T", 
                       "C[C>A]A", "C[T>G]A", "C[A>G]C", "C[C>A]C", "T[C>G]G", 
                       "A[C>G]G", "C[C>G]C", "T[G>T]T", "T[G>T]C", "G[G>T]C", 
                       "A[T>C]G", "C[T>G]T", "A[C>T]G", "G[T>C]A", "G[A>C]G", 
                       "A[G>C]T", "T[G>C]G", "A[C>G]A", "C[G>C]A", "T[G>C]T", 
                       "T[G>A]C", "A[T>C]C", "T[G>A]T", "A[T>G]T", "C[T>A]T", 
                       "A[A>G]T", "A[T>A]G", "G[G>T]G", "G[G>C]C", "G[C>A]T", 
                       "T[G>T]A", "A[C>A]A", "C[C>A]T", "C[T>C]C", "G[G>A]G", 
                       "G[A>C]A", "A[T>C]T", "T[A>T]T", "C[A>T]G", "A[C>T]C", 
                       "T[T>C]C", "G[C>T]C", "A[A>G]A", "A[C>A]T", "G[T>C]C", 
                       "A[G>T]G", "A[T>A]T", "G[G>C]T", "C[G>T]G", "A[C>G]C", 
                       "C[G>T]A", "A[C>T]A", "C[A>T]T", "C[G>T]T", "A[G>T]C", 
                       "G[C>T]A", "C[C>A]G", "G[C>A]A", "G[C>A]G", "G[T>G]C", 
                       "G[G>T]T", "G[A>G]C", "T[C>A]G", "C[C>T]T", "A[G>A]T", 
                       "A[A>T]C", "C[T>C]A", "C[C>G]A", "T[T>A]T", "C[T>C]G", 
                       "A[G>C]C", "G[C>G]C", "A[C>T]T", "T[G>C]C", "G[C>G]T", 
                       "G[C>A]C", "C[T>A]C", "C[A>G]T", "A[A>C]T", "G[G>C]G", 
                       "A[G>C]G", "T[T>C]T", "A[A>T]G", "C[G>C]C", "C[T>A]G", 
                       "T[T>A]A", "T[A>C]T", "A[C>A]C", "G[T>C]T", "A[T>A]C", 
                       "C[A>C]T", "T[A>C]C", "G[A>T]G", "T[A>C]A", "G[A>G]T", 
                       "G[A>T]T", "C[T>C]T", "G[T>A]T", "G[A>G]A", "T[T>G]A", 
                       "T[T>G]T", "T[A>G]T", "G[A>T]C", "A[A>C]A", "G[G>A]T", 
                       "C[A>C]G", "C[A>G]A", "G[T>G]A", "G[A>T]A", "T[A>C]G", 
                       "A[C>G]T", "G[T>A]A", "T[A>G]C", "C[G>C]G", "T[T>C]G", 
                       "T[A>G]G", "A[A>T]T", "T[T>G]G", "C[A>T]A", "C[A>C]C", 
                       "C[G>T]C", "G[T>A]C", "C[A>G]G", "C[A>C]A", "T[A>T]A", 
                       "G[T>C]G", "A[A>C]C", "C[A>T]C", "C[T>G]G", "A[A>G]G", 
                       "G[C>G]A", "A[A>C]G", "T[A>T]G", "C[G>C]T", "T[T>G]C", 
                       "A[T>G]G", "G[T>G]T", "G[T>A]G", "C[C>G]G", "A[C>A]G", 
                       "A[A>T]A", "A[T>G]A", "G[A>C]T", "G[T>G]G", "G[A>C]C", 
                       "A[T>A]A", "C[T>G]C", "T[A>G]A", "G[C>G]G", "T[T>C]A", 
                       "C[T>A]A", "T[T>A]G", "T[A>T]C")
  subtype.levels = c("A[C>A]A", "A[C>A]C", "A[C>A]G", "A[C>A]T", 
                     "C[C>A]A", "C[C>A]C", "C[C>A]G", "C[C>A]T", "G[C>A]A", 
                     "G[C>A]C", "G[C>A]G", "G[C>A]T", "T[C>A]A", "T[C>A]C", 
                     "T[C>A]G", "T[C>A]T", "A[C>G]A", "A[C>G]C", "A[C>G]G", 
                     "A[C>G]T", "C[C>G]A", "C[C>G]C", "C[C>G]G", "C[C>G]T", 
                     "G[C>G]A", "G[C>G]C", "G[C>G]G", "G[C>G]T", "T[C>G]A", 
                     "T[C>G]C", "T[C>G]G", "T[C>G]T", "A[C>T]A", "A[C>T]C", 
                     "A[C>T]G", "A[C>T]T", "C[C>T]A", "C[C>T]C", "C[C>T]G", 
                     "C[C>T]T", "G[C>T]A", "G[C>T]C", "G[C>T]G", "G[C>T]T", 
                     "T[C>T]A", "T[C>T]C", "T[C>T]G", "T[C>T]T", "A[T>A]A", 
                     "A[T>A]C", "A[T>A]G", "A[T>A]T", "C[T>A]A", "C[T>A]C", 
                     "C[T>A]G", "C[T>A]T", "G[T>A]A", "G[T>A]C", "G[T>A]G", 
                     "G[T>A]T", "T[T>A]A", "T[T>A]C", "T[T>A]G", "T[T>A]T", 
                     "A[T>C]A", "A[T>C]C", "A[T>C]G", "A[T>C]T", "C[T>C]A", 
                     "C[T>C]C", "C[T>C]G", "C[T>C]T", "G[T>C]A", "G[T>C]C", 
                     "G[T>C]G", "G[T>C]T", "T[T>C]A", "T[T>C]C", "T[T>C]G", 
                     "T[T>C]T", "A[T>G]A", "A[T>G]C", "A[T>G]G", "A[T>G]T", 
                     "C[T>G]A", "C[T>G]C", "C[T>G]G", "C[T>G]T", "G[T>G]A", 
                     "G[T>G]C", "G[T>G]G", "G[T>G]T", "T[T>G]A", "T[T>G]C", 
                     "T[T>G]G", "T[T>G]T")
  extract.tbl$Substitution = factor(x = extract.tbl$Substitution, 
                                    levels = as.character(names(conv)))
  extract.tbl$SubstitutionMotif = factor(x = extract.tbl$SubstitutionMotif, 
                                         levels = sub.motif.levels)
  extract.tbl$SubstitutionType = factor(x = extract.tbl$SubstitutionType, 
                                        levels = unique(conv))
  extract.tbl$SubstitutionTypeMotif = factor(x = extract.tbl$SubstitutionTypeMotif, 
                                             levels = subtype.levels)
  apobecSummary = extract.tbl[, .(A = sum(A), T = sum(T), G = sum(G), 
                                  C = sum(C), tcw = sum(tcw), wga = sum(wga), bases = sum(A, 
                                                                                          T, G, C)), Tumor_Sample_Barcode]
  sub.tbl = extract.tbl[, .N, .(Tumor_Sample_Barcode, Substitution)]
  sub.tbl = data.table::dcast(data = sub.tbl, formula = Tumor_Sample_Barcode ~ 
                                Substitution, fill = 0, value.var = "N", drop = FALSE)
  sub.tbl[, `:=`(n_A, rowSums(sub.tbl[, .(`A>C`, `A>G`, `A>T`)], 
                              na.rm = TRUE))][, `:=`(n_T, rowSums(sub.tbl[, .(`T>A`, 
                                                                              `T>C`, `T>G`)], na.rm = TRUE))][, `:=`(n_G, rowSums(sub.tbl[, 
                                                                                                                                          .(`G>A`, `G>C`, `G>T`)], na.rm = TRUE))][, `:=`(n_C, 
                                                                                                                                                                                          rowSums(sub.tbl[, .(`C>A`, `C>G`, `C>T`)], na.rm = TRUE))]
  sub.tbl[, `:=`(n_mutations, rowSums(sub.tbl[, .(n_A, n_T, 
                                                  n_G, n_C)], na.rm = TRUE))]
  sub.tbl[, `:=`("n_C>G_and_C>T", rowSums(sub.tbl[, .(`C>G` + 
                                                        `G>C`, `C>T`, `G>A`)], na.rm = TRUE))]
  subType.tbl = extract.tbl[, .N, .(Tumor_Sample_Barcode, SubstitutionMotif)]
  subType.tbl = data.table::dcast(data = subType.tbl, formula = Tumor_Sample_Barcode ~ 
                                    SubstitutionMotif, fill = 0, value.var = "N", drop = FALSE)
  subType.tbl[, `:=`(tCw_to_A, rowSums(subType.tbl[, .(`T[C>A]A`, 
                                                       `T[C>A]T`)], na.rm = TRUE))]
  subType.tbl[, `:=`(tCw_to_G, rowSums(subType.tbl[, .(`T[C>G]A`, 
                                                       `T[C>G]T`)], na.rm = TRUE))]
  subType.tbl[, `:=`(tCw_to_T, rowSums(subType.tbl[, .(`T[C>T]A`, 
                                                       `T[C>T]T`)], na.rm = TRUE))]
  subType.tbl[, `:=`(tCw, rowSums(subType.tbl[, .(tCw_to_A, 
                                                  tCw_to_G, tCw_to_T)], na.rm = TRUE))]
  subType.tbl[, `:=`(wGa_to_C, rowSums(subType.tbl[, .(`A[G>C]A`, 
                                                       `T[G>C]A`)], na.rm = TRUE))]
  subType.tbl[, `:=`(wGa_to_T, rowSums(subType.tbl[, .(`A[G>T]A`, 
                                                       `T[G>T]A`)], na.rm = TRUE))]
  subType.tbl[, `:=`(wGa_to_A, rowSums(subType.tbl[, .(`A[G>A]A`, 
                                                       `T[G>A]A`)], na.rm = TRUE))]
  subType.tbl[, `:=`(wGa, rowSums(subType.tbl[, .(wGa_to_C, 
                                                  wGa_to_T, wGa_to_A)], na.rm = TRUE))]
  subType.tbl[, `:=`("tCw_to_G+tCw_to_T", rowSums(subType.tbl[, 
                                                              .(`T[C>G]T`, `T[C>G]A`, `T[C>T]T`, `T[C>T]A`, `T[G>C]A`, 
                                                                `A[G>C]A`, `T[G>A]A`, `A[G>A]A`)], na.rm = TRUE))]
  sub.tbl = merge(sub.tbl, subType.tbl[, .(tCw_to_A, tCw_to_T, 
                                           tCw_to_G, tCw, wGa_to_C, wGa_to_T, wGa_to_A, wGa, `tCw_to_G+tCw_to_T`, 
                                           Tumor_Sample_Barcode)], by = "Tumor_Sample_Barcode")
  sub.tbl = merge(sub.tbl, apobecSummary, by = "Tumor_Sample_Barcode")
  sub.tbl[, `:=`(APOBEC_Enrichment, (`tCw_to_G+tCw_to_T`/`n_C>G_and_C>T`)/(tcw/C))]
  sub.tbl[, `:=`(non_APOBEC_mutations, n_mutations - `tCw_to_G+tCw_to_T`)]
  sub.tbl[, `:=`(fraction_APOBEC_mutations, round((n_mutations - 
                                                     non_APOBEC_mutations)/n_mutations, digits = 3))]
  data.table::setDF(sub.tbl)
  message("Estimating APOBEC enrichment scores.. ")
  apobec.fisher.dat = sub.tbl[, c(19, 28, 32, 33, 34)]
  apobec.fisher.dat = apply(X = apobec.fisher.dat, 2, as.numeric)
  message("Performing one-way Fisher's test for APOBEC enrichment..")
  sub.tbl = cbind(sub.tbl, data.table::rbindlist(apply(X = apobec.fisher.dat, 
                                                       1, function(x) {
                                                         xf = fisher.test(matrix(c(x[2], sum(x[3], x[4]), 
                                                                                   x[1] - x[2], x[3] - x[4]), nrow = 2), alternative = "g")
                                                         data.table::data.table(fisher_pvalue = xf$p.value, 
                                                                                or = xf$estimate, ci.up = xf$conf.int[1], ci.low = xf$conf.int[2])
                                                       })))
  data.table::setDT(sub.tbl)
  colnames(sub.tbl)[29:35] = paste0("n_bg_", colnames(sub.tbl)[29:35])
  sub.tbl = sub.tbl[order(fisher_pvalue)]
  sub.tbl$APOBEC_Enriched = ifelse(test = sub.tbl$APOBEC_Enrichment > 
                                     2, yes = "yes", no = "no")
  sub.tbl[, `:=`(fdr, p.adjust(fisher_pvalue, method = "fdr"))]
  message(paste0("APOBEC related mutations are enriched in "), 
          round(nrow(sub.tbl[APOBEC_Enriched %in% "yes"])/nrow(sub.tbl) * 
                  100, digits = 3), "% of samples (APOBEC enrichment score > 2 ; ", 
          nrow(sub.tbl[APOBEC_Enriched %in% "yes"]), " of ", nrow(sub.tbl), 
          " samples)")
  message("Creating mutation matrix..")
  extract.tbl.summary = extract.tbl[, .N, by = list(Tumor_Sample_Barcode, 
                                                    SubstitutionTypeMotif)]
  conv.mat = as.data.frame(data.table::dcast(extract.tbl.summary, 
                                             formula = Tumor_Sample_Barcode ~ SubstitutionTypeMotif, 
                                             fill = 0, value.var = "N", drop = FALSE))
  rownames(conv.mat) = conv.mat[, 1]
  conv.mat = conv.mat[, -1]
  colOrder.missing = subtype.levels[!subtype.levels %in% colnames(conv.mat)]
  if (length(colOrder.missing) > 0) {
    zeroMat = as.data.frame(matrix(data = 0, nrow = nrow(conv.mat), 
                                   ncol = length(colOrder.missing)))
    colnames(zeroMat) = colOrder.missing
    conv.mat = cbind(conv.mat, zeroMat)
  }
  conv.mat = as.matrix(conv.mat[, match(subtype.levels, colnames(conv.mat))])
  conv.mat[is.na(conv.mat)] = 0
  message(paste("matrix of dimension ", nrow(conv.mat), "x", 
                ncol(conv.mat), sep = ""))
  if (!is.null(fn)) {
    write.table(x = sub.tbl, file = paste0(fn, "_APOBEC_enrichment.tsv"), 
                sep = "\\t", quote = FALSE, row.names = FALSE)
  }
  return(list(nmf_matrix = conv.mat, APOBEC_scores = sub.tbl))
}
