# Supplementary material for: Evolutionary route of nasopharyngeal carcinoma metastasis and its clinical significance
Source: Nat Commun. 2023 Feb 4;14:610. doi: 10.1038/s41467-023-35995-2 (PMC9899247; doi:10.1038/s41467-023-35995-2)
Supplement: Supplementary file 9 — Supplementary Data 7 [file 41467_2023_35995_MOESM9_ESM.zip › Codes-20220701/4.Subclone_based_evolution_analysis/Example/Gene_cnv.tsv]

genes	tsb	cn
CDKN2A	P10L	Del
CDKN2B	P10L	Del
KMT2C	P10L	Amp
KMT2D	P10L	Amp
KRAS	P10L	Amp
LTBR	P10L	Amp
ARID1A	P10T	Del
CADM1	P10T	Del
CDKN2A	P10T	Del
CDKN2B	P10T	Del
CYLD	P10T	Del
FBXW7	P10T	Del
KMT2C	P10T	Amp
KMT2D	P10T	Amp
KRAS	P10T	Amp
LTBR	P10T	Amp
MLH1	P10T	Del
NFKBIA	P10T	Del
NLRC5	P10T	Del
RASSF1	P10T	Del
THY1	P10T	Del
TRAF3	P10T	Del
KMT2C	P11L	Amp
NOTCH2	P11L	Amp
CDKN2A	P11T	Del
CDKN2B	P11T	Del
NFKBIA	P11T	Del
NOTCH1	P11T	Amp
TRAF3	P11T	Del
MYC	P12T	Amp
NOTCH2	P12T	Amp
ARID1A	P13T	Del
CDKN2A	P13T	Del
CDKN2B	P13T	Del
JAK2	P13T	Del
KMT2D	P13T	Amp
KRAS	P13T	Amp
LTBR	P13T	Amp
MLH1	P13T	Del
NFKBIA	P13T	Del
NOTCH1	P13T	Del
RASSF1	P13T	Del
TRAF3	P13T	Del
AKT2	P14L	Amp
MED12L	P14L	Amp
NOTCH2	P14L	Amp
AKT2	P14T	Amp
FBXW7	P14T	Amp
LTBR	P14T	Amp
MED12L	P14T	Amp
MYC	P14T	Amp
NOTCH1	P14T	Amp
NOTCH2	P14T	Amp
AKT2	P15L	Amp
CCND1	P15L	Amp
KMT2C	P15L	Amp
LTBR	P15L	Amp
MED12L	P15L	Amp
NOTCH2	P15L	Amp
CYLD	P15T	Del
KMT2C	P15T	Amp
MSH6	P15T	Amp
NLRC5	P15T	Del
NOTCH2	P15T	Amp
PTEN	P15T	Amp
ATG13	P16L	Del
CADM1	P16L	Del
CDKN2A	P16L	Del
CDKN2B	P16L	Del
CYLD	P16L	Del
MED12L	P16L	Amp
MLH1	P16L	Del
NFKBIA	P16L	Del
NLRC5	P16L	Del
NOTCH2	P16L	Amp
PIK3CA	P16L	Amp
PTEN	P16L	Del
THY1	P16L	Del
TP53	P16L	Del
TRAF3	P16L	Del
CADM1	P16T	Del
CDKN2A	P16T	Del
CDKN2B	P16T	Del
CYLD	P16T	Del
MED12L	P16T	Amp
MLH1	P16T	Del
NFKBIA	P16T	Del
NLRC5	P16T	Del
PIK3CA	P16T	Amp
PTEN	P16T	Del
RASSF1	P16T	Del
THY1	P16T	Del
TP53	P16T	Del
TRAF3	P16T	Del
KMT2C	P17L	Amp
ATG13	P17T	Amp
CDKN2A	P17T	Del
CDKN2B	P17T	Del
LTBR	P17T	Amp
MED12L	P17T	Amp
PIK3CA	P17T	Amp
CADM1	P18L	Del
CDKN2A	P18L	Del
CYLD	P18L	Del
EP300	P18L	Del
KMT2D	P18L	Amp
KRAS	P18L	Amp
LTBR	P18L	Amp
MLH1	P18L	Del
NFKBIA	P18L	Del
NLRC5	P18L	Del
RASSF1	P18L	Del
THY1	P18L	Del
TRAF3	P18L	Del
CADM1	P19L	Del
CDKN2A	P19L	Del
CYLD	P19L	Amp
KMT2C	P19L	Amp
KRAS	P19L	Amp
LTBR	P19L	Amp
MED12L	P19L	Amp
NFKBIA	P19L	Del
PIK3CA	P19L	Amp
THY1	P19L	Del
CADM1	P19M1_P	Del
KRAS	P19M1_P	Amp
LTBR	P19M1_P	Amp
NOTCH1	P19M1_P	Del
THY1	P19M1_P	Del
ARID1A	P19M2_P	Del
CADM1	P19M2_P	Del
FBXW7	P19M2_P	Del
KMT2D	P19M2_P	Amp
KRAS	P19M2_P	Amp
LTBR	P19M2_P	Amp
MLH1	P19M2_P	Del
NFKBIA	P19M2_P	Del
NOTCH1	P19M2_P	Amp
RASSF1	P19M2_P	Del
THY1	P19M2_P	Del
ARID1A	P19T	Del
NOTCH2	P19T	Amp
CADM1	P1L	Del
CCND1	P1L	Del
CDKN2A	P1L	Del
CDKN2B	P1L	Del
JAK2	P1L	Amp
KRAS	P1L	Amp
LTBR	P1L	Amp
MLH1	P1L	Del
NFKBIA	P1L	Del
RASSF1	P1L	Del
THY1	P1L	Del
TRAF3	P1L	Del
CDKN2A	P1T	Del
CDKN2B	P1T	Del
JAK2	P1T	Amp
KMT2D	P1T	Amp
KRAS	P1T	Amp
LTBR	P1T	Amp
CADM1	P20T	Del
CDKN2A	P20T	Del
CDKN2B	P20T	Del
CYLD	P20T	Del
JAK2	P20T	Del
KMT2C	P20T	Amp
KMT2D	P20T	Amp
KRAS	P20T	Amp
LTBR	P20T	Amp
MLH1	P20T	Del
NFKBIA	P20T	Del
NLRC5	P20T	Del
NOTCH1	P20T	Del
RASSF1	P20T	Del
THY1	P20T	Del
TRAF3	P20T	Del
MYC	P21L	Amp
NOTCH2	P21L	Del
ARID1A	P21M_P	Del
EP300	P21M_P	Del
JAK2	P21M_P	Amp
MYC	P21M_P	Amp
NOTCH2	P21M_P	Del
TP53	P21M_P	Del
ARID1A	P21T	Del
ATG13	P21T	Del
CADM1	P21T	Amp
CCND1	P21T	Del
CDKN2A	P21T	Amp
CDKN2B	P21T	Amp
EP300	P21T	Del
FBXW7	P21T	Amp
KMT2C	P21T	Del
KMT2D	P21T	Del
LTBR	P21T	Del
MED12L	P21T	Amp
NLRC5	P21T	Del
NOTCH1	P21T	Del
PIK3CA	P21T	Amp
RASSF1	P21T	Del
THY1	P21T	Del
TP53	P21T	Del
TRAF3	P21T	Del
ARID1A	P21T_P	Del
EP300	P21T_P	Del
TP53	P21T_P	Del
TRAF3	P21T_P	Del
AKT2	P22L	Amp
ARID1A	P22L	Del
ATG13	P22L	Amp
CCND1	P22L	Amp
CDKN2A	P22L	Del
CDKN2B	P22L	Del
EP300	P22L	Del
FBXW7	P22L	Del
JAK2	P22L	Del
MLH1	P22L	Del
MYC	P22L	Amp
NFKBIA	P22L	Del
RASSF1	P22L	Del
TP53	P22L	Amp
TRAF3	P22L	Del
AKT2	P22M	Amp
ARID1A	P22M	Del
ATG13	P22M	Amp
CADM1	P22M	Del
CCND1	P22M	Amp
CDKN2A	P22M	Del
CDKN2B	P22M	Del
JAK2	P22M	Del
MLH1	P22M	Del
MYC	P22M	Amp
NOTCH1	P22M	Del
RASSF1	P22M	Del
THY1	P22M	Del
TP53	P22M	Amp
ARID1A	P22T	Del
ATG13	P22T	Amp
CCND1	P22T	Amp
CDKN2A	P22T	Del
CDKN2B	P22T	Del
EP300	P22T	Del
FBXW7	P22T	Del
JAK2	P22T	Del
MLH1	P22T	Del
NFKBIA	P22T	Del
NOTCH1	P22T	Del
PTEN	P22T	Del
RASSF1	P22T	Del
TP53	P22T	Amp
TRAF3	P22T	Del
CADM1	P23L	Del
CCND1	P23L	Amp
CDKN2A	P23L	Del
CDKN2B	P23L	Del
JAK2	P23L	Amp
KRAS	P23L	Amp
LTBR	P23L	Amp
MLH1	P23L	Del
NFKBIA	P23L	Del
NOTCH1	P23L	Del
RASSF1	P23L	Del
THY1	P23L	Del
TRAF3	P23L	Del
LTBR	P23M	Amp
CADM1	P23T	Del
CCND1	P23T	Amp
CDKN2A	P23T	Del
CDKN2B	P23T	Del
JAK2	P23T	Amp
KRAS	P23T	Amp
LTBR	P23T	Amp
MLH1	P23T	Del
NFKBIA	P23T	Del
NOTCH1	P23T	Del
RASSF1	P23T	Del
THY1	P23T	Del
TRAF3	P23T	Del
CADM1	P23T_P	Del
CCND1	P23T_P	Amp
CDKN2A	P23T_P	Del
CDKN2B	P23T_P	Del
JAK2	P23T_P	Amp
KRAS	P23T_P	Amp
LTBR	P23T_P	Amp
MLH1	P23T_P	Del
NFKBIA	P23T_P	Del
NOTCH1	P23T_P	Del
RASSF1	P23T_P	Del
THY1	P23T_P	Del
TRAF3	P23T_P	Del
ATG13	P24M_P	Del
CADM1	P24M_P	Del
CCND1	P24M_P	Amp
CDKN2A	P24M_P	Del
CDKN2B	P24M_P	Del
JAK2	P24M_P	Del
MED12L	P24M_P	Amp
MLH1	P24M_P	Del
MYC	P24M_P	Amp
PIK3CA	P24M_P	Amp
RASSF1	P24M_P	Del
THY1	P24M_P	Del
TRAF3	P24M_P	Del
CADM1	P24T	Del
CCND1	P24T	Amp
CDKN2A	P24T	Del
CDKN2B	P24T	Del
JAK2	P24T	Del
MYC	P24T	Amp
NOTCH1	P24T	Amp
THY1	P24T	Del
TRAF3	P24T	Del
NOTCH1	P24T_P	Amp
RASSF1	P24T_P	Amp
ATG13	P25L_P	Del
CADM1	P25L_P	Del
CCND1	P25L_P	Amp
CDKN2A	P25L_P	Del
CDKN2B	P25L_P	Del
JAK2	P25L_P	Del
MLH1	P25L_P	Del
MSH6	P25L_P	Amp
MYC	P25L_P	Amp
NLRC5	P25L_P	Del
NOTCH1	P25L_P	Del
RASSF1	P25L_P	Del
THY1	P25L_P	Del
ATG13	P25M2_P	Del
CADM1	P25M2_P	Del
CCND1	P25M2_P	Amp
CDKN2A	P25M2_P	Del
CDKN2B	P25M2_P	Del
JAK2	P25M2_P	Del
KMT2D	P25M2_P	Amp
LTBR	P25M2_P	Amp
MED12L	P25M2_P	Amp
MLH1	P25M2_P	Del
MSH6	P25M2_P	Amp
MYC	P25M2_P	Amp
NLRC5	P25M2_P	Del
NOTCH1	P25M2_P	Del
PIK3CA	P25M2_P	Amp
RASSF1	P25M2_P	Del
THY1	P25M2_P	Del
TP53	P25M2_P	Amp
AKT2	P25T_P	Amp
ATG13	P25T_P	Del
CADM1	P25T_P	Del
CCND1	P25T_P	Amp
CDKN2A	P25T_P	Del
CDKN2B	P25T_P	Del
CYLD	P25T_P	Amp
JAK2	P25T_P	Del
KMT2D	P25T_P	Amp
KRAS	P25T_P	Amp
LTBR	P25T_P	Amp
MED12L	P25T_P	Amp
MLH1	P25T_P	Del
MSH6	P25T_P	Amp
MYC	P25T_P	Amp
NLRC5	P25T_P	Del
NOTCH1	P25T_P	Del
PIK3CA	P25T_P	Amp
RASSF1	P25T_P	Del
THY1	P25T_P	Del
TP53	P25T_P	Amp
AKT2	P26M	Amp
CADM1	P26M	Del
CCND1	P26M	Amp
CYLD	P26M	Del
KMT2D	P26M	Amp
KRAS	P26M	Amp
LTBR	P26M	Amp
MLH1	P26M	Del
MSH6	P26M	Amp
NFKBIA	P26M	Del
NLRC5	P26M	Del
RASSF1	P26M	Del
THY1	P26M	Del
TP53	P26M	Del
TRAF3	P26M	Del
CADM1	P26T	Del
CCND1	P26T	Amp
CDKN2A	P26T	Del
CDKN2B	P26T	Del
CYLD	P26T	Del
JAK2	P26T	Del
KMT2D	P26T	Amp
KRAS	P26T	Amp
LTBR	P26T	Amp
MLH1	P26T	Del
MYC	P26T	Amp
NFKBIA	P26T	Del
NLRC5	P26T	Del
NOTCH1	P26T	Del
RASSF1	P26T	Del
THY1	P26T	Del
TP53	P26T	Del
TRAF3	P26T	Del
AKT2	P27L	Del
ARID1A	P27L	Del
ATG13	P27L	Del
CCND1	P27L	Amp
EP300	P27L	Del
TP53	P27L	Del
ARID1A	P27M	Del
CADM1	P27M	Del
CCND1	P27M	Del
CDKN2A	P27M	Del
CDKN2B	P27M	Del
FBXW7	P27M	Del
MLH1	P27M	Del
NOTCH1	P27M	Amp
RASSF1	P27M	Del
THY1	P27M	Del
ARID1A	P27T	Del
CADM1	P27T	Del
CCND1	P27T	Del
CDKN2A	P27T	Del
CDKN2B	P27T	Del
CYLD	P27T	Del
FBXW7	P27T	Del
MED12L	P27T	Amp
NLRC5	P27T	Del
NOTCH1	P27T	Amp
PIK3CA	P27T	Amp
RASSF1	P27T	Del
THY1	P27T	Del
ATG13	P28L	Del
CADM1	P28L	Del
CDKN2A	P28L	Del
CDKN2B	P28L	Del
CYLD	P28L	Del
JAK2	P28L	Del
KMT2D	P28L	Amp
KRAS	P28L	Amp
LTBR	P28L	Amp
MLH1	P28L	Del
NLRC5	P28L	Del
NOTCH1	P28L	Del
PTEN	P28L	Del
RASSF1	P28L	Del
THY1	P28L	Del
TRAF3	P28L	Del
ATG13	P28M	Del
CADM1	P28M	Del
CDKN2A	P28M	Del
CDKN2B	P28M	Del
CYLD	P28M	Del
JAK2	P28M	Del
KMT2D	P28M	Amp
KRAS	P28M	Amp
LTBR	P28M	Amp
MLH1	P28M	Del
NLRC5	P28M	Del
PTEN	P28M	Del
RASSF1	P28M	Del
THY1	P28M	Del
TRAF3	P28M	Del
ATG13	P28T	Del
CADM1	P28T	Del
CDKN2A	P28T	Del
CDKN2B	P28T	Del
CYLD	P28T	Del
JAK2	P28T	Del
KMT2D	P28T	Amp
KRAS	P28T	Amp
LTBR	P28T	Amp
MLH1	P28T	Del
NLRC5	P28T	Del
PTEN	P28T	Del
RASSF1	P28T	Del
THY1	P28T	Del
TRAF3	P28T	Del
AKT2	P29M	Amp
ARID1A	P29M	Del
CADM1	P29M	Del
CDKN2A	P29M	Del
CDKN2B	P29M	Del
FBXW7	P29M	Del
JAK2	P29M	Del
MLH1	P29M	Del
MSH6	P29M	Del
NFKBIA	P29M	Del
NOTCH1	P29M	Del
PIK3CA	P29M	Amp
RASSF1	P29M	Del
THY1	P29M	Del
TRAF3	P29M	Del
ARID1A	P29T	Del
CADM1	P29T	Del
CDKN2A	P29T	Del
CDKN2B	P29T	Del
FBXW7	P29T	Del
JAK2	P29T	Del
MLH1	P29T	Del
NFKBIA	P29T	Del
PIK3CA	P29T	Amp
PTEN	P29T	Del
RASSF1	P29T	Del
THY1	P29T	Del
TRAF3	P29T	Del
CADM1	P2T	Del
CCND1	P2T	Amp
CYLD	P2T	Del
EP300	P2T	Del
FBXW7	P2T	Del
JAK2	P2T	Del
MED12L	P2T	Del
MLH1	P2T	Del
MSH6	P2T	Amp
NFKBIA	P2T	Del
NLRC5	P2T	Del
NOTCH2	P2T	Amp
PTEN	P2T	Del
RASSF1	P2T	Del
THY1	P2T	Del
TP53	P2T	Del
TRAF3	P2T	Del
AKT2	P30L	Del
CADM1	P30L	Del
CCND1	P30L	Amp
CDKN2A	P30L	Amp
CDKN2B	P30L	Amp
EP300	P30L	Del
JAK2	P30L	Amp
KMT2C	P30L	Del
MED12L	P30L	Amp
MLH1	P30L	Del
MYC	P30L	Amp
NFKBIA	P30L	Del
NOTCH1	P30L	Del
PIK3CA	P30L	Amp
RASSF1	P30L	Del
THY1	P30L	Del
TRAF3	P30L	Del
AKT2	P30M	Del
CADM1	P30M	Del
CCND1	P30M	Amp
CDKN2A	P30M	Amp
CDKN2B	P30M	Amp
JAK2	P30M	Amp
KMT2C	P30M	Del
MLH1	P30M	Del
MYC	P30M	Amp
NFKBIA	P30M	Del
NOTCH1	P30M	Del
RASSF1	P30M	Del
THY1	P30M	Del
TRAF3	P30M	Del
AKT2	P30T	Del
CADM1	P30T	Del
CCND1	P30T	Amp
CDKN2A	P30T	Amp
CDKN2B	P30T	Amp
EP300	P30T	Del
JAK2	P30T	Amp
KMT2C	P30T	Del
MYC	P30T	Amp
NFKBIA	P30T	Del
NOTCH1	P30T	Del
THY1	P30T	Del
TRAF3	P30T	Del
AKT2	P30T_P	Del
CADM1	P30T_P	Del
EP300	P30T_P	Del
JAK2	P30T_P	Amp
KRAS	P30T_P	Amp
MED12L	P30T_P	Amp
MYC	P30T_P	Amp
PIK3CA	P30T_P	Amp
THY1	P30T_P	Del
TRAF3	P30T_P	Del
ARID1A	P31M_P	Del
ATG13	P31M_P	Amp
CDKN2A	P31M_P	Del
CDKN2B	P31M_P	Del
EP300	P31M_P	Amp
JAK2	P31M_P	Del
KMT2D	P31M_P	Amp
MLH1	P31M_P	Del
NFKBIA	P31M_P	Del
NOTCH1	P31M_P	Del
RASSF1	P31M_P	Del
TRAF3	P31M_P	Del
ARID1A	P31T	Del
CDKN2A	P31T	Del
CDKN2B	P31T	Del
JAK2	P31T	Del
MLH1	P31T	Del
NFKBIA	P31T	Del
NOTCH1	P31T	Del
RASSF1	P31T	Del
TRAF3	P31T	Del
ARID1A	P32L	Del
CADM1	P32L	Del
FBXW7	P32L	Amp
KMT2C	P32L	Amp
MED12L	P32L	Amp
MLH1	P32L	Del
NFKBIA	P32L	Del
NOTCH2	P32L	Del
PIK3CA	P32L	Amp
RASSF1	P32L	Del
THY1	P32L	Del
TRAF3	P32L	Del
ARID1A	P32M1	Del
CADM1	P32M1	Del
CYLD	P32M1	Del
JAK2	P32M1	Amp
MED12L	P32M1	Amp
MLH1	P32M1	Del
NFKBIA	P32M1	Del
NLRC5	P32M1	Del
NOTCH2	P32M1	Del
PIK3CA	P32M1	Amp
RASSF1	P32M1	Del
THY1	P32M1	Del
TRAF3	P32M1	Del
ARID1A	P32M2	Del
CADM1	P32M2	Del
CDKN2A	P32M2	Del
CDKN2B	P32M2	Del
CYLD	P32M2	Del
MED12L	P32M2	Amp
MLH1	P32M2	Del
NFKBIA	P32M2	Del
NLRC5	P32M2	Del
NOTCH2	P32M2	Del
PIK3CA	P32M2	Amp
RASSF1	P32M2	Del
THY1	P32M2	Del
TRAF3	P32M2	Del
AKT2	P32M3_P	Del
CADM1	P32M3_P	Del
CDKN2A	P32M3_P	Amp
CDKN2B	P32M3_P	Amp
EP300	P32M3_P	Del
JAK2	P32M3_P	Amp
MED12L	P32M3_P	Amp
MSH6	P32M3_P	Amp
NOTCH1	P32M3_P	Del
NOTCH2	P32M3_P	Del
PIK3CA	P32M3_P	Amp
RASSF1	P32M3_P	Del
THY1	P32M3_P	Del
TRAF3	P32M3_P	Del
AKT2	P32T	Amp
CADM1	P32T	Del
CYLD	P32T	Del
EP300	P32T	Del
FBXW7	P32T	Amp
JAK2	P32T	Del
MED12L	P32T	Amp
MLH1	P32T	Del
NFKBIA	P32T	Del
NLRC5	P32T	Del
PIK3CA	P32T	Amp
RASSF1	P32T	Del
THY1	P32T	Del
TP53	P32T	Del
TRAF3	P32T	Del
CADM1	P33M	Del
CYLD	P33M	Del
KRAS	P33M	Amp
LTBR	P33M	Amp
MLH1	P33M	Del
MYC	P33M	Amp
NFKBIA	P33M	Del
NLRC5	P33M	Del
PIK3CA	P33M	Amp
RASSF1	P33M	Del
THY1	P33M	Del
TP53	P33M	Del
TRAF3	P33M	Del
CADM1	P33T	Del
CDKN2A	P33T	Del
CDKN2B	P33T	Del
CYLD	P33T	Del
JAK2	P33T	Del
KRAS	P33T	Amp
LTBR	P33T	Amp
MED12L	P33T	Del
MLH1	P33T	Del
NFKBIA	P33T	Del
NLRC5	P33T	Del
RASSF1	P33T	Del
THY1	P33T	Del
TP53	P33T	Del
TRAF3	P33T	Del
CDKN2A	P34L	Del
EP300	P34L	Amp
JAK2	P34L	Del
KMT2C	P34L	Amp
KMT2D	P34L	Amp
KRAS	P34L	Amp
LTBR	P34L	Amp
MED12L	P34L	Amp
PIK3CA	P34L	Amp
PTEN	P34L	Amp
TRAF3	P34L	Del
CDKN2A	P34M	Del
KMT2C	P34M	Amp
KMT2D	P34M	Amp
KRAS	P34M	Amp
LTBR	P34M	Amp
MED12L	P34M	Amp
PIK3CA	P34M	Amp
PTEN	P34M	Amp
TRAF3	P34M	Del
MLH1	P34T	Del
NFKBIA	P34T	Del
NOTCH1	P34T	Amp
RASSF1	P34T	Del
TRAF3	P34T	Del
CADM1	P35L_P	Del
CCND1	P35L_P	Amp
CDKN2A	P35L_P	Del
CDKN2B	P35L_P	Del
CYLD	P35L_P	Del
JAK2	P35L_P	Del
MED12L	P35L_P	Amp
MLH1	P35L_P	Del
NLRC5	P35L_P	Del
PIK3CA	P35L_P	Amp
RASSF1	P35L_P	Del
THY1	P35L_P	Del
TP53	P35L_P	Del
TRAF3	P35L_P	Del
CADM1	P35M_P	Del
CCND1	P35M_P	Amp
CDKN2A	P35M_P	Del
CDKN2B	P35M_P	Del
CYLD	P35M_P	Del
EP300	P35M_P	Del
JAK2	P35M_P	Del
MED12L	P35M_P	Amp
MLH1	P35M_P	Del
MYC	P35M_P	Amp
NLRC5	P35M_P	Del
PIK3CA	P35M_P	Amp
RASSF1	P35M_P	Del
THY1	P35M_P	Del
TP53	P35M_P	Del
TRAF3	P35M_P	Del
CADM1	P35T_P	Del
CCND1	P35T_P	Amp
CDKN2A	P35T_P	Del
CDKN2B	P35T_P	Del
CYLD	P35T_P	Del
EP300	P35T_P	Del
JAK2	P35T_P	Del
MED12L	P35T_P	Amp
MLH1	P35T_P	Del
MYC	P35T_P	Amp
NLRC5	P35T_P	Del
NOTCH1	P35T_P	Amp
PIK3CA	P35T_P	Amp
RASSF1	P35T_P	Del
THY1	P35T_P	Del
TP53	P35T_P	Del
TRAF3	P35T_P	Del
CADM1	P36M_P	Del
MLH1	P36M_P	Del
MYC	P36M_P	Amp
RASSF1	P36M_P	Del
THY1	P36M_P	Del
TRAF3	P36M_P	Del
CADM1	P36T_P	Del
CDKN2A	P36T_P	Del
CDKN2B	P36T_P	Del
MLH1	P36T_P	Del
MYC	P36T_P	Amp
RASSF1	P36T_P	Del
THY1	P36T_P	Del
TRAF3	P36T_P	Del
ATG13	P37M_P	Del
CADM1	P37M_P	Del
CCND1	P37M_P	Del
CDKN2A	P37M_P	Del
CDKN2B	P37M_P	Del
CYLD	P37M_P	Del
KMT2C	P37M_P	Amp
MLH1	P37M_P	Del
NFKBIA	P37M_P	Del
NLRC5	P37M_P	Del
RASSF1	P37M_P	Del
THY1	P37M_P	Del
TP53	P37M_P	Del
TRAF3	P37M_P	Del
ATG13	P37T_P	Del
CADM1	P37T_P	Del
CCND1	P37T_P	Del
CDKN2A	P37T_P	Del
CDKN2B	P37T_P	Del
CYLD	P37T_P	Del
KMT2C	P37T_P	Amp
MLH1	P37T_P	Del
NFKBIA	P37T_P	Del
NLRC5	P37T_P	Del
RASSF1	P37T_P	Del
THY1	P37T_P	Del
TP53	P37T_P	Del
TRAF3	P37T_P	Del
JAK2	P38L	Del
KMT2C	P38L	Amp
KRAS	P38L	Amp
AKT2	P38M	Del
FBXW7	P38M	Amp
AKT2	P38T	Amp
ATG13	P38T	Amp
CADM1	P38T	Del
CCND1	P38T	Amp
CDKN2A	P38T	Del
CDKN2B	P38T	Del
EP300	P38T	Amp
JAK2	P38T	Del
KMT2C	P38T	Amp
KMT2D	P38T	Amp
KRAS	P38T	Amp
LTBR	P38T	Amp
MED12L	P38T	Amp
MLH1	P38T	Del
MSH6	P38T	Amp
MYC	P38T	Amp
NFKBIA	P38T	Del
PIK3CA	P38T	Amp
RASSF1	P38T	Del
THY1	P38T	Del
TP53	P38T	Del
TRAF3	P38T	Del
LTBR	P3L	Amp
TP53	P3L	Del
KRAS	P3T	Amp
LTBR	P3T	Amp
NOTCH1	P3T	Amp
ARID1A	P41M1_P	Del
CDKN2A	P41M1_P	Del
CDKN2B	P41M1_P	Del
CYLD	P41M1_P	Del
KMT2D	P41M1_P	Amp
KRAS	P41M1_P	Amp
LTBR	P41M1_P	Amp
MLH1	P41M1_P	Del
MYC	P41M1_P	Del
NLRC5	P41M1_P	Del
NOTCH1	P41M1_P	Amp
PTEN	P41M1_P	Del
RASSF1	P41M1_P	Del
TP53	P41M1_P	Del
TRAF3	P41M1_P	Del
ARID1A	P41M2_P	Del
CDKN2A	P41M2_P	Del
CDKN2B	P41M2_P	Del
CYLD	P41M2_P	Del
KMT2D	P41M2_P	Amp
KRAS	P41M2_P	Amp
LTBR	P41M2_P	Amp
MLH1	P41M2_P	Del
MYC	P41M2_P	Del
NLRC5	P41M2_P	Del
NOTCH1	P41M2_P	Del
PTEN	P41M2_P	Del
RASSF1	P41M2_P	Del
TP53	P41M2_P	Del
TRAF3	P41M2_P	Del
ARID1A	P41T	Del
CDKN2A	P41T	Del
CDKN2B	P41T	Del
CYLD	P41T	Del
LTBR	P41T	Amp
MLH1	P41T	Del
NLRC5	P41T	Del
PTEN	P41T	Del
RASSF1	P41T	Del
TP53	P41T	Del
TRAF3	P41T	Del
ARID1A	P42L	Del
CDKN2A	P42L	Del
CDKN2B	P42L	Del
CYLD	P42L	Del
EP300	P42L	Del
KRAS	P42L	Amp
MLH1	P42L	Amp
NFKBIA	P42L	Del
NLRC5	P42L	Del
NOTCH1	P42L	Del
PTEN	P42L	Del
RASSF1	P42L	Del
TP53	P42L	Del
TRAF3	P42L	Del
AKT2	P42T1	Del
ARID1A	P42T1	Del
CYLD	P42T1	Del
EP300	P42T1	Del
FBXW7	P42T1	Amp
KMT2D	P42T1	Del
LTBR	P42T1	Del
MED12L	P42T1	Amp
NLRC5	P42T1	Del
NOTCH1	P42T1	Del
PIK3CA	P42T1	Amp
RASSF1	P42T1	Del
TP53	P42T1	Del
TRAF3	P42T1	Del
ARID1A	P42T2	Del
CDKN2A	P42T2	Del
CDKN2B	P42T2	Del
CYLD	P42T2	Del
JAK2	P42T2	Del
NFKBIA	P42T2	Del
NLRC5	P42T2	Del
PTEN	P42T2	Del
RASSF1	P42T2	Del
TRAF3	P42T2	Del
CADM1	P44L1	Del
CCND1	P44L1	Amp
EP300	P44L1	Del
KMT2D	P44L1	Amp
KRAS	P44L1	Amp
LTBR	P44L1	Amp
NOTCH2	P44L1	Amp
RASSF1	P44L1	Del
THY1	P44L1	Del
TP53	P44L1	Del
CADM1	P44T1	Del
CCND1	P44T1	Amp
KMT2D	P44T1	Amp
KRAS	P44T1	Amp
LTBR	P44T1	Amp
NOTCH2	P44T1	Amp
RASSF1	P44T1	Del
THY1	P44T1	Del
AKT2	P44T2	Del
ARID1A	P44T2	Del
ATG13	P44T2	Del
CADM1	P44T2	Del
CCND1	P44T2	Amp
CDKN2A	P44T2	Amp
CDKN2B	P44T2	Amp
EP300	P44T2	Del
FBXW7	P44T2	Amp
KMT2D	P44T2	Del
LTBR	P44T2	Del
NFKBIA	P44T2	Del
NLRC5	P44T2	Del
NOTCH1	P44T2	Del
NOTCH2	P44T2	Amp
RASSF1	P44T2	Del
TP53	P44T2	Del
TRAF3	P44T2	Del
CDKN2A	P45L1	Del
CDKN2B	P45L1	Del
CYLD	P45L1	Del
JAK2	P45L1	Del
KMT2C	P45L1	Amp
KMT2D	P45L1	Amp
KRAS	P45L1	Amp
LTBR	P45L1	Amp
MLH1	P45L1	Del
MYC	P45L1	Amp
NLRC5	P45L1	Del
RASSF1	P45L1	Del
TP53	P45L1	Del
CDKN2A	P45L2	Del
CDKN2B	P45L2	Del
CYLD	P45L2	Del
JAK2	P45L2	Del
KMT2C	P45L2	Amp
KMT2D	P45L2	Amp
KRAS	P45L2	Amp
LTBR	P45L2	Amp
MLH1	P45L2	Del
MYC	P45L2	Amp
NLRC5	P45L2	Del
RASSF1	P45L2	Del
TP53	P45L2	Del
CDKN2A	P45M	Del
CDKN2B	P45M	Del
CYLD	P45M	Del
JAK2	P45M	Del
KMT2C	P45M	Amp
KMT2D	P45M	Amp
KRAS	P45M	Amp
LTBR	P45M	Amp
MLH1	P45M	Del
MYC	P45M	Amp
NLRC5	P45M	Del
RASSF1	P45M	Del
TP53	P45M	Del
CADM1	P45T	Del
CDKN2A	P45T	Del
CDKN2B	P45T	Del
CYLD	P45T	Del
FBXW7	P45T	Del
JAK2	P45T	Del
KMT2D	P45T	Amp
KRAS	P45T	Amp
LTBR	P45T	Amp
MLH1	P45T	Del
MSH6	P45T	Amp
MYC	P45T	Amp
NFKBIA	P45T	Del
NLRC5	P45T	Del
NOTCH1	P45T	Del
PIK3CA	P45T	Amp
RASSF1	P45T	Del
THY1	P45T	Del
TP53	P45T	Del
TRAF3	P45T	Del
AKT2	P46L1	Amp
MYC	P46L1	Amp
NOTCH1	P46L1	Amp
TRAF3	P46L1	Del
AKT2	P46L2	Amp
ATG13	P46L2	Del
CADM1	P46L2	Amp
CCND1	P46L2	Amp
CDKN2A	P46L2	Del
CDKN2B	P46L2	Del
CYLD	P46L2	Del
EP300	P46L2	Del
KMT2C	P46L2	Del
LTBR	P46L2	Del
MLH1	P46L2	Del
MYC	P46L2	Amp
NLRC5	P46L2	Del
RASSF1	P46L2	Del
THY1	P46L2	Amp
TP53	P46L2	Amp
TRAF3	P46L2	Del
CDKN2A	P46T1	Del
CDKN2B	P46T1	Del
JAK2	P46T1	Del
MYC	P46T1	Amp
TRAF3	P46T1	Del
ATG13	P46T2	Del
CDKN2A	P46T2	Del
CDKN2B	P46T2	Del
EP300	P46T2	Del
MED12L	P46T2	Amp
MYC	P46T2	Amp
PIK3CA	P46T2	Amp
TRAF3	P46T2	Del
CADM1	P47L1	Del
CCND1	P47L1	Amp
CDKN2A	P47L1	Del
CDKN2B	P47L1	Del
JAK2	P47L1	Del
MED12L	P47L1	Amp
MLH1	P47L1	Del
NOTCH1	P47L1	Amp
PIK3CA	P47L1	Amp
RASSF1	P47L1	Del
THY1	P47L1	Del
CCND1	P47L2	Amp
MED12L	P47L2	Amp
MSH6	P47L2	Amp
MYC	P47L2	Amp
PIK3CA	P47L2	Amp
PTEN	P47L2	Amp
RASSF1	P47L2	Del
TRAF3	P47L2	Del
AKT2	P47T1	Del
CADM1	P47T1	Del
CCND1	P47T1	Amp
CDKN2A	P47T1	Del
CDKN2B	P47T1	Del
JAK2	P47T1	Del
KMT2C	P47T1	Amp
KRAS	P47T1	Amp
MED12L	P47T1	Amp
MLH1	P47T1	Del
MSH6	P47T1	Amp
MYC	P47T1	Amp
NOTCH1	P47T1	Amp
PIK3CA	P47T1	Amp
RASSF1	P47T1	Del
THY1	P47T1	Del
MED12L	P47T2	Amp
PIK3CA	P47T2	Amp
AKT2	P48L1	Del
ARID1A	P48L1	Del
PIK3CA	P48L1	Amp
RASSF1	P48L1	Del
TP53	P48L1	Del
ARID1A	P48L2	Del
CADM1	P48L2	Del
EP300	P48L2	Del
MED12L	P48L2	Amp
MLH1	P48L2	Del
NOTCH2	P48L2	Del
PIK3CA	P48L2	Amp
RASSF1	P48L2	Del
THY1	P48L2	Del
TP53	P48L2	Del
CADM1	P48T1	Del
MED12L	P48T1	Amp
NOTCH1	P48T1	Amp
PIK3CA	P48T1	Amp
THY1	P48T1	Del
TP53	P48T1	Del
CADM1	P48T2	Del
CDKN2A	P48T2	Del
CDKN2B	P48T2	Del
JAK2	P48T2	Del
MLH1	P48T2	Del
MSH6	P48T2	Amp
RASSF1	P48T2	Del
THY1	P48T2	Del
TP53	P48T2	Del
JAK2	P48T3	Del
KMT2C	P48T3	Amp
NOTCH1	P48T3	Amp
TP53	P48T3	Del
CADM1	P49L1	Amp
EP300	P49L1	Del
NOTCH1	P49L1	Amp
NOTCH2	P49L1	Amp
TP53	P49L1	Del
TRAF3	P49L1	Del
ARID1A	P49L2	Del
ATG13	P49L2	Del
EP300	P49L2	Del
NFKBIA	P49L2	Del
TP53	P49L2	Del
TRAF3	P49L2	Del
ATG13	P49T1	Amp
CADM1	P49T1	Del
CDKN2A	P49T1	Del
CDKN2B	P49T1	Del
CYLD	P49T1	Del
JAK2	P49T1	Del
MLH1	P49T1	Del
NFKBIA	P49T1	Del
NLRC5	P49T1	Del
RASSF1	P49T1	Del
THY1	P49T1	Del
TP53	P49T1	Del
TRAF3	P49T1	Del
EP300	P49T2	Del
FBXW7	P49T2	Amp
JAK2	P49T2	Del
KRAS	P49T2	Amp
LTBR	P49T2	Amp
NFKBIA	P49T2	Del
NOTCH1	P49T2	Amp
TP53	P49T2	Del
TRAF3	P49T2	Del
AKT2	P49T3	Del
ARID1A	P49T3	Del
EP300	P49T3	Del
NFKBIA	P49T3	Del
THY1	P49T3	Del
TP53	P49T3	Del
TRAF3	P49T3	Del
AKT2	P4T	Amp
ATG13	P4T	Amp
CCND1	P4T	Amp
CDKN2A	P4T	Del
CDKN2B	P4T	Del
EP300	P4T	Amp
FBXW7	P4T	Del
JAK2	P4T	Del
KMT2C	P4T	Del
KMT2D	P4T	Amp
KRAS	P4T	Amp
LTBR	P4T	Amp
MED12L	P4T	Amp
MSH6	P4T	Amp
MYC	P4T	Del
NFKBIA	P4T	Amp
NOTCH1	P4T	Del
NOTCH2	P4T	Amp
PIK3CA	P4T	Amp
TRAF3	P4T	Amp
CDKN2A	P50L	Amp
CDKN2B	P50L	Amp
JAK2	P50L	Amp
KRAS	P50L	Amp
MED12L	P50L	Amp
NOTCH1	P50L	Amp
PIK3CA	P50L	Amp
TP53	P50L	Del
ARID1A	P50M1	Del
CDKN2A	P50M1	Amp
CDKN2B	P50M1	Amp
CYLD	P50M1	Del
JAK2	P50M1	Amp
KMT2D	P50M1	Amp
KRAS	P50M1	Amp
LTBR	P50M1	Amp
NLRC5	P50M1	Del
NOTCH1	P50M1	Amp
RASSF1	P50M1	Del
TP53	P50M1	Del
CDKN2A	P50M2	Amp
CDKN2B	P50M2	Amp
CYLD	P50M2	Del
EP300	P50M2	Amp
JAK2	P50M2	Amp
NLRC5	P50M2	Del
NOTCH1	P50M2	Amp
RASSF1	P50M2	Del
TP53	P50M2	Del
CADM1	P51M	Del
CDKN2A	P51M	Del
CDKN2B	P51M	Del
JAK2	P51M	Del
KMT2C	P51M	Amp
NOTCH2	P51M	Del
THY1	P51M	Del
ARID1A	P51T	Amp
ATG13	P51T	Amp
CADM1	P51T	Del
CCND1	P51T	Amp
CDKN2A	P51T	Del
CDKN2B	P51T	Del
FBXW7	P51T	Del
JAK2	P51T	Del
MLH1	P51T	Del
MYC	P51T	Amp
NOTCH1	P51T	Del
RASSF1	P51T	Del
THY1	P51T	Del
ARID1A	P52L	Del
ATG13	P52L	Del
CADM1	P52L	Del
CCND1	P52L	Amp
CYLD	P52L	Del
MED12L	P52L	Amp
MYC	P52L	Amp
NLRC5	P52L	Del
PIK3CA	P52L	Amp
RASSF1	P52L	Del
THY1	P52L	Del
TP53	P52L	Del
ARID1A	P52M	Del
CADM1	P52M	Del
CCND1	P52M	Amp
CYLD	P52M	Del
MED12L	P52M	Amp
MYC	P52M	Amp
NLRC5	P52M	Del
THY1	P52M	Del
CADM1	P52T	Del
CCND1	P52T	Amp
CDKN2A	P52T	Del
CDKN2B	P52T	Del
KRAS	P52T	Amp
MLH1	P52T	Del
RASSF1	P52T	Del
THY1	P52T	Del
ATG13	P53L	Del
CADM1	P53L	Del
CCND1	P53L	Amp
KMT2C	P53L	Amp
MLH1	P53L	Del
NFKBIA	P53L	Del
RASSF1	P53L	Del
THY1	P53L	Del
TRAF3	P53L	Del
ATG13	P53M	Del
CADM1	P53M	Del
CCND1	P53M	Amp
MLH1	P53M	Del
NFKBIA	P53M	Del
RASSF1	P53M	Del
THY1	P53M	Del
TRAF3	P53M	Del
AKT2	P54L1	Del
ARID1A	P54L1	Del
ATG13	P54L1	Del
CADM1	P54L1	Del
CCND1	P54L1	Amp
CDKN2A	P54L1	Del
CDKN2B	P54L1	Del
JAK2	P54L1	Del
KMT2D	P54L1	Amp
KRAS	P54L1	Amp
LTBR	P54L1	Amp
MED12L	P54L1	Amp
MSH6	P54L1	Amp
NFKBIA	P54L1	Del
NOTCH2	P54L1	Amp
PIK3CA	P54L1	Amp
PTEN	P54L1	Del
RASSF1	P54L1	Del
THY1	P54L1	Del
TP53	P54L1	Del
TRAF3	P54L1	Del
AKT2	P54L2	Del
ARID1A	P54L2	Del
ATG13	P54L2	Del
CADM1	P54L2	Del
CDKN2A	P54L2	Del
CDKN2B	P54L2	Del
JAK2	P54L2	Del
NFKBIA	P54L2	Del
NOTCH2	P54L2	Amp
PTEN	P54L2	Del
RASSF1	P54L2	Del
THY1	P54L2	Del
TP53	P54L2	Del
TRAF3	P54L2	Del
CADM1	P54T1	Del
CCND1	P54T1	Amp
CDKN2A	P54T1	Del
CDKN2B	P54T1	Del
JAK2	P54T1	Del
MED12L	P54T1	Amp
MLH1	P54T1	Del
MSH6	P54T1	Amp
MYC	P54T1	Amp
NFKBIA	P54T1	Del
NOTCH2	P54T1	Amp
PIK3CA	P54T1	Amp
RASSF1	P54T1	Del
THY1	P54T1	Del
TRAF3	P54T1	Del
AKT2	P54T2	Del
ARID1A	P54T2	Del
ATG13	P54T2	Del
CADM1	P54T2	Del
CDKN2A	P54T2	Del
CDKN2B	P54T2	Del
EP300	P54T2	Del
JAK2	P54T2	Del
MED12L	P54T2	Amp
NOTCH2	P54T2	Amp
PIK3CA	P54T2	Amp
RASSF1	P54T2	Del
THY1	P54T2	Del
TP53	P54T2	Del
TRAF3	P54T2	Del
AKT2	P54T3	Del
ARID1A	P54T3	Del
ATG13	P54T3	Del
CADM1	P54T3	Del
CDKN2A	P54T3	Del
CDKN2B	P54T3	Del
JAK2	P54T3	Del
NFKBIA	P54T3	Del
NOTCH2	P54T3	Amp
PTEN	P54T3	Del
RASSF1	P54T3	Del
THY1	P54T3	Del
TP53	P54T3	Del
TRAF3	P54T3	Del
AKT2	P54T4	Del
ATG13	P54T4	Del
CADM1	P54T4	Del
CDKN2A	P54T4	Del
CDKN2B	P54T4	Del
JAK2	P54T4	Del
KRAS	P54T4	Amp
MED12L	P54T4	Amp
NFKBIA	P54T4	Del
NOTCH2	P54T4	Amp
PIK3CA	P54T4	Amp
RASSF1	P54T4	Del
THY1	P54T4	Del
TRAF3	P54T4	Del
NOTCH1	P55L1	Amp
ARID1A	P55L2	Del
NOTCH1	P55L2	Del
ARID1A	P55T1	Del
CADM1	P55T1	Del
CDKN2A	P55T1	Del
CDKN2B	P55T1	Del
MED12L	P55T1	Amp
NFKBIA	P55T1	Del
NOTCH1	P55T1	Amp
NOTCH2	P55T1	Amp
PIK3CA	P55T1	Amp
RASSF1	P55T1	Del
THY1	P55T1	Del
TRAF3	P55T1	Del
ARID1A	P55T2	Del
CADM1	P55T2	Del
MED12L	P55T2	Amp
MLH1	P55T2	Del
NFKBIA	P55T2	Del
NOTCH1	P55T2	Amp
NOTCH2	P55T2	Amp
PIK3CA	P55T2	Amp
RASSF1	P55T2	Del
THY1	P55T2	Del
TRAF3	P55T2	Del
ARID1A	P56M_P	Del
ATG13	P56M_P	Del
CDKN2A	P56M_P	Amp
CDKN2B	P56M_P	Amp
EP300	P56M_P	Del
NFKBIA	P56M_P	Del
NOTCH1	P56M_P	Amp
NOTCH1	P56T	Amp
RASSF1	P56T	Amp
CDKN2A	P56T_P	Amp
CDKN2B	P56T_P	Amp
NFKBIA	P56T_P	Del
NOTCH1	P56T_P	Amp
ATG13	P57L1	Amp
CADM1	P57L1	Del
CCND1	P57L1	Amp
CDKN2A	P57L1	Del
CDKN2B	P57L1	Del
CYLD	P57L1	Del
JAK2	P57L1	Amp
MLH1	P57L1	Del
NLRC5	P57L1	Del
NOTCH1	P57L1	Amp
RASSF1	P57L1	Del
THY1	P57L1	Del
TRAF3	P57L1	Del
CADM1	P57L2	Del
CCND1	P57L2	Amp
CDKN2A	P57L2	Del
CDKN2B	P57L2	Del
CYLD	P57L2	Del
JAK2	P57L2	Amp
KMT2C	P57L2	Amp
MLH1	P57L2	Del
NLRC5	P57L2	Del
NOTCH1	P57L2	Amp
RASSF1	P57L2	Del
THY1	P57L2	Del
TRAF3	P57L2	Del
CYLD	P57L3	Del
MLH1	P57L3	Del
NLRC5	P57L3	Del
AKT2	P57L4	Amp
CADM1	P57L4	Del
CCND1	P57L4	Amp
CDKN2A	P57L4	Del
CDKN2B	P57L4	Del
CYLD	P57L4	Del
JAK2	P57L4	Del
MLH1	P57L4	Del
NLRC5	P57L4	Del
RASSF1	P57L4	Del
THY1	P57L4	Del
TRAF3	P57L4	Del
ARID1A	P57M1	Amp
CYLD	P57M1	Del
EP300	P57M1	Del
KMT2C	P57M1	Amp
MED12L	P57M1	Amp
MLH1	P57M1	Del
MYC	P57M1	Amp
NLRC5	P57M1	Del
PIK3CA	P57M1	Amp
TP53	P57M1	Del
TRAF3	P57M1	Del
ARID1A	P57M2	Amp
CYLD	P57M2	Del
KMT2C	P57M2	Amp
MLH1	P57M2	Del
AKT2	P57M3	Amp
ARID1A	P57M3	Amp
ATG13	P57M3	Del
CADM1	P57M3	Del
CCND1	P57M3	Del
CYLD	P57M3	Del
MLH1	P57M3	Del
NFKBIA	P57M3	Del
NLRC5	P57M3	Del
THY1	P57M3	Del
TP53	P57M3	Del
TRAF3	P57M3	Del
AKT2	P57T1	Amp
ARID1A	P57T1	Amp
CADM1	P57T1	Del
CCND1	P57T1	Amp
CDKN2A	P57T1	Del
CDKN2B	P57T1	Del
CYLD	P57T1	Del
JAK2	P57T1	Amp
KMT2C	P57T1	Amp
MLH1	P57T1	Del
NLRC5	P57T1	Del
NOTCH1	P57T1	Amp
RASSF1	P57T1	Del
THY1	P57T1	Del
TRAF3	P57T1	Del
CADM1	P57T2	Del
CCND1	P57T2	Amp
CDKN2A	P57T2	Del
CDKN2B	P57T2	Del
CYLD	P57T2	Del
JAK2	P57T2	Amp
KMT2C	P57T2	Amp
MLH1	P57T2	Del
NLRC5	P57T2	Del
NOTCH1	P57T2	Amp
RASSF1	P57T2	Del
THY1	P57T2	Del
TRAF3	P57T2	Del
CADM1	P58L1	Del
CCND1	P58L1	Amp
CDKN2A	P58L1	Del
CDKN2B	P58L1	Del
CYLD	P58L1	Del
KMT2C	P58L1	Del
KMT2D	P58L1	Amp
KRAS	P58L1	Amp
LTBR	P58L1	Amp
MLH1	P58L1	Del
NFKBIA	P58L1	Del
NLRC5	P58L1	Del
PTEN	P58L1	Del
RASSF1	P58L1	Del
THY1	P58L1	Del
TRAF3	P58L1	Del
NOTCH1	P58L2	Amp
RASSF1	P58L2	Amp
TRAF3	P58L2	Amp
KMT2D	P58L3	Del
NOTCH1	P58L3	Amp
CCND1	P58L4	Amp
NOTCH1	P58L4	Amp
CCND1	P58L5	Amp
NOTCH1	P58L5	Amp
NOTCH1	P58M1	Amp
CDKN2A	P58M3	Del
CDKN2B	P58M3	Del
CYLD	P58M3	Del
KMT2C	P58M3	Del
KRAS	P58M3	Amp
MLH1	P58M3	Del
NFKBIA	P58M3	Del
NLRC5	P58M3	Del
NOTCH1	P58M3	Amp
PTEN	P58M3	Del
TRAF3	P58M3	Del
ARID1A	P58M4	Amp
CCND1	P58M4	Amp
CDKN2A	P58M4	Del
CDKN2B	P58M4	Del
JAK2	P58M4	Del
ATG13	P58T1	Del
CDKN2A	P58T1	Del
CDKN2B	P58T1	Del
CYLD	P58T1	Del
KMT2C	P58T1	Del
KMT2D	P58T1	Amp
KRAS	P58T1	Amp
LTBR	P58T1	Amp
MLH1	P58T1	Del
NFKBIA	P58T1	Del
NLRC5	P58T1	Del
NOTCH1	P58T1	Del
PTEN	P58T1	Del
RASSF1	P58T1	Del
THY1	P58T1	Del
TRAF3	P58T1	Del
ATG13	P58T2	Del
CADM1	P58T2	Del
CCND1	P58T2	Amp
CDKN2A	P58T2	Del
CDKN2B	P58T2	Del
CYLD	P58T2	Del
KMT2C	P58T2	Del
KMT2D	P58T2	Amp
KRAS	P58T2	Amp
LTBR	P58T2	Amp
MLH1	P58T2	Del
NFKBIA	P58T2	Del
NLRC5	P58T2	Del
PTEN	P58T2	Del
RASSF1	P58T2	Del
THY1	P58T2	Del
TRAF3	P58T2	Del
AKT2	P5L	Amp
CDKN2A	P5L	Del
CDKN2B	P5L	Del
JAK2	P5L	Amp
KMT2C	P5L	Amp
KMT2D	P5L	Amp
KRAS	P5L	Amp
LTBR	P5L	Amp
MSH6	P5L	Amp
PIK3CA	P5L	Amp
TRAF3	P5L	Del
AKT2	P6L	Del
ARID1A	P6L	Del
CADM1	P6L	Del
CDKN2A	P6L	Del
CDKN2B	P6L	Del
CYLD	P6L	Del
FBXW7	P6L	Del
KMT2C	P6L	Amp
MED12L	P6L	Amp
MLH1	P6L	Del
MYC	P6L	Amp
NFKBIA	P6L	Del
NLRC5	P6L	Del
NOTCH1	P6L	Amp
NOTCH2	P6L	Amp
PIK3CA	P6L	Amp
RASSF1	P6L	Del
THY1	P6L	Del
TP53	P6L	Del
TRAF3	P6L	Del
MED12L	P6M	Amp
NOTCH2	P6M	Amp
ARID1A	P6T	Del
CADM1	P6T	Del
CDKN2A	P6T	Del
CDKN2B	P6T	Del
CYLD	P6T	Del
FBXW7	P6T	Del
JAK2	P6T	Amp
KMT2C	P6T	Amp
KMT2D	P6T	Amp
KRAS	P6T	Amp
MED12L	P6T	Amp
MLH1	P6T	Del
MSH6	P6T	Amp
MYC	P6T	Amp
NFKBIA	P6T	Del
NLRC5	P6T	Del
NOTCH2	P6T	Amp
PIK3CA	P6T	Amp
RASSF1	P6T	Del
THY1	P6T	Del
TRAF3	P6T	Del
LTBR	P7L	Amp
MYC	P7L	Amp
AKT2	P7T	Amp
KMT2C	P7T	Amp
LTBR	P7T	Amp
MED12L	P7T	Amp
PIK3CA	P7T	Amp
PTEN	P7T	Del
KMT2C	P8L	Amp
MED12L	P8L	Amp
MSH6	P8L	Amp
NOTCH2	P8L	Amp
PIK3CA	P8L	Amp
RASSF1	P8L	Amp
CDKN2A	P8T	Del
CDKN2B	P8T	Del
MED12L	P8T	Amp
MSH6	P8T	Amp
MYC	P8T	Amp
PIK3CA	P8T	Amp
RASSF1	P8T	Amp
CCND1	P9L	Amp
NOTCH1	P9L	Amp
ARID1A	P9M_P	Del
ATG13	P9M_P	Del
CADM1	P9M_P	Del
CCND1	P9M_P	Amp
CDKN2A	P9M_P	Del
CDKN2B	P9M_P	Del
CYLD	P9M_P	Del
FBXW7	P9M_P	Del
JAK2	P9M_P	Del
MLH1	P9M_P	Del
NLRC5	P9M_P	Del
NOTCH1	P9M_P	Amp
NOTCH2	P9M_P	Del
PTEN	P9M_P	Del
RASSF1	P9M_P	Del
THY1	P9M_P	Del
TRAF3	P9M_P	Del
CADM1	P9T	Amp
NOTCH1	P9T	Amp
NOTCH2	P9T	Amp
PIK3CA	P9T	Amp
