# Supplementary material for: Evolutionary route of nasopharyngeal carcinoma metastasis and its clinical significance
Source: Nat Commun. 2023 Feb 4;14:610. doi: 10.1038/s41467-023-35995-2 (PMC9899247; doi:10.1038/s41467-023-35995-2)
Supplement: Supplementary file 9 — Supplementary Data 7 [file 41467_2023_35995_MOESM9_ESM.zip › Codes-20220701/4.Subclone_based_evolution_analysis/README.txt]

A pipeline to perform evolutionary analysis based on mutational subclones.

This process is designed to perform integration of mutation CCFs, clustering of mutational sublones, construction of evolutionary relationships, and visualization. We constructed the core algorithm for evolutionary analysis as "cloneTree" (https://github.com/sys2019/cloneTree). Please see the METHOED section of our article or details.

Operating systems: Centos7 X86_64
Requirements: Java, R 4.0.5; Perl; R package: clonevol, matrixStats

After completing the required configuration and software installation, please run "sh run.sh" to perform all analyses.

The demo input file is a gene-level CNV list of all samples.

The outputs contains integrated mutation CCF results (Output/1.CCF) and evolutionary relationships and visualization results generated by cloneTree (Output/2.cloneTree)
