# Supplementary material for: Evolutionary route of nasopharyngeal carcinoma metastasis and its clinical significance
Source: Nat Commun. 2023 Feb 4;14:610. doi: 10.1038/s41467-023-35995-2 (PMC9899247; doi:10.1038/s41467-023-35995-2)
Supplement: Supplementary file 9 — Supplementary Data 7 [file 41467_2023_35995_MOESM9_ESM.zip › Codes-20220701/4.Subclone_based_evolution_analysis/run.sh]

### Mutation CCF from ABSOLUTE
mkdir -p Output/1.CCF
perl Script/PyClone_input_prepare_absolute_SNV.pl ../2.Variant_clonality_analysis/output/abs_extract/reviewed/SEG_MAF Output/1.CCF
# Note: please download the gtf file of GRCh38 from GENECODE database as "/Parental_dir/GRCh38.gtf" before running the following script
perl Script/PyClone_input_prepare_absolute_CNV.pl Example/Gene_cnv.tsv /Parental_dir/GRCh38.gtf ../2.Variant_clonality_analysis/output/abs_extract/reviewed/SEG_MAF Output/1.CCF
perl Script/CCF_matrix.pl ../1.SNV_INDEL/tmp/Important_gene.lst Output/1.CCF

### Construct clone tree by cloneTree (https://github.com/sys2019/cloneTree)
mkdir Output/2.cloneTree
# Note: We developed cloneTree to construct evolutionary relationships among different samples. Please refer to the the Readme of cloneTree on GitHub for details of its use. The input file of cloneTree is the result generated in the previous step.
