# Supplementary material for: Evolutionary route of nasopharyngeal carcinoma metastasis and its clinical significance
Source: Nat Commun. 2023 Feb 4;14:610. doi: 10.1038/s41467-023-35995-2 (PMC9899247; doi:10.1038/s41467-023-35995-2)
Supplement: Supplementary file 9 — Supplementary Data 7 [file 41467_2023_35995_MOESM9_ESM.zip › Codes-20220701/4.Subclone_based_evolution_analysis/Script/CCF_flow.R]

# useage: Rscript Clonevol.R <clonevol_input> [outdir]
args = commandArgs(T)
library(clonevol)
library(matrixStats)

#args[1] = "3.clonevol/2.clonevol_input/P27_clonevol_input.txt"
if(is.na(args[2])){
  outdir = "."
}else{
  outdir = args[2]
}
dir.create(args[2])

x <- read.table(args[1], header = T)
vaf.col.names <- grep('.vaf', colnames(x), value=T)
ccf.col.names <- grep('.ccf', colnames(x), value=T)
sample.names <- gsub('.ccf', '', ccf.col.names)
x[, sample.names] <- x[, ccf.col.names]
ccf.col.names <- sample.names
# prepare sample grouping
sample.groups <- sample.names;
names(sample.groups) <- ccf.col.names
# setup the order of clusters to display in various plots (later)
x <- x[order(x$cluster),]
#clone.colors <- c('#999793', '#8d4891', '#f8e356', '#fe9536', '#d7352e')
clone.colors <- NULL
pdf(paste(outdir, '/flow.pdf', sep = ""), width=10, height=8, useDingbats=FALSE, title='')
plot.cluster.flow(x, vaf.col.names = sample.names,
                  sample.names = sample.names,
                  colors = clone.colors,
                  y.title = "Cancer cell fraction (%)")
dev.off()
