# Supplementary material for: Evolutionary route of nasopharyngeal carcinoma metastasis and its clinical significance
Source: Nat Commun. 2023 Feb 4;14:610. doi: 10.1038/s41467-023-35995-2 (PMC9899247; doi:10.1038/s41467-023-35995-2)
Supplement: Supplementary file 9 — Supplementary Data 7 [file 41467_2023_35995_MOESM9_ESM.zip › Codes-20220701/4.Subclone_based_evolution_analysis/Script/CCF_matrix.pl]

#!/usr/bin/perl -w
=head1 #===============================================================================
#        USAGE: perl CCF_matrix.pl <Important_genes.lst>  <dir>
#
#  DESCRIPTION: 
#
#  INPUT FILES: 
#
# REQUIREMENTS:
#        NOTES: None
#       AUTHOR: Xiaolong Zhang, zhangxiaol1@sysucc.org.cn
# ORGANIZATION: Bioinformatics Center, Sun Yat-sen University Cancer Center
#      VERSION: 1.0
#      CREATED: //2017
#     REVISION: ---
#===============================================================================
=cut
die `pod2text $0` unless @ARGV == 2;
use strict;

open IN, shift or die $!;
my $dir = shift or die $!;
my @Patients = `ls $dir`;

my %key_gene;
while(<IN>){
	chomp;
	my @F = split /\t/;
	$key_gene{$F[0]} = ();
}

my @All_sort = ("T", "T1", "T2", "T3", "T4", "T5",
                "L", "L1", "L2", "L3", "L4", "L5",
                "M", "M1", "M2", "M3", "M4",
                "T_P", "T1_P", "T2_P", "T3_P",
                "L_P", "L1_P", "L2_P", "L3_P",
                "M_P", "M1_P", "M2_P", "M3_P");

for my $p(@Patients){
	chomp $p;
	my @Samples = `ls $dir/$p/*.ccf.CI`;
	my $header;
	my %hash;
	my %count;
	my $num = @Samples;
	my @sort;
	for my $s(@All_sort){
		chomp $s;
#		$s =~ /$p\/P\d+(\S+?)\.ccf/;
		next unless -e "$dir/$p/$p$s.ccf.CI";
		my $name = $s;
		push @sort, $name;
		$header .= "\t$name\t$name\_CI_DOWN\t$name\_CI_UP";
		open IN, "$dir/$p/$p$s.ccf.CI" or die $!;
		while(<IN>){
			chomp;
			my @F = split /\t/;
			$hash{$F[0]}{$name} = join "\t", @F[1..3];
			$count{$F[0]} ++;
		}
	}
	open OUT, ">$dir/$p/Merge.ccf.mat" or die $!;
	print OUT $header."\tGene\n";
	for my $k1(sort keys %hash){
		print OUT $k1 if $count{$k1} == $num;
		for my $k2(@sort){
			print OUT "\t$hash{$k1}{$k2}" if exists $hash{$k1}{$k2} and $count{$k1} == $num;
		}
		if ($count{$k1} == $num){
			if ($k1 =~ /Amp/ or $k1 =~ /Del/){
				print OUT "\t$k1\n";
			}elsif($k1 =~ /\d+_(\S+)/ and exists $key_gene{$1}){
				print OUT "\t$1\n";
			}else{
				print OUT "\t\n";
			}
		}
	}
}
