# Supplementary material for: Evolutionary route of nasopharyngeal carcinoma metastasis and its clinical significance
Source: Nat Commun. 2023 Feb 4;14:610. doi: 10.1038/s41467-023-35995-2 (PMC9899247; doi:10.1038/s41467-023-35995-2)
Supplement: Supplementary file 9 — Supplementary Data 7 [file 41467_2023_35995_MOESM9_ESM.zip › Codes-20220701/4.Subclone_based_evolution_analysis/Script/CI_prepare_absolute_CNV.pl]

#!/usr/bin/perl -w
=head1 #===============================================================================
#        USAGE: perl CNV_gene_ccf.pl <Gene_cnv.tsv> <GRCh38.gtf> <Absolute:SEG_MAF_dir> <outdir>
#
#  DESCRIPTION: Add CNV info into PyClone input tsv files
#
#  INPUT FILES: 
#
# REQUIREMENTS:
#        NOTES: None
#       AUTHOR: Xiaolong Zhang, zhangxiaol1@sysucc.org.cn
# ORGANIZATION: Bioinformatics Center, Sun Yat-sen University Cancer Center
#      VERSION: 1.0
#      CREATED: //2017
#     REVISION: ---
#===============================================================================
=cut
die `pod2text $0` unless @ARGV == 4;
use strict;

open IN, shift or die $!;
open IN2, shift or die $!;
my $seg_dir = shift or die $!;
my $out_dir = shift or die $!;

my (%gene,%sample,%tissue);
while(<IN>){
	next if /^genes/;
	chomp;
	my @F = split;
	$gene{$F[0]}{$F[1]} = $F[2];
	$F[1] =~ /(P\d+)/;
	$sample{$1}{"$F[2]_$F[0]"} = ();
	$tissue{$F[1]}{"$F[2]_$F[0]"} = ();
}

my %pos;
while(<IN2>){
	next if /^#/;
	chomp;
	my @F = split /\t/;
	next unless $F[2] eq "gene";
	$F[8] =~ /gene_name "(\S+)";/;
	if (exists $gene{$1}){
		$pos{$1}{"chr"} = $F[0];
		$pos{$1}{"start"} = $F[3];
		$pos{$1}{"end"} = $F[4];
	}
}

my @file = `ls $seg_dir`;

for my $f(@file){
	chomp $f;
	next unless $f =~ /((P\d+)\S+)\.segtab\.txt/;
	my $s = $2;
	my $t = $1;
	open IN, "$seg_dir/$f" or die $!;
	while(<IN>){
		next if /^sample/;
		chomp;
		my @F = split /\t/;
		$F[1] = "chr".$F[1];
		for my $k(keys %{$tissue{$F[0]}}){
			my $g = (split /_/, $k)[1];
			$sample{$s}{$k}{$F[0]} = $F[12] unless $pos{$g}{"chr"} ne $F[1] or $pos{$g}{"start"} > $F[3] or $pos{$g}{"end"} < $F[2] or $F[12] eq "NA";
		}
	}
	`mkdir -p $out_dir/$s`;
	open OUT, ">> $out_dir/$s/$t.tsv" or die $!;
	for my $k(keys %{$sample{$s}}){
		if (exists $sample{$s}{$k}{$t}){
			my $vaf = $sample{$s}{$k}{$t} / 2;
			my $ref_depth = int(10 / $vaf) - 10;
			print OUT "$k\t$ref_depth\t10\t2\t1\t1\t$t\t$vaf\tAB\n";
		}else{
			print OUT "$k\t100\t0\t2\t1\t1\t$t\t0\tAB\n";
		}
	}
}
	
