# Supplementary material for: Evolutionary route of nasopharyngeal carcinoma metastasis and its clinical significance
Source: Nat Commun. 2023 Feb 4;14:610. doi: 10.1038/s41467-023-35995-2 (PMC9899247; doi:10.1038/s41467-023-35995-2)
Supplement: Supplementary file 9 — Supplementary Data 7 [file 41467_2023_35995_MOESM9_ESM.zip › Codes-20220701/4.Subclone_based_evolution_analysis/Script/Clonevol_prepare.pl]

#!/usr/bin/perl -w
=head1 #===============================================================================
#        USAGE: perl clonevol_prepare.pl <Merged_mut.maf> <loci.txt> [driver_gene.lst]
#
#  DESCRIPTION: 
#
#  INPUT FILES: 
#
# REQUIREMENTS:
#        NOTES: None
#       AUTHOR: Xiaolong Zhang, zhangxiaol1@sysucc.org.cn
# ORGANIZATION: Bioinformatics Center, Sun Yat-sen University Cancer Center
#      VERSION: 1.0
#      CREATED: //2017
#     REVISION: ---
#===============================================================================
=cut
die `pod2text $0` unless @ARGV == 2 or @ARGV == 3;
use strict;

my $dir = shift or die $!;
open IN2, shift or die $!;

$dir =~ /(P\d+)$/;
my $sample_id = $1;
my %hash;
my @file = `ls $dir/*.tsv`;
for my $f(@file){
	chomp $f;
	$f =~ /$dir\/(P\S+)\.tsv/;
	my $t = $1;
	open IN, $f or die $!;
	while(<IN>){
		chomp;
		my @F = split /\t/;
		next if /^mutation_id/;
		$hash{$F[0]}{$t}{"ref.count"} = $F[1];
		$hash{$F[0]}{$t}{"var.count"} = $F[2];
	}
}

my $header2 = <IN2>;
my (%gene, %sample, %sample_full,%cluster,%cluster_count);
while (<IN2>){
	chomp;
	my @F = split /\t/;
#	$F[1] =~ /P\d+(\S+)/;
	$sample{$F[1]} = ();
	$F[1] = $sample_id.$F[1];
	$sample_full{$F[1]} = ();
	$cluster{$F[0]} = $F[2];
	my @G = split /_/, $F[0];
	if($G[1]){
		$gene{$F[0]} = $G[1];
	}else{
		$gene{$F[0]} = "-";
	}
	$cluster_count{$F[2]} ++;
	$hash{$F[0]}{$F[1]}{"ccf"} = int($F[3]*10000)/100;
	$hash{$F[0]}{$F[1]}{"vaf"} = int($F[5]*10000)/100;
}

my %driver;
if ($ARGV[0]){
	open IN3, shift or die $!;
	while (<IN3>){
		chomp;
		my @F = split;
		$driver{$F[0]} = ();
	}
}

my @All_sort = ("T", "T1", "T2", "T3", "T4", "T5",
                "L", "L1", "L2", "L3", "L4", "L5",
                "M", "M1", "M2", "M3", "M4",
                "T_P", "T1_P", "T2_P", "T3_P",
                "L_P", "L1_P", "L2_P", "L3_P",
                "M_P", "M1_P", "M2_P", "M3_P");
my (@sort_s, @sort_sf);
for (@All_sort){
	push @sort_s, $_ if exists $sample{$_};
	push @sort_sf, $sample_id.$_ if exists $sample{$_};
}


# Print header
print "\tcluster\tgene\tis.driver";
for my $s(@sort_s){
	print "\t$s.vaf";
}
for my $s(@sort_s){
        print "\t$s.ccf";
}
for my $s(@sort_s){
        print "\t$s.ref.count\t$s.var.count\t$s.depth";
}
for my $s(@sort_s){
        print "\t$s";
}
print "\n";

for my $k1(keys %cluster){
#	next if $cluster_count{$cluster{$k1}} <= 5 * (keys %sample);
	my $line = "$k1\t$cluster{$k1}\t$gene{$k1}";
	if (exists $driver{$gene{$k1}}){
		$line .= "\tTRUE";
	}else{
		$line .= "\tFALSE";
	}
	for my $k2(@sort_sf){
		if (exists $hash{$k1}{$k2}{"vaf"}){
			$line .= "\t".$hash{$k1}{$k2}{"vaf"};
		}else{
			$line .= "\tNA";
		}
	}
	for my $k2(@sort_sf){
		if (exists $hash{$k1}{$k2}{"ccf"}){
			$line .= "\t".$hash{$k1}{$k2}{"ccf"};
		}else{
			$line .= "\tNA";
		}
	}
	for my $k2(@sort_sf){
		if (exists $hash{$k1}{$k2}{"ref.count"}){
			my $depth = $hash{$k1}{$k2}{"ref.count"} + $hash{$k1}{$k2}{"var.count"};
			$line .= "\t".$hash{$k1}{$k2}{"ref.count"}."\t".$hash{$k1}{$k2}{"var.count"}."\t".$depth;
		}else{
			$line .= "\tNA\tNA\tNA";
		}
	}
	for my $k2(@sort_sf){
                if (exists $hash{$k1}{$k2}{"vaf"}){
                        $line .= "\t".$hash{$k1}{$k2}{"vaf"};
                }else{
                        $line .= "\tNA";
                }
        }
	print $line."\n" unless $line =~ /\tNA/;
}		
