# Supplementary material for: Evolutionary route of nasopharyngeal carcinoma metastasis and its clinical significance
Source: Nat Commun. 2023 Feb 4;14:610. doi: 10.1038/s41467-023-35995-2 (PMC9899247; doi:10.1038/s41467-023-35995-2)
Supplement: Supplementary file 9 — Supplementary Data 7 [file 41467_2023_35995_MOESM9_ESM.zip › Codes-20220701/4.Subclone_based_evolution_analysis/Script/Command_draw_tree.pl]

#!/usr/bin/perl -w
=head1 #===============================================================================
#        USAGE: perl Command_draw_tree.pl <inputdir> <oudir>
#
#  DESCRIPTION: 
#
#  INPUT FILES: 
#
# REQUIREMENTS:
#        NOTES: None
#       AUTHOR: Xiaolong Zhang, zhangxiaol1@sysucc.org.cn
# ORGANIZATION: Bioinformatics Center, Sun Yat-sen University Cancer Center
#      VERSION: 1.0
#      CREATED: //2017
#     REVISION: ---
#===============================================================================
=cut
die `pod2text $0` unless @ARGV == 2;
use strict;

my $indir = shift or die $!;
my @file = `ls $indir/*.txt`;
my $outdir = shift or die $!;
chomp $outdir;
`mkdir -p $outdir`;

my @All_sort = ("T", "T1", "T2", "T3", "T4", "T5",
                "L", "L1", "L2", "L3", "L4", "L5",
                "M", "M1", "M2", "M3", "M4",
                "T_P", "T1_P", "T2_P", "T3_P",
                "L_P", "L1_P", "L2_P", "L3_P",
                "M_P", "M1_P", "M2_P", "M3_P");

print "Rscript 0.script/Draw_clonal_tree.R $indir/Merge.txt";
for my $ss(@All_sort){
	chomp $ss;
	for my $ff(@file){
		chomp $ff;
		if ($ff =~ /$ss\.txt/){
			print " $ff";
		}
	}
}
print " $outdir\n";
