# Supplementary material for: Evolutionary route of nasopharyngeal carcinoma metastasis and its clinical significance
Source: Nat Commun. 2023 Feb 4;14:610. doi: 10.1038/s41467-023-35995-2 (PMC9899247; doi:10.1038/s41467-023-35995-2)
Supplement: Supplementary file 9 — Supplementary Data 7 [file 41467_2023_35995_MOESM9_ESM.zip › Codes-20220701/4.Subclone_based_evolution_analysis/Script/Edit_CI.pl]

#!/usr/bin/perl -w
=head1 #===============================================================================
#        USAGE: perl Edit_CI.pl <Pyclone_outdir>
#
#  DESCRIPTION: 
#
#  INPUT FILES: 
#
# REQUIREMENTS:
#        NOTES: None
#       AUTHOR: Xiaolong Zhang, zhangxiaol1@sysucc.org.cn
# ORGANIZATION: Bioinformatics Center, Sun Yat-sen University Cancer Center
#      VERSION: 1.0
#      CREATED: //2017
#     REVISION: ---
#===============================================================================
=cut
die `pod2text $0` unless @ARGV == 1;
use strict;
my $dir = shift or die $!;

my @sample = `ls $dir`;

for my $s(@sample){
	chomp $s;
	my @ci = `ls $dir/$s/*.ccf.CI`;
	my %hash;
	for my $c(@ci){
		chomp $c;
		$c =~ /$s\/(\S+)\.ccf/;
		my $t = $1;
		open IN, $c or die $!;
		while(<IN>){
			chomp;
			my @F = split /\t/;
			$hash{$F[0]}{$t}{"ccf"} = $F[1];
			$hash{$F[0]}{$t}{"low"} = $F[2];
			$hash{$F[0]}{$t}{"high"} = $F[3];
		}
	}
	open IN, "$dir/$s/tables/loci.tsv" or die $!;
	my $header = <IN>;
	open OUT, "> $dir/$s/tables/loci.edit.tsv" or die $!;
	print OUT "mutation_id\tsample_id\tcluster_id\tcellular_prevalence\tcellular_prevalence_low\tcellular_prevalence_high\tvariant_allele_frequency\n";
	while(<IN>){
		chomp;
		my @F = split /\t/;
		$hash{$F[0]}{$F[1]}{"low"} = 0 if $hash{$F[0]}{$F[1]}{"low"} eq "NA";
		$hash{$F[0]}{$F[1]}{"high"} = 0 if $hash{$F[0]}{$F[1]}{"high"} eq "NA";
		print OUT join "\t", @F[0..2], $hash{$F[0]}{$F[1]}{"ccf"}, $hash{$F[0]}{$F[1]}{"low"}, $hash{$F[0]}{$F[1]}{"high"}, $F[5];
		print OUT "\n";
	}
}
