# Supplementary material for: Evolutionary route of nasopharyngeal carcinoma metastasis and its clinical significance
Source: Nat Commun. 2023 Feb 4;14:610. doi: 10.1038/s41467-023-35995-2 (PMC9899247; doi:10.1038/s41467-023-35995-2)
Supplement: Supplementary file 9 — Supplementary Data 7 [file 41467_2023_35995_MOESM9_ESM.zip › Codes-20220701/4.Subclone_based_evolution_analysis/Script/PyClone_input_prepare_absolute_SNV.pl]

#!/usr/bin/perl -w
=head1 #===============================================================================
#        USAGE: perl PyClone_input_prepare_absolute_SNV.pl <Absolute:SEG_MAF_dir> <outdir> 
#
#  DESCRIPTION: 
#
#  INPUT FILES: 
#
# REQUIREMENTS:
#        NOTES: None
#       AUTHOR: Xiaolong Zhang, zhangxiaol1@sysucc.org.cn
# ORGANIZATION: Bioinformatics Center, Sun Yat-sen University Cancer Center
#      VERSION: 1.0
#      CREATED: //2017
#     REVISION: ---
#===============================================================================
=cut
die `pod2text $0` unless @ARGV == 2;
use strict;

my $maf_dir = shift or die $!;
my $out_dir = shift or die $!;
my @file = `ls $maf_dir`;

for my $f(@file){
	chomp $f;
	next unless $f =~ /((P\d+)\S+)_ABS_MAF\.txt/;
	my $s = $2;
	my $t = $1;
	open IN, "$maf_dir/$f" or die $!;
	my $header = <IN>;
	my %index;
	chomp $header;
	my @id = split /\t/, $header;
	for (0..$#id){
        	$index{$id[$_]} = $_;
	}
	`mkdir -p $out_dir/$s`;
	open OUT, "> $out_dir/$s/$t.tsv" or die $!;
	open OUT2, "> $out_dir/$s/$t.ccf.CI" or die $!;
	print OUT "mutation_id\tref_counts\tvar_counts\tnormal_cn\tminor_cn\tmajor_cn\tvariant_case\tvariant_freq\tgenotype\n";
	while (<IN>){
		chomp;
		my @F = split /\t/;
		my $mut_id;
		if ($F[$index{"Variant_Classification"}] eq "Frame_Shift_Del" or $F[$index{"Variant_Classification"}] eq "Frame_Shift_Ins" or $F[$index{"Variant_Classification"}] eq "In_Frame_Del" or $F[$index{"Variant_Classification"}] eq "In_Frame_Ins" or $F[$index{"Variant_Classification"}] eq "Missense_Mutation" or $F[$index{"Variant_Classification"}] eq "Nonsense_Mutation" or $F[$index{"Variant_Classification"}] eq "Nonstop_Mutation" or $F[$index{"Variant_Classification"}] eq "Splice_Site"){
			$mut_id = "chr".$F[$index{"Chromosome"}].":".$F[$index{"Start_position"}]."_".$F[$index{"Hugo_Symbol"}];
		}else{
			$mut_id = "chr".$F[$index{"Chromosome"}].":".$F[$index{"Start_position"}];
		}
		$F[$index{"cancer_cell_frac"}] = 0 if $F[$index{"cancer_cell_frac"}] eq	"NA";
		my $ccf = $F[$index{"cancer_cell_frac"}];
		my $vaf = $F[$index{"cancer_cell_frac"}] / 2;
		my $alt_count = $F[$index{"alt"}];
		my $ref_count;
		if ($vaf == 0){
			$ref_count = $F[$index{"ref"}];
		}else{
			$ref_count = int($F[$index{"alt"}] / $vaf) - $alt_count;
		}
		$F[$index{"ccf_CI95_low"}] = $F[$index{"cancer_cell_frac"}] if $F[$index{"ccf_CI95_low"}] eq "NA";
		$F[$index{"ccf_CI95_high"}] = $F[$index{"cancer_cell_frac"}] if $F[$index{"ccf_CI95_high"}] eq "NA";
		print OUT "$mut_id\t$ref_count\t$alt_count\t2\t1\t1\t$t\t$vaf\tAB\n";
		if ($F[$index{"cancer_cell_frac"}] == 0){
			print OUT2 "$mut_id\t0\t0\t0\n";
		}else{
			print OUT2 "$mut_id\t".$F[$index{"cancer_cell_frac"}]."\t".$F[$index{"ccf_CI95_low"}]."\t".$F[$index{"ccf_CI95_high"}]."\n";
		}
	}
}
