# Supplementary material for: Evolutionary route of nasopharyngeal carcinoma metastasis and its clinical significance
Source: Nat Commun. 2023 Feb 4;14:610. doi: 10.1038/s41467-023-35995-2 (PMC9899247; doi:10.1038/s41467-023-35995-2)
Supplement: Supplementary file 9 — Supplementary Data 7 [file 41467_2023_35995_MOESM9_ESM.zip › Codes-20220701/5. Single_cell_basic_analysis/Basic_analysis.R]

library(stringr);library(reshape2);library(plyr);library(Seurat);library(dplyr);
library(Matrix);library(ggplot2);library(edgeR);library(data.table);library(pheatmap);
library("ggsci");library(monocle);library(parallel);library(magrittr);library(ggcorrplot)
library(CaSpER);library(GenomicRanges)
Color1 <- c("#8DD3C7", "#F1C900", "#938CC1", "#FB8072", "#629FC8", "#FDB462", "#83C479", "#FAABD2", "#47BBC5", "#F13D30");  
Color2 <- c("#47BBC5", "#A65628", "#629FC8", "#762A83", "#938CC1", "#F1C900", "#FB8072", "#66C2A5"); #sample P11,12,3,5,6,7,8,9
Color3 <- brewer.pal(8,"Set2")[c(2,1)] #"Metastasis","notMetastasis"
colors=c("#cc4a5399",'#00ADDB99','#FFF53799','#7142AC99',"#42B54099",'#2E559E99','#00008099','#07702b99',"#7FFF0099","#AD002A","#ED000099",'black','#F0BE7E','#4D221399',"orange",'#85E1D099','#C979CD99','#F26A1299',"#ADB6B699",'#4B79AB99',"#0099B499",'#FF149399','#00800099',"#1B191999") 


mytheme <- theme_bw() + 
  theme(plot.title=element_text(size=rel(2),hjust=0.5),
        axis.title=element_text(size=rel(1.2)),
        axis.text.x = element_text(angle=0,hjust=0.5, vjust=0.5,size = rel(1.5),color = 'black'),
        axis.text.y = element_text(angle=0,hjust=0.5, vjust=0.5,size = rel(1.5),color = 'black'),
        panel.grid.major=element_line(color="white"),
        panel.grid.minor=element_line(color="white"),
        panel.border=element_rect(color="black",size=1),
        axis.line=element_line(color="black",size=0.5))


save.fold='/data2/liuxf/NPC_sysu/1012/all/'


patient=c('P14','P15')
allcounts=list()

for(i in patient){
  tissue=list.files(paste0('/data2/liuxf/NPC_sysu/data/raw/',i,'/'))
  counts=list()
  for(j in tissue){
    counts[[j]]=Read10X(paste0('/data2/liuxf/NPC_sysu/data/raw/',i,'/',j,'/'))
    colnames(counts[[j]])=paste0(i,'_',j,'_',colnames(counts[[j]]))
  }
  allcounts[[i]]=Reduce(cbind,counts)
}

#sysucc=read.delim('/mnt/liuxf/NPC_sysu/data/SYSU/npc_scRNA_hg19_processed_data.txt',header=F,sep='\t')


seucount=mclapply(1:2,function(i){
  tmp <- CreateSeuratObject(counts =allcounts[[i]])
  tmp[["percent.mt"]] = PercentageFeatureSet(tmp, pattern = "^[Mm]T-")
  tmp <- subset(tmp, subset = (nFeature_RNA > 200 & percent.mt < 10 ))
  tmp <- NormalizeData(tmp, verbose = FALSE)
  tmp <- FindVariableFeatures(tmp, selection.method = "vst", nfeatures = 2000, verbose = FALSE)
  return(tmp)
},mc.cores = getOption('mc.cores',2))

seucount <- FindIntegrationAnchors(object.list = seucount, dims = 1:30,anchor.features =5000)

seucount<- IntegrateData(anchorset = seucount, dims = 1:30)
DefaultAssay(seucount) <- "integrated"
seucount  <- ScaleData(seucount , features = rownames(seucount))
#plan("multiprocess", workers = 4);plan("multiprocess", workers = 4)
seucount <- RunPCA(seucount , features = VariableFeatures(object =seucount ),verbose = FALSE,npcs = 20) %>% JackStraw(num.replicate =100) %>% FindNeighbors(dims =1:20) %>% FindClusters(resolution =0.4) %>% RunTSNE(reduction = "pca",dims =1:10)

saveRDS(seucount,'/data2/liuxf/NPC_sysu/1012/all/all-first.rds')

markers=wilcoxauc(seucount,seurat_assay = 'integrated')
markers=markers[markers$logFC>0.25 & markers$pval<0.05,]

p=DimPlot(seucount,label = T)+scale_color_manual(values = colors)+mytheme
ggsave(paste0(save.fold,'seu_cluster.pdf'),p,width = 6,height = 5)


genes=c('CD3E','CD3D','CD19','CD14','CD163','CD1C','VWF','ENG','KRT18','EPCAM','COL1A1','MS4A2')
pic=list()
for(i in genes){
  pic[[i]]=FeaturePlot(seucount,features = i)+scale_color_gradientn(colors = c('#cacaca30','#f6a11a','red'))+mytheme
}

ggsave(paste0(save.fold,'markers.pdf'),cowplot::plot_grid(plotlist = pic,ncol = 4),width = 30,height = 20)


mymarker=c('0'='Tcell','1'='Tcell','2'='Bcell','3'='Tcell','4'='Tcell','5'='Malignant','6'='Bcell','7'='Myeloid','8'='Plasma','9'='GC Bcell',
           '10'='Myeloid','11'='Myeloid','12'='CAF','13'='Malignant','14'='pDC','15'='Tcell','16'='Malignant','17'='Plasma','18'='Mast','19'='Malignant')

seucount@meta.data[,'recluster']=mymarker[as.character(seucount$seurat_clusters)]


p=DimPlot(seucount,label = T,group.by = 'recluster')+scale_color_manual(values = colors)+mytheme
ggsave(paste0(save.fold,'recluster.pdf'),p,width = 6,height = 5)


saveRDS(seucount,'/data2/liuxf/NPC_sysu/1012/all/all-second.rds')
