# Supplementary material for: Evolutionary route of nasopharyngeal carcinoma metastasis and its clinical significance
Source: Nat Commun. 2023 Feb 4;14:610. doi: 10.1038/s41467-023-35995-2 (PMC9899247; doi:10.1038/s41467-023-35995-2)
Supplement: Supplementary file 9 — Supplementary Data 7 [file 41467_2023_35995_MOESM9_ESM.zip › Codes-20220701/5. Single_cell_basic_analysis/README.txt]

The basic analysis pipeline for 10x single-cell RNA sequencing data using Seurat R package.

This process includes cells filtering, clustering and identification of different cell types. For more information, please see the METHOED section of our article or read the documentation file of Seurat R package..

Required inputs are the standard outputs of Cellranger software.
