# Supplementary material for: Evolutionary route of nasopharyngeal carcinoma metastasis and its clinical significance
Source: Nat Commun. 2023 Feb 4;14:610. doi: 10.1038/s41467-023-35995-2 (PMC9899247; doi:10.1038/s41467-023-35995-2)
Supplement: Supplementary file 9 — Supplementary Data 7 [file 41467_2023_35995_MOESM9_ESM.zip › Codes-20220701/6. Radiomics_analysis/centralMoment.m]

function momentC = centralMoment( x, nMoment )
if numel(x) ~= length(x)
    x = x(:);
end
momentC = mean(x);
if (nMoment>1)    
        x = x - momentC; % DC = 0.
        momentC = mean(x.^nMoment);
end

end
