# Supplementary material for: Evolutionary route of nasopharyngeal carcinoma metastasis and its clinical significance
Source: Nat Commun. 2023 Feb 4;14:610. doi: 10.1038/s41467-023-35995-2 (PMC9899247; doi:10.1038/s41467-023-35995-2)
Supplement: Supplementary file 9 — Supplementary Data 7 [file 41467_2023_35995_MOESM9_ESM.zip › Codes-20220701/6. Radiomics_analysis/common_nan.m]

function [NegativeT1,PositiveT1] = common_nan(NegativeT1,PositiveT1)
idx = find(isnan(NegativeT1));
[~,id1] = ind2sub(size(NegativeT1),idx);
idx = find(isnan(PositiveT1));
[~,id2] = ind2sub(size(PositiveT1),idx);
common_nan_idx = unique(union(id1,id2));       
NegativeT1(:,common_nan_idx) = [];
PositiveT1(:,common_nan_idx) = [];
end
