# Supplementary material for: Evolutionary route of nasopharyngeal carcinoma metastasis and its clinical significance
Source: Nat Commun. 2023 Feb 4;14:610. doi: 10.1038/s41467-023-35995-2 (PMC9899247; doi:10.1038/s41467-023-35995-2)
Supplement: Supplementary file 9 — Supplementary Data 7 [file 41467_2023_35995_MOESM9_ESM.zip › Codes-20220701/6. Radiomics_analysis/DataStandard.m]

function [A,mu,s] = DataStandard(A,method) 
%normalization method. Two methods
% z-transform
% or 
% IQR method
%f_n = (f-median(f))/IRQ(j)/1.35
A = double(A);
switch method
    case 'Z'
mu = mean(A,1);
mu = mu';
mode = ones(1,size(A,1));
mu2 = (mu*mode)';
stv = A-mu2;
s = std(A);
s = s';
mode = ones(1,size(A,1));
s2 = (s*mode)';
A = stv./s2;
    case 'I'
      mu = median(A,1);
      mu = mu';
     mode = ones(1,size(A,1));
     mu2 = (mu*mode)';
    q_range = iqr(A,1);
    q_vector = (q_range'*mode)'; 
    A = (A - mu2)./q_vector/1.35;
    s =[];
end
end
