# Supplementary material for: Evolutionary route of nasopharyngeal carcinoma metastasis and its clinical significance
Source: Nat Commun. 2023 Feb 4;14:610. doi: 10.1038/s41467-023-35995-2 (PMC9899247; doi:10.1038/s41467-023-35995-2)
Supplement: Supplementary file 9 — Supplementary Data 7 [file 41467_2023_35995_MOESM9_ESM.zip › Codes-20220701/6. Radiomics_analysis/FeatureExtraction.m]

function  [yfeature_T1C13_nonzscore,ypatient13_idx] = FeatureExtraction(Crop_Path,yfeature_Path)
%%Extract T1C features of each patient

winDims = [11, 11]; winStep = [1, 1]; 
Cropmat = dir(strcat(Crop_Path ,'*.mat'));
for i = 1:1:length(Cropmat)
load(strcat(Crop_Path,Cropmat(i).name));       
ms = regexp( Cropmat(i).name, '\d{8}(?!\d)', 'match' );    
patientID = ms{1};
 

SumPositiveSamplesT1C = [];
numpixel = 0; jilu_numpixel=[];
for k = 1:1:length(T1CCrop)  
imgdataT1C = standard_im(T1CdcmCrop{k});           
B1C = hand_engineered_feature(imgdataT1C,winDims,winStep);

idxPositive1C = find(T1CCrop{k});             
PositiveSamplesT1C = B1C(idxPositive1C,:);
numpixel = size(PositiveSamplesT1C,1);
jilu_numpixel = [jilu_numpixel,numpixel];
save(['../FeatureExtraction_13/yfeature_data13/yfeature_allslices/','yfeature_',num2str(str2num(patientID)),'_slice',num2str(k),'_numpixel',num2str(numpixel),'.mat'],'PositiveSamplesT1C');
SumPositiveSamplesT1C = [SumPositiveSamplesT1C;PositiveSamplesT1C]; 
end

PositiveT1C = SumPositiveSamplesT1C;
save(['../FeatureExtraction_13/yfeature_data13/yfeature_allpatients/','yfeature_',num2str(str2num(patientID)),'.mat'],'PositiveT1C'); 
end
 

%Collection of nonzscore features of 13 patients
Feamat = dir(fullfile(yfeature_Path ,'*.mat'));

yfeature_T1C=[];
for i = 1:1:length(Feamat) 
load(fullfile(yfeature_Path,Feamat(i).name)); 
ms = regexp( Feamat(i).name, '\d{8}(?!\d)', 'match' );  
patientID = str2num(ms{1});

c1 = size(PositiveT1C,1); 
T1C_Allslice = [sum(PositiveT1C,1)/c1,patientID];  
yfeature_T1C = [yfeature_T1C;T1C_Allslice];
end


numPatient = size(yfeature_T1C,1);
idx =[1:numPatient];
ypatient13_idx = [yfeature_T1C(:,193)';idx]';
yfeature_T1C13_nonzscore = yfeature_T1C(:,1:192);

save(['../FeatureExtraction_13/yfeature_data13/','yfeature_T1C13_nonzscore','.mat'] ,'yfeature_T1C13_nonzscore');
save(['../FeatureExtraction_13/yfeature_data13/','ypatient13_idx','.mat'],'ypatient13_idx');
end
