# Supplementary material for: Evolutionary route of nasopharyngeal carcinoma metastasis and its clinical significance
Source: Nat Commun. 2023 Feb 4;14:610. doi: 10.1038/s41467-023-35995-2 (PMC9899247; doi:10.1038/s41467-023-35995-2)
Supplement: Supplementary file 9 — Supplementary Data 7 [file 41467_2023_35995_MOESM9_ESM.zip › Codes-20220701/6. Radiomics_analysis/FindSlice_uint16.m]

function [RadiantNumInfo3] =  FindSlice_uint16(T1CmatPath,dataPath);
%%With the patient as the unit, ROImat is stored in the Tumorslice{}, and DCM is stored in the dcmtumorslice{}.


T1Cmat = dir(fullfile(T1CmatPath,'*.mat'));                              
RadiantNumInfo3 = []; 
yfeature_T1C = []; 
for i = 1:1:length(T1Cmat)  
    load(fullfile(T1CmatPath,T1Cmat(i).name))
  
    %Extract patientID
    ms = regexp( T1Cmat(i).name, '\d{8}(?!\d)', 'match' );   
    patientID = ms{1};

    
    %Extract roi slice containing tumor
    roi=img; 
    roi=double(roi);
    numR1C = 0;    
    T1Cslice = [];             
    T1CTumorslice = {};   
    for j=1:1:size(roi,3)   
    if sum(sum(roi(:,:,j))) ~=0 && sum(sum(roi(:,:,j))) ~=255 && sum(sum(roi(:,:,j))) >=10   
    numR1C = numR1C +1;
    T1CTumorslice{numR1C} = im2bw(roi(:,:,j));                          
    T1Cslice = [T1Cslice,j];          
    end
end
    
    %Summarize the radiation number of each patient, and the number is consistent with the number of tumor slices of all patients                                                                                                                                                                                                                                                                                                                                                       
    RadiantNum = ones(length(T1Cslice),1) * str2num(patientID);     
    RadiantNum = [RadiantNum ,T1Cslice'];
    RadiantNumInfo3 = [RadiantNumInfo3; RadiantNum];                
    
    
     %Extract dcm slice containing tumor
     FilesID = dir(fullfile(dataPath));                                    
     for ii = 3:1:length(FilesID)   
     DCMpatientID = FilesID(ii).name(regexp(FilesID(ii).name,'\d'));
     d = strcmp(DCMpatientID,patientID); 
     if d ==1
        break;
     end
     end  
    
     namePatient = fullfile(dataPath,DCMpatientID);                        
     FilesTX = dir(fullfile(namePatient)); 
     for k = 3:1:length(FilesTX)            
     a = strfind(FilesTX(k).name, 'T1C');           
   
     if ~isempty(a)
        nameT1C = fullfile(namePatient,FilesTX(k).name);        
     end
     end

       numD1C = 0;    
       T1CdcmTumorslice = {};   
       FilesT1C = dir(fullfile(nameT1C)); 
       for h = 1:1:length(T1Cslice)                      
          for g = 3:1:length(FilesT1C)      
              SliceID = FilesT1C(g).name(regexp(FilesT1C(g).name,'\d'));     
              SliceID = SliceID(length(SliceID)-1:length(SliceID));           
              SliceID = num2str(str2num(SliceID));                            
              if str2num(SliceID) == T1Cslice(h)
                  numD1C = numD1C +1;              
                  infoSlice = dicominfo(fullfile(nameT1C,FilesT1C(g).name));  
                  dcmSlice = uint16(dicomread(infoSlice));                     
                  dcmSlice = imadjust(dcmSlice);                              
                  T1CdcmTumorslice{numD1C} = dcmSlice;                        
              end
          end
       end   
       save(['../FeatureExtraction_13/mat_data13/T1Cmat_EveryPatient/','mat_',num2str(str2num(patientID)),'.mat'],'T1CTumorslice','T1CdcmTumorslice');
 
    %Record errorID
    errorID=[];
    if length(T1CTumorslice)~=length(T1CdcmTumorslice) || numR1C~=numD1C  || length(T1CdcmTumorslice)~=numD1C || length(T1CTumorslice)~=numR1C
    errorID=[errorID;patientID]; 
    end
 

%Uniform slice size      
 for t = 1:1:length(T1CTumorslice)                       
 if size(T1CTumorslice{t},2)==512 || size(T1CTumorslice{t},2)==384 || size(T1CTumorslice{t},2)==400 || size(T1CTumorslice{t},2)==560|| size(T1CTumorslice{t},2)==704 
 T1CTumorslice{t} = imresize(T1CTumorslice{t},[320,320]); 
 T1CdcmTumorslice{t} = imresize(T1CdcmTumorslice{t},[320,320]);
 end
 end
 save(['../FeatureExtraction_13/mat_data13/T1Cmat_320320_EveryPatient/','mat_320320_',num2str(str2num(patientID)),'.mat'],'T1CTumorslice','T1CdcmTumorslice');
 
 
%Crop slice
EP=10;
T1CCrop ={}; 
T1CdcmCrop ={};
for t = 1:1:length(T1CTumorslice)    
SLICE = T1CTumorslice{t};
r= regionprops(SLICE,'Area','BoundingBox');                                

areas = [r.Area];  
rects = cat(1,  r.BoundingBox);                                             
[~, max_id] = max(areas);                                                   
max_rect = rects(max_id, :);                                                 
tumorBoundingBox = r.BoundingBox;   
myBoundingBox = r.BoundingBox;                                                                                                                                     
M = ceil(myBoundingBox(3) + 2*EP);                                      
N = ceil(myBoundingBox(4) + 2*EP); 
x = EP;                                                                 
y = EP;                                                                 
myBoundingBox(1) = ceil(myBoundingBox(1) - x);                          
myBoundingBox(2) = ceil(myBoundingBox(2) - y);                                
myBoundingBox(3) = M;
myBoundingBox(4) = N;                                                   

Cropmat = imcrop(T1CTumorslice{t},myBoundingBox);          
Cropdcm = imcrop(T1CdcmTumorslice{t},myBoundingBox);       
T1CCrop{t} = Cropmat;
T1CdcmCrop{t} =Cropdcm;
end
save(['../FeatureExtraction_13/mat_data13/T1Cmat_Crop_EveryPatient/','mat_Crop_',num2str(str2num(patientID)),'.mat'],'T1CCrop','T1CdcmCrop');

end
end
