# Supplementary material for: Evolutionary route of nasopharyngeal carcinoma metastasis and its clinical significance
Source: Nat Commun. 2023 Feb 4;14:610. doi: 10.1038/s41467-023-35995-2 (PMC9899247; doi:10.1038/s41467-023-35995-2)
Supplement: Supplementary file 9 — Supplementary Data 7 [file 41467_2023_35995_MOESM9_ESM.zip › Codes-20220701/6. Radiomics_analysis/hand_engineered_feature.m]

function X = hand_engineered_feature(inImg,winDims,winStep)
%% Feature space parameters
nClrs = size(inImg, 3);
ParamsGLCM=struct ('angGLSM', [0, 45, 90, 135], 'distGLSM', [0, 1, 3],...
    'NumLevels', 3, 'Symmetric', true, 'GrayLimits', [0,255],...
    'isRawOut', false,'Offset',[0,1;-1,0;-1,1;-1,-1;0,3;-3,0;-3,3;-3,-3]);
%% Feature space generation of Haralick feature
winDims=winDims+mod(winDims+1, 2); % make diention odd
winNeigh=floor(winDims/2);
%imgFeatSpace_LBP = compute_LBP(inImg);
imgFeatSpace_moments = compute_moments(inImg);
imgFeatSpace_texture=blockproc(inImg, winStep, @raw2FeatSpace_texture, 'BorderSize', winNeigh,...
    'TrimBorder', false, 'PadPartialBlocks', true, 'PadMethod', 'symmetric' );
imgFeatSpace_Gabor =  compute_gabor_feature(inImg);
featureSet = cat(3,imgFeatSpace_texture,imgFeatSpace_Gabor);
featureSet = cat(3,featureSet,imgFeatSpace_moments);
%featureSet = cat(3,featureSet,imgFeatSpace_LBP);
featureSet = cat(3,featureSet,inImg);
imgClusterDims = size(featureSet);
numPoints=imgClusterDims(1)*imgClusterDims(2);
X = reshape(featureSet,numPoints,[]);
 % main function

function gabormag = compute_gabor_feature(A)
imageSize = size(A);
numRows = imageSize(1);
numCols = imageSize(2);
                                                 
                                                  
wavelengthMin = 4/sqrt(2); 
wavelengthMax = hypot(numRows,numCols);           
n = ceil(log2(wavelengthMax/wavelengthMin));
wavelength = [2.82842712474619,5.65685424949238,11.3137084989848,22.6274169979695];
deltaTheta = 45;
orientation = 0:deltaTheta:(360-deltaTheta);
g = gabor(wavelength,orientation);
gabormag = imgaborfilt(A,g);
for i = 1:length(g)
    sigma = 0.5*g(i).Wavelength;
    K = 3;
    gabormag(:,:,i) = imgaussfilt(gabormag(:,:,i),K*sigma); 
end

end

 function outData=raw2FeatSpace_texture(inImg)
        outData = [];
         imgClr = inImg.data(:, :);
outData=cat(3, outData,reshape(textureGLCM(imgClr, ParamsGLCM) , 1, 1, [] ));    
 end

 function  imgFeatSpace = compute_LBP(inImg) 
%% Prepare feature space parameters
% Generale LBP image
filtR= generateRadialFilterLBP(8, 1, 'shiftBasedLBP');
imgLBP = shiftBasedLBP(inImg, 'filtR', filtR);

% Prepare for sliding window histogram generation
% take nMaxBinsLBP most frequent values bins in each color channel of current image
nMaxBinsLBP = 28;
imgValsLBP = zeros(nClrs, nMaxBinsLBP);
for iClr=1:nClrs
    currClrVals = single(reshape( imgLBP(:, :,iClr), [], 1 ));
    currClrUniqueVals = unique(currClrVals);
    [nBins, ~] = hist(currClrVals, currClrUniqueVals);
    [~, iSorBins]=sort(nBins, 'descend');
    imgValsLBP(iClr, :) = sort(currClrUniqueVals( iSorBins(1:nMaxBinsLBP) ), 'ascend');
end
nHistElems = numel(imgValsLBP)/nClrs;
        
 switch( class(inImg) )
    case('uint8')
        outClass = 'uint16';
    case('uint16')
        outClass = 'uint32';
    case('uint32')
        outClass = 'uint64';
    case('int8')
        outClass = 'int16';
    case('int16')
        outClass = 'int32';
    case('int32')
        outClass = 'int64';    
    case({'int64', 'uint64'})
        outClass = 'single';
    otherwise
        outClass = 'double';
end

imgFeatSpace=blockproc(imgLBP, winStep, @raw2FeatSpace_LBP, 'BorderSize', winNeigh,...
    'TrimBorder', false, 'PadPartialBlocks', true, 'PadMethod', 'symmetric' );


%% Nested Servise function trasfering row data to feature space vector of each sliding window
    function tightHistImgLBP=raw2FeatSpace_LBP(inSubImgLBP)
        tightHistImgLBP = zeros(1, 1, nHistElems*nClrs, outClass);
        for iSubImgClr=1:nClrs
            imImgVec=single(reshape( inSubImgLBP.data(:, :, iSubImgClr), [], 1 ));
            tightHistImgLBP( :, :, (iSubImgClr-1)*nHistElems+(1:nHistElems) )=...
                hist( imImgVec, imgValsLBP(iSubImgClr, :) ); % calculate histogram
        end
    end
 end

    function imgFeatSpace = compute_moments(inImg)  
nMoments = 1:5;
nMomentVals = length(nMoments);
        imgFeatSpace=blockproc(inImg, winStep, @raw2FeatSpace_moments, 'BorderSize', winNeigh,...
    'TrimBorder', false, 'PadPartialBlocks', true, 'PadMethod', 'symmetric' );

     function tightImgMoments = raw2FeatSpace_moments(inSubImgLBP)
switch( class(inImg) )
    case('uint8')
        outClass = 'uint16';
    case('uint16')
        outClass = 'uint32';
    case('uint32')
        outClass = 'uint64';
    case('int8')
        outClass = 'int16';
    case('int16')
        outClass = 'int32';
    case('int32')
        outClass = 'int64';    
    case({'int64', 'uint64'})
        outClass = 'single';
    otherwise
        outClass = 'double';
end
         tightImgMoments = zeros(1, 1, nClrs*nMomentVals, outClass );
        for iClr=1:nClrs
            clrSubImgVec=single(reshape( inSubImgLBP.data(:, :, iClr), [], 1 ));
            iClrShift = (iClr-1)*nMoments;
            for iMoment = 1:nMomentVals
                tightImgMoments(1, 1, iClrShift+iMoment) = centralMoment( clrSubImgVec, iMoment );
            end
        end
       end
    end        
            
 end
