# Supplementary material for: Evolutionary route of nasopharyngeal carcinoma metastasis and its clinical significance
Source: Nat Commun. 2023 Feb 4;14:610. doi: 10.1038/s41467-023-35995-2 (PMC9899247; doi:10.1038/s41467-023-35995-2)
Supplement: Supplementary file 9 — Supplementary Data 7 [file 41467_2023_35995_MOESM9_ESM.zip › Codes-20220701/6. Radiomics_analysis/Phi.m]

function y=Phi(gama,ta1,ta2,beta_mean)   
if gama < (-ta1-ta2)                                
    y = gama+ta1+ta2;
elseif (-ta1-ta2) <= gama <= (ta1-ta2)
    y = 0;
elseif (ta1-ta2) <gama < (ta1-ta2+beta_mean)
    y = gama-ta1+ta2;
elseif (ta1-ta2+beta_mean) <= gama <= (ta1+ta2+beta_mean)  
    y = beta_mean;
elseif gama > (ta1+ta2+beta_mean) 
    y = gama-ta1-ta2;
end
end
