# Supplementary material for: Evolutionary route of nasopharyngeal carcinoma metastasis and its clinical significance
Source: Nat Commun. 2023 Feb 4;14:610. doi: 10.1038/s41467-023-35995-2 (PMC9899247; doi:10.1038/s41467-023-35995-2)
Supplement: Supplementary file 9 — Supplementary Data 7 [file 41467_2023_35995_MOESM9_ESM.zip › Codes-20220701/6. Radiomics_analysis/process_nan.m]

function  [T1_train,T1_test] = process_nan(T1_train,T1_test)
%%%%%%% Replacing by zero
%T1_train(find(isnan(T1_train)==1)) = 0;                                       
%T1_test(find(isnan(T1_test)==1)) = 0;  
%%% Removing column with NAN value 
[T1_train,T1_test] = common_nan(T1_train,T1_test);
end
