# Supplementary material for: Evolutionary route of nasopharyngeal carcinoma metastasis and its clinical significance
Source: Nat Commun. 2023 Feb 4;14:610. doi: 10.1038/s41467-023-35995-2 (PMC9899247; doi:10.1038/s41467-023-35995-2)
Supplement: Supplementary file 9 — Supplementary Data 7 [file 41467_2023_35995_MOESM9_ESM.zip › Codes-20220701/6. Radiomics_analysis/run_data_FeatureExtraction.m]

clear all; close all; clc; warning('off');  

T1CmatPath = '../PatientData/ydataROImat13/T1C_Label_1/';
dataPath = '../PatientData/data13/';

Crop_Path = '../FeatureExtraction_13/mat_data13/T1Cmat_Crop_EveryPatient/'; 
yfeature_Path =  '../FeatureExtraction_13/yfeature_data13/yfeature_allpatients/'; 

[RadiantNumInfo3] = FindSlice_uint16(T1CmatPath,dataPath);
[yfeature_T1C13_nonzscore,ypatient13_idx] = FeatureExtraction(Crop_Path,yfeature_Path);

save('yfeature_T1C13_nonzscore.mat','yfeature_T1C13_nonzscore');
save('ypatient13_idx.mat','ypatient13_idx');
