# Supplementary material for: Evolutionary route of nasopharyngeal carcinoma metastasis and its clinical significance
Source: Nat Commun. 2023 Feb 4;14:610. doi: 10.1038/s41467-023-35995-2 (PMC9899247; doi:10.1038/s41467-023-35995-2)
Supplement: Supplementary file 9 — Supplementary Data 7 [file 41467_2023_35995_MOESM9_ESM.zip › Codes-20220701/6. Radiomics_analysis/standard_im.m]

function T1dcmCrop2 = standard_im(T1dcmCrop)
T1dcmCrop = double(T1dcmCrop);
minm = min(T1dcmCrop(:)); maxm = max(T1dcmCrop(:));
T1dcmCrop2 = ceil(255*(T1dcmCrop-minm)/(maxm-minm));
end 
