# Supplementary material for: Evolutionary route of nasopharyngeal carcinoma metastasis and its clinical significance
Source: Nat Commun. 2023 Feb 4;14:610. doi: 10.1038/s41467-023-35995-2 (PMC9899247; doi:10.1038/s41467-023-35995-2)
Supplement: Supplementary file 11 — Source Data [file 41467_2023_35995_MOESM11_ESM.zip]

Archive with 3 entries (3 files):
- Source_data/Data_source_1.tar.gz
- Source_data/Data_source_2.tar.gz
- Source_data/Source_data_main.xlsx
